# Supplementary material for: A previously uncharacterized Factor Associated with Metabolism and Energy (FAME/C14orf105/CCDC198/1700011H14Rik) is related to evolutionary adaptation, energy balance, and kidney physiology
Source: Nat Commun. 2023 May 29;14:3092. doi: 10.1038/s41467-023-38663-7 (PMC10226981; doi:10.1038/s41467-023-38663-7)
Supplement: Supplementary file 4 — Supplementary Data 1-9 [file 41467_2023_38663_MOESM4_ESM.xlsx]

## Sheet: Table1
Species	Assembly accession	Class
Meleagris gallopavo	GCF_000146605.2	Birds
Colius striatus	GCF_000690715.1	Birds
Gallus gallus	GCF_000002315.5	Birds
Taeniopygia guttata	GCF_000151805.1	Birds
Tinamus guttatus	GCF_000705375.1	Birds
Cuculus canorus	GCF_000709325.1	Birds
Aptenodytes forsteri	GCF_000699145.1	Birds
Calypte anna	GCF_000699085.1	Birds
Melopsittacus undulatus	GCF_000238935.1	Birds
Haliaeetus leucocephalus	GCF_000737465.1	Birds
Columba livia	GCF_000337935.1	Birds
Pygoscelis adeliae	GCF_000699105.1	Birds
Chaetura pelagica	GCF_000747805.1	Birds
Struthio camelus australis	GCF_000698965.1	Birds
Picoides pubescens	GCF_000699005.1	Birds
Charadrius vociferus	GCF_000708025.1	Birds
Apteryx rowi	GCF_003343035.1	Birds
Mesitornis unicolor	GCF_000695765.1	Birds
Pterocles gutturalis	GCF_000699245.1	Birds
Falco cherrug	GCF_000337975.1	Birds
Coturnix japonica	GCF_001577835.1	Birds
Nipponia nippon	GCF_000708225.1	Birds
Limosa lapponica baueri	GCA_002844005.1	Birds
Hirundo rustica rustica	GCA_003692655.1	Birds
Pelecanus crispus	GCF_000687375.1	Birds
Erythrura gouldiae	GCA_003676055.1	Birds
Nothoprocta perdicaria	GCF_003342845.1	Birds
Athene cunicularia	GCF_003259725.1	Birds
Dromaius novaehollandiae	GCF_003342905.1	Birds
Cyanistes caeruleus	GCF_002901205.1	Birds
Anser cygnoides domesticus	GCF_000971095.1	Birds
Calidris pugnax	GCF_001431845.1	Birds
Apteryx australis mantelli	GCF_001039765.1	Birds
Callipepla squamata	GCA_002218305.1	Birds
Numida meleagris	GCF_002078875.1	Birds
Aquila chrysaetos canadensis	GCF_000766835.1	Birds
Anas platyrhynchos	GCF_000355885.1	Birds
Parus major	GCF_001522545.2	Birds
Patagioenas fasciata monilis	GCA_002029285.1	Birds
Lonchura striata domestica	GCF_002197715.1	Birds
Corvus cornix cornix	GCF_000738735.2	Birds
Amazona aestiva	GCA_001420675.1	Birds
Colinus virginianus	GCA_000599465.2	Birds
Buceros rhinoceros silvestris	GCF_000710305.1	Birds
Manacus vitellinus	GCF_001715985.2	Birds
Alligator mississippiensis	GCF_000281125.3	Reptiles
Chelonia mydas	GCF_000344595.1	Reptiles
Alligator sinensis	GCF_000455745.1	Reptiles
Pogona vitticeps	GCF_900067755.1	Reptiles
Pseudonaja textilis	GCF_900518735.1	Reptiles
Crocodylus porosus	GCF_001723895.1	Reptiles
Chrysemys picta bellii	GCF_000241765.3	Reptiles
Anolis carolinensis	GCF_000090745.1	Reptiles
Terrapene mexicana triunguis	GCF_002925995.2	Reptiles
Protobothrops mucrosquamatus	GCF_001527695.2	Reptiles
Pelodiscus sinensis	GCF_000230535.1	Reptiles
Notechis scutatus	GCF_900518725.1	Reptiles
Thamnophis sirtalis	GCF_001077635.1	Reptiles
Gekko japonicus	GCF_001447785.1	Reptiles
Python bivittatus	GCF_000186305.1	Reptiles
Homo sapiens	GCF_000001405.38	Mammals
Canis lupus familiaris	GCF_000002285.3	Mammals
Monodelphis domestica	GCF_000002295.2	Mammals
Sarcophilus harrisii	GCF_000189315.1	Mammals
Dasypus novemcinctus	GCF_000208655.1	Mammals
Equus caballus	GCF_000002305.2	Mammals
Loxodonta africana	GCF_000001905.1	Mammals
Myotis lucifugus	GCF_000147115.1	Mammals
Ailuropoda melanoleuca	GCF_000004335.2	Mammals
Oryctolagus cuniculus	GCF_000003625.3	Mammals
Ornithorhynchus anatinus	GCF_000002275.2	Mammals
Phascolarctos cinereus	GCF_002099425.1	Mammals
Sus scrofa	GCF_000003025.6	Mammals
Condylura cristata	GCF_000260355.1	Mammals
Neomonachus schauinslandi	GCF_002201575.1	Mammals
Lipotes vexillifer	GCF_000442215.1	Mammals
Manis javanica	GCF_001685135.1	Mammals
Rousettus aegyptiacus	GCF_001466805.2	Mammals
Rhinolophus sinicus	GCF_001888835.1	Mammals
Piliocolobus tephrosceles	GCF_002776525.2	Mammals
Chrysochloris asiatica	GCF_000296735.1	Mammals
Ursus arctos horribilis	GCF_003584765.1	Mammals
Otolemur garnettii	GCF_000181295.1	Mammals
Ceratotherium simum simum	GCF_000283155.1	Mammals
Trichechus manatus latirostris	GCF_000243295.1	Mammals
Callorhinus ursinus	GCF_003265705.1	Mammals
Orycteropus afer afer	GCF_000298275.1	Mammals
Odocoileus virginianus texanus	GCF_002102435.1	Mammals
Heterocephalus glaber	GCF_000247695.1	Mammals
Neophocaena asiaeorientalis asiaeorientalis	GCF_003031525.1	Mammals
Erinaceus europaeus	GCF_000296755.1	Mammals
Castor canadensis	GCF_001984765.1	Mammals
Elephantulus edwardii	GCF_000299155.1	Mammals
Desmodus rotundus	GCF_002940915.1	Mammals
Echinops telfairi	GCF_000313985.1	Mammals
Tupaia chinensis	GCF_000334495.1	Mammals
Galeopterus variegatus	GCF_000696425.1	Mammals
Tursiops truncatus	GCF_001922835.1	Mammals
Vulpes vulpes	GCF_003160815.1	Mammals
Capra hircus	GCF_001704415.1	Mammals
Pongo abelii	GCF_002880775.1	Mammals
Meriones unguiculatus	GCF_002204375.1	Mammals
Delphinapterus leucas	GCF_002288925.1	Mammals
Microcebus murinus	GCF_000165445.2	Mammals
Puma concolor	GCF_003327715.1	Mammals
Camelus dromedarius	GCF_000767585.1	Mammals
Cervus elaphus hippelaphus	GCA_002197005.1	Mammals

## Sheet: Table2
Organism1	Organims2	Class	ID	dS (median)
Tinamus guttatus	Cuculus canorus	Birds	Bird1	0.4614
Meleagris gallopavo	Colius striatus	Birds	Bird2	0.4094
Gallus gallus	Taeniopygia guttata	Birds	Bird3	0.4343
Calypte anna	Melopsittacus undulatus	Birds	Bird4	0.3114
Aptenodytes forsteri	Struthio camelus australis	Birds	Bird5	0.2722
Picoides pubescens	Charadrius vociferus	Birds	Bird6	0.29695
Limosa lapponica baueri	Hirundo rustica rustica	Birds	Bird7	0.3868
Apteryx rowi	Mesitornis unicolor	Birds	Bird8	0.3222
Coturnix japonica	Nipponia nippon	Birds	Bird9	0.3638
Pelecanus crispus	Erythrura gouldiae	Birds	Bird10	0.3138
Nothoprocta perdicaria	Athene cunicularia	Birds	Bird11	0.4344
Dromaius novaehollandiae	Cyanistes caeruleus	Birds	Bird12	0.40885
Anser cygnoides domesticus	Calidris pugnax	Birds	Bird13	0.3081
Apteryx australis mantelli	Callipepla squamata	Birds	Bird14	0.4416
Numida meleagris	Aquila chrysaetos canadensis	Birds	Bird15	0.2996
Anas platyrhynchos	Parus major	Birds	Bird16	0.3965
Patagioenas fasciata monilis	Lonchura striata domestica	Birds	Bird17	0.3343
Corvus cornix cornix	Pterocles gutturalis	Birds	Bird18	0.2816
Colinus virginianus	Amazona aestiva	Birds	Bird19	0.4297
Manacus vitellinus	Columba livia	Birds	Bird20	0.2887
Tinamus guttatus	Aptenodytes forsteri	Birds	Bird21	0.3806
Pygoscelis adeliae	Chaetura pelagica	Birds	Bird22	0.2199
Haliaeetus leucocephalus	Columba livia	Birds	Bird23	0.2107
Pterocles gutturalis	Falco cherrug	Birds	Bird24	0.2009
Pygoscelis adeliae	Amazona aestiva	Birds	Bird25	0.2221
Columba livia	Falco cherrug	Birds	Bird26	0.2429
Buceros rhinoceros silvestris	Columba livia	Birds	Bird27	0.26465
Alligator mississippiensis	Chelonia mydas	Reptiles	Rep1	0.4811
Crocodylus porosus	Terrapene mexicana triunguis	Reptiles	Rep2	0.4566
Crocodylus porosus	Chrysemys picta bellii	Reptiles	Rep3	0.457
Alligator sinensis	Pelodiscus sinensis	Reptiles	Rep4	0.5296
Pogona vitticeps	Python bivittatus	Reptiles	Rep5	0.70315
Gekko japonicus	Pogona vitticeps	Reptiles	Rep6	0.72185
Python bivittatus	Thamnophis sirtalis	Reptiles	Rep7	0.2619
Notechis scutatus	Protobothrops mucrosquamatus	Reptiles	Rep8	0.1766
Anolis carolinensis	Pseudonaja textilis	Reptiles	Rep9	0.7867
Alligator sinensis	Pogona vitticeps	Reptiles	Rep10	1.04975
Pseudonaja textilis	Crocodylus porosus	Reptiles	Rep11	1.15
Chrysemys picta bellii	Anolis carolinensis	Reptiles	Rep12	0.9464
Terrapene mexicana triunguis	Protobothrops mucrosquamatus	Reptiles	Rep13	1.07755
Pelodiscus sinensis	Notechis scutatus	Reptiles	Rep14	1.1292
Thamnophis sirtalis	Gekko japonicus	Reptiles	Rep15	0.8254
Alligator mississippiensis	Python bivittatus	Reptiles	Rep16	1.0988
Homo sapiens	Canis lupus familiaris	Mammals	Mam1	0.3449
Monodelphis domestica	Sarcophilus harrisii	Mammals	Mam2	0.3679
Loxodonta africana	Myotis lucifugus	Mammals	Mam3	0.395
Equus caballus	Dasypus novemcinctus	Mammals	Mam4	0.3579
Ailuropoda melanoleuca	Oryctolagus cuniculus	Mammals	Mam5	0.4224
Lipotes vexillifer	Neomonachus schauinslandi	Mammals	Mam6	0.2761
Sus scrofa	Condylura cristata	Mammals	Mam7	0.39755
Manis javanica	Rousettus aegyptiacus	Mammals	Mam8	0.3342
Otolemur garnettii	Ceratotherium simum simum	Mammals	Mam9	0.3446
Tursiops truncatus	Galeopterus variegatus	Mammals	Mam10	0.3099
Neophocaena asiaeorientalis asiaeorientalis	Heterocephalus glaber	Mammals	Mam11	0.4177
Trichechus manatus latirostris	Callorhinus ursinus	Mammals	Mam12	0.3504
Orycteropus afer afer	Odocoileus virginianus texanus	Mammals	Mam13	0.4449
Vulpes vulpes	Capra hircus	Mammals	Mam14	0.3662
Rhinolophus sinicus	Piliocolobus tephrosceles	Mammals	Mam15	0.3403
Ursus arctos horribilis	Chrysochloris asiatica	Mammals	Mam16	0.4553
Delphinapterus leucas	Microcebus murinus	Mammals	Mam17	0.3049
Tupaia chinensis	Castor canadensis	Mammals	Mam18	0.44155
Cervus elaphus hippelaphus	Desmodus rotundus	Mammals	Mam19	0.414
Puma concolor	Camelus dromedarius	Mammals	Mam20	0.3216
Ornithorhynchus anatinus	Phascolarctos cinereus	Mammals	Mam21	1.0762
Tupaia chinensis	Echinops telfairi	Mammals	Mam22	0.5509
Phascolarctos cinereus	Orycteropus afer afer	Mammals	Mam23	0.9067
Pongo abelii	Meriones unguiculatus	Mammals	Mam24	0.5228
Erinaceus europaeus	Castor canadensis	Mammals	Mam25	0.5662
Elephantulus edwardii	Desmodus rotundus	Mammals	Mam26	0.5214
Echinops telfairi	Elephantulus edwardii	Mammals	Mam27	0.49825
Erinaceus europaeus	Desmodus rotundus	Mammals	Mam28	0.5088

## Sheet: Table3
Homo_ID	Gallus_ID	Description Homo	mam1	mam2	mam3	mam4	mam5	mam6	mam7	mam8	mam9	mam10	mam11	mam12	mam13	mam14	mam15	mam16	mam17	mam18	mam19	mam20	mam21	mam22	mam23	mam24	mam25	mam26	mam27	mam28	bird1	bird2	bird3	bird4	bird5	bird6	bird7	bird8	bird9	bird10	bird11	bird12	bird13	bird14	bird15	bird16	bird17	bird18	bird19
NP_001317106.1	XP_421424.4	pecanex-like protein 4 isoform 1	0.2772	NA	0.281	0.2877	0.1909	0.2745	NA	0.2606	0.3491	0.2997	0.3286	0.3378	0.3011	0.3034	0.2271	0.2616	0.3176	0.1991	0.361	0.2294	0.0963	0.238	0.2324	0.1603	0.2269	0.2448	0.2303	0.2599	0.1337	0.116	0.1095	0.1115	0.1092	0.1025	0.0863	0.12	0.1262	0.1553	0.0927	0.0968	0.1166	0.1342	0.1271	0.1153	0.1142	0.0969	0.1353
NP_660155.2	XP_426646.4	WD repeat-containing protein 63 isoform 1	0.1733	0.3327	0.2465	NA	0.1545	0.2024	0.1728	NA	0.2219	0.2531	0.236	0.2244	0.1738	0.1953	0.3312	0.2082	0.2542	NA	0.1726	0.2404	0.1436	0.1646	0.2081	0.1691	NA	0.2101	0.2173	0.1873	0.3698	0.4417	0.4945	NA	0.486	NA	NA	NA	0.5116	0.5504	0.4302	0.5773	0.5543	0.4549	0.5512	0.5136	0.4793	0.6436	NA
NP_078978.2	XP_004946140.1	zinc finger protein 750	0.1982	0.2848	0.2132	NA	NA	0.1945	NA	0.2283	0.2569	0.2248	0.2041	0.1686	0.2243	NA	0.2439	0.1705	0.2171	0.1918	0.2521	NA	0.1112	0.2124	0.0616	0.194	0.1487	0.2201	0.2111	0.2066	0.1532	0.1291	0.1228	0.1291	0.114	0.1195	0.1489	0.1576	0.1176	0.118	0.1202	0.1374	0.109	0.1229	0.0962	0.1236	0.1125	0.1202	0.1423
XP_005245634.1	NP_001264594.1	angiopoietin-related protein 1 isoform X1	0.0695	0.0523	0.0701	0.0982	0.0616	0.0858	0.0619	0.0853	0.0932	0.0855	0.0762	0.0995	0.0689	0.0781	0.0589	0.1075	0.0601	0.0675	0.028	0.0375	0.051	0.0684	0.0594	0.0826	0.0603	0.0786	0.0674	0.0703	0.0478	NA	0.0283	0.0267	0.0299	0.0216	0.0189	0.0227	0.0254	NA	0.0389	0.0265	0.0182	0.0239	0.0246	0.0175	0.0121	0.0277	0.0252
XP_011539097.1	XP_422397.4	cilia- and flagella-associated protein 57 isoform X1	0.1019	0.1209	0.1623	0.1214	0.1007	0.1495	NA	0.1474	0.1418	0.3006	0.1509	0.1289	0.1478	0.1027	0.1668	NA	0.1648	0.1056	0.113	0.1239	NA	0.1007	NA	0.1067	0.1108	0.1363	0.0886	0.1181	NA	0.3833	0.3926	0.5275	0.4339	0.4532	0.6229	0.5459	0.4081	0.4316	0.4318	0.5825	0.3735	NA	0.3105	0.4066	0.4939	NA	0.3199
NP_848511.1	XP_414564.1	transcription factor SOX-30 isoform a	0.2931	NA	NA	0.3405	NA	0.3257	0.1482	0.3485	0.1869	0.3747	0.4122	0.1765	0.2007	0.2215	0.2561	0.1825	0.3143	0.1798	0.2575	0.336	0.3186	0.1442	0.189	0.3166	0.1972	0.2006	0.1794	0.2268	0.4164	0.563	0.5285	0.5969	0.4701	0.4513	NA	0.5317	0.4625	0.4495	0.3647	0.4422	0.385	0.2687	0.5276	0.4725	0.4682	0.5407	0.3782
XP_011536165.1	XP_015150417.1	IQ domain-containing protein D isoform X1	NA	0.1874	0.3218	0.5149	NA	NA	0.3226	NA	0.3341	NA	0.339	0.3008	0.4533	NA	0.3501	NA	0.3946	0.3592	0.3146	0.3481	NA	0.5865	0.2789	0.2177	0.3417	0.3899	NA	0.3317	0.4679	0.6624	NA	0.5305	0.5882	0.5051	NA	0.5011	0.4379	0.5615	NA	0.5454	0.4072	0.4841	0.5031	0.4803	0.6398	0.5918	NA
NP_653282.2	XP_415587.3	coiled-coil domain-containing protein 42 isoform 1	0.1552	0.0688	0.1724	0.2552	0.2026	0.2184	0.0749	0.1314	0.1644	NA	0.1679	0.4749	0.085	0.0645	0.2287	0.2362	0.1633	0.1138	0.1969	0.2481	0.2839	0.082	0.0585	NA	0.0932	0.1563	0.1185	0.1012	0.6897	0.6258	0.5158	0.7133	0.4038	0.6155	0.7095	0.6985	0.5225	0.5389	0.3585	0.5987	NA	0.6001	0.59	0.5931	NA	NA	NA
XP_005270228.1	XP_015144200.1	cilia- and flagella-associated protein 43 isoform X4	NA	NA	0.4186	0.3074	0.2561	0.3152	0.2713	0.2808	0.3253	0.456	0.2697	0.3934	0.3645	0.2841	0.3525	0.2884	0.3695	0.2699	0.2756	0.2923	0.3373	0.2647	0.3545	0.2155	0.3143	0.2631	0.2428	0.2895	0.381	0.4576	NA	NA	0.4525	0.4356	0.3465	NA	0.585	0.5473	0.3669	0.4645	0.3998	NA	0.498	0.5127	0.5332	0.5082	0.4064
NP_057264.3	NP_001076833.2	membrane-associated transporter protein isoform a	NA	0.217	0.1791	0.3217	0.2305	NA	0.2198	0.2579	0.207	0.3094	0.1767	0.2253	0.2	0.2285	0.2734	0.2051	0.258	0.1792	0.2798	0.2989	NA	0.2402	NA	0.2006	0.182	0.1942	0.1864	0.1928	NA	0.3126	0.253	0.3564	0.3122	0.2317	0.401	0.3275	0.2868	0.2784	0.2524	0.257	NA	0.2668	0.2954	0.277	0.2545	0.2256	0.2775
NP_001309957.1	XP_422733.3	dynein regulatory complex protein 9 isoform b	NA	0.1315	0.4965	0.3888	0.2555	0.3497	0.3377	0.2853	NA	0.4731	0.199	0.4652	0.3807	0.2346	0.2658	0.3446	0.6189	NA	NA	0.3471	0.1984	0.2803	0.2708	0.2542	NA	0.3439	0.4327	NA	0.4526	0.5533	0.5392	0.6171	0.6423	0.3791	0.7324	NA	0.45	0.7022	0.4464	NA	0.5857	0.5216	0.4105	0.5266	0.5916	0.7424	0.5106
XP_006713686.1	XP_425162.4	cilia- and flagella-associated protein 100 isoform X1	0.2641	0.379	0.3968	NA	NA	0.3754	0.3802	0.2619	0.5113	0.4591	0.3441	0.314	0.183	0.302	0.3473	0.2317	0.4689	0.3155	0.3671	0.3681	0.3627	0.3175	0.1491	0.2875	0.3491	0.2742	0.4069	0.293	0.4675	NA	0.4599	0.6469	0.3433	NA	0.5035	0.4118	0.4937	0.6561	0.3616	0.4812	0.541	0.4414	0.4658	0.5672	0.5837	NA	0.6243
XP_011534091.1	XP_025005047.1	5-hydroxytryptamine receptor 1E isoform X1	0.0616	0.046	0.0484	0.0446	0.0532	0.0799	NA	0.0581	NA	0.0987	0.0692	0.042	0.0507	0.0501	0.0626	0.038	0.0817	0.0442	0.0465	0.0514	0.0363	0.0365	0.04	NA	0.0514	NA	NA	0.0593	0.0341	0.0179	0.0178	0.0341	0.0296	0.03	0.0503	0.0415	0.0265	NA	0.0314	0.0389	0.0229	0.0412	0.0223	0.0241	0.0496	0.0415	0.0324
XP_016883965.1	XP_025000555.1	nuclear receptor-interacting protein 1 isoform X1	0.122	0.0704	0.1874	0.1825	0.1451	0.1482	0.151	0.2498	0.1698	0.1928	0.1704	0.141	0.1392	0.1274	0.1517	0.1666	0.1549	0.1497	0.1801	0.1114	0.0974	0.1644	0.2306	0.121	0.1152	0.1542	0.146	0.119	NA	NA	0.1153	0.1819	0.12	0.1242	0.127	0.1141	0.1193	0.1087	0.1164	0.1233	0.1377	0.177	0.1261	0.114	0.1485	0.1525	0.1756
NP_444515.1	XP_004946886.1	tektin-1	0.1244	NA	0.2021	0.1235	0.192	NA	0.117	0.1283	0.1613	0.2347	0.0998	0.1305	0.1483	0.1481	0.2701	0.1351	0.2018	NA	0.1424	0.1822	0.0969	0.2177	0.1458	0.1078	NA	0.1567	0.1864	0.1319	0.2268	0.3043	0.2389	0.2173	0.2192	0.2152	0.2255	0.199	0.3624	0.3238	0.2807	0.2362	0.1668	0.2343	0.288	0.2102	NA	0.2608	0.3612
XP_011527343.1	XP_417439.2	fibronectin type III domain-containing protein 11 isoform X2	NA	0.0437	0.1616	0.4094	NA	0.3857	NA	0.3268	0.2703	NA	0.4106	0.2078	0.2048	0.1686	0.3971	0.1815	0.4869	0.1856	0.2004	0.2809	0.1622	0.3023	0.1715	0.1291	0.1557	0.2777	0.2249	0.2087	0.5295	0.4731	0.7798	0.4084	0.784	0.2607	0.8001	NA	0.623	0.5326	0.4482	0.849	0.6798	0.728	0.7508	0.5801	0.4916	0.7593	0.5354
NP_775886.3	XP_025011040.1	von Willebrand factor A domain-containing protein 3A precursor	NA	0.3354	0.32	0.2671	0.2671	0.3273	0.2659	0.2922	0.2914	0.3382	0.3279	0.2568	0.3049	0.2526	0.3104	0.2476	0.3322	0.2475	NA	0.3226	NA	0.2725	0.282	NA	0.2461	NA	0.2535	NA	0.3141	0.423	0.3596	NA	0.336	0.368	NA	0.4341	0.384	0.319	0.331	0.3518	NA	0.3881	0.3923	0.385	0.3378	NA	NA
NP_940983.2	NP_001186379.1	zinc finger CCCH domain-containing protein 6	0.2185	0.1693	0.2682	NA	NA	0.2658	0.2256	0.1966	0.2404	0.2919	0.3053	0.3012	0.2771	0.2349	0.1979	0.2075	0.2309	NA	0.2439	NA	0.055	0.257	0.2805	0.261	NA	0.251	0.2935	0.2654	NA	0.0168	0.0353	0.0591	0.085	NA	NA	0.0811	0.0509	0.0424	0.0712	NA	NA	0.0687	0.0919	0.0263	0.033	0.0318	0.0532
XP_005253612.1	XP_015130844.1	dynein heavy chain 10, axonemal isoform X1	NA	0.1023	NA	0.075	NA	0.1028	0.0815	0.0879	0.0945	0.1527	0.0961	0.0876	0.0672	0.0712	0.0988	0.0782	0.1036	NA	NA	0.0848	0.0789	0.0917	0.0617	0.0618	NA	0.0851	0.0959	0.0919	0.2421	0.276	NA	NA	NA	NA	NA	NA	0.2644	0.3379	0.1944	0.2633	NA	0.2315	0.2474	0.2754	0.3133	NA	0.2698
NP_001293005.1	NP_001238963.1	coiled-coil domain-containing protein 18 isoform a	NA	0.2703	NA	0.1895	0.1702	0.1801	0.1726	0.2009	0.2359	0.1745	0.1977	0.18	0.2495	0.1552	0.1649	0.1655	0.2112	0.1107	0.1218	0.1595	0.2502	0.1509	0.2825	0.1194	0.1269	NA	NA	0.1876	0.3842	0.4246	NA	0.3566	0.382	0.3506	0.3727	0.3801	NA	0.3761	0.4	NA	0.3711	0.5196	0.3767	0.3909	0.3833	0.3962	NA
NP_079523.3	XP_025011430.1	acyl-CoA dehydrogenase family member 10 isoform b	0.2437	0.2195	0.2693	0.2275	0.2043	NA	NA	NA	0.1652	0.2897	0.1905	0.2645	NA	0.2108	0.2065	NA	0.2154	0.1472	0.244	NA	NA	0.1484	NA	NA	0.152	0.1498	0.1549	0.1863	0.4151	NA	0.4279	0.3984	0.4454	0.3551	NA	0.4016	NA	0.3665	0.4622	0.3998	0.4563	0.4074	NA	0.3498	0.3516	0.4783	0.3705
NP_060115.3	NP_001026592.1	HAUS augmin-like complex subunit 6 isoform 1	0.4287	0.5103	0.4486	NA	0.3775	0.4073	0.4251	0.4428	0.4763	0.433	0.4203	0.4435	0.5667	0.4868	0.4979	0.4076	0.4884	0.4038	0.6245	0.4066	0.4445	0.314	0.5203	0.503	0.4042	0.3418	0.2533	0.3464	0.6824	0.9446	NA	0.6607	0.7533	1.0719	1.2565	1.0403	0.6867	1.0282	0.8351	0.8462	0.9711	0.6863	0.9002	0.7376	1.094	NA	0.6748
XP_011509738.1	XP_015132675.1	pre-mRNA 3' end processing protein WDR33 isoform X1	0.0276	0.0104	NA	0.0466	0.0323	0.0225	0.0363	0.0422	0.0181	0.0352	0.0276	0.03	NA	0.0255	0.0332	0.0376	0.0168	NA	0.0496	0.341	0.0197	0.0398	0.0304	0.0399	NA	0.0619	0.0668	0.0433	0.0376	0.0391	0.0247	0.0566	0.0228	0.0267	0.0414	0.0422	0.0399	0.0689	0.0221	0.0306	0.0231	0.0546	0.0321	0.0324	0.0256	0.041	0.036
NP_001273692.1	XP_025002572.1	protein RUBCNL-like isoform c	NA	NA	NA	NA	NA	NA	NA	NA	NA	NA	NA	NA	NA	NA	NA	NA	NA	NA	NA	NA	NA	NA	NA	NA	NA	NA	NA	NA	0.2415	0.1566	0.1537	NA	NA	0.2136	NA	0.2294	0.2381	0.1519	0.1918	0.2313	0.183	0.2805	0.2176	0.1819	0.2075	0.2496	0.2705
XP_016869697.1	NP_990561.1	structural maintenance of chromosomes protein 2 isoform X1	0.0661	0.0719	0.0976	NA	NA	NA	0.0582	0.0871	0.0978	0.101	0.0817	0.075	NA	0.1226	0.0819	0.0618	0.0896	NA	0.1457	0.0485	0.0918	NA	NA	0.0842	NA	NA	NA	0.1008	0.3082	0.3926	NA	0.5897	0.1918	0.5161	0.4703	0.4224	0.3716	0.4619	0.299	0.2678	NA	0.2838	0.4553	NA	0.4775	0.4473	0.3953
XP_016885284.1	XP_015127986.1	zinc finger X-chromosomal protein isoform X3	0.0294	0.0038	0.0305	0.0125	0.0192	0.0209	0.0152	0.1107	0.035	0.0236	0.0462	0.0188	0.1032	0.0191	0.0312	0.0247	0.0367	0.1409	0.0856	0.0655	0.0124	0.0833	0.0781	0.1308	0.0946	0.0344	0.0373	0.044	0.0306	NA	0.0271	0.0142	0.0235	0.0099	0.0719	0.029	0.0285	0.041	0.0122	0.0407	0.0326	0.016	0.0259	0.0415	0.0326	0.0448	0.0245
XP_016866804.1	XP_419656.4	androglobin isoform X4	NA	0.485	0.2934	NA	0.2077	NA	0.1929	0.2451	0.2642	0.3255	0.3568	0.2522	0.2549	NA	0.2841	NA	0.3626	NA	0.0849	0.2263	0.3429	NA	0.2482	0.2309	0.2196	NA	NA	0.2234	NA	0.441	0.467	NA	NA	0.3818	0.655	0.4701	0.4993	NA	0.4328	0.5968	0.5168	0.396	0.3953	0.5648	0.6294	NA	0.4467
XP_016872843.1	XP_423016.4	coiled-coil domain-containing protein 83 isoform X3	0.3004	0.4894	0.3721	0.4063	0.2707	0.3236	0.2843	0.335	0.4591	NA	0.3297	0.2576	0.3061	0.2395	0.4963	0.3924	0.409	0.2558	0.361	0.3948	0.2957	0.266	0.3534	0.2591	0.1992	0.3485	0.3087	0.2104	0.4625	0.6171	NA	0.5285	0.542	0.4727	NA	0.5353	0.6	NA	0.4346	0.5894	0.4224	NA	0.5348	0.438	0.6728	0.712	0.5417
NP_005219.2	NP_990828.2	epidermal growth factor receptor isoform a precursor	0.0723	0.1127	0.0804	0.0756	NA	0.1076	0.0855	NA	0.0849	NA	0.0925	0.0713	NA	0.1049	0.09	0.0661	0.1598	0.0921	0.1832	NA	0.0831	0.0866	0.0901	0.0559	0.0694	0.0543	0.0797	0.0859	0.0675	NA	0.0608	0.057	0.0446	0.0313	0.1006	0.0404	0.0716	0.0445	0.0338	0.0466	0.048	0.0569	0.0408	0.0431	0.0528	0.0374	0.1595
XP_016869437.1	XP_025003739.1	protein FAM110B isoform X1	0.0993	0.0236	0.0729	0.0718	0.0461	0.0938	0.0924	0.0862	0.0814	0.1102	0.0483	0.0529	0.0649	0.1135	0.0556	0.0468	0.0982	0.0306	NA	0.0263	0.0453	0.1131	0.0336	0.0271	0.0562	0.0593	0.1211	0.0763	0.0202	0.0035	0.0044	0.0145	0.0308	0.0036	0.0051	0.0143	0.0121	NA	0.0195	0.0181	0.0146	0.013	0.001	0.0038	0.0049	0.0546	0.0073
NP_001157968.1	XP_004938274.1	cilia- and flagella-associated protein 44 isoform 1	NA	0.2704	NA	0.26	0.193	0.2393	0.2017	0.3488	0.2685	0.2702	0.267	0.2907	0.2349	0.1994	0.2557	0.2061	0.284	0.2594	0.2001	0.2208	0.1218	0.1881	0.2239	0.1796	0.2638	0.2173	0.2069	0.2041	0.2505	NA	0.4938	0.4561	0.3283	0.4116	0.6484	NA	0.3888	0.4866	0.3063	0.4543	0.3632	0.3294	0.3723	0.4985	0.5628	0.5224	0.375
NP_003460.2	XP_025009239.1	secretogranin-2 precursor	0.1354	0.1345	0.1724	0.1566	0.1373	0.2565	NA	0.1791	0.1797	0.1841	0.2041	0.1387	0.1933	0.2038	0.1732	0.1567	0.2777	0.1383	0.2388	0.2253	0.1287	0.1498	0.1946	NA	0.1891	0.161	0.1574	0.2007	0.1003	0.1583	0.1041	0.1188	0.0846	0.1117	0.0957	0.1162	0.1089	0.1165	0.1051	0.0962	0.104	0.1065	0.1487	0.122	0.1184	0.1204	0.1294
XP_011541609.1	XP_429149.3	soluble lamin-associated protein of 75 kDa isoform X1	0.1926	0.4172	0.2845	0.1272	0.1418	0.1533	0.1126	0.176	0.1917	0.2304	0.2489	0.1675	0.1958	0.1938	0.2483	0.2108	0.215	0.1765	0.1572	0.1213	0.2193	0.1747	0.2854	0.2052	0.2243	0.2141	0.1807	0.1605	0.4142	0.6311	NA	0.8198	0.3504	0.6406	0.4964	0.5468	0.5799	0.5188	0.3824	0.4855	0.4826	0.2672	0.5568	0.4992	0.5366	0.4616	0.611
XP_024306734.1	XP_414814.1	dynein regulatory complex subunit 3 isoform X4	NA	0.2301	0.375	0.2598	NA	0.2303	0.2376	0.1611	0.2306	0.1526	0.1742	0.1757	0.1018	0.1139	0.2565	0.2008	0.196	0.1704	0.3615	0.192	0.1558	0.2191	0.0837	0.1662	0.1298	0.1188	0.1322	0.1345	0.3473	0.3058	0.4809	0.42	0.2266	0.3426	0.5736	NA	0.3242	0.6508	0.3157	0.4126	0.3309	0.241	0.3371	0.4188	0.6501	0.4117	0.2654
XP_016856544.1	XP_417774.3	tektin-2 isoform X1	0.17	0.2498	0.1527	0.1037	0.1395	0.1503	0.1181	0.131	0.1226	0.1353	0.1602	0.1471	0.1232	0.1906	0.1142	0.116	0.2426	0.1552	0.1805	0.1078	0.0956	0.1543	0.0924	0.1873	0.1771	0.1468	0.1259	0.1281	0.2316	0.2123	0.2339	0.3235	0.2604	0.2217	NA	NA	0.1211	0.4011	0.2297	0.3207	0.231	0.1983	0.1698	0.2878	0.2961	0.3705	0.2861
NP_055670.1	XP_025010922.1	AP-5 complex subunit zeta-1	0.2424	0.1169	NA	0.4664	NA	0.3643	NA	0.2466	0.204	0.323	0.3235	0.2431	0.2974	0.2761	0.2689	0.2716	0.2835	NA	0.4077	0.3932	0.1219	0.2634	0.1339	0.2384	NA	0.3215	0.2704	0.4169	0.2444	0.2543	0.2589	0.3953	0.227	0.1983	0.3511	0.2859	0.2299	0.2501	0.2741	0.313	0.2068	0.2103	0.2127	0.2702	0.3385	0.2183	NA
NP_073739.3	XP_413970.2	3'-5' RNA helicase YTHDC2 isoform 1	NA	0.0057	0.0523	NA	0.0229	0.0648	0.0264	0.084	0.0263	0.1209	0.0877	0.055	0.0442	0.0346	0.0529	0.0278	0.0745	NA	0.0584	0.0749	0.3486	NA	0.0319	0.0729	NA	0.0472	0.0404	0.0747	0.1817	0.2361	0.2393	0.1407	NA	0.2117	0.2573	0.1941	0.2811	0.1369	0.1429	0.1595	NA	NA	0.2168	0.1988	0.2358	0.285	0.2669
NP_942093.1	XP_004935298.2	ankyrin repeat and EF-hand domain-containing protein 1 isoform 1	0.1299	NA	0.1887	0.1222	0.1203	0.1685	0.109	0.2025	0.1849	0.1781	0.1699	NA	0.1603	0.0988	0.162	0.1388	NA	0.1541	0.1545	0.12	0.1632	0.1149	0.1468	0.1218	0.15	0.1311	0.1254	0.1579	0.3471	0.2001	0.3331	0.4109	0.3222	0.2973	0.4063	0.3467	0.2845	0.5334	0.3137	0.4425	0.2545	0.2881	0.2652	0.4558	NA	0.5652	0.2392
NP_001008723.1	XP_421748.3	cilia- and flagella-associated protein 58	0.1217	0.1698	0.121	0.0747	0.1148	0.1218	0.0521	NA	0.0845	0.1189	0.0987	0.0612	0.1281	0.0604	0.1269	0.0654	0.1206	0.0642	NA	0.0936	0.1092	0.069	0.1065	0.0816	0.0719	0.1296	0.0868	0.1244	0.2447	0.2718	0.3361	0.3983	0.1633	0.3484	0.4301	0.4353	0.2404	0.5529	0.1955	0.3969	0.2908	0.2568	0.2621	0.4123	0.4914	0.4972	0.338
NP_031361.2	XP_003640722.2	deleted in lung and esophageal cancer protein 1 isoform DLEC1-N1	0.2916	0.4064	0.4038	NA	NA	0.2907	NA	0.2836	0.3003	0.3314	0.3392	0.3218	0.247	0.2199	0.3423	0.3035	0.3547	NA	0.3967	NA	NA	0.3423	NA	0.2588	NA	0.3145	0.3371	0.3246	0.3368	0.3946	0.455	0.486	0.3384	0.4589	0.4052	0.3933	0.4444	0.5123	0.3407	0.45	0.3487	0.3512	0.3734	0.4736	NA	NA	0.369
XP_016874703.1	XP_003640478.3	probable G-protein coupled receptor 19 isoform X1	0.1464	NA	0.098	0.1153	0.0927	0.156	0.1119	0.1544	0.2151	0.118	0.1027	0.1077	0.0742	0.09	0.1289	0.0748	0.1236	0.1237	NA	0.0847	NA	0.1283	0.1056	0.0751	0.1299	0.1041	0.1375	0.0869	0.2206	NA	0.1628	0.312	0.2114	0.1556	0.2554	0.2097	0.1434	0.1695	0.1943	0.2219	0.1354	0.1376	0.1805	0.1822	0.1917	0.2498	0.1704
NP_001257513.1	XP_015144755.1	dynein regulatory complex protein 11 isoform 2	NA	0.1497	0.1826	0.1474	0.1052	0.1743	0.2815	NA	0.2124	0.2152	0.177	0.1016	0.1306	0.2083	0.1652	0.0948	0.2168	0.1781	0.386	0.1428	0.0803	0.1259	0.1062	0.1358	0.2053	0.292	0.2468	0.2766	0.4011	0.2184	0.3614	0.4435	0.5221	0.3779	NA	NA	0.2655	NA	0.3821	0.3275	0.2403	0.3369	0.205	0.323	0.4074	0.338	NA
XP_024305492.1	XP_025007126.1	synaptotagmin-16 isoform X1	0.2066	0.2921	0.2833	0.3135	0.3004	0.22	0.2161	NA	0.1988	0.1416	0.1929	0.2242	NA	0.2189	0.2385	0.2094	0.2251	0.2226	0.1999	0.2857	NA	0.202	0.1912	0.2237	0.2367	0.1822	0.1836	0.2361	0.2313	0.3298	0.2397	0.3009	0.211	0.3323	0.2336	0.1248	0.3616	NA	0.2745	0.2109	0.3132	0.2001	NA	0.267	0.2418	0.2563	0.2156
XP_024303331.1	XP_015134974.1	outer dense fiber protein 2 isoform X9	0.0224	0.0357	0.0435	0.0312	NA	0.0793	0.0168	0.1318	0.1207	0.0905	0.0537	0.0187	0.0362	0.0252	0.0392	0.0284	0.0582	0.0239	0.0327	0.1148	0.1119	NA	0.0508	0.026	0.041	0.0382	0.0257	0.0417	0.2457	0.1973	0.3398	0.4304	0.216	0.1717	0.4076	0.3971	NA	0.3792	0.2115	0.3956	0.2484	0.1839	0.148	0.3789	0.3734	0.4493	0.2583
XP_024305832.1	XP_015134228.1	pseudopodium-enriched atypical kinase 1 isoform X1	0.1664	0.1396	0.1714	0.1794	0.0918	0.1508	0.1408	0.1835	0.1313	0.1415	0.1357	0.1442	0.1073	0.1166	0.1627	0.1312	0.1391	NA	NA	0.1273	0.135	0.1307	0.1371	NA	NA	0.1562	0.1301	0.182	0.1017	0.1015	0.0949	0.1176	0.1033	0.1094	0.0828	0.1092	0.0965	0.0951	0.0952	0.1102	0.0787	0.0974	0.0927	0.0998	0.0988	0.0914	0.1016
NP_114437.2	XP_015133436.2	EMILIN-2 precursor	0.1839	NA	0.2226	NA	0.149	0.2192	0.2077	0.2596	0.1781	0.3157	0.1766	0.1803	0.1558	0.178	0.1938	0.1473	0.1938	NA	NA	NA	0.157	NA	0.1504	0.1544	0.0991	0.1934	0.1654	0.1357	0.1757	0.1476	0.1702	0.1696	0.2246	0.1036	0.1871	0.126	NA	0.1447	0.1518	0.2074	0.1034	0.2292	0.1282	0.1473	0.1604	0.158	NA
XP_005270736.1	XP_025008750.1	terminal uridylyltransferase 4 isoform X3	0.2194	0.1294	0.2299	0.1854	0.2125	0.186	0.146	0.2401	0.1542	0.1822	0.2108	0.2217	0.1655	0.1996	0.209	0.2004	0.1888	0.168	0.2588	0.1281	0.1516	0.1752	0.1912	0.1693	0.166	0.2001	0.1712	0.1955	NA	0.1749	0.146	0.1342	0.1118	0.0969	NA	0.1208	0.1251	0.115	0.1206	0.1307	0.1567	0.1338	0.1401	0.1349	0.0863	0.1145	0.1206
XP_005252914.1	XP_015142576.2	ETS homologous factor isoform X1	NA	0.1077	0.0473	0.0463	0.0623	0.0724	0.0565	0.031	0.0512	0.0815	0.0659	0.0559	0.0295	0.054	0.0708	0.0791	0.1175	NA	0.0575	NA	0.0485	0.0676	0.0358	0.0414	NA	0.0446	0.0402	0.0657	0.0787	0.0474	0.0265	0.0742	0.0312	0.0568	0.0595	0.0201	0.0228	0.0619	NA	0.0384	0.0231	0.0321	0.0403	0.0249	0.0872	0.0543	0.0401
XP_011542233.1	XP_025001830.1	BCL-6 corepressor isoform X1	0.0742	0.0955	NA	0.1018	0.1009	NA	NA	0.1078	0.0894	NA	NA	0.0704	0.0927	NA	0.0996	0.0718	0.0996	0.1059	NA	NA	NA	0.1153	0.1162	0.1147	0.0909	0.1022	0.0992	0.0891	NA	NA	0.1085	0.1077	0.0829	0.0715	NA	0.0838	NA	NA	0.0947	0.0796	0.1071	0.088	0.1182	0.0994	0.1	NA	NA
NP_036552.1	NP_001307351.1	interferon-induced protein with tetratricopeptide repeats 5	0.1275	0.0181	0.0885	0.118	0.1871	0.0944	NA	0.0834	0.1635	0.1138	NA	0.1033	0.0903	0.0719	0.0932	0.1255	0.1021	0.1069	0.0909	0.1244	0.1638	NA	0.166	0.2947	0.121	0.1468	NA	0.1126	0.4447	0.4423	NA	NA	NA	0.7528	NA	0.5627	0.388	0.7111	0.4695	0.5134	0.5149	0.4788	0.3991	0.6125	0.5995	0.5856	0.4354
XP_016861057.1	XP_025010353.1	neural cell adhesion molecule L1-like protein isoform X1	0.1254	0.1892	NA	0.1856	0.0833	0.1365	NA	0.083	NA	0.1787	0.1266	0.1487	0.1299	0.111	0.1015	0.1214	NA	NA	NA	0.1061	NA	0.1769	NA	0.1195	NA	NA	NA	NA	0.1023	0.1237	0.107	0.0904	0.0941	0.0769	NA	0.0856	0.1242	0.0745	0.1008	0.0754	0.087	NA	0.1186	0.1016	NA	0.0789	NA
NP_060546.2	XP_015137552.1	armadillo repeat-containing protein 4 isoform 1	0.1871	0.2911	0.0527	0.1736	0.1601	0.1902	0.1418	0.2262	0.1583	0.1749	0.192	0.1732	0.1864	0.1426	0.0935	0.1718	0.1451	0.164	0.1458	0.3123	0.1613	0.1145	0.1668	0.1017	0.183	0.2035	0.1577	0.1382	0.3303	0.1946	0.2668	0.4481	0.2381	0.2994	0.4339	0.2576	0.251	0.608	0.1957	0.3721	0.3515	0.2858	0.1616	0.3426	0.3597	0.3355	NA
XP_011522536.1	XP_415902.2	dual specificity protein phosphatase 14 isoform X1	0.0205	0.0153	0.0261	0.0462	0.0433	0.0518	0.0255	0.0404	0.0242	0.0276	0.0798	0.0423	0.0264	0.0279	0.0149	0.026	0.0834	0.0578	NA	0.0237	0.0382	0.0626	0.0233	0.043	NA	0.0516	0.0649	NA	0.0146	0.0083	0.0219	0.0785	0.0396	0.0296	0.0305	0.0165	0.0092	0.0118	0.0179	0.0111	0.0284	0.001	0.0136	0.0155	0.0243	0.0527	NA
NP_714927.1	XP_416447.5	heat shock transcription factor, Y-linked isoform 1	NA	0.2534	NA	0.3438	NA	0.5954	0.104	NA	0.4675	NA	NA	0.5005	NA	0.4072	0.47	0.3136	NA	NA	NA	NA	0.3091	0.3746	NA	0.148	NA	0.6003	0.5795	0.33	NA	0.4102	NA	0.4743	0.4937	0.4737	0.6363	NA	0.4322	NA	0.3019	NA	0.4336	0.4878	0.449	0.403	NA	0.6321	0.3343
NP_001189.2	XP_025004824.1	PR domain zinc finger protein 1 isoform 1	0.1517	0.1152	0.102	0.154	0.1074	0.1232	0.0899	NA	0.1121	0.1147	NA	0.1247	0.1033	NA	0.1016	0.103	0.119	0.1021	0.1191	0.1257	0.1041	0.1211	0.1246	0.1194	0.1133	0.1087	0.1076	0.1111	0.0586	NA	0.0461	0.0591	NA	NA	0.0524	0.0648	0.0441	NA	0.0432	0.0976	0.0879	0.0454	0.0437	0.0389	0.0439	0.06	0.0596
NP_115894.2	XP_004944729.1	kelch repeat and BTB domain-containing protein 8	0.0599	0.0108	0.0772	0.2237	NA	0.0361	0.0474	0.0307	0.046	0.047	0.0262	0.0727	0.0557	0.0343	0.0368	0.065	0.0487	NA	0.0438	0.0379	0.0711	0.0805	0.0832	0.0415	NA	0.0472	0.0666	0.0662	0.0388	0.015	0.0113	0.0231	0.027	0.0216	0.0146	0.0364	0.0053	0.0129	0.0209	0.0327	0.0364	0.0319	0.0056	0.0212	0.0191	0.0285	0.0404
NP_078787.2	XP_001234789.1	HAUS augmin-like complex subunit 3	0.2125	0.2468	0.2222	0.2719	0.2007	0.2275	NA	0.1923	0.2643	0.1759	0.214	0.2912	0.2493	0.2358	0.2106	0.2325	0.1999	0.2257	0.136	0.1725	NA	0.2095	NA	0.2468	0.2197	0.132	0.1716	0.1569	0.4892	0.3689	0.3591	0.5224	0.3181	NA	NA	0.4234	0.3153	0.4125	0.3936	0.4289	0.4555	0.3383	0.3734	0.3966	0.5123	0.5133	0.414
XP_016866257.1	XP_025005086.1	centrosomal protein CEP57L1 isoform X7	NA	0.3848	0.2764	0.3889	0.4196	0.1983	0.3293	0.3348	0.2152	0.3457	0.365	0.3654	0.2622	0.3725	0.2975	0.2669	0.3986	0.3023	0.209	0.3965	0.2808	0.2759	0.3403	0.2218	0.2878	0.3892	0.3253	0.2487	0.315	NA	0.4861	0.6376	0.3897	0.5185	0.5936	NA	NA	NA	0.3484	0.4598	0.4723	NA	0.6689	0.4227	0.5793	0.6315	0.475
XP_006717753.1	XP_421543.5	ciliary-associated calcium-binding coiled-coil protein 1 isoform X1	0.3216	0.2656	0.4886	0.4435	0.2928	0.2874	0.2728	0.447	0.2971	0.269	0.2995	0.3748	0.4685	0.2476	0.3703	0.2934	0.3749	0.2789	0.3069	0.2877	0.2956	0.2993	0.2549	0.1952	0.322	0.2941	0.3093	0.3273	0.3927	0.3851	0.5413	0.6467	0.4787	NA	0.447	0.6372	0.6165	0.6003	0.3849	0.5673	0.5596	0.7125	0.4127	0.7928	0.463	0.5973	NA
NP_663622.2	XP_418456.2	TBC1 domain family member 31 isoform 1	0.1608	0.2144	0.1394	0.1783	0.1495	0.1806	0.1191	0.1934	0.2075	0.2577	0.1841	NA	NA	0.1466	0.1753	0.1155	0.2186	NA	NA	NA	0.1569	NA	0.2282	0.1726	0.1667	NA	NA	0.1347	NA	NA	0.259	NA	NA	0.2116	0.2148	NA	0.2457	0.2213	0.1471	0.2214	0.2188	NA	0.1976	0.2183	0.2438	NA	0.2746
NP_055519.1	XP_015152575.1	centrosomal protein of 104 kDa	0.1319	0.1696	0.1368	0.1665	NA	0.1274	0.2806	0.1255	0.1285	0.1378	0.1376	0.1152	0.0977	0.1007	0.1434	0.1074	0.1329	0.1213	0.1496	0.1566	0.1883	0.0745	0.1153	0.1281	0.1194	0.1216	0.1166	0.0958	NA	0.1941	0.2256	0.1883	0.2415	0.1767	0.1971	0.1644	0.1712	0.2079	0.1697	0.1925	0.1596	0.1778	0.2337	0.1938	0.1838	0.1905	0.2168
XP_011512640.1	XP_004935446.1	T-complex-associated testis-expressed protein 1 isoform X1	0.2235	0.2663	NA	0.1957	0.2319	0.2424	0.1944	0.2206	0.1871	0.2036	0.3067	0.2221	0.1625	0.1583	0.2321	0.1667	0.2897	0.2023	0.2205	0.261	NA	0.1895	NA	0.2111	0.2168	0.2272	0.1751	0.252	0.3214	NA	0.3871	0.305	0.2668	0.3104	NA	0.4478	0.3709	0.5544	0.2721	0.4467	0.2711	0.343	NA	0.3263	0.5285	0.4616	NA
XP_024308080.1	XP_025003266.1	zinc finger BED domain-containing protein 4 isoform X1	0.1335	0.0527	0.1181	0.1105	NA	NA	NA	0.2231	0.1066	0.0844	0.1468	0.0874	0.1255	0.2079	0.1218	0.0123	0.1807	NA	0.1784	0.1741	NA	0.1064	0.0928	0.1006	NA	0.2011	0.2222	0.1469	0.0876	0.0465	0.1074	0.0803	0.0565	0.0609	0.0576	0.0788	0.0933	0.0718	0.0701	0.07	0.0597	0.0817	0.0718	0.0794	0.0836	0.0698	0.0782
XP_016870233.1	NP_989949.1	nuclear factor interleukin-3-regulated protein isoform X1	0.0596	0.1023	0.1228	NA	0.112	0.1147	0.0682	0.0808	0.09	0.1317	0.1084	0.0904	0.0735	0.0832	0.0875	0.0972	0.1326	0.1623	0.2506	0.1388	NA	0.075	0.0799	0.0692	0.0803	0.138	0.1039	0.09	0.0647	0.0579	NA	0.1223	0.0604	0.0695	0.1034	0.0923	0.0888	0.0377	0.0812	0.0618	0.0499	0.0752	0.0918	0.0267	0.0851	0.0237	0.0461
NP_689922.3	XP_025007452.1	storkhead-box protein 1 isoform a	0.377	0.3039	0.35	0.4647	0.3302	0.3308	0.3359	0.3978	0.3312	0.4077	0.3996	0.2261	0.386	0.3699	0.3665	0.4139	0.3681	0.3863	0.3948	0.4584	NA	0.3933	NA	0.3915	0.3461	0.4151	0.3956	0.3662	NA	0.5737	NA	NA	0.5963	0.5243	0.5088	0.5349	0.4777	0.4702	NA	NA	0.5299	0.5929	0.5739	0.4664	NA	0.549	NA
NP_055619.2	XP_024997791.1	protein moonraker isoform 1	0.1845	NA	0.302	0.3577	0.2634	0.242	0.2491	0.423	0.3234	0.3217	0.2972	0.2549	0.2502	0.208	0.3169	0.2134	0.3492	0.2864	0.4409	0.283	0.2332	NA	0.1989	0.2377	0.2908	0.3435	NA	0.2958	0.3876	NA	0.3802	0.4447	NA	NA	NA	NA	0.4662	NA	0.4234	0.5162	0.4737	NA	NA	0.477	0.4289	0.5106	0.3995
NP_149115.2	XP_025001450.1	dynein regulatory complex subunit 2 isoform 1	0.2312	0.142	0.1809	0.1858	NA	0.2264	0.1742	0.1509	0.2075	0.2524	0.2271	0.1663	0.1325	0.1261	0.2061	0.1202	0.2252	0.1297	0.1648	0.139	NA	0.1385	0.1446	0.115	0.1203	0.1475	0.1283	0.175	0.5131	NA	NA	0.51	0.5466	0.4131	0.487	0.4964	0.4859	NA	NA	0.6561	0.4733	NA	NA	NA	0.5544	NA	NA
XP_016877107.1	XP_025006703.1	TNF receptor-associated factor 3 isoform X1	0.0391	0.0379	0.109	0.0315	0.0254	0.0389	NA	0.0479	0.0244	0.0429	0.0442	0.0347	0.0417	0.036	0.0333	0.0372	0.0333	0.0201	0.0697	0.0418	0.0333	0.0298	0.0233	0.0333	0.0336	0.0525	0.0342	0.0566	0.04	NA	0.0238	0.0165	0.024	0.0091	NA	0.0067	0.052	0.0732	0.0284	0.0316	0.0158	0.0348	0.0321	0.0182	0.0148	0.024	NA
NP_001182157.1	XP_024997889.1	protein PIMREG isoform 2	NA	0.3518	0.3706	0.4049	0.2457	0.4322	0.1928	0.3241	0.3224	NA	0.3543	NA	0.265	0.2794	0.2913	0.3612	0.43	0.3772	0.3107	NA	NA	0.2553	0.3655	0.2832	0.4508	0.3145	0.172	0.3576	0.4698	0.5138	NA	NA	NA	0.5503	0.5161	NA	0.4647	NA	NA	0.4109	0.631	NA	0.6238	0.4245	NA	0.3186	NA
NP_612452.1	NP_001025796.1	HAUS augmin-like complex subunit 1	0.1	0.2966	0.2423	0.163	0.0689	0.1486	0.1776	0.1642	0.1805	0.1494	0.15	0.1817	0.2096	0.0783	0.1965	0.1567	NA	NA	NA	0.1279	0.1812	0.1481	0.1847	0.1523	NA	0.2374	0.1646	0.1436	0.6537	0.9047	0.5994	0.9938	0.2589	0.8815	NA	NA	NA	0.7162	0.5738	0.5405	0.8603	NA	0.5496	0.5759	0.7516	0.7294	NA
NP_570124.1	NP_001128637.1	ankyrin repeat, SAM and basic leucine zipper domain-containing protein 1 isoform 1	0.2377	0.0884	0.1676	NA	0.0736	0.1767	0.0913	0.1866	0.1448	0.3034	0.2372	0.1513	0.2093	0.1461	0.2018	0.1887	0.1987	0.1413	0.1743	0.0869	NA	NA	0.2329	NA	0.102	0.1405	0.1638	0.1443	0.3706	0.5342	0.4859	0.5549	0.4517	0.4271	0.443	0.4702	0.4753	0.5997	0.3013	0.5091	0.3203	0.5233	0.4978	NA	0.3821	0.285	0.4978
NP_001423.1	NP_001001203.1	proepiregulin preproprotein	0.1254	0.176	0.1849	0.1637	0.1282	0.1651	0.231	0.4386	0.2948	0.2359	0.1601	0.1699	0.1383	0.1301	0.4125	0.1521	0.2143	0.2582	NA	0.2607	0.2034	0.2054	0.1517	0.1246	0.2371	NA	0.1765	NA	0.1395	0.1607	NA	0.1478	0.1821	0.0989	NA	0.2006	0.1837	0.069	0.1683	NA	0.0787	0.1273	0.1551	0.0952	0.0883	0.058	0.1057
NP_036465.2	XP_001232874.2	C-Myc-binding protein	0.0306	0.1444	0.3576	0.0342	0.1474	0.001	0.2413	0.2565	0.325	0.2468	0.6068	0.0945	0.0245	0.001	0.2781	0.1604	0.1689	NA	0.001	NA	0.0753	NA	0.0467	0.0715	0.2731	0.0122	0.0668	0.2056	0.2315	0.3737	NA	0.5355	0.4354	0.2437	NA	0.3839	0.3438	0.1103	0.2257	0.3211	0.2625	0.1542	0.2587	0.3924	0.2156	0.508	NA
XP_011514441.1	XP_015145052.1	stimulated by retinoic acid gene 8 protein homolog isoform X1	0.1993	0.2158	NA	0.2834	0.314	0.2416	NA	0.268	0.2309	0.3609	NA	0.1754	0.4175	NA	0.2692	0.2669	NA	NA	NA	0.1932	NA	0.31	NA	0.2692	NA	NA	0.4264	NA	0.458	NA	0.3909	0.4878	0.2861	0.6434	0.4638	0.1918	0.268	0.5208	0.305	0.3682	0.2922	0.4169	0.4309	0.4499	0.5478	0.516	0.4057
XP_005247767.1	XP_004942989.1	coiled-coil domain-containing protein 14 isoform X1	0.3451	0.4	NA	0.488	NA	0.3394	NA	0.4528	0.5426	0.4871	NA	0.353	0.3826	0.3457	0.421	0.3394	0.5329	0.2866	0.4216	0.3012	0.0108	0.3068	0.3973	0.3141	0.3157	0.4094	0.3809	0.3814	0.429	NA	NA	0.4649	0.3933	0.3662	0.4371	NA	0.4898	0.3591	0.4173	NA	0.3859	0.3646	0.3777	0.3688	0.4424	NA	0.4058
XP_024304747.1	XP_025004133.1	rho GDP-dissociation inhibitor 2 isoform X1	0.0674	0.1206	0.1513	0.1511	0.113	0.0755	0.0631	0.0451	0.0438	0.0898	0.0939	0.1043	0.0591	0.0441	0.1019	0.1066	0.0969	0.1368	NA	0.0773	NA	0.0817	0.0739	0.1196	0.1113	0.0617	0.0874	0.1034	0.0457	0.0321	0.0604	0.0467	0.0484	0.0133	0.0202	0.0507	0.024	0.0401	0.0218	0.0295	0.0082	0.0118	0.0211	0.0231	0.0357	0.0134	0.0499
XP_006713076.1	XP_414408.4	uncharacterized protein C3orf67 isoform X1	0.2487	0.2809	0.2664	NA	0.3224	NA	NA	NA	0.2269	0.3143	0.2975	0.4284	NA	NA	0.2591	NA	0.2921	NA	NA	0.214	NA	0.2177	NA	NA	NA	NA	0.1737	NA	NA	NA	NA	NA	0.4771	0.5845	NA	0.4371	0.3922	0.5737	0.4777	0.6275	0.4439	0.4859	0.3845	0.6184	0.6278	0.6212	NA
XP_005264575.1	XP_015138837.1	spectrin beta chain, non-erythrocytic 1 isoform X2	0.0125	NA	NA	0.0183	NA	NA	NA	NA	0.0222	NA	0.0134	NA	NA	NA	0.0159	NA	0.0183	NA	0.0095	NA	NA	NA	NA	0.0113	NA	NA	NA	0.0146	NA	NA	NA	NA	0.0077	NA	0.0052	NA	NA	0.0088	NA	0.0081	NA	NA	0.0087	0.0054	NA	NA	NA
NP_001445.2	NP_001308464.1	forkhead box protein J1	0.1039	0.1238	0.1275	0.1195	NA	0.227	0.0899	0.0849	0.0643	0.3965	0.1651	0.0912	0.1303	0.12	0.0844	0.086	0.1502	NA	0.1103	0.2617	0.1178	NA	0.1127	0.0833	0.0978	0.1285	0.1353	0.1008	0.1385	0.3396	0.3731	0.3813	0.1707	0.3269	0.4182	NA	0.1854	0.3983	0.2754	NA	0.2902	0.1525	0.2023	NA	0.4507	NA	0.2973
XP_016873817.1	XP_015141642.1	glutamine and serine-rich protein 1 isoform X2	NA	0.1883	0.285	NA	0.1979	0.1571	0.2044	0.2459	0.2104	0.2231	0.2365	0.2139	0.2511	0.1978	0.2425	0.2085	0.1782	NA	0.2167	NA	0.1954	0.1885	0.2747	0.2181	NA	0.2481	0.241	0.227	0.131	0.1549	NA	0.1818	0.1342	0.1567	0.2017	0.1524	0.1333	0.1526	0.1289	0.1222	0.1054	0.1259	0.1399	0.1489	0.1269	0.1778	0.1676
NP_001317668.1	XP_004949409.1	FSD1-like protein isoform 6	NA	NA	NA	0.1062	0.0844	NA	0.0576	0.0851	0.1017	NA	0.0857	0.0673	NA	0.0843	0.0678	NA	0.087	NA	NA	0.1905	0.0759	0.0609	NA	NA	NA	NA	NA	NA	0.1668	0.2264	NA	0.3065	0.211	0.1575	NA	0.2124	NA	0.1862	NA	0.1505	0.2081	NA	0.2135	0.277	0.2592	0.168	NA
NP_000208.2	XP_004938133.1	potassium voltage-gated channel subfamily A member 1	0.0348	0.0235	0.0619	0.0501	0.0488	0.0674	0.0334	0.0543	0.0589	0.0832	0.0542	0.0513	0.0462	0.0378	0.0472	0.0373	0.0741	0.0181	NA	0.0503	0.0772	0.0483	0.0236	0.021	0.0166	0.0201	0.023	0.0216	0.039	NA	0.006	0.0578	0.0379	0.0055	0.0061	0.0291	0.0108	0.0112	0.0243	0.018	NA	0.0244	NA	0.0095	0.0075	NA	0.022
NP_653306.1	XP_414831.1	tektin-4 isoform 1	0.267	NA	0.205	0.4656	NA	0.2235	0.5	0.1562	0.1182	NA	0.2538	0.2123	0.1772	0.3066	0.1189	0.1443	0.4111	0.2856	0.2087	0.1629	NA	0.2848	NA	0.2117	0.2105	0.1898	0.1689	0.1804	0.2781	0.1759	0.1119	0.3332	0.2817	0.1819	0.2105	0.2232	0.1876	NA	0.2841	NA	NA	0.2186	0.1825	NA	0.2392	0.1639	0.3094
NP_001307245.1	XP_425525.5	cilia- and flagella-associated protein 91 isoform 2	NA	0.201	0.2479	0.1878	0.1923	0.2778	0.2663	NA	0.2704	0.3416	NA	0.2602	0.1864	0.1875	0.2565	NA	0.2898	0.1918	0.3166	0.2147	0.0823	0.1713	0.2067	0.1664	0.209	0.2016	0.1815	0.2538	0.3884	0.2427	0.5488	0.4853	NA	0.3934	0.3683	0.3316	0.3581	0.6392	0.2906	NA	NA	NA	0.3534	0.5277	0.5576	0.543	0.305
NP_009048.1	XP_025010222.1	thyrotropin releasing hormone preproprotein	0.1871	0.2805	0.3278	0.3212	0.2073	NA	0.2574	0.2289	0.2689	0.4214	0.2666	0.3393	0.2932	0.2336	0.2605	0.2516	0.3265	0.287	0.2261	0.1691	0.2218	0.2769	0.2673	0.258	0.282	0.3373	0.4005	0.2252	0.4381	NA	0.5228	NA	0.5371	0.4766	0.4284	0.4714	0.5458	0.379	0.4403	0.4122	0.3937	0.3598	0.43	0.4675	NA	0.7762	0.4188
NP_114426.1	XP_004942638.1	testis-specific serine/threonine-protein kinase 6	0.0287	0.0091	0.0422	NA	0.0145	0.0314	0.0031	0.2382	0.0303	0.0632	0.0659	0.015	0.02	0.0115	0.0344	0.0149	0.038	0.028	0.0071	0.013	0.1865	0.0295	0.0471	0.0312	0.0607	0.0187	0.0194	0.0411	NA	0.3531	0.2702	0.2748	0.3136	NA	0.3735	NA	0.1627	0.2719	NA	0.4537	0.1904	0.2208	0.1786	0.3723	0.5505	0.3401	0.2548
NP_001182215.1	XP_025002767.1	interferon regulatory factor 4 isoform 2	0.0849	0.0781	0.0295	0.1937	0.0353	0.0704	0.1653	0.0385	0.0344	0.0731	0.0805	0.0394	0.0411	0.0508	0.0419	0.0412	0.0757	0.0266	0.1224	0.047	0.176	0.0378	0.037	0.0728	0.0294	0.0309	0.0352	0.0273	0.0287	0.0446	0.0437	0.1015	0.0326	0.0152	0.0283	0.0242	0.02	0.0854	0.0234	0.0434	0.0338	0.0241	0.0315	0.034	0.0601	0.0354	NA
XP_011510007.1	XP_015144935.1	signal transducer and activator of transcription 4 isoform X1	0.0285	NA	0.0378	0.0431	0.0225	0.1311	0.0374	0.0714	NA	0.0559	0.0445	0.0436	0.0433	0.0215	0.0436	0.0365	0.0452	0.036	NA	0.03	0.0315	0.0423	0.0676	0.0421	0.0366	0.0519	0.0486	0.0519	0.0329	0.0202	0.0218	0.0345	0.0331	0.0225	0.1218	0.066	0.018	NA	0.0255	0.0269	0.0174	NA	0.0125	0.0131	0.0193	0.0316	NA
XP_006716104.1	XP_025004086.1	WD repeat-containing protein 60 isoform X1	0.1643	NA	0.1236	0.1649	0.1828	0.2262	0.0132	NA	0.2029	0.2019	0.1723	0.1683	0.0843	0.1666	0.1952	NA	0.189	NA	0.3668	0.2696	NA	NA	NA	0.1819	0.1498	0.1117	0.1956	0.1964	0.302	0.3313	NA	0.3964	0.4015	0.3399	0.2836	0.3416	0.3164	0.309	0.3587	0.3584	0.3496	0.3392	0.3597	0.3578	0.4233	0.3582	0.4359
NP_001472.1	NP_001264546.1	dynein regulatory complex subunit 4 isoform a	0.0606	NA	0.1514	0.1553	0.0952	0.2396	0.4268	0.1197	0.0742	0.2904	0.1417	0.0958	0.0837	0.0765	0.1182	0.1011	0.1757	0.0566	0.1623	0.2701	0.0653	0.0951	0.0814	0.0751	0.0842	0.1291	0.0924	0.1272	NA	0.2037	NA	0.3324	0.198	0.2876	0.307	0.4513	0.1899	0.2998	0.2556	0.2908	0.1643	0.2799	0.1577	0.3518	0.277	0.3454	0.2931
NP_852091.1	XP_422777.4	coiled-coil domain-containing protein 39	0.1854	0.2214	0.2835	0.2468	0.1698	0.2623	0.2193	0.2393	0.2147	0.2204	0.2248	0.2598	0.2203	0.2016	0.2022	0.1711	0.2815	NA	0.2334	0.196	0.1307	NA	0.1806	0.1642	0.1921	0.2279	0.1826	0.2233	0.3475	0.385	NA	0.365	0.2518	0.3562	0.5037	0.3676	0.3127	0.4498	0.2449	0.4498	0.2564	0.3587	0.3035	0.4283	0.4897	0.485	0.3152
NP_208325.3	XP_015138335.1	leucine-rich repeat and coiled-coil domain-containing protein 1 isoform 1	0.228	0.3288	0.148	0.3009	0.205	0.2502	NA	0.0973	0.2794	0.2955	NA	0.3432	0.26	0.2021	0.1466	0.2355	0.3135	NA	0.1365	0.1748	0.2583	0.1941	0.3844	0.2435	NA	0.1867	0.1366	0.1756	0.2935	0.3904	NA	0.2483	0.2349	0.2433	0.3077	0.2843	0.2669	0.3514	NA	0.2944	0.2438	0.3221	0.2944	0.2821	0.3364	0.2937	NA
XP_011511846.1	NP_989536.1	actin filament-associated protein 1 isoform X1	0.07	0.0247	NA	0.1778	NA	NA	NA	0.1716	NA	0.0499	NA	0.1101	0.1339	0.0877	0.0642	0.0952	0.0793	NA	NA	NA	NA	0.1161	0.0572	NA	NA	NA	0.2047	NA	0.0294	0.0513	NA	0.0481	NA	0.0481	0.0614	0.02	0.0358	0.0612	0.038	0.0304	0.0475	0.0431	0.0429	0.0527	0.0492	0.0336	0.0632
NP_006709.2	XP_015139694.1	zinc finger protein PLAGL1 isoform 2	0.1474	0.1121	NA	NA	0.2194	0.1122	0.1436	0.2061	0.1931	0.1916	0.1514	0.1075	0.1454	0.1711	0.1553	0.1275	0.1913	0.1519	0.169	0.0263	0.189	0.1751	0.1351	0.2292	0.1563	0.1426	0.2168	0.1525	0.1572	0.1191	0.1534	0.1852	0.1569	0.0946	0.2616	0.1731	0.1345	NA	0.1359	0.154	0.0953	0.1356	0.167	0.135	0.1281	0.2354	0.2361
NP_055454.1	XP_424706.4	tetratricopeptide repeat protein 37	0.1308	0.128	0.1293	0.1508	0.1062	0.1423	0.1226	0.1543	0.1416	0.3622	0.1464	0.1387	0.1363	0.112	0.1714	0.1251	0.1302	0.1318	0.2161	0.1319	0.1365	0.1237	0.1284	0.1317	0.1235	0.1132	0.1422	0.1172	0.1731	NA	NA	0.2658	0.186	0.2334	0.2385	0.1826	NA	NA	0.2673	0.2063	NA	0.1964	0.2566	0.257	0.2236	0.2142	0.2483
NP_689680.2	NP_001264227.1	kelch-like protein 10 isoform 1	0.0168	0.001	0.0127	0.0027	0.0048	0.112	0.0018	0.0369	0.0115	NA	0.0331	0.0064	0.0066	0.0091	0.0112	0.0074	NA	0.001	0.0027	0.0079	NA	0.0074	0.0035	0.0112	0.0017	0.01	0.0136	0.0066	0.1262	0.229	0.2332	0.2332	0.1384	0.2086	0.1751	NA	0.141	0.2002	NA	0.1916	0.2384	0.0979	0.1417	0.2711	0.1784	NA	0.2152
NP_001119583.1	XP_015138326.2	oxidative stress-induced growth inhibitor 2 isoform 1	NA	0.1	0.1212	0.0923	0.1585	0.1417	0.0918	0.0792	0.209	0.2029	0.1569	0.1095	0.1029	0.1221	0.1086	0.1105	0.1148	NA	NA	0.1054	0.0813	NA	0.1017	0.0898	NA	0.1059	0.0964	0.1256	0.067	0.0571	NA	0.0574	0.0729	0.096	NA	0.0578	NA	0.0653	0.0377	0.0674	NA	0.0676	0.0828	0.041	0.0537	0.0859	0.0593
NP_665802.1	XP_015142694.1	TNF receptor-associated factor 6	0.078	0.0986	0.1296	NA	0.0703	0.107	0.1032	0.1004	0.1156	0.1084	0.0832	0.1339	0.0851	0.0859	0.1022	0.0919	0.1166	0.1046	0.0968	0.0913	0.0859	0.0933	0.0989	0.1113	0.093	0.1192	0.0991	0.0671	0.0449	0.0262	0.0642	0.0238	0.0642	NA	0.0731	0.0539	0.0665	0.0586	0.0427	0.0358	0.0749	0.0347	0.0363	0.052	0.0638	0.0514	0.0374
NP_775836.3	XP_004945155.1	radial spoke head 10 homolog B2	NA	0.3006	0.274	NA	0.1257	0.2555	0.1971	0.2	0.2685	0.2994	0.2489	0.2197	0.1742	0.1852	0.2359	0.1663	0.2643	NA	NA	0.2656	0.2031	0.1029	0.1045	0.1842	NA	NA	0.1962	NA	0.4432	0.3528	NA	0.5397	0.4825	0.3883	NA	0.3384	0.3796	0.4163	0.4738	0.5996	0.3176	0.3696	0.4002	0.5546	NA	0.7968	0.3562
NP_001334815.1	XP_025010943.1	dynein heavy chain 3, axonemal isoform 2	0.119	0.1095	NA	NA	0.1104	NA	NA	NA	0.1182	0.1339	0.1313	0.1309	NA	NA	0.1288	0.1205	0.1428	NA	0.0885	NA	NA	0.1119	NA	NA	NA	0.1299	0.1234	0.1238	0.1706	NA	NA	0.3304	NA	NA	NA	NA	0.1579	0.2817	NA	0.2339	0.1881	NA	NA	0.2199	0.2631	0.2748	0.1903
XP_016865588.1	XP_413980.3	E3 ubiquitin-protein ligase Praja-2 isoform X1	0.1503	0.4305	0.2283	0.1674	0.1581	0.1461	0.2149	0.223	0.2188	0.1977	0.2311	0.2094	0.1744	0.1473	0.222	NA	0.2068	0.1839	0.2747	0.1729	0.583	0.2113	0.4338	0.2081	0.2757	0.2379	0.229	0.2106	0.5058	0.48	0.4632	NA	0.3759	NA	0.7704	0.4063	0.4472	0.6717	0.402	0.4384	0.6001	0.3153	0.5377	0.6197	0.7765	0.8239	0.6179
NP_001139327.1	XP_015141266.1	SH3 domain-binding protein 2 isoform c	0.1415	0.1262	0.3145	NA	NA	0.2324	NA	0.1709	0.166	0.37	0.236	0.2538	0.2209	0.2164	0.1434	0.1624	0.1762	0.1309	0.1988	NA	0.087	0.2448	0.0986	0.117	0.1539	0.2025	0.2702	0.2134	0.119	0.1576	0.1742	0.221	0.1899	0.2071	0.1392	0.1959	0.1675	0.2275	0.1274	0.1859	0.1531	0.2012	0.1949	0.1805	0.1947	0.2093	0.2298
NP_001108446.1	XP_415932.3	smoothelin-like protein 2 isoform 1	0.2988	NA	0.1391	0.1523	0.2135	0.3251	0.1679	0.1557	0.1488	NA	0.1534	0.1788	0.0963	0.2346	0.1652	0.1221	0.1638	0.1456	0.1302	NA	0.2034	0.2777	0.2394	0.1134	0.1248	0.1289	0.273	0.1292	0.2992	0.2139	NA	0.3063	0.2575	0.175	0.3798	0.3511	0.2158	0.4891	0.3271	0.3503	0.2825	0.2355	0.2617	0.2926	0.403	0.3575	0.2741
NP_001269869.1	XP_421952.1	putative malate dehydrogenase 1B isoform b	NA	0.3967	0.2464	0.1534	0.2961	0.2262	0.254	0.2041	0.2866	0.2838	0.2607	0.2885	0.2465	0.3251	0.2422	0.2354	0.3465	0.1762	0.257	NA	0.2323	0.1875	0.2298	0.2277	0.2564	0.2784	0.2346	0.3168	0.4407	0.356	NA	0.3775	0.4319	0.2888	0.5833	0.3609	0.3897	0.3645	0.4115	0.3458	0.3916	0.3406	0.2889	0.4432	0.3187	0.341	0.4192
NP_001257978.1	XP_422119.4	cilia- and flagella-associated protein 221	NA	0.5201	0.2901	0.2856	0.2056	0.2541	0.2408	NA	0.3272	0.2701	NA	0.2838	0.2051	0.202	0.322	0.2544	0.2632	NA	0.1851	0.2682	NA	0.2358	NA	0.208	NA	0.2618	0.2089	0.2831	0.302	0.3668	0.4086	0.5429	0.3058	0.3531	0.3396	NA	0.4345	0.4788	NA	0.4329	0.3557	0.2833	0.4996	0.4272	0.4304	0.4755	0.423
NP_996879.1	XP_015150099.2	sperm-associated antigen 17	0.267	0.3139	0.3215	NA	0.238	0.3393	NA	0.1975	0.3046	0.3324	NA	0.3191	0.3369	0.2514	0.2581	NA	0.3695	NA	0.2265	0.2465	NA	NA	0.2451	0.2293	0.2778	0.2305	0.2516	0.2448	0.469	NA	NA	NA	NA	0.4571	0.6458	NA	0.4503	0.4892	NA	0.4949	0.4227	0.412	0.4361	0.4892	0.6119	0.3842	0.4882
XP_016861619.1	XP_025010454.1	dynein heavy chain 1, axonemal isoform X2	0.1111	0.098	NA	0.1851	0.156	0.1357	0.1072	0.1373	0.1222	NA	0.1526	0.1268	0.1125	0.098	NA	0.1152	0.1471	NA	0.1057	NA	NA	NA	0.0819	0.1021	NA	0.1265	NA	0.1163	0.1952	0.2107	0.2442	NA	0.2032	NA	0.3358	NA	NA	0.3365	0.163	0.2738	0.1985	NA	0.2184	0.2614	0.3095	0.3306	NA
XP_024303478.1	XP_025010501.1	FYVE, RhoGEF and PH domain-containing protein 3 isoform X1	0.3079	0.1544	NA	0.2645	0.3386	0.2509	0.2402	0.2562	0.2227	NA	0.2568	0.3221	0.2606	0.2878	NA	0.2078	NA	NA	0.2724	0.2715	NA	NA	NA	NA	NA	NA	NA	0.1878	0.0851	0.0829	0.0943	0.1315	0.0633	0.074	0.0082	0.0715	0.0759	0.1451	0.0738	0.0839	0.07	0.0889	0.0548	0.0945	0.1101	0.126	0.1122
NP_000315.2	NP_989795.1	ammonium transporter Rh type A	0.2684	0.315	0.3024	0.4045	0.309	0.4698	0.298	0.4032	0.2528	0.295	0.2586	0.3804	0.2731	0.4883	0.2783	0.2676	0.3459	0.2439	0.2849	NA	0.1029	0.2118	0.1734	0.2418	0.1777	0.1711	0.2267	0.1353	0.3717	0.3346	NA	0.2762	0.2749	0.3161	NA	0.2457	0.3056	0.4373	0.2613	0.2941	0.3232	0.2976	0.439	0.294	0.362	0.4357	0.3837
NP_001420.2	XP_004937767.1	histone acetyltransferase p300 isoform 1	0.0549	0.0629	NA	NA	0.0556	0.0634	NA	NA	0.0517	0.0601	0.0727	0.066	0.0722	0.0391	0.0642	0.0533	0.0633	0.0503	NA	NA	NA	0.0622	NA	0.0547	0.0611	NA	NA	0.0556	NA	0.0554	0.0375	NA	NA	NA	0.0393	NA	NA	NA	0.0372	0.036	NA	0.0403	0.0419	0.0469	0.0267	0.0365	0.0397
NP_004353.1	XP_004941001.1	calmegin precursor	0.2333	0.1503	0.1405	0.1219	0.1538	0.1992	0.0823	0.0982	NA	0.356	0.3501	0.1762	NA	0.1518	0.2426	0.1876	0.2456	0.1333	NA	0.2236	NA	0.1163	NA	0.1356	0.1042	0.149	0.102	0.1147	0.2434	0.2345	NA	0.3853	0.1722	NA	NA	0.2544	0.235	0.2774	NA	0.2961	0.1743	0.2451	0.2559	0.3326	0.371	0.2979	0.2736
XP_024306182.1	XP_422520.2	cysteine protease ATG4C isoform X1	0.1294	0.0659	0.1437	NA	0.1034	0.2034	0.1262	0.3097	0.2478	0.2439	0.12	0.2153	0.15	0.1265	0.1161	0.1363	0.1635	0.1122	0.1002	0.1009	0.0634	0.1172	0.1052	0.0633	0.1078	0.0911	0.1093	0.0816	0.1254	0.0931	0.0497	0.0885	0.1084	0.0713	NA	0.0941	0.0435	0.0657	0.0675	0.0607	0.0723	0.0622	0.075	0.0628	0.0634	0.0618	0.0977
XP_011512441.1	XP_025000579.1	sperm flagellar protein 2 isoform X5	NA	0.3571	NA	0.317	NA	0.2241	NA	0.3025	0.3236	0.3108	NA	0.2656	0.3076	0.2243	0.3012	NA	0.2856	0.1791	NA	0.2504	0.1887	NA	0.2343	NA	0.242	NA	NA	NA	NA	0.4963	NA	0.5012	0.455	NA	NA	0.3165	NA	0.49	0.3199	0.5364	0.3549	0.4334	0.4955	0.4697	0.4984	0.6025	0.451
NP_001152767.1	XP_420624.3	adenosine deaminase domain-containing protein 1 isoform 3	NA	0.0218	0.1233	0.1204	0.1024	0.2049	0.043	0.1603	0.1491	0.2871	0.3006	0.1213	0.1317	0.0736	0.1702	0.1053	0.2076	0.1656	0.2569	0.1373	0.12	0.0947	0.0957	0.1607	0.0522	0.0924	0.0696	0.0679	0.3625	NA	0.3095	0.4789	0.3521	0.5265	0.3121	0.3884	0.4217	0.2336	0.3365	0.2624	0.4279	0.5473	0.4993	0.2642	0.2749	0.3762	0.4637
NP_005008.2	XP_422725.4	choline-phosphate cytidylyltransferase A	0.0465	0.1544	0.0607	0.0741	0.06	0.0759	0.0394	0.0631	0.0702	0.1046	0.0691	0.072	0.0986	0.0611	0.0336	0.0713	0.1077	0.0329	0.0561	0.0544	0.0661	0.0454	0.0571	0.0383	0.0264	0.0783	0.0678	0.0189	0.0236	0.0327	0.0058	0.0313	0.0364	0.0207	0.0208	0.056	0.0239	0.0092	0.0231	0.0124	0.0077	0.0133	0.001	0.0178	0.0092	0.0161	NA
XP_011536515.1	XP_015131078.1	MORN repeat-containing protein 3 isoform X1	0.1445	0.2355	0.2817	0.2434	0.1297	0.2024	0.1591	0.1844	0.1675	0.1725	0.1756	0.1561	0.1707	0.1925	0.1245	0.1526	0.1792	0.1482	0.1822	0.2208	0.1332	0.1784	0.1208	0.164	0.1127	0.2462	0.2783	0.1257	0.1894	0.3072	0.2792	0.3686	0.1545	0.1788	NA	0.2789	0.1617	0.3272	0.1731	0.2402	0.192	0.1813	0.2082	0.2244	0.3826	0.2952	0.2333
NP_067676.2	XP_025007323.1	heterogeneous nuclear ribonucleoprotein H3 isoform b	0.001	0.0306	0.0079	0.001	0.0174	0.0101	0.0075	0.0324	0.001	0.0228	0.0075	0.1509	0.009	0.001	0.0281	0.0211	0.0093	0.001	NA	0.001	0.0232	0.0209	0.0548	0.005	0.0366	0.0102	0.0173	0.0304	0.0245	0.0213	0.0141	NA	NA	0.0589	NA	0.0462	0.0155	NA	0.0214	0.0389	0.012	NA	0.0189	0.0204	0.013	0.0067	NA
NP_001076442.1	XP_004938056.2	protein CASC1 isoform b	NA	0.4724	0.4943	0.2727	0.2343	0.3536	0.2435	0.3243	0.3848	0.4222	0.358	0.3931	0.404	0.3038	0.4194	0.3841	0.4604	0.1447	0.2696	0.3417	0.058	0.2855	0.3225	0.1432	0.2073	0.3359	0.3303	0.1148	0.3133	NA	0.3346	0.4764	0.3419	0.3919	0.3201	NA	0.4529	0.3709	NA	0.3488	0.3377	0.3213	0.3019	0.3089	0.3829	0.3663	0.3527
NP_078953.3	XP_420736.4	putative methyltransferase NSUN7 isoform 1	NA	0.1905	NA	NA	0.1938	NA	0.279	0.2296	0.3377	NA	0.2438	0.291	NA	0.3087	0.3082	0.2589	NA	0.2318	NA	0.3152	0.2393	0.1659	NA	0.3127	0.2591	0.2529	0.1719	0.2813	NA	NA	0.5348	0.5356	0.3619	0.4072	0.6686	NA	0.4561	0.7356	0.2975	0.8014	0.4095	0.5098	0.425	0.5838	0.7668	NA	0.4955
NP_116247.1	XP_416657.2	protein maelstrom homolog isoform 1	0.1496	0.1185	0.1291	0.1836	0.1534	0.1641	NA	0.2354	0.1392	0.2894	0.2752	0.114	0.1158	0.1399	0.1849	0.1645	0.1625	0.1443	NA	0.1117	NA	0.1108	0.1539	0.142	0.1134	0.1141	0.1479	0.0829	0.5064	NA	0.4568	0.4629	0.5028	0.5273	0.4188	0.5432	0.4692	0.467	0.4194	0.4975	0.443	0.4673	0.4957	0.4559	NA	NA	0.4367
XP_016857969.1	XP_015146200.1	breast cancer anti-estrogen resistance protein 3 isoform X1	0.145	0.0678	0.207	0.1787	0.1472	0.2022	0.1972	0.1738	0.1455	0.205	0.1903	NA	NA	0.2074	0.1389	0.1251	0.1696	0.1504	NA	NA	NA	0.1852	0.1119	0.1296	0.2085	0.1852	0.2399	0.2153	0.1722	NA	0.2237	NA	0.2253	0.1684	0.2884	0.1849	0.2091	0.1869	0.1862	0.2126	0.2213	0.1973	0.3209	0.2688	0.2633	0.2713	NA
NP_653275.1	XP_414934.3	tektin-5	0.1379	0.1957	0.1522	0.1747	0.1534	0.2257	0.2576	0.2324	0.184	NA	NA	0.1432	0.1858	0.1679	NA	0.1069	0.3462	NA	NA	0.2061	0.1412	0.1343	0.0791	0.1305	NA	0.1973	0.164	0.2118	NA	0.2857	NA	0.2463	0.3299	0.3414	0.1722	NA	0.2279	NA	0.2402	NA	0.2956	0.2887	0.2238	NA	NA	NA	0.1866
NP_872309.2	XP_419709.1	tRNA-specific adenosine deaminase 2 isoform a	0.1012	0.0482	0.1444	0.0565	0.1049	0.1517	0.0898	0.1416	0.1339	0.1898	0.1706	0.1014	0.0986	0.1147	0.1122	0.1348	0.1629	NA	0.2942	NA	0.1029	0.074	0.121	0.0928	NA	0.1082	0.0628	0.1293	0.2277	NA	0.2287	0.3367	0.3926	0.1879	NA	0.3835	0.3002	NA	NA	0.3578	0.206	0.3303	0.2814	0.207	0.3259	0.2541	0.4031
NP_148935.1	NP_989540.1	mimecan isoform 2 precursor	0.1444	0.1791	0.2268	0.1536	0.1455	0.2362	0.2059	0.1912	0.1063	0.1541	0.2355	0.1562	0.2211	0.2006	NA	0.2241	0.1921	NA	0.2426	0.1278	0.0871	0.1481	0.1134	0.2002	NA	0.213	0.2143	0.1862	0.1111	0.1295	0.0895	0.1836	0.0993	0.0992	0.1255	0.1338	0.1551	0.0507	0.1687	0.0782	0.1074	0.1636	0.1654	0.079	0.0895	0.0757	NA
NP_663320.2	XP_015153053.1	UBX domain-containing protein 11 isoform 1	NA	0.4607	0.3334	0.2618	0.2926	NA	0.2357	0.2551	0.2577	0.3508	0.2681	0.2876	0.2439	0.2251	0.3152	0.2799	0.2594	NA	0.2303	NA	0.3385	0.3024	0.2992	0.2906	NA	0.2324	0.1977	0.2331	0.3783	0.3664	NA	0.3924	NA	0.3628	NA	0.3983	0.3437	0.287	0.3351	0.4123	0.3943	0.3659	0.4444	0.3842	NA	0.3221	0.3748
XP_011511106.1	XP_025009485.1	leucine-, glutamate- and lysine-rich protein 1 isoform X3	0.2369	0.2383	0.2397	0.4303	NA	0.2399	0.2322	0.3357	0.3394	0.3051	NA	0.2564	0.4205	0.2745	0.2883	0.2784	0.3685	0.2221	NA	0.2826	0.3404	0.2981	0.2195	0.2758	0.1728	0.2821	0.2974	0.1913	0.2502	0.1705	0.1247	0.129	NA	NA	0.0996	0.1469	0.1997	0.0817	0.1727	0.1108	0.1286	0.2283	0.1712	0.1153	0.1323	0.171	0.2134
XP_011521119.1	NP_001185929.1	nuclear factor of activated T-cells 5 isoform X1	0.0834	NA	0.1408	0.1262	0.0872	0.0787	0.0882	0.1079	0.1044	0.1028	0.1113	0.1091	0.1017	0.0772	0.096	0.1044	0.0877	0.1048	0.0887	0.0895	NA	0.1057	NA	0.4193	0.0992	0.1182	0.1206	0.0886	0.0756	0.0708	0.0497	0.0722	0.0902	NA	0.0398	0.0466	0.0666	0.0507	0.0653	0.0448	NA	0.0863	0.0779	0.0501	0.1017	NA	0.1426
NP_001008738.2	NP_001034403.1	folliculin-interacting protein 1 isoform 2	NA	0.1273	0.1642	0.1073	0.1004	0.124	0.101	0.1551	0.1396	0.1628	NA	0.1324	0.1279	0.0994	0.1338	0.1427	NA	NA	0.146	0.1026	0.0707	NA	0.1149	0.1387	NA	0.1718	0.1919	0.1303	0.062	0.0716	NA	0.0861	0.0716	0.053	NA	0.0572	0.0612	0.1014	NA	0.075	0.0657	0.0937	0.065	0.0837	0.0768	0.0784	0.0966
NP_001248770.1	XP_414913.4	transmembrane channel-like protein 5 isoform a	0.3017	NA	NA	0.3015	NA	0.2186	NA	0.2514	0.3387	0.3911	0.3177	0.3046	0.2885	0.1941	0.2086	0.2122	0.3341	NA	0.191	0.2574	0.1742	0.3431	0.2355	0.2063	NA	NA	NA	0.256	0.3794	0.3322	NA	0.4832	0.3961	0.3409	0.4743	0.4275	0.4286	0.4295	0.4173	0.4361	0.5168	0.3335	0.513	0.4606	0.3657	0.6136	0.4754
NP_055300.1	NP_990342.1	hematopoietic prostaglandin D synthase	0.1534	0.1727	0.1351	0.1449	0.1794	0.2049	0.2505	0.2859	0.2498	0.16	0.1691	0.1351	0.1784	0.1821	0.1827	0.2328	0.1685	NA	0.1535	0.338	0.1284	0.1053	0.1647	0.2023	NA	0.1399	0.1667	0.0705	0.1013	0.1544	0.1199	0.1843	0.193	0.0709	0.1147	0.0857	0.1594	0.0396	0.1014	0.1325	0.0685	0.1053	0.0855	0.0814	0.0618	0.2276	0.129
XP_011515429.1	NP_001008729.1	antizyme inhibitor 1 isoform X1	0.1549	0.0509	0.1553	NA	NA	0.1124	0.1122	0.1686	0.117	0.0839	0.115	0.0906	0.1186	NA	0.1862	0.0947	0.1186	0.1018	0.1664	0.1195	0.1076	0.097	0.1122	0.0835	0.1005	0.1621	0.1224	0.1446	0.1419	0.2032	0.0997	0.1232	0.1657	0.0746	0.1118	0.1373	0.0857	0.1527	0.11	0.1341	0.1828	0.1239	0.124	0.1246	0.1554	0.1179	0.1085
NP_114130.3	XP_419702.1	radial spoke head protein 3 homolog isoform 1	0.3604	0.4063	0.2439	0.1873	NA	NA	0.147	0.2368	0.3961	NA	NA	0.2695	0.2561	0.292	0.2879	NA	NA	NA	0.4417	0.2225	0.273	NA	0.149	0.3632	0.1108	NA	NA	0.1755	0.1941	0.2843	0.3498	0.4824	0.4937	0.3507	NA	NA	0.3571	NA	0.2958	0.4228	0.1908	0.3814	0.2805	0.3416	0.5449	0.4464	0.3581
NP_005309.1	NP_001038138.1	histone H1.0	0.0896	NA	0.0688	0.0916	0.2147	0.001	0.0642	0.0155	0.0531	NA	0.0816	0.0957	0.0813	0.0344	0.0816	0.0826	0.0651	0.0556	NA	NA	0.1221	0.0621	0.1086	NA	0.0349	0.0611	0.0693	0.0301	0.324	0.232	0.1865	0.3034	0.299	0.2986	0.1728	0.2677	0.4277	0.264	NA	0.2319	0.412	0.24	0.2125	0.4061	0.2073	0.1894	NA
NP_112208.1	XP_025011677.1	olfactory receptor 14J1	NA	0.2056	NA	0.3197	0.129	NA	0.1264	NA	0.1924	NA	NA	0.2304	0.1321	0.1782	0.2144	0.139	NA	NA	NA	0.1203	0.2557	NA	0.1945	0.1278	0.1148	NA	0.0858	NA	0.2702	0.3168	NA	0.4049	0.4398	0.3699	0.4705	0.3762	0.3425	NA	0.3927	0.3807	0.3035	0.3076	0.3493	0.375	0.4646	NA	0.3786
XP_016869674.1	XP_415488.2	protein zer-1 homolog isoform X1	0.025	0.0037	NA	0.0102	NA	0.0218	0.0308	NA	0.017	0.2409	0.0174	0.0076	0.0121	0.0143	0.0217	0.0189	0.0166	NA	0.0968	0.1344	0.0845	NA	0.0271	0.0327	NA	0.0178	0.0271	0.0491	0.0144	0.0097	0.0218	0.0135	0.0144	0.0245	0.0089	0.0132	0.0188	0.0145	0.009	0.0095	0.0067	0.0196	0.0244	0.0144	0.0161	0.0151	0.0163
XP_016875641.1	NP_989871.1	suppressor of cytokine signaling 2 isoform X1	0.2025	0.0525	0.1154	0.0185	0.0433	0.0798	0.107	0.0319	0.0794	0.1314	0.0615	0.1499	0.0926	0.1287	0.1535	0.0683	0.0843	0.0881	NA	0.0405	0.0757	0.0992	0.0937	0.0675	0.1115	0.1016	0.081	0.1487	0.0301	0.0099	0.0286	NA	NA	0.0202	NA	0.034	0.0067	0.0554	0.051	0.0166	NA	0.0192	0.0165	0.0149	NA	NA	NA
NP_694949.1	XP_025000529.1	transmembrane protein 174	0.2046	0.1164	0.2017	0.1746	0.2039	0.2074	0.1961	0.2113	0.247	NA	0.2784	0.201	0.1812	0.1842	0.2446	0.1503	0.2658	NA	0.2298	0.2684	0.1318	0.1582	0.169	0.1808	NA	0.1861	0.17	0.2185	0.1569	0.0989	0.1377	0.2542	0.1618	NA	0.2297	0.2207	0.0873	0.3338	0.1537	0.1833	0.1311	0.1116	0.0899	0.1734	0.2985	0.1894	0.1511
NP_001277152.1	XP_025007693.1	dedicator of cytokinesis protein 1 isoform 1	NA	NA	NA	0.0325	NA	0.0433	NA	NA	0.0227	NA	0.0285	0.0287	NA	0.0301	0.0294	0.0484	0.0271	NA	NA	0.0502	NA	0.0504	0.0414	NA	NA	0.0403	0.0689	0.0621	0.0164	NA	NA	NA	NA	0.0212	NA	NA	0.0197	NA	0.0206	0.0252	NA	NA	0.0148	0.0244	0.0162	NA	NA
XP_006711799.1	XP_025004713.1	WD repeat-containing protein 64 isoform X1	NA	0.35	0.1578	0.1959	0.2605	0.158	0.1401	0.2107	0.1928	0.1803	0.2351	0.2302	0.1663	0.212	NA	0.2075	0.2211	0.1767	NA	0.2268	0.0992	0.1869	0.2227	0.1507	0.1709	0.1785	0.1609	0.1606	NA	0.4818	0.5347	0.679	0.4311	NA	0.6215	NA	NA	NA	NA	0.6251	NA	0.5144	0.4547	NA	0.7037	NA	0.527
XP_024306933.1	XP_025002760.1	cadherin-20 isoform X1	0.0392	NA	0.1072	0.0687	0.0429	NA	0.0307	0.0514	0.0539	0.0637	0.0517	0.0871	0.0594	0.0393	0.05	0.0599	0.0474	NA	NA	0.0949	0.0705	0.0664	0.0394	0.0612	NA	0.0717	0.0611	0.065	0.0352	0.034	0.0166	0.0274	0.0223	0.0262	0.0205	0.0329	0.0292	NA	0.0396	0.0321	0.0219	0.0343	0.0283	0.0228	0.0364	NA	0.0245
NP_073587.1	XP_416333.4	poly [ADP-ribose] polymerase 12	0.2031	0.2457	0.2102	0.1786	NA	0.3721	0.2684	NA	0.2626	0.2915	0.2931	0.2407	0.2418	0.2962	0.3172	0.223	0.3073	NA	0.246	NA	NA	NA	0.1602	0.1729	NA	0.1932	0.3827	0.2038	0.3982	0.3152	0.4386	0.533	0.2562	0.4476	0.4171	NA	0.4166	0.4009	0.3423	0.3292	0.4116	0.3502	0.4338	0.3608	0.375	NA	0.4317
XP_016861539.1	XP_422601.3	zinc finger and BTB domain-containing protein 38 isoform X1	NA	0.161	NA	NA	NA	0.1062	0.1271	0.1414	0.1361	0.145	0.1136	0.1226	0.1122	0.1013	0.1239	0.0972	0.1206	NA	0.1207	0.0981	0.1249	0.1208	0.1955	0.1429	NA	0.1427	0.1574	0.1238	0.119	0.1726	0.157	0.195	0.1188	0.2235	0.0107	0.1351	0.154	0.1276	0.1509	0.1521	0.1347	0.1583	0.1754	0.136	0.1654	0.1705	0.2625
NP_061146.1	XP_417078.1	thrombospondin type-1 domain-containing protein 1 isoform 1 precursor	0.208	0.1932	NA	NA	0.1735	0.1848	NA	NA	0.2127	0.2172	0.1389	0.165	0.1306	0.2288	0.1922	0.174	0.2016	0.162	NA	NA	NA	NA	NA	0.1525	0.1439	NA	NA	NA	0.1743	0.1745	0.1633	0.1466	0.1773	0.166	NA	NA	0.1649	0.1834	0.1963	NA	0.145	0.1251	0.1568	NA	0.1943	0.2831	NA
NP_060888.2	XP_421307.3	spermatogenesis-associated protein 7 isoform 1	0.3793	0.5253	0.4327	0.439	0.4318	0.3492	0.2678	0.3593	0.5423	0.4543	0.3844	0.3947	0.3918	0.3538	0.4928	0.3793	0.4907	NA	0.3439	0.3009	0.5611	0.3506	0.3526	0.3549	NA	NA	NA	0.4207	0.361	0.5743	0.7518	0.4545	0.4751	0.4475	NA	0.3575	0.6085	0.6183	0.4691	0.7627	0.406	0.4736	0.5206	0.7596	0.6019	0.8616	0.5043
NP_001271291.1	XP_015144979.1	protein boule-like isoform 5	NA	0.2565	0.115	0.2554	NA	0.3202	0.1162	0.3443	0.1173	0.2575	0.224	0.1293	0.2133	0.1239	0.2503	0.23	0.1584	NA	0.2583	0.098	0.0608	0.1512	0.1457	0.1999	NA	0.1504	0.1374	NA	0.4925	0.3227	NA	NA	0.1771	0.3932	NA	0.3318	NA	0.4246	0.3412	0.3416	NA	0.3335	0.28	0.2953	NA	0.404	0.2694
NP_001334.2	XP_015133024.1	disabled homolog 2 isoform 1	0.2187	0.3686	0.252	0.3609	0.2001	0.269	0.2188	0.2075	0.2024	0.2415	0.2062	0.345	NA	0.2101	0.2248	0.2821	0.2225	NA	0.305	NA	0.1788	0.2141	NA	0.2135	NA	0.2223	0.1693	0.2253	0.2959	0.3704	0.3531	0.5417	0.2085	0.4663	0.3576	0.3884	0.2851	0.3443	0.3023	NA	0.3064	0.2904	0.424	0.3829	NA	0.4025	0.3683
XP_024306647.1	XP_415701.2	dynein intermediate chain 2, axonemal isoform X2	NA	0.1974	0.1209	0.1367	0.119	0.1606	0.1285	NA	NA	0.243	0.188	0.1578	0.1301	NA	0.1608	0.1266	0.2557	0.1142	0.1015	0.3338	0.1057	0.1924	0.0821	0.1149	0.0884	0.1517	0.1915	0.1059	0.4259	0.1264	0.7209	0.4035	NA	0.2077	NA	0.377	0.2525	0.5383	0.49	0.443	0.4017	0.193	0.203	0.5275	0.4995	NA	NA
NP_057088.2	XP_015151837.1	intraflagellar transport protein 52 homolog isoform 1	0.0847	0.0206	0.0948	0.0506	0.038	0.0414	0.0554	0.0479	0.0911	0.0825	0.0543	0.0394	NA	0.0869	0.1198	0.0411	0.0538	NA	0.0823	0.0361	0.0806	NA	0.0492	0.1271	0.0769	0.0417	0.0367	0.0459	0.1242	0.1032	0.0994	0.16	0.2378	0.1077	0.1571	0.2086	0.0784	0.0977	0.1375	0.1605	0.1456	0.1824	0.0763	0.1256	0.1541	0.1423	0.3541
XP_011516066.1	XP_004949119.1	zinc finger protein GLIS3 isoform X1	0.1564	0.0715	0.1445	0.112	NA	0.135	0.1332	0.1136	0.134	0.2009	0.1497	0.1477	0.154	0.12	0.1267	0.1441	0.1351	0.0938	0.1438	0.2246	NA	0.1533	NA	0.1307	0.1119	0.1386	0.1932	0.1297	0.262	0.3049	0.345	NA	0.2119	NA	0.3958	0.2279	NA	0.4596	0.2493	0.2617	NA	0.2551	0.3522	0.3188	0.3422	0.279	0.3499
NP_001136430.1	XP_025003569.1	F-box only protein 15 isoform 2	0.3791	NA	0.1828	0.3058	NA	0.2919	0.2043	0.2786	0.3387	NA	0.2273	0.2091	0.2036	0.2046	0.224	0.1356	0.3345	NA	0.5784	0.1914	0.2909	NA	0.1468	0.3092	0.1225	0.2493	0.4295	0.3398	0.3476	0.3747	0.437	0.5456	0.3528	0.4027	0.4494	0.414	0.3289	0.5061	NA	0.4745	NA	0.2187	0.4524	0.4404	0.4821	0.429	0.425
XP_006712938.1	XP_422058.4	tubulin polyglutamylase TTLL4 isoform X2	NA	0.1563	0.3463	0.2382	0.3523	NA	NA	NA	0.2707	0.5088	0.2927	0.2504	0.3081	0.2418	0.2659	0.2673	0.2697	0.2263	0.1787	0.2761	NA	0.2817	0.1686	0.284	0.2419	NA	NA	0.2624	0.3389	0.3938	0.3288	0.3713	0.2672	0.3142	NA	0.1691	0.2912	NA	0.317	0.3197	0.1396	0.3295	0.3162	NA	0.348	0.4051	NA
XP_016856057.1	NP_001238945.1	inactive phospholipase D5 isoform X4	0.0788	NA	NA	NA	NA	NA	NA	NA	NA	NA	NA	NA	NA	NA	NA	NA	NA	NA	NA	NA	0.0824	0.073	NA	NA	NA	NA	NA	NA	0.0385	0.1424	0.0767	0.0473	NA	0.0479	NA	0.035	0.0579	0.1016	NA	0.0256	0.0206	NA	NA	0.0265	NA	NA	NA
NP_848640.1	XP_024998403.1	transmembrane protein 52 precursor	0.1892	NA	NA	NA	NA	NA	0.317	0.3449	0.3175	NA	0.3454	NA	NA	0.2365	0.3079	0.2537	NA	0.2578	0.2992	NA	NA	0.2693	0.2853	NA	NA	0.2037	0.2422	NA	0.4713	0.4312	0.3398	0.4126	NA	0.5397	NA	0.564	0.4511	0.2665	0.5892	NA	NA	0.3372	0.425	0.2938	0.4129	NA	NA
NP_115645.4	XP_004944089.1	dynein regulatory complex subunit 7 isoform a	0.1751	0.1661	NA	0.2094	0.2171	0.2372	0.2047	0.204	NA	0.2663	0.2018	0.2008	0.1746	0.1215	0.2033	0.184	0.2608	0.1763	0.184	NA	0.1349	0.2169	0.1373	0.1633	0.1639	NA	NA	0.1727	0.4449	0.2488	0.5169	0.4352	0.3282	0.4021	0.6348	NA	0.3333	0.4338	0.2734	NA	NA	0.3345	0.3006	0.5572	0.6101	NA	0.4185
NP_115704.1	XP_015139478.1	dynein regulatory complex protein 8 isoform a	0.1598	0.1543	0.2327	0.1961	0.1288	0.132	0.1487	0.2922	0.266	0.2074	0.3133	0.1556	0.1672	0.2276	0.2047	0.082	0.2049	0.2512	NA	0.1531	0.1045	0.2872	0.1743	0.1675	0.0799	0.1544	0.1952	0.1236	0.74	0.317	0.5037	NA	0.4466	0.3926	0.2629	0.5056	0.4797	0.8135	0.4001	0.7644	0.2053	0.585	0.4388	0.5348	0.719	1.1224	0.4116
NP_065930.2	XP_015131250.1	coiled-coil domain-containing protein 146	0.1616	0.2868	NA	0.1312	0.1378	0.1713	NA	0.1622	0.2552	0.2246	0.1986	0.1522	0.1622	0.1136	0.1702	0.125	0.31	0.1842	0.2049	0.132	0.1584	0.13	0.2117	0.1616	0.174	0.1647	0.1609	0.1859	0.4111	0.3875	0.5621	0.442	0.3473	0.4279	0.8095	0.5025	0.3475	NA	0.2458	0.6335	0.3588	0.2234	0.3478	0.6408	0.6056	0.5166	0.3046
XP_006715052.1	XP_015154625.1	serine/threonine-protein kinase 38 isoform X1	0.005	0.0044	0.008	0.0189	0.0063	0.0221	0.0126	0.0171	0.0368	0.0314	0.0561	0.0161	0.0138	0.0201	0.0077	0.0124	0.0358	0.0085	NA	0.0194	0.0067	0.0199	0.013	0.0163	0.008	0.0125	0.0175	0.0226	0.0015	NA	0.0015	0.0066	0.0028	NA	NA	NA	0.001	0.0016	0.0022	0.0029	0.0033	0.0031	0.0018	0.0059	0.0035	0.0042	NA
NP_001010892.1	XP_015141086.1	radial spoke head protein 4 homolog A isoform 1	0.2399	0.3417	0.3431	0.2198	0.2689	0.3407	0.2403	0.2724	0.2715	0.3008	0.2973	0.294	0.3186	0.2195	0.3903	0.2235	0.3271	0.1136	0.3528	0.2368	0.1355	0.255	0.2135	0.3045	0.1208	0.1174	0.1104	0.2467	0.2585	NA	0.2989	0.3452	NA	0.3517	0.4813	0.3561	0.3177	0.3226	0.2596	0.3663	NA	0.3759	0.2704	0.3218	0.3228	0.3626	0.3533
NP_877433.2	XP_004940249.2	speedy protein A isoform 1	0.2253	0.0838	0.3475	0.2378	0.1789	0.3499	0.0719	0.3536	0.3082	0.1792	0.2062	0.1414	0.1779	0.1229	0.2754	0.1188	0.215	0.1851	0.221	0.1543	0.2024	0.2349	0.1578	0.1852	0.1394	0.154	0.1938	0.1417	0.1811	0.297	0.2749	0.3656	0.3339	0.2157	0.2446	0.255	0.2718	0.3729	0.2417	0.3132	0.2651	0.3387	0.2609	0.2308	0.1941	0.254	0.3522
NP_009153.3	XP_025003919.1	zinc fingers and homeoboxes protein 1	0.069	0.0911	0.1085	0.0711	0.064	0.0628	0.0588	0.0571	0.072	0.0726	0.0709	0.083	0.07	0.0717	0.0728	0.0789	0.0635	0.065	0.0796	0.0593	NA	0.0562	0.0676	0.1044	0.0983	0.0706	0.0797	0.0788	0.052	0.0845	NA	0.0514	0.067	0.0695	0.0892	0.0865	0.0772	NA	0.0623	0.1069	NA	0.0627	0.0738	0.0447	0.0887	0.0828	0.0613
NP_075054.3	XP_015148817.1	coiled-coil domain-containing protein 71	0.2493	0.0618	NA	NA	0.311	0.361	0.3089	0.3282	0.2999	NA	0.2505	0.2371	0.1892	0.2735	0.2899	0.2435	0.3032	0.3512	0.2753	0.2878	0.1738	0.2517	0.1604	0.3181	0.2967	0.1879	0.1978	0.2803	0.242	0.3099	0.313	0.2947	0.211	0.2512	NA	0.1972	0.2584	0.3176	0.1807	0.1998	0.2597	0.277	0.2746	0.1583	0.2942	0.2501	0.2864
XP_016879138.1	XP_015150063.1	Golgi apparatus membrane protein TVP23 homolog A isoform X1	0.0694	0.0903	0.1034	0.1885	0.1943	0.2315	0.0905	0.1247	0.104	0.1178	NA	0.1057	0.0702	NA	0.0979	0.1334	0.0938	0.1219	NA	0.1499	NA	0.088	0.0646	0.0839	0.1542	0.083	0.0704	0.1203	0.2181	0.1739	NA	0.2845	0.3882	0.401	0.4132	0.2693	0.1926	NA	NA	0.2992	0.1415	0.35	0.1303	0.1222	0.2219	NA	0.3124
NP_001123620.1	XP_024997365.1	coiled-coil domain-containing protein 77 isoform b	NA	NA	NA	NA	NA	NA	NA	NA	0.2359	NA	NA	NA	NA	NA	NA	NA	NA	NA	NA	NA	NA	NA	NA	NA	NA	0.1848	NA	NA	NA	0.2556	0.32	0.3176	NA	NA	0.3982	0.1818	0.2822	0.4881	0.1405	NA	0.1695	NA	0.2277	0.2912	0.3701	0.3587	0.2491
NP_001073965.2	NP_001026782.2	RAB6A-GEF complex partner protein 2	0.0274	0.178	0.0177	0.0635	0.0314	0.0333	0.0108	0.0276	0.0553	NA	0.0433	0.0283	0.0557	0.0295	0.0457	0.0379	0.0505	NA	0.0417	0.0518	0.0654	NA	0.0393	0.0444	0.0471	0.0271	0.023	0.0447	0.0933	0.0601	0.0514	0.0419	0.0276	0.1786	0.0974	0.0696	0.0407	NA	0.0535	0.0372	0.0446	0.0268	0.0393	0.0342	0.0599	0.0586	0.0342
NP_001135817.1	NP_001269336.1	chemokine-like receptor 1 isoform a	0.1685	0.088	0.3646	0.2483	0.2395	0.1828	0.2867	0.2362	0.2684	0.1685	0.1804	0.4589	0.1914	0.2941	0.1979	0.1571	0.2423	0.2846	NA	0.3064	0.1984	0.2218	0.1644	0.1823	0.3228	0.2357	0.2363	0.4061	NA	0.1428	NA	0.1042	0.1474	NA	0.0449	NA	NA	0.0888	0.1473	0.1242	0.0662	0.1504	0.0966	0.1314	0.0874	0.0879	0.0951
NP_006635.2	NP_001153170.1	heat shock protein 105 kDa isoform 1	NA	0.1288	0.0824	0.0748	0.0579	NA	NA	0.0819	NA	0.073	0.0675	0.0616	0.0544	0.0517	0.064	0.0596	0.078	NA	0.0622	NA	0.0511	0.0614	0.049	NA	NA	0.0936	0.1408	0.0605	NA	NA	0.0533	NA	0.0775	0.0548	0.1051	0.0765	0.0801	0.0882	0.0541	0.0547	NA	0.0825	0.1011	0.0553	0.0796	0.0793	0.0595
NP_001177391.1	XP_015136018.1	uncharacterized protein C11orf97	0.3177	0.4755	0.3395	0.2467	0.2777	NA	NA	NA	0.2886	0.4161	NA	0.2043	0.1764	0.3372	0.3414	0.2162	NA	0.316	NA	0.5483	0.4987	0.3921	0.2691	0.1697	0.1607	NA	NA	NA	0.6356	0.3707	NA	NA	0.4857	0.3929	NA	NA	0.833	NA	0.7003	0.6288	0.5654	NA	0.618	0.4898	NA	NA	NA
XP_011511494.1	XP_426699.2	GPI mannosyltransferase 4 isoform X2	0.3202	0.5129	NA	NA	NA	NA	0.2767	0.2305	0.1983	NA	NA	NA	0.2692	0.3118	0.2647	0.1889	0.314	0.2915	0.2691	NA	0.3036	0.2433	0.223	0.2064	0.2015	0.2298	0.2045	0.1868	0.2498	0.2529	NA	0.3105	0.2713	0.2706	NA	0.1992	0.2495	0.2198	0.2096	0.2459	0.2243	0.2476	0.2667	0.2565	0.106	0.2505	0.112
NP_079460.2	NP_001032918.2	EF-hand domain-containing family member C2	NA	0.3058	NA	0.445	0.3024	NA	0.2134	NA	0.4066	NA	NA	0.4024	0.402	0.2465	NA	0.3008	NA	0.4253	0.4014	0.2692	0.1768	0.3423	0.2785	0.299	0.2568	0.4231	0.3099	0.3238	0.2396	0.2066	0.4259	0.2685	NA	0.2632	0.5709	0.2753	0.2581	0.5232	0.242	0.4423	0.2484	0.29	0.2699	0.4613	0.4825	0.5496	0.2865
NP_006138.1	XP_417990.4	interferon regulatory factor 6 isoform 1	0.0164	0.1291	0.0395	0.0213	0.043	0.0279	0.1953	0.2525	0.0201	0.0151	0.0184	0.039	0.0162	0.033	0.0165	0.0245	0.0323	0.0686	0.0304	0.2514	0.0252	0.0168	0.0497	NA	0.0533	0.023	0.0214	0.0256	0.0274	0.0275	0.0316	0.0212	0.0194	NA	0.0148	0.0313	0.0425	0.0112	0.0291	0.0144	0.0248	0.0309	0.0385	0.013	0.0146	0.0107	NA
XP_011532305.1	XP_418511.3	kinesin-like protein KIF9 isoform X2	0.1229	0.158	0.1966	0.1427	0.146	0.1604	0.1258	0.1641	0.1097	0.2307	0.1275	0.1659	0.1258	0.1288	0.1304	0.1099	0.1332	NA	0.1452	0.1392	NA	0.2046	0.0905	0.1171	NA	0.2634	0.281	0.1086	NA	0.336	0.321	0.4865	0.3217	0.2667	0.3364	NA	0.3978	0.3191	0.2529	0.3214	0.241	0.1696	0.3623	0.3006	0.1808	0.4213	NA
NP_848928.1	XP_001234244.1	A-kinase anchor protein 14 isoform a	0.6406	NA	0.5656	0.4397	0.665	NA	0.4375	1.1185	0.5838	0.5988	NA	NA	0.7019	0.4704	0.6276	NA	0.5068	0.2713	NA	NA	0.2906	NA	0.3337	0.5382	0.4224	NA	NA	NA	NA	NA	0.4789	NA	NA	NA	0.6195	NA	NA	NA	NA	0.5217	0.5455	NA	NA	0.4465	0.5193	0.5037	NA
NP_004128.1	XP_015149073.1	calcium-activated potassium channel subunit beta-1	0.2119	0.1805	0.1351	0.2094	0.1864	0.2215	0.2945	0.1889	0.1472	0.1281	0.1277	0.2172	0.1084	0.1374	0.2085	0.159	0.2171	0.0929	0.2612	NA	0.092	0.2489	0.2037	0.1685	0.1358	0.2114	0.2126	0.2451	0.1416	0.0904	0.1106	0.1446	0.1209	0.2335	NA	0.1206	0.1179	0.1737	0.0909	0.1428	0.1298	0.1404	0.088	0.1287	0.1338	0.0929	0.0734
NP_060570.2	XP_420047.2	EF-hand domain-containing protein 1 isoform 1	0.1117	0.3672	0.1986	NA	NA	0.134	0.0896	0.1746	0.1834	0.1627	0.1437	0.1546	0.1378	0.1132	0.1363	0.1564	0.1666	0.1593	0.1	0.0796	0.189	0.1421	0.1686	0.1328	0.1377	0.1487	0.1194	0.1603	NA	0.2352	0.3231	0.2677	NA	0.212	0.3794	0.2805	0.3146	0.4603	0.1926	0.4188	0.298	0.1935	0.1906	0.3529	0.4211	0.4575	0.1952
NP_001034463.4	XP_015151425.1	coiled-coil domain-containing protein 183	NA	0.4412	0.3846	0.2893	NA	NA	0.6269	0.5743	0.2751	0.9016	NA	0.2051	0.2667	NA	0.3498	0.2277	NA	NA	0.4167	NA	0.2699	NA	0.2351	0.164	0.2655	0.3535	0.2291	0.2556	NA	NA	0.7119	NA	0.454	NA	0.9109	NA	0.658	0.7417	0.5938	0.6945	0.5831	0.5039	0.5014	0.7036	NA	NA	0.909
NP_055097.2	NP_990036.1	intracellular hyaluronan-binding protein 4	NA	0.4029	0.2782	NA	NA	0.0928	NA	0.269	0.1622	0.2865	0.2464	0.1536	0.2326	0.1246	0.159	0.2078	0.1771	0.2188	0.2147	NA	NA	0.2207	0.1864	0.1689	0.1758	NA	NA	0.2739	0.3803	0.6339	0.3999	0.7165	0.2596	0.8694	NA	0.4846	NA	0.3091	0.4003	0.2592	0.4115	0.2719	NA	0.6308	0.54	0.5393	0.5303
NP_079390.3	XP_015139016.1	centrosomal protein of 290 kDa	0.122	0.2116	0.1465	0.175	NA	0.1487	NA	0.1597	0.156	0.1999	0.1423	0.1334	NA	0.1255	0.1602	0.1144	0.1781	0.2532	0.168	0.1351	0.1547	0.1287	0.1564	0.1167	0.2214	0.124	0.131	0.1006	NA	0.214	0.2365	NA	0.2345	0.153	NA	0.2416	0.2168	0.3141	0.2171	NA	0.1884	0.1722	0.2152	0.2268	0.2978	0.3562	0.2506
XP_011520662.1	XP_001232922.3	coiled-coil domain-containing protein 78 isoform X5	NA	NA	0.5084	0.4479	NA	NA	NA	0.3953	NA	0.3184	0.3675	0.3899	0.6073	0.3729	0.3861	NA	0.3435	0.4661	NA	0.4098	0.3039	0.5403	0.3241	0.4153	0.3792	0.3506	0.3596	0.39	0.3177	NA	0.396	NA	0.2281	NA	0.3679	NA	0.302	0.1681	0.2669	0.3448	0.3273	0.2835	0.317	0.4316	0.3844	0.5655	0.3612
NP_001269674.1	XP_004939292.1	armadillo repeat-containing protein 3 isoform 2	NA	0.4256	0.1608	0.1201	NA	0.129	0.1669	0.2002	0.1682	0.1821	0.1792	0.1207	0.1287	0.1122	0.1525	0.1251	0.2182	0.1457	0.2874	NA	0.1869	0.106	0.176	0.0824	0.1395	0.2476	0.1468	0.185	0.2818	NA	0.336	0.3234	0.2977	NA	0.4628	0.3379	0.2546	0.3015	0.227	0.3389	0.3435	0.2481	0.3141	0.3375	0.3904	0.3674	0.2546
XP_016864541.1	XP_025000462.1	hyaluronan and proteoglycan link protein 1 isoform X1	0.0752	0.0328	0.1062	0.0868	0.0619	0.0717	0.0531	0.1291	0.0474	0.0509	0.0439	0.0801	0.0836	0.0597	0.0417	0.1053	0.0428	0.0377	0.0953	0.0381	0.0505	0.0704	0.0679	0.0258	0.0503	0.0954	0.0859	0.0801	0.075	NA	0.0317	0.0575	0.0744	0.064	0.1472	0.076	0.1019	0.0531	0.0635	0.0417	0.0512	NA	0.0325	0.0416	0.0708	0.0238	0.0404
XP_011523743.1	XP_015154714.1	mitogen-activated protein kinase kinase kinase 14 isoform X1	0.1185	0.1513	0.1593	0.1928	0.1329	0.1525	0.1278	0.1155	0.1364	0.1546	0.2059	0.1421	0.1206	0.099	0.1155	0.1354	0.126	0.1476	0.1348	0.0981	0.1146	0.1949	0.1589	0.1322	0.1366	0.1532	0.1639	0.137	NA	0.1093	0.1018	0.1454	0.108	NA	0.1338	NA	NA	0.0806	NA	0.0879	0.0812	0.0617	0.0825	0.0955	0.0896	0.0769	0.0805
NP_001284543.1	NP_001034378.1	sorting nexin-14 isoform c	0.0526	0.0415	0.0681	NA	NA	NA	NA	NA	0.0763	0.058	NA	0.0664	NA	0.0343	0.0644	NA	0.0703	0.0501	0.0602	NA	0.029	0.039	NA	NA	0.0669	0.0702	0.0357	0.0807	NA	NA	NA	NA	NA	NA	NA	NA	NA	NA	0.0473	NA	0.0288	NA	0.0269	0.0513	0.0472	NA	NA
XP_011536303.1	XP_015131063.1	coiled-coil domain-containing protein 63 isoform X1	0.2484	0.3673	0.2696	0.3344	NA	NA	0.2141	0.2926	0.2953	NA	NA	0.2553	0.1561	0.2806	0.3349	0.1697	NA	0.1982	0.3246	0.2661	0.2129	0.2347	0.1344	0.127	0.2861	0.2741	0.3006	0.2432	0.5429	NA	NA	0.6182	0.5122	0.5093	0.7538	0.6329	0.4291	0.7295	0.488	0.6949	0.4018	0.4459	0.3437	0.5487	1.1143	NA	NA
NP_003238.2	XP_015139537.1	thrombospondin-2 precursor	NA	0.0503	0.0692	0.0514	NA	NA	NA	0.1042	0.0764	0.0835	0.0794	0.0628	0.0529	0.0956	0.1002	0.0535	NA	NA	NA	NA	NA	0.1423	NA	0.0897	NA	0.0725	0.0725	0.1365	0.0303	0.0444	0.0453	0.0584	0.0365	0.0247	0.0565	NA	0.0364	0.1031	0.0307	NA	0.0383	0.074	0.0368	0.0392	NA	0.0523	NA
NP_001316875.1	XP_015142990.1	protein TALPID3 isoform 10	NA	0.4331	0.4051	NA	0.3042	0.3906	NA	0.3705	0.3603	0.4512	0.3381	0.3689	NA	0.3131	0.3368	0.3399	0.4289	NA	0.3361	0.3596	NA	NA	NA	0.3333	NA	0.3834	0.3169	0.3392	NA	NA	NA	0.4717	0.3247	0.4324	0.3979	0.3315	NA	0.3579	0.354	0.3974	0.4618	0.372	0.4016	0.4352	0.366	0.3422	NA
NP_060701.1	XP_025010073.1	putative sodium-coupled neutral amino acid transporter 7 isoform 1	0.0877	0.0758	0.1911	0.4525	0.0831	0.0936	NA	0.1389	0.1093	0.2126	0.1322	0.1271	0.1188	0.0872	0.1063	0.094	0.0899	0.0896	0.146	0.0944	NA	0.1214	NA	NA	0.0999	0.1173	0.1186	0.1055	NA	0.0568	0.0605	0.0452	0.0332	0.0984	NA	0.0411	0.0539	0.052	0.0386	0.0562	0.0517	0.0322	0.0313	0.0513	0.0696	0.1277	0.0597
NP_006633.1	XP_025005104.1	serologically defined colon cancer antigen 8 isoform 1	0.2991	0.4054	0.2725	0.2938	0.2034	NA	0.2453	0.1972	0.2017	0.2983	0.2833	0.1859	0.28	0.2397	0.245	0.1713	0.2317	0.2012	NA	NA	NA	0.2782	NA	0.2033	0.1767	0.2014	0.2449	0.1851	0.2351	0.4024	NA	0.5117	0.3097	NA	NA	0.3705	0.372	0.3835	0.2336	0.357	0.3107	NA	0.4326	0.3798	0.3794	0.4278	0.4706
NP_000222.1	XP_417139.2	gamma-sarcoglycan	NA	NA	0.1519	0.1362	NA	0.1296	0.1834	NA	0.2235	0.3399	0.1161	0.1107	0.1324	0.1301	0.1479	0.0773	0.1591	NA	0.1672	0.114	0.0549	0.1373	0.0805	0.2098	NA	0.1418	0.1378	0.1493	0.0168	NA	0.0277	0.0118	0.0397	0.0227	0.0217	0.0149	0.0118	NA	0.0084	0.0294	0.0199	NA	0.0186	0.0176	0.0326	0.0646	NA
NP_004174.1	XP_004941545.1	bestrophin-1 isoform 1	0.303	0.0714	NA	NA	0.4031	0.2372	NA	NA	0.2381	NA	0.2892	NA	0.3005	0.2241	NA	0.3043	0.2846	0.1916	0.2322	NA	NA	0.2388	0.2541	0.3622	0.2643	0.2554	0.2017	0.3286	0.0766	0.133	0.0203	0.1649	0.098	0.0713	0.1605	0.0991	0.1194	0.0878	0.079	0.0943	0.1326	0.1141	0.1191	NA	0.0919	0.0994	0.1102
NP_892027.2	NP_001006459.1	G protein-coupled receptor kinase 4 isoform alpha	0.2471	0.1603	0.2692	0.2693	0.2009	NA	NA	NA	0.2164	NA	NA	0.2336	0.1758	0.1484	0.2128	0.1574	NA	NA	NA	NA	NA	0.1012	0.1257	0.2604	NA	NA	0.1641	NA	0.0495	NA	0.031	0.028	0.0574	0.0259	NA	0.0517	0.0351	NA	0.0374	0.0375	0.0282	0.0551	0.0237	0.0345	0.0307	0.0453	0.0377
XP_011517288.1	XP_025000835.1	coronin-2A isoform X1	0.19	NA	0.1939	NA	0.1962	0.3426	0.2141	0.1394	0.1532	NA	0.1198	0.2658	0.2037	0.1795	0.1436	0.2359	0.1771	0.1618	NA	0.1967	NA	0.1691	0.0715	0.1398	0.1558	0.1831	0.1915	0.1538	0.2126	0.2331	0.2857	0.2849	0.1976	0.2023	0.1865	NA	0.1597	0.3822	0.2044	0.2269	0.1209	0.1184	0.2095	0.257	0.2811	0.2802	0.2571
NP_542164.2	XP_419165.2	oxysterol-binding protein-related protein 1 isoform 2	NA	0.0166	0.0551	0.0227	0.0671	0.1059	0.0648	0.0463	0.0405	0.1216	0.0684	0.1349	NA	0.0747	0.0669	0.0801	0.0694	0.0686	0.0294	0.0708	0.0223	0.0566	NA	NA	0.0228	0.059	0.0679	0.029	0.0606	0.0881	0.0579	0.0658	0.0518	0.0378	NA	0.0227	NA	0.0265	0.0421	0.0394	0.0407	0.1421	0.0559	0.0575	0.0577	0.0385	0.1204
NP_006753.1	XP_004947735.1	lysosomal-associated transmembrane protein 5	0.2199	0.1343	0.258	0.2887	0.258	0.2562	0.2378	0.283	0.3064	0.3155	0.2343	0.2166	0.1455	0.3043	0.2455	0.1831	0.2246	0.3754	NA	0.2565	0.2257	0.2895	0.1898	0.1849	0.2076	0.2603	0.2115	0.2234	0.2329	0.259	0.1338	0.2836	0.1173	0.1511	NA	0.1513	0.1452	0.1612	0.2098	0.2508	0.1527	0.1685	0.1312	NA	0.1335	0.1495	0.1789
NP_001271209.1	XP_421321.2	serine/threonine-protein phosphatase 4 regulatory subunit 3A isoform 1	0.015	0.1629	0.0109	0.0986	0.019	0.0248	0.0167	0.0307	0.0227	0.0205	0.0182	0.0141	0.0165	0.012	0.0185	0.029	0.0201	NA	0.0804	0.0238	0.0264	NA	0.016	0.0118	0.0219	NA	NA	0.0256	0.01	0.0026	0.0018	0.0107	0.0236	0.001	NA	0.0092	0.0136	0.0108	0.0033	0.0064	0.0109	0.0039	0.0028	0.002	0.0052	0.0058	0.0059
NP_001265204.1	NP_001231667.1	transcription factor E2F6 isoform 2	NA	0.2088	0.0516	NA	NA	0.0641	0.0493	0.175	0.1282	0.0773	0.1307	0.0565	0.0852	0.0634	0.0951	0.0882	0.1811	0.0872	NA	NA	0.2803	0.0697	0.3505	0.0777	0.0582	0.0892	0.169	0.0751	0.1786	0.242	0.515	0.6394	0.1998	0.2823	0.7206	NA	0.27	0.5114	0.2261	0.4823	0.4384	0.6702	0.564	0.3688	0.4862	0.6115	0.4754
XP_016865181.1	XP_015132795.1	centromere protein K isoform X2	0.3632	0.4146	0.3749	0.3696	0.3075	0.1852	0.1794	NA	0.3745	0.4304	0.4045	0.3035	0.2929	0.2728	0.3234	0.35	0.3121	0.2651	NA	0.355	0.2014	0.206	0.4563	0.3048	0.315	0.3181	0.2644	0.2155	0.5401	0.7806	0.958	0.6591	0.3105	NA	0.5391	0.7717	0.6034	0.5846	0.3878	0.6084	0.6625	0.2969	0.9211	NA	0.7949	1.1029	0.5278
XP_016873015.1	NP_001341660.1	teneurin-4 isoform X2	NA	NA	NA	NA	NA	0.047	NA	0.0393	0.0263	0.0355	0.0486	0.0247	NA	0.0302	0.0276	0.0222	0.0461	NA	NA	NA	NA	NA	NA	NA	NA	0.0191	NA	0.058	NA	NA	NA	0.0198	0.017	0.0122	NA	0.0119	0.0093	NA	0.0142	0.014	0.0075	NA	0.0101	0.0098	NA	NA	NA
XP_011534493.1	XP_015139799.1	fibronectin type III domain-containing protein 1 isoform X2	NA	0.243	0.2142	0.2213	NA	0.2875	NA	NA	0.2715	0.3183	NA	0.3033	0.237	0.2383	0.2831	0.2729	0.2988	0.2963	0.2978	0.2652	0.3189	0.2537	0.1745	0.2174	0.2494	0.2528	0.2222	0.244	0.2451	0.197	0.2467	0.2326	0.239	0.3195	0.3459	NA	NA	NA	0.2082	0.261	0.195	0.2207	0.2462	0.219	0.2607	0.2739	0.122
XP_016863960.1	XP_015131874.1	ankyrin repeat domain-containing protein 50 isoform X1	0.034	0.0152	0.0339	0.0263	0.0209	0.0263	0.0028	0.023	0.0211	0.0373	0.0421	0.0198	0.018	NA	0.0273	0.019	0.035	NA	0.0301	NA	NA	0.0219	0.0244	0.0161	NA	0.0229	0.0259	0.0236	0.0157	0.0152	0.0128	0.0213	0.0245	0.0145	0.0578	0.0279	0.0168	0.0156	0.0136	0.0135	0.0119	0.0166	0.0122	0.0121	0.042	0.0183	0.0207
NP_001026913.1	XP_419848.1	cilia- and flagella-associated protein 206	0.1752	0.1774	0.2341	0.217	0.1908	0.1844	0.1431	0.2891	0.1869	0.2168	0.204	0.1489	0.1431	0.1444	0.3077	0.1224	0.3907	0.1347	0.1558	0.1442	0.1557	0.1227	0.1573	0.1758	0.1832	0.1823	0.1247	0.2421	0.3794	0.2763	0.3649	0.3631	0.2378	0.2989	0.3267	0.291	0.2816	0.3484	0.2558	0.3587	0.2802	0.2547	0.293	0.3189	0.3549	0.4237	0.3328
NP_919225.1	XP_015149022.1	dead end protein homolog 1	0.1602	0.0993	0.1798	0.1705	NA	0.2178	0.1973	NA	0.0983	0.3245	NA	0.1739	0.1785	0.1444	0.145	0.1094	NA	0.2079	0.2145	0.1486	0.1666	0.2113	0.1349	0.1184	0.1188	0.2026	0.2242	0.1842	NA	NA	NA	0.4088	0.2503	0.3066	0.4844	0.4237	NA	NA	0.3906	0.5043	0.4416	0.4163	NA	0.6107	0.5571	0.4771	0.561
NP_116173.2	NP_001305954.1	R-spondin-3 precursor	0.2962	0.1145	0.1055	0.1062	0.1048	0.1304	0.0978	0.1046	0.1367	0.0593	0.093	0.1045	0.0618	0.0671	0.1192	0.0695	0.1651	0.0859	0.3754	0.1011	0.1545	0.1077	0.093	0.1116	0.1145	0.0991	0.1446	0.1143	0.1159	0.1092	NA	0.076	0.115	0.1459	NA	0.0118	0.0398	NA	0.1652	0.1596	0.0673	NA	0.1158	0.1184	0.1074	0.0675	NA
XP_005271684.2	XP_004938896.1	centrosomal protein of 126 kDa isoform X1	NA	0.5273	0.5529	0.562	0.4647	0.4539	NA	NA	0.5582	0.5959	0.4951	0.4479	0.5272	0.4189	0.6058	0.4523	0.5177	0.3389	0.6293	0.4331	NA	0.3721	NA	0.449	0.4653	0.5906	0.5578	0.5439	0.626	0.6034	0.4794	NA	NA	NA	NA	0.5977	0.581	NA	0.6765	NA	0.6094	0.5991	0.5672	0.5783	0.6364	NA	NA
NP_958505.1	XP_418054.2	prolargin precursor	0.0866	0.0753	0.1725	0.0934	0.1205	0.1283	0.0929	0.1525	0.1146	0.1317	0.1208	0.1545	0.1024	0.0767	0.0935	0.1697	0.1334	NA	NA	0.1955	NA	0.1684	NA	0.101	NA	0.1271	0.101	0.1139	0.0526	0.0291	NA	NA	0.0497	0.0348	NA	0.1381	0.0156	0.0758	0.0244	0.051	0.0532	0.0389	0.0436	NA	0.0642	0.074	0.0352
NP_004520.2	XP_424818.4	protein AF-9 isoform a	0.0291	0.0251	NA	0.0644	0.0243	NA	0.0255	0.099	NA	0.26	NA	0.0997	0.0099	0.0136	0.0341	0.0182	0.0646	0.0685	0.001	NA	NA	NA	0.107	0.0161	0.0215	0.0328	NA	0.0168	0.1635	0.2459	0.1988	0.3432	0.1717	0.3389	0.2694	0.0597	0.1655	NA	0.1845	0.1486	0.1378	0.1827	0.1576	0.2143	0.2056	NA	0.1816
NP_443076.2	XP_415494.2	WD repeat-containing protein 34	0.1507	0.1114	0.1505	0.1259	0.1401	0.1933	NA	0.1592	0.0928	0.1699	0.2387	0.197	0.1654	0.1442	0.2051	0.142	0.1202	0.1132	0.1439	0.0742	0.1143	0.2628	0.1322	0.1838	0.1238	0.164	0.1376	0.2368	0.1958	0.1905	0.2068	0.145	0.1792	0.2273	0.2819	0.1777	0.2182	0.2461	0.169	0.171	0.1768	0.2126	0.2137	0.1934	0.1878	NA	0.1851
XP_016860340.1	XP_416912.4	DNA-binding protein RFX8 isoform X1	NA	NA	0.325	0.2499	0.1737	NA	0.184	NA	0.1315	NA	NA	0.2241	NA	0.1999	0.2485	0.2151	NA	0.3164	NA	NA	NA	NA	NA	0.2749	0.2366	NA	NA	NA	0.5551	0.6593	NA	0.53	0.6234	0.5488	0.7142	0.7393	0.4566	0.6663	NA	0.7247	NA	0.5776	0.5134	0.6937	NA	0.9516	0.5041
NP_005223.4	NP_989691.1	ephrin type-A receptor 1 precursor	0.1147	0.0953	NA	0.1474	NA	0.1553	0.1033	0.1389	0.092	NA	0.1733	0.1483	0.1602	0.1017	0.1166	0.124	0.1811	0.1195	0.1725	0.088	NA	0.161	0.1339	0.1121	0.1079	0.1723	0.1817	0.1593	0.073	0.0554	NA	0.0567	0.0654	0.0734	0.068	0.0915	0.0957	0.0528	NA	0.0859	0.0877	0.1194	0.0658	0.0855	0.0769	NA	NA
NP_006217.3	XP_421916.3	inactive phospholipase C-like protein 1	0.0499	NA	0.0326	0.0549	0.0624	0.0307	0.0546	0.0544	0.0471	0.0454	0.0476	0.072	0.0622	0.0361	0.1788	0.0804	0.0479	NA	0.0779	0.0356	NA	NA	0.0526	0.0311	NA	0.0444	0.0652	0.051	0.037	0.0447	0.0297	0.0299	0.0376	0.0284	0.0307	0.0397	0.025	0.0306	0.0283	0.0326	NA	0.0803	0.0218	0.0494	0.0583	0.0428	0.0376
NP_001001710.1	XP_001234503.3	protein FAM166A	0.2438	0.3174	0.2188	0.3001	NA	0.4265	0.3358	0.2493	0.1979	NA	NA	0.1271	0.2085	0.2323	0.2638	0.1943	0.3553	NA	0.2193	0.2191	0.2565	NA	0.145	0.1419	0.1522	0.1813	0.3319	0.1816	NA	0.3169	0.4649	0.41	0.2425	0.3564	NA	NA	0.3355	0.5489	0.4289	0.4469	0.3892	0.394	0.283	0.4247	NA	0.6717	0.2843
NP_001107655.1	NP_001001774.1	glutamate receptor 1 isoform 2 precursor	0.0033	NA	0.0205	NA	0.003	0.0073	NA	NA	0.0445	0.0052	0.0118	0.0089	0.0049	NA	NA	0.0057	0.0058	NA	NA	0.0033	0.0275	0.0052	0.0152	0.0108	NA	0.0049	0.0045	0.0057	NA	NA	0.018	0.0301	0.0134	NA	NA	0.0255	0.0317	NA	0.0257	0.019	0.0049	NA	0.017	NA	0.021	0.0127	NA
NP_919310.1	XP_015135966.2	E3 ubiquitin-protein ligase RNF38 isoform 3	NA	NA	0.0237	0.0295	0.0271	0.0179	0.005	0.0072	0.0236	0.0124	0.0528	0.0976	0.0269	0.0332	0.0789	0.0208	0.0562	NA	0.1716	0.1456	0.0749	0.0279	0.022	0.0406	NA	0.012	0.0199	0.0208	0.104	0.166	0.1148	0.0661	0.06	0.0752	0.3309	0.0633	0.0577	0.1456	0.0905	0.1043	0.1153	0.0308	0.2114	0.103	0.1583	0.1949	0.2359
NP_001607.1	NP_990698.1	activin receptor type-2A isoform 1 precursor	0.0235	0.0042	0.0151	0.0239	0.0134	0.001	NA	0.026	0.0467	0.0327	0.0263	0.0143	NA	0.0113	0.0227	0.0168	0.0527	0.001	0.0033	0.0051	0.0325	0.0132	0.1569	0.0039	0.0284	0.0077	0.0176	0.0165	NA	0.001	0.0044	0.0101	0.001	0.0017	NA	0.0016	0.0036	NA	0.0014	0.0014	0.0012	0.0261	0.001	0.0018	0.0286	0.0035	NA
NP_060903.2	XP_015141395.1	lysine-specific demethylase 3A	0.0936	0.1344	NA	NA	0.0893	0.0897	0.0816	0.1322	0.11	0.1681	0.1045	0.0936	0.0848	0.084	0.1191	0.0857	0.109	0.1088	0.1381	NA	0.1039	0.1311	0.1176	0.0802	0.1513	0.1148	0.1056	0.2062	0.1159	0.0802	0.1067	0.1763	0.1402	0.0559	0.1147	0.1862	0.105	0.074	0.1038	0.1134	0.0995	0.1386	0.1031	0.1058	0.0895	0.0902	0.1329
NP_997247.2	XP_004937031.1	probable G-protein coupled receptor 148	NA	0.2118	NA	NA	NA	NA	NA	NA	NA	NA	NA	NA	NA	NA	NA	NA	NA	NA	NA	NA	0.2753	NA	NA	NA	NA	NA	NA	NA	0.3539	0.3459	0.2101	0.4717	0.6547	NA	NA	0.3727	0.2409	NA	0.4121	0.4891	0.3818	NA	0.271	0.345	NA	0.5255	NA
NP_112222.1	XP_419844.2	sperm acrosome membrane-associated protein 1 precursor	0.4282	0.597	0.4432	0.4244	0.3054	0.4499	0.3959	NA	0.4342	0.222	0.3202	0.542	0.2586	0.4264	0.3996	0.3489	0.42	0.3657	0.5261	0.6014	0.432	0.3689	0.3535	0.3168	0.3526	0.3749	0.4813	0.4288	NA	NA	NA	1.0651	0.94	NA	NA	NA	NA	NA	NA	NA	1.0314	NA	1.0987	NA	NA	NA	NA
NP_001156386.1	XP_423953.3	coiled-coil domain-containing protein 166	0.5324	0.3261	NA	1.2089	NA	NA	0.7082	0.4704	0.3451	NA	NA	0.4267	0.4949	0.4288	0.3116	0.3878	0.408	NA	0.3702	NA	0.3396	NA	0.213	0.37	0.2955	0.4197	0.468	0.3122	0.5301	NA	NA	0.2938	0.3159	0.3827	0.3256	0.4165	0.4304	NA	0.3623	0.3831	0.3091	NA	NA	0.3097	NA	0.3787	NA
XP_016871766.1	XP_004942191.1	leucine-rich repeat-containing protein 18 isoform X1	0.1556	0.1554	0.2275	0.1344	0.0834	0.2232	NA	NA	0.1375	0.1981	0.1586	0.2033	0.138	0.1403	0.173	0.1	0.2018	0.093	NA	0.1272	0.0702	0.081	0.0875	0.1486	0.111	0.0756	0.0632	0.1031	0.2035	0.1675	0.3234	0.3139	0.1843	0.2814	0.7219	0.2049	0.326	0.8038	0.2724	0.3535	0.3242	0.1466	0.2795	0.3613	NA	0.6038	0.1712
XP_024309159.1	NP_001264754.1	basic helix-loop-helix domain-containing protein USF3 isoform X1	0.1446	0.1765	0.2095	0.1984	0.1531	0.148	0.1493	0.229	0.1557	0.1762	0.173	0.1625	0.1761	0.157	0.1853	0.1329	0.1675	0.1526	0.1271	0.1402	NA	0.1492	0.1653	0.1688	0.1876	0.1048	0.0862	0.2005	NA	0.1308	NA	0.1658	NA	0.1219	0.0983	0.1364	0.1269	0.1312	0.1582	0.1357	0.1096	0.1488	0.1361	0.1213	0.141	0.1408	0.1371
NP_000892.2	XP_015131588.1	mineralocorticoid receptor isoform 1	0.0787	0.0842	NA	0.1033	0.0795	0.1189	0.074	0.0902	0.081	0.1539	0.1045	0.0882	0.0866	0.0848	0.1274	0.0599	0.0785	NA	NA	0.0927	NA	NA	NA	NA	0.0726	0.0791	0.0763	0.0959	0.0578	0.0832	NA	0.0508	0.0654	0.0515	NA	0.0863	0.0535	0.1103	0.0628	0.0334	0.0495	0.0783	0.0654	0.0507	0.0801	0.0691	0.067
NP_001628.1	XP_004939588.1	acyloxyacyl hydrolase isoform 1 preproprotein	0.1975	NA	0.2374	0.2937	0.3046	0.3328	0.2168	0.2049	0.2604	0.2041	0.249	0.319	0.2466	0.2186	0.2705	0.3015	0.2955	NA	NA	0.2157	0.2598	0.1992	0.1974	0.2109	NA	0.1701	0.2104	0.1871	0.1598	0.0739	NA	NA	0.1407	NA	NA	NA	0.1455	0.11	0.1115	0.1391	0.151	0.1067	0.1418	0.1302	0.1313	0.1644	NA
NP_056008.1	XP_015138650.1	activity-regulated cytoskeleton-associated protein	NA	0.0463	NA	0.5343	NA	0.1258	0.4147	0.1464	0.0928	0.1449	0.088	0.1363	0.1292	0.1214	0.1271	0.0779	0.1054	0.1026	0.164	NA	0.0854	0.2203	0.0883	0.0666	0.1165	0.1146	0.1763	0.1691	0.0345	NA	0.0466	0.0258	0.0258	0.0309	0.0403	0.0392	0.0207	NA	0.0231	0.033	0.027	0.0257	0.0217	0.0347	0.0502	0.045	0.0243
XP_024305070.1	NP_990530.2	lysophosphatidic acid receptor 6 isoform X1	0.1955	0.0531	0.1164	0.0798	0.1438	0.1628	0.0899	0.107	0.0866	0.0836	0.0877	0.1318	0.1032	0.1144	0.1981	0.1342	0.1203	0.078	NA	0.1112	0.0079	0.0681	0.0437	0.0644	0.0659	0.1141	0.076	0.1205	0.0452	0.0394	0.0387	0.0498	0.0397	0.0248	NA	0.0588	0.0498	NA	0.0363	0.047	0.0939	0.0354	0.0442	0.0663	NA	0.052	0.0354
NP_149056.1	NP_001232910.1	doublesex- and mab-3-related transcription factor B1	0.2739	NA	0.3887	0.3029	0.3625	0.508	NA	0.4142	0.1732	0.4652	NA	0.2551	0.3664	0.2668	0.2523	0.2842	0.4267	NA	0.4472	0.3225	NA	NA	0.3478	0.3609	NA	0.3554	0.343	0.3061	0.4145	0.5931	NA	0.3426	NA	0.4279	0.4665	0.6933	NA	NA	0.4248	0.5118	NA	0.4053	0.4256	0.4549	0.43	0.4651	0.3814
NP_001317243.1	XP_422127.4	solute carrier family 35 member F5 isoform 2	NA	0.2232	0.1299	0.1447	0.1031	0.1041	0.0893	0.1083	0.1308	0.1369	0.1328	0.1249	0.1646	0.1754	0.0702	0.1296	0.1482	0.1016	0.0601	0.0237	0.0342	0.1005	0.1293	NA	0.108	0.1046	0.1052	0.083	NA	NA	0.0644	0.0452	0.0679	0.0406	NA	0.0703	0.0357	0.0378	0.0496	0.0566	0.0578	0.0345	0.0514	0.0396	NA	0.0365	0.1377
NP_055165.2	XP_015136097.1	tumor necrosis factor alpha-induced protein 8 isoform a	0.0388	0.0238	0.0488	0.1006	0.0367	0.0357	0.0263	0.015	0.0978	0.099	0.0747	0.0234	0.0306	0.05	0.0444	0.0659	0.0741	0.0893	0.107	0.0306	0.0424	0.0258	0.0202	0.0476	0.0492	0.0425	0.018	0.0249	0.0139	0.0091	0.0313	NA	0.0656	0.0152	0.0336	0.0142	0.0116	0.0224	0.0197	0.0709	0.0224	NA	0.0258	0.0522	0.0206	0.0448	0.0311
NP_001304313.1	NP_001304756.1	aquaporin-4 isoform M1x	NA	0.0348	NA	0.0391	0.0512	0.0606	0.0593	0.056	0.0358	0.0975	0.0491	0.0571	0.045	0.0796	0.0298	0.0402	0.055	0.0337	0.0292	0.094	0.0612	0.0458	0.0577	0.0545	0.0874	0.0289	0.0352	0.0818	0.0238	0.0478	NA	0.0394	0.0503	0.0298	0.0281	0.0304	0.0828	0.0387	0.0841	0.0893	0.0497	0.0339	0.0688	0.0458	0.0812	0.0112	0.0743
XP_024308524.1	XP_025004920.1	EGF-containing fibulin-like extracellular matrix protein 1 isoform X2	0.0557	0.0739	0.0699	0.0724	0.066	0.066	0.066	0.095	0.0627	0.0824	0.1316	0.056	0.054	0.0567	0.0944	0.0961	0.0754	0.0637	0.1196	0.0551	0.0449	0.033	0.0623	0.034	0.0711	0.0894	0.0627	0.0979	0.0419	0.0273	0.0114	0.0245	0.0173	0.0246	0.0327	0.2339	0.0229	0.0115	0.0342	0.0083	0.0156	0.0345	0.028	0.0083	0.0215	0.0103	0.0172
NP_006320.2	NP_001264403.1	fibulin-5 precursor	0.0383	0.0388	0.0725	0.0368	0.0352	0.0219	0.0442	0.0498	0.0312	0.048	0.0574	0.0351	0.0355	0.0358	0.0663	0.0441	0.0188	0.0362	0.0302	0.0707	0.0366	0.0408	0.0456	NA	0.0597	0.1106	0.0307	0.0872	0.078	NA	0.0362	0.0658	0.0424	0.0401	NA	0.0442	0.0607	0.0451	0.0562	0.1773	0.0527	0.0877	0.0647	0.0544	0.0505	0.0504	0.1031
NP_001035526.1	XP_025011847.1	tyrosine--tRNA ligase, mitochondrial precursor	0.1341	0.1277	0.136	0.185	0.0868	0.1155	0.0893	0.1064	0.165	0.1665	0.1397	0.1277	0.1416	0.1279	0.1334	0.1101	0.2117	NA	0.1753	0.0772	0.0515	0.1312	0.131	0.1539	NA	0.1217	0.1382	0.096	0.1081	0.0696	0.1462	0.1436	0.0911	0.1112	0.1451	0.1272	0.0847	NA	0.0802	0.1427	0.0955	0.1664	0.0786	0.0949	0.1226	0.0946	0.1719
NP_003631.2	XP_001231708.2	elongator complex protein 1 isoform 1	0.1606	0.1322	0.1787	0.189	NA	0.171	0.1564	NA	0.1857	NA	0.2517	0.1725	0.1882	0.1231	0.165	0.1641	0.2036	0.1431	0.1788	0.1603	0.0988	0.166	0.1268	0.2021	0.1477	0.1553	0.152	0.1574	NA	0.2025	0.1887	0.1964	0.2156	0.1896	0.1755	NA	0.1939	0.194	0.1663	0.1551	0.1941	0.1844	0.2316	0.1691	0.1872	0.1785	0.2204
XP_011512791.1	XP_015154210.1	bromodomain and PHD finger-containing protein 3 isoform X1	0.0583	0.0781	0.0958	NA	0.048	0.0458	0.0648	0.0719	0.0777	0.0588	0.0725	0.0552	0.0804	0.0632	0.0563	0.0606	0.0646	0.0498	0.076	NA	NA	0.0733	NA	0.0628	0.0676	0.0774	0.0842	0.0721	0.1191	0.0936	0.1138	0.1074	0.0856	NA	0.115	0.0982	0.1338	0.1099	0.1101	0.1082	0.0869	0.1217	0.132	0.1301	0.1374	0.1165	0.1819
NP_000156.1	NP_989917.1	gap junction alpha-1 protein	0.0218	0.0079	NA	0.0658	0.003	0.072	0.0071	0.0293	0.0392	0.0785	0.0194	0.0278	0.0185	0.0211	0.0262	0.015	0.0617	0.0215	NA	NA	0.002	0.0143	0.0102	0.0162	0.0188	0.0502	0.0108	0.058	0.0142	0.0181	NA	0.0064	0.0142	0.0438	0.0153	0.0286	0.0279	NA	0.0034	0.0123	0.0218	0.0131	0.0207	0.0248	0.0239	0.0105	0.0222
NP_001093392.1	XP_015134150.1	putative bifunctional UDP-N-acetylglucosamine transferase and deubiquitinase ALG13 isoform 1	NA	0.2816	NA	0.3422	NA	NA	NA	NA	NA	NA	0.387	NA	NA	NA	NA	NA	NA	0.2883	NA	NA	0.1524	NA	0.1774	0.5269	0.2748	NA	NA	NA	NA	0.3002	NA	0.431	0.2051	0.2077	0.2974	NA	0.3209	NA	0.1939	0.2906	0.2819	NA	0.3154	0.2757	NA	0.2501	0.3936
XP_011527507.1	XP_015138909.1	leucine-rich repeat transmembrane protein FLRT3 isoform X1	0.04	0.0353	0.0631	0.0918	0.0378	0.089	0.0397	0.0624	0.0671	0.0572	0.0516	0.0497	0.0607	0.0464	0.0452	0.0445	0.0497	0.0358	0.0727	0.027	NA	0.058	NA	0.0296	0.0442	0.1104	0.1035	0.069	0.0331	0.0359	0.0415	0.0375	0.0191	0.0338	0.0357	0.0336	0.0345	0.0431	0.0282	0.0316	0.0229	0.0281	0.0313	NA	0.0504	0.0577	0.0171
NP_005768.1	XP_015148310.1	RNA-binding protein 6 isoform 1	0.1435	0.0835	0.1295	0.1837	0.1694	0.1385	0.1187	0.155	0.2596	0.2226	0.1687	0.1513	NA	0.1342	0.139	0.1602	0.1786	NA	0.1043	0.1318	0.1032	NA	0.1807	0.1468	0.1283	0.172	0.1242	0.1716	0.1194	0.1608	0.1567	0.1283	0.1162	0.0968	0.1868	0.1405	0.1394	0.2552	0.1001	0.1194	0.0811	0.1193	0.1249	0.144	0.1415	0.1206	0.1252
XP_024301793.1	XP_414617.4	polycystic kidney disease 2-like 2 protein isoform X1	0.2652	0.4793	0.3757	NA	0.2662	0.4035	0.2214	0.2925	0.3193	0.2517	NA	0.2739	0.3968	0.3032	0.2676	0.352	0.2829	0.2212	NA	0.2954	0.191	0.1831	0.2803	0.1108	0.2985	0.3181	0.279	0.3735	NA	0.3305	NA	NA	0.3088	0.3624	NA	0.4142	0.3491	NA	0.2836	NA	0.4161	0.2851	0.3183	NA	NA	NA	0.3514
NP_065169.1	NP_001074341.1	sal-like protein 4 isoform 1	0.1351	0.1329	0.1919	NA	0.1594	0.1498	NA	0.1502	0.1514	NA	0.1576	0.126	0.1616	NA	0.1322	0.1438	0.1757	0.1434	0.2154	0.1366	0.0767	0.2076	0.1746	0.177	0.1508	0.2157	0.2056	0.1758	0.0646	0.0922	0.0865	NA	0.0609	0.0856	0.0662	0.0853	0.0948	0.0795	0.0752	0.0712	0.085	0.0776	0.0821	0.0824	0.0783	0.0643	0.0778
NP_001317449.1	XP_015149979.1	trinucleotide repeat-containing gene 6A protein isoform 2	NA	0.1861	0.1649	NA	NA	NA	NA	NA	0.1125	0.1383	0.1252	0.147	NA	0.1162	0.1775	NA	0.1432	NA	NA	NA	NA	NA	NA	0.1347	0.1497	NA	NA	NA	NA	0.111	NA	NA	0.0739	0.1418	0.1587	NA	NA	0.0857	NA	NA	0.1119	NA	0.1032	0.0956	0.1427	0.0913	NA
NP_004382.2	NP_001005571.1	7-alpha-hydroxycholest-4-en-3-one 12-alpha-hydroxylase	0.2112	0.36	NA	0.2336	NA	0.2012	NA	0.2389	0.2355	0.2913	0.2466	NA	0.2244	0.2057	0.2151	0.2344	0.441	0.2943	NA	0.1903	0.1305	0.2426	0.2306	0.2541	0.2555	0.2294	0.2245	0.3093	0.1849	0.2007	NA	NA	0.2098	NA	0.2325	NA	NA	0.2823	0.1944	0.2305	0.23	NA	0.2902	0.2777	0.2591	NA	0.1845
NP_005305.1	NP_989738.1	gastrin-releasing peptide receptor	0.0656	0.1368	0.0688	0.0978	0.096	0.0776	0.133	0.0999	0.0696	0.1165	0.1318	0.0825	0.0947	0.0553	0.09	0.098	0.0755	0.0242	0.0657	0.051	0.1206	0.0597	0.0771	0.0515	0.0688	0.1034	0.1289	0.1022	0.0603	0.0505	NA	0.0739	0.042	0.0447	0.0429	0.0605	0.0356	NA	0.0592	0.05	0.0314	0.0415	0.0462	0.0386	0.0478	0.0557	0.0578
NP_001707.1	NP_001292143.1	C-X-C chemokine receptor type 5 isoform 1	0.251	0.2509	0.2133	0.1416	0.143	0.1464	0.2166	0.1502	0.1366	NA	0.1379	0.1264	0.1386	0.1313	0.1841	0.1202	0.2	0.1137	0.0879	0.0929	NA	0.247	0.2035	0.1599	0.1014	0.1257	0.1796	0.1192	0.0652	0.0603	0.0921	0.0739	0.0389	0.0992	0.0811	0.0713	0.0685	0.0544	0.0631	0.0716	0.058	0.0541	0.0679	0.0457	0.0824	0.037	0.0626
NP_783640.1	XP_004937799.2	chromobox protein homolog 7 isoform 1	NA	0.4673	NA	NA	NA	0.1773	0.2245	0.384	0.0836	0.072	0.126	0.194	0.3405	0.1627	0.0694	0.1493	0.1576	NA	0.1401	NA	0.1802	NA	0.2047	0.156	0.0956	0.1907	0.1608	0.1585	0.2122	0.1123	0.1368	0.2337	0.237	0.2872	0.1157	0.0182	0.1809	0.0783	NA	0.2383	0.2986	0.2265	0.3797	0.2868	0.16	0.1342	0.2255
NP_001258791.1	XP_004935629.1	poly(A)-specific ribonuclease PNLDC1 isoform 1	0.1099	0.0555	0.1105	0.13	0.0883	0.0999	0.154	0.1355	0.1102	0.2354	0.1478	0.1152	0.1021	0.0614	0.138	0.1224	0.1622	0.0967	0.1259	0.1085	0.1729	0.1065	0.1154	0.118	0.1135	0.2043	0.2109	0.1571	0.3896	0.3215	0.2637	0.2749	0.3561	NA	NA	0.3546	0.2421	NA	0.3208	0.3193	0.3138	0.312	0.2587	0.2775	0.3585	0.4039	0.283
XP_016860451.1	XP_421946.3	calcium-responsive transcription factor isoform X2	NA	0.3207	0.3214	0.2502	0.2397	0.393	0.1931	0.2584	0.2807	0.3703	0.2447	0.258	0.3065	0.2407	0.2452	NA	0.274	NA	NA	0.2152	0.1419	0.2408	0.2525	0.2243	NA	0.3395	0.257	0.2393	0.2369	0.2998	0.3117	0.2755	0.254	NA	0.3034	0.3991	0.241	0.3496	0.244	0.2518	0.1694	0.3104	0.234	0.2693	0.3795	0.2667	0.2336
XP_016871110.1	XP_015150186.1	cilia- and flagella-associated protein 70 isoform X2	0.2202	0.2974	NA	0.1795	0.1719	0.2713	0.1903	NA	0.24	0.2447	0.2281	0.2071	0.2106	0.1807	0.2421	NA	0.3165	NA	NA	NA	0.192	0.172	0.1769	0.1709	NA	NA	0.2043	NA	NA	0.3042	NA	0.4035	0.3208	0.3278	NA	0.3397	NA	0.4099	NA	0.3759	NA	NA	0.3447	0.3844	0.5093	0.5149	NA
NP_114414.2	NP_001026494.1	eukaryotic translation initiation factor 2A isoform 1	0.0696	0.2022	0.0987	0.1044	0.0977	0.0974	0.0791	0.2274	0.1523	0.2749	0.122	0.1215	0.1385	0.0634	0.1458	0.1044	0.1046	0.0612	0.1869	0.0962	0.0387	0.0837	0.1235	0.0725	0.0521	0.0907	0.0728	0.0819	0.1173	0.0744	NA	0.0685	0.1019	0.039	0.0849	NA	0.0605	0.062	0.0799	0.0757	0.0984	0.0555	0.0763	0.0804	0.0869	0.0903	0.035
NP_001083053.1	XP_003640829.1	uncharacterized protein C5orf49	0.2971	0.1463	NA	0.2411	0.2936	0.2602	0.6312	0.4513	0.2802	0.2458	0.4253	0.211	0.197	0.1295	0.4534	0.1796	0.3097	0.1114	NA	NA	0.1669	0.1957	0.1168	0.2482	0.0723	0.1417	0.2715	0.1533	0.1914	0.72	NA	0.4711	0.395	0.5803	NA	NA	0.4739	0.7619	0.2603	0.675	0.568	NA	0.5033	0.5867	0.5853	NA	NA
XP_011544124.1	XP_414866.2	aquaporin-8 isoform X1	0.1659	0.1172	NA	0.2172	0.2441	0.1497	NA	0.292	0.2522	0.44	0.1985	0.2977	0.1394	0.19	0.1912	NA	0.2182	0.1471	NA	0.2473	0.1454	0.2518	0.178	0.1494	0.2341	NA	0.4112	NA	0.5064	NA	NA	NA	NA	0.4014	NA	NA	0.4462	NA	0.4045	NA	0.2727	0.4683	0.4137	0.3414	0.4792	NA	NA
XP_016863729.1	XP_004936032.1	UPF0602 protein C4orf47 isoform X1	0.2217	0.5063	0.2799	0.2217	0.2054	0.2416	0.2805	0.3337	0.3336	0.3417	0.2961	0.4189	0.3928	0.2151	0.2448	0.2382	0.4696	0.2815	0.1766	0.2522	0.095	0.3094	0.3215	0.2104	0.3047	0.2609	0.4123	0.2601	0.4524	0.4158	NA	0.4362	0.3699	0.3716	NA	NA	0.5128	NA	0.3753	NA	0.2946	0.4518	0.4828	NA	NA	NA	0.636
NP_000619.3	XP_015154738.1	interleukin-10 receptor subunit beta precursor	0.215	0.618	0.2465	0.3505	0.2503	NA	NA	0.3325	0.2435	0.3206	0.375	0.3883	0.2655	0.2786	0.2865	0.3129	0.2435	0.3176	0.321	0.2653	0.1713	0.2971	0.2793	0.2206	0.3374	0.3232	0.3509	0.3623	0.3792	0.3919	0.2501	0.4266	0.2588	0.3107	NA	0.3248	0.2742	0.2204	0.3494	0.1684	0.3377	0.2812	0.3321	NA	0.133	0.2055	0.2732
XP_011541584.2	XP_429151.3	synaptic vesicle glycoprotein 2C isoform X1	0.079	0.0498	0.0812	0.0867	0.0641	0.2039	0.0887	NA	NA	NA	0.1064	0.0958	NA	0.1065	0.0516	NA	0.1381	0.0444	NA	0.1317	0.0385	0.0444	0.0428	NA	NA	NA	NA	NA	0.0375	NA	0.0681	0.0501	0.0236	0.0368	0.0281	NA	NA	NA	0.0373	0.0219	0.0265	NA	0.0403	NA	0.0319	NA	0.0462
XP_011507798.1	XP_025008931.1	regulator of G-protein signaling protein-like isoform X6	NA	0.33	0.4421	0.3857	NA	NA	0.3674	0.3906	0.3977	NA	NA	0.3151	0.3139	0.3442	0.3157	0.3033	NA	NA	0.3404	0.3159	0.2517	0.2594	0.322	0.286	NA	0.2777	0.2662	0.3246	0.5359	0.42	NA	NA	0.6277	0.4828	NA	NA	0.4209	NA	NA	NA	NA	0.4321	0.4049	NA	NA	0.4427	0.5162
NP_004384.4	XP_025010161.1	dystroglycan preproprotein	NA	0.0341	0.143	0.0737	0.0727	0.0815	0.0648	0.1349	0.0836	0.1474	0.0757	0.0923	0.0693	0.0663	0.0645	0.0687	0.0649	0.0484	0.0954	NA	0.0409	0.0802	0.0519	0.0718	0.06	0.0807	0.0679	0.0827	0.0792	0.0417	0.0392	0.0444	0.0414	NA	0.0516	0.0365	NA	0.0473	0.0883	0.053	0.031	0.0408	0.0431	NA	0.0477	0.0496	0.0348
XP_011534468.1	XP_004940394.1	armadillo repeat-containing protein 2 isoform X1	0.2238	0.2614	NA	0.2291	0.1971	0.2435	0.1675	0.268	0.2491	0.2166	0.237	0.2237	0.2217	0.2042	0.2572	0.186	0.2598	0.1858	0.2371	0.2123	NA	0.2134	0.182	0.1591	0.2269	0.2518	0.2105	0.2327	NA	0.3945	0.4182	NA	0.2815	NA	0.3301	0.3214	0.3445	NA	0.2653	0.4204	0.4947	0.2521	0.3935	0.4424	0.4892	0.2983	0.384
XP_016861404.1	XP_015136548.1	putative ATP-dependent RNA helicase DHX30 isoform X6	0.015	0.0047	NA	0.0982	0.0187	0.0337	0.0171	0.0671	0.0192	0.056	0.061	0.0285	0.026	NA	0.0284	NA	0.033	0.0388	NA	0.0186	0.0867	0.0411	NA	NA	0.0552	0.0309	0.0224	NA	0.0103	NA	0.0027	0.0171	0.0126	0.0061	0.0531	NA	NA	0.0086	0.0079	0.0024	0.003	0.0162	0.0021	0.0051	NA	NA	0.0019
NP_001268357.1	XP_003643013.1	dynein intermediate chain 1, axonemal isoform 2	NA	0.1532	0.1973	0.1522	0.1446	0.1673	0.1487	0.1395	0.1385	0.2589	0.1271	0.1181	0.0839	0.1283	0.1345	0.1449	0.1475	0.0425	0.085	0.1592	0.128	NA	0.0917	0.1118	0.1709	0.1462	NA	0.2305	0.164	0.3837	0.3608	0.4491	0.2453	0.3643	NA	0.2476	0.2765	NA	0.1027	0.4	0.3327	0.2866	0.2358	0.4526	0.6141	0.6149	NA
NP_002589.2	NP_001026235.1	programmed cell death protein 2 isoform 1	0.1196	0.1938	0.2629	0.2613	0.1722	NA	NA	0.1483	0.2479	NA	0.1824	0.2105	0.2906	0.1472	0.2014	0.1781	0.2064	NA	NA	0.1822	0.0899	NA	0.2679	0.1223	0.0933	NA	0.1795	NA	NA	0.2904	NA	0.171	0.3242	NA	NA	NA	0.3068	0.3726	0.2299	0.3914	NA	NA	0.2625	0.2933	0.3446	0.3876	0.2622
NP_443073.1	XP_001233432.1	testis-specific serine/threonine-protein kinase 3	0.0654	0.001	0.0932	0.0948	0.0424	0.1045	0.0636	0.0785	0.0383	0.1199	0.1326	0.05	0.1216	0.0604	0.0537	0.0404	0.0423	0.0935	0.0452	0.0386	0.1475	0.0762	0.0742	0.0546	0.0529	0.0198	0.0471	0.0209	0.2817	0.0074	0.007	NA	0.2482	0.1662	0.3497	0.3641	0.3215	NA	0.2799	0.3828	0.2799	0.3114	0.3098	NA	0.5922	0.4809	0.0064
NP_803877.2	NP_001006490.1	uridine diphosphate glucose pyrophosphatase isoform 1	0.2148	NA	NA	0.4856	NA	0.1832	0.2437	0.1584	0.1503	0.4727	0.1309	0.1707	0.1462	0.1491	0.2184	0.1313	0.151	0.1204	NA	NA	NA	0.2197	NA	0.1439	0.1866	NA	0.2027	NA	0.2712	0.2017	0.1705	0.2456	0.2483	0.2972	0.4011	0.1688	0.2134	0.3402	0.3329	0.2922	0.2276	0.1769	0.1677	0.2873	0.2749	0.1808	0.1559
XP_016872657.1	XP_025006735.1	leucine-rich repeat-containing protein 56 isoform X1	0.4394	0.3277	NA	0.5184	NA	0.4381	NA	0.5245	0.3428	0.4304	0.4129	0.2745	0.3193	0.4858	NA	0.3478	0.5262	0.3489	0.3978	0.4891	NA	0.3628	0.258	0.384	0.3865	0.4976	0.4744	0.5155	NA	NA	0.2565	NA	0.428	NA	0.7347	NA	0.4788	0.6413	0.4689	0.5809	0.4531	0.3281	NA	0.5508	0.4971	0.7968	0.563
NP_005831.1	XP_015133802.1	protein sprouty homolog 3	0.0499	0.1006	0.1865	0.2333	0.0577	0.0611	NA	0.1931	0.2653	0.1109	0.1543	0.0456	0.1121	0.0435	0.0718	0.0781	0.2229	0.0428	NA	0.0959	0.1971	0.1189	0.1568	0.1185	0.1216	0.1089	0.182	0.109	0.0839	NA	0.1507	0.0682	0.0321	NA	0.0959	NA	0.1053	0.1077	0.0888	NA	0.1033	0.0764	0.1016	NA	0.1006	NA	0.0998
NP_057058.2	NP_001026001.2	lambda-crystallin homolog isoform 1	0.1856	NA	0.1826	0.2537	NA	0.157	NA	0.1124	0.1681	0.1698	0.1416	0.1597	0.1607	0.1442	0.1948	0.1152	0.1877	0.1494	0.1896	NA	0.0913	0.288	0.1204	0.1028	0.1112	0.1271	0.2594	0.0898	0.2369	0.3127	0.2136	0.2315	0.2637	0.4818	0.4837	0.2064	0.212	0.3338	0.1745	0.2113	0.2495	0.3649	0.276	0.2058	0.2365	0.2641	0.3387
NP_079464.2	XP_015150651.2	tripartite motif-containing protein 45 isoform 1	0.0961	0.1747	0.1522	0.1841	0.1855	0.177	0.1834	0.1407	0.2248	0.1458	0.1489	0.2335	0.1197	0.1188	0.155	0.101	0.1533	0.1126	0.2883	0.1251	NA	0.0983	0.2079	0.1511	0.1322	0.146	0.1172	0.1195	NA	NA	0.2574	0.2607	0.2535	0.2795	0.3991	0.2805	0.4031	0.2333	NA	0.2004	0.418	0.3858	0.4078	0.3459	0.3212	0.2487	0.3527
NP_071925.2	XP_015147550.1	kelch-like protein 25	0.0242	0.0076	0.1015	0.104	0.1312	0.034	NA	0.0905	0.0408	0.032	0.0713	0.0436	0.0437	0.0394	0.042	0.0587	0.0487	0.0271	NA	0.0359	NA	0.0612	NA	0.0457	0.0547	0.06	0.0455	0.0796	0.0096	0.0143	0.0161	0.0021	0.0138	0.0125	0.0118	0.0171	0.0145	0.0103	0.0086	0.017	0.0147	0.0104	0.0209	0.011	0.0735	0.0094	0.0144
NP_003225.2	NP_990587.2	transferrin receptor protein 1 isoform 1	0.2867	0.2797	0.3679	0.3171	0.2294	0.3902	0.3655	0.3125	0.2651	0.2934	0.2813	0.2643	0.3165	0.3271	0.2677	0.343	0.3762	0.2337	0.3183	0.309	0.231	0.2292	0.289	0.2087	0.1521	0.3072	0.2659	0.1853	0.2935	0.3058	NA	0.3096	0.368	0.3652	0.4985	0.2803	0.3177	0.5463	0.2886	0.3528	0.2616	0.2938	0.3681	0.3683	0.3901	0.407	0.3134
NP_659436.1	NP_001073224.1	leucine-rich repeat-containing protein 45	0.2213	0.1881	NA	NA	NA	0.2061	0.6427	0.203	0.1578	NA	0.1957	0.201	0.1796	0.1916	0.2712	0.1576	0.1628	0.1729	0.3559	0.1416	0.192	0.2306	0.1355	0.1846	0.1682	0.2206	0.1969	0.1733	NA	NA	NA	0.225	0.1914	0.198	0.1516	0.1572	NA	0.2582	0.1544	0.2014	0.167	0.1727	0.1815	0.2759	0.2828	NA	0.188
NP_001017980.1	NP_001026298.1	vacuolar ATPase assembly integral membrane protein VMA21 isoform 1	0.059	0.1569	0.0551	0.2088	0.0616	0.0573	0.1759	0.0389	0.0621	0.0979	NA	NA	0.0427	0.0247	0.0976	0.0298	0.0854	NA	0.0299	NA	0.131	0.031	0.049	0.038	NA	0.0504	0.0438	0.1024	0.4295	0.1758	NA	0.1674	0.4743	0.3252	NA	0.3405	0.4969	0.2438	0.3391	0.2036	0.5011	0.2959	0.1711	0.3453	0.1401	0.2659	0.3446
XP_024310138.1	XP_015136305.1	centrosomal protein of 120 kDa isoform X1	0.0939	0.0949	0.1699	0.1167	0.0721	0.1238	0.0745	0.1846	0.1121	0.1993	0.1411	0.1129	0.1058	0.0942	0.1389	0.0976	0.1355	NA	0.2781	0.1037	0.276	0.0969	0.1013	0.0817	NA	0.1386	0.1213	0.1135	0.2005	0.2929	0.2317	0.1937	0.1601	0.3018	NA	0.2186	0.1819	0.2418	0.1761	0.2108	NA	0.2628	0.2334	0.2151	0.2238	NA	0.2066
XP_006717441.1	XP_015136749.1	cAMP-responsive element modulator isoform X3	0.1862	0.0286	NA	NA	NA	0.1931	0.0753	0.2459	0.1369	0.1882	0.2561	0.1473	NA	0.0792	0.1358	0.0758	0.1089	0.1076	NA	0.1224	NA	NA	0.0595	NA	NA	NA	NA	NA	NA	0.6913	0.5509	0.3608	0.2268	0.3068	NA	NA	0.4495	NA	0.0907	0.3258	0.3959	0.3516	0.5501	0.4974	NA	0.6311	0.3491
XP_016880442.1	XP_004945264.1	protein FAM83G isoform X1	0.1704	0.0851	0.2436	0.4294	0.2027	0.2802	0.2074	0.187	0.194	0.3937	0.247	0.1934	0.1739	0.193	0.2065	0.1399	0.3051	0.2126	0.2844	0.2142	0.1383	NA	NA	0.1958	0.1778	0.195	NA	0.2217	0.1329	NA	0.191	0.1198	0.0748	NA	0.1878	0.155	0.1574	NA	NA	0.1553	0.1455	NA	0.1393	0.1909	0.1642	0.158	0.1702
NP_001295263.1	XP_001234248.3	protein fantom isoform c	0.1752	0.2743	0.1485	0.1742	0.1715	0.1631	0.166	NA	0.1866	0.1889	0.2235	0.1924	0.1661	0.1724	0.1743	0.1589	NA	0.1807	0.1511	0.3138	0.1642	0.1449	0.2322	0.1276	0.1656	0.1763	0.1623	0.1456	NA	NA	0.4542	0.358	0.3368	0.3096	0.4883	0.4043	NA	NA	0.2622	0.3447	0.3187	0.3423	0.3548	0.3559	0.3852	0.8268	0.367
XP_016883850.1	XP_025001243.1	zinc finger and BTB domain-containing protein 21 isoform X1	0.0733	0.1091	0.0975	NA	0.1294	0.1717	0.2482	0.1164	0.0812	0.0821	0.1653	0.101	0.0735	0.1348	0.0773	0.0903	0.1052	0.1054	NA	0.1206	0.0999	0.1112	0.106	0.0864	0.0992	0.0863	0.1222	0.0174	0.0739	0.1025	0.0632	0.0984	0.0755	0.1272	0.0675	0.0855	0.0795	0.0566	0.0586	0.065	0.065	0.0767	0.122	0.0595	0.0684	0.0708	0.0865
NP_001275902.1	NP_001136322.1	disintegrin and metalloproteinase domain-containing protein 12 isoform 3 preproprotein	0.1979	0.2068	NA	0.2164	0.183	0.1628	NA	0.1724	0.1946	0.1023	0.1119	0.1669	NA	0.141	0.1511	0.1774	0.1769	0.1292	0.2859	NA	NA	NA	NA	0.1423	0.1325	0.1915	NA	0.1857	0.0743	0.1313	NA	0.1165	0.1109	0.1015	0.1125	0.0492	0.1198	0.1428	0.1193	0.0725	0.112	NA	0.0929	0.1317	0.1216	0.0553	0.1001
NP_001310556.1	XP_001233039.3	probable palmitoyltransferase ZDHHC1 isoform 2	0.1319	0.1629	0.1437	0.1912	0.1804	0.1203	0.1664	0.1939	0.2216	0.1751	0.1565	0.1321	NA	0.1158	0.1367	0.1199	0.164	0.2269	0.0336	NA	0.1811	0.2258	NA	0.1171	0.2787	0.1174	0.2555	0.3011	0.3133	0.4405	0.3564	0.4202	0.4015	0.1419	NA	0.3534	0.3439	0.2818	0.216	0.3416	NA	0.3004	0.3862	0.4237	NA	0.2959	NA
NP_004092.1	XP_001231246.1	proteinase-activated receptor 3 isoform 1 precursor	0.1606	0.2191	0.1908	0.1905	NA	0.3047	0.2097	0.1489	0.1956	0.2217	NA	0.17	0.193	0.2038	0.233	0.1232	0.2493	0.2401	NA	0.1976	0.1653	0.1635	0.1902	0.2812	NA	NA	0.1227	NA	0.098	0.1336	0.1273	0.1488	0.0887	0.1424	0.0589	0.0836	0.119	0.1433	0.1042	0.1089	0.103	0.1082	0.1209	0.1107	NA	0.0922	NA
NP_004811.1	XP_025003510.1	25-hydroxycholesterol 7-alpha-hydroxylase isoform 1	0.5443	0.6174	0.466	0.4269	0.4125	0.3926	0.492	0.6011	0.5421	0.5074	0.4257	0.5726	0.5159	0.4931	0.4478	0.5195	0.433	0.4521	0.4564	0.4381	0.3337	0.3597	0.4485	NA	0.4014	0.4623	0.3183	0.4022	0.1477	0.0767	0.0958	0.1321	0.0903	0.0647	0.1792	0.1136	NA	0.1678	0.0875	0.0984	0.0659	0.1455	0.2165	0.0703	0.2671	0.1668	0.1538
XP_016876044.1	XP_025002590.1	serine/threonine-protein kinase Nek5 isoform X1	NA	0.3603	0.2565	0.217	0.2697	NA	0.3189	NA	NA	0.2471	0.2793	NA	0.3708	NA	0.3024	0.3416	0.3394	0.3178	0.3238	0.2237	0.2345	0.295	0.26	0.2772	0.249	0.2855	0.3112	0.2639	NA	NA	0.3372	NA	0.4743	NA	NA	0.5145	0.4324	0.3732	0.3745	NA	NA	0.424	0.4062	0.3905	0.3626	0.3907	NA
XP_024303595.1	NP_001186446.1	DPY30 domain-containing protein 1 isoform X2	0.1452	0.3518	0.1627	0.0982	0.1057	0.317	0.2253	0.508	0.1579	0.2968	0.2472	0.2402	0.1627	0.1752	0.213	NA	0.4529	0.0743	0.3882	0.2245	0.1627	0.0989	0.1768	0.2722	0.2237	0.2196	0.2637	0.2344	0.3514	0.3049	0.3628	0.435	0.5427	NA	NA	0.4622	0.3056	0.425	0.3124	0.4356	0.3595	0.3719	0.2859	0.3103	0.4062	0.5602	0.4951
NP_115950.3	XP_416268.3	UPF0193 protein EVG1 isoform 1	0.2249	0.1123	0.3491	0.2487	0.2325	0.3792	0.1999	0.2508	0.2598	NA	0.2418	NA	0.216	0.2131	0.2694	0.1755	0.1771	0.2551	0.2739	0.2377	0.2213	0.3888	0.181	0.3478	0.2277	0.2921	0.3781	0.2925	0.3207	0.2853	0.4047	0.4962	0.3194	0.3748	0.6124	0.3579	0.3384	0.8001	0.2158	0.4085	0.3601	0.2781	0.2708	0.3767	0.5759	0.4625	0.3315
XP_011531127.1	XP_426211.3	potassium voltage-gated channel subfamily S member 3 isoform X1	0.0354	0.0595	0.0573	0.0653	0.0241	0.0529	0.0866	0.0648	0.0616	0.069	0.1143	0.0661	0.0394	0.0478	0.0874	0.0376	0.0713	0.0523	0.051	0.0393	NA	0.05	NA	0.0357	0.0643	0.0437	0.0443	0.084	NA	0.0239	0.045	0.0632	0.0151	0.046	0.0548	0.0385	0.0279	0.0499	0.0198	0.0448	NA	0.0393	0.027	0.0374	0.0469	0.051	0.0386
XP_016864649.1	XP_015133115.1	poly(A) RNA polymerase GLD2 isoform X4	0.0828	0.1724	0.2113	0.0804	0.0961	0.073	0.1041	0.1799	0.1202	0.1509	0.1656	0.119	0.1766	0.083	0.1508	0.1529	0.1537	NA	0.1801	0.071	0.1691	0.1012	0.227	0.1261	NA	0.1436	0.1057	0.1154	0.3079	0.453	NA	0.4214	0.2078	0.4877	NA	0.4537	0.3162	0.5358	0.3316	0.3377	0.4316	0.2972	0.3529	0.4387	0.5786	0.4625	0.3248
XP_024305859.1	NP_001019748.1	leucine-rich repeat and immunoglobulin-like domain-containing nogo receptor-interacting protein 1 isoform X1	NA	0.0192	0.0332	0.0096	0.0566	0.027	0.0112	0.0356	0.0061	0.0162	0.0106	0.014	0.0111	0.0175	0.0196	0.0229	0.048	0.0237	NA	0.0169	0.1262	0.0414	0.0394	0.0087	0.0118	0.0233	0.0285	0.0314	0.0157	0.0184	NA	0.0179	0.0228	0.0287	0.001	0.0228	0.0179	0.0053	0.0168	0.0217	0.0072	NA	0.0206	0.0146	0.0142	0.0091	0.0179
XP_011516093.1	XP_003643043.2	coiled-coil domain-containing protein 171 isoform X5	0.1379	0.1869	0.1552	NA	0.0947	0.1853	0.1498	NA	0.114	0.1827	NA	0.1416	0.1698	0.11	0.1319	0.1086	0.1837	NA	0.267	NA	0.2035	0.0925	0.2542	0.076	0.1519	0.1157	0.0879	0.138	0.339	NA	NA	NA	NA	0.3746	NA	NA	0.4424	0.4524	0.249	0.4826	0.365	NA	0.4158	NA	0.5857	0.4597	0.4736
XP_016881270.1	XP_015137956.1	adrenocorticotropic hormone receptor isoform X1	0.0837	0.0646	0.0997	0.1622	0.1116	0.1828	0.2414	0.1611	0.1216	0.2489	0.1726	0.1157	0.1788	0.1749	0.1129	NA	0.1754	0.103	NA	0.2309	0.1028	0.0968	0.1038	0.1202	0.1326	NA	NA	0.1573	NA	0.0952	0.0875	0.1023	0.046	NA	0.0568	NA	NA	NA	0.0529	0.059	0.0415	0.0501	NA	0.0598	0.0698	NA	0.0858
NP_057196.2	XP_426509.4	polycystic kidney disease 2-like 1 protein isoform 1	0.1422	0.1318	0.1471	0.2184	0.1673	NA	NA	NA	0.1704	NA	NA	0.1529	0.1819	NA	0.1523	NA	NA	NA	0.2221	0.1539	NA	NA	0.1559	0.1601	0.1754	NA	NA	0.1935	0.1486	0.1356	0.1437	0.2107	0.1391	0.1217	NA	NA	0.1275	0.1891	0.1347	0.1672	0.1129	0.1047	0.1662	0.1458	0.1915	0.1705	NA
XP_011510002.1	XP_015144613.1	secreted phosphoprotein 24 isoform X1	0.3196	0.2874	0.4027	NA	NA	0.3269	NA	0.4047	0.2977	0.3206	0.4875	0.3604	0.1936	0.2468	0.4943	0.2651	0.3657	0.643	0.3376	0.2292	0.2768	0.4799	0.283	0.2695	0.2534	0.3739	0.2546	0.2719	0.3441	NA	0.2908	0.2045	0.318	0.265	NA	0.3047	0.3003	0.2185	0.2797	0.2571	0.3109	0.4035	0.3612	0.2722	NA	0.2655	NA
NP_775799.2	XP_413847.1	cilia- and flagella-associated protein 161 isoform 1	0.1877	0.5795	NA	0.1728	0.1827	0.1906	0.1709	0.2123	0.2127	0.298	0.2585	0.1467	0.2242	0.1631	0.1593	0.1846	NA	NA	0.1985	0.2335	0.1885	0.2431	0.1717	0.2373	NA	0.19	0.2688	0.182	0.2536	0.2163	0.368	0.5103	0.3727	NA	0.6939	0.3063	0.3677	0.5312	0.2678	0.4075	0.4302	0.2726	0.2069	0.4336	0.4799	0.6666	0.4394
NP_000389.1	NP_001278734.1	NADH-cytochrome b5 reductase 3 isoform 1	NA	NA	0.1904	0.149	NA	0.079	NA	0.1595	0.0648	0.2227	0.1043	0.132	0.1345	0.075	0.0743	0.1038	0.1069	0.0961	0.0855	NA	0.0727	0.0995	0.0902	0.0964	0.0868	0.1089	0.0863	0.0934	0.1786	0.1335	NA	0.2641	NA	0.2122	0.1518	0.1942	0.2313	0.2445	0.1405	0.1387	0.1498	0.3153	0.1689	0.126	0.1795	0.1257	0.1806
NP_001124170.1	NP_001244208.1	short transient receptor potential channel 3 isoform a	0.0292	0.0144	NA	NA	NA	0.0396	NA	0.0274	0.028	0.0227	0.0418	0.0375	0.0293	0.0175	0.0445	0.0349	0.0556	NA	0.0129	0.0156	0.0391	0.0316	0.0654	0.0462	NA	0.0234	0.0174	NA	0.0044	NA	0.0058	NA	0.0093	0.0053	NA	NA	0.009	0.0036	0.0048	0.0057	NA	0.0098	0.0179	0.009	0.0083	NA	0.0205
XP_011528312.1	XP_025011198.1	hypermethylated in cancer 2 protein isoform X1	0.0611	NA	0.1002	0.1213	NA	0.0874	NA	0.0798	0.0869	NA	0.1038	0.0785	0.2254	0.1554	NA	0.0851	0.1216	NA	0.1484	0.0398	NA	NA	0.2513	0.0965	0.0878	0.1222	0.1681	0.1019	0.0584	0.051	0.0539	0.0437	0.0321	0.0516	0.0526	0.0382	0.0423	0.0398	0.0588	0.0372	0.0391	0.0476	0.0317	0.052	0.037	0.0257	0.0409
NP_001340739.1	XP_420240.3	phospholipid-transporting ATPase IG isoform c	NA	NA	NA	0.1101	0.0491	NA	0.0495	NA	0.1467	0.1837	0.0724	0.1264	NA	0.1033	0.1064	0.0638	0.0757	NA	NA	NA	NA	NA	0.1207	NA	NA	NA	NA	0.08	0.0378	NA	NA	0.0406	NA	NA	NA	0.0425	NA	NA	0.0343	NA	NA	NA	NA	NA	0.05	NA	0.0496
NP_001007279.1	XP_015131811.1	E3 ubiquitin-protein ligase TRIM13 isoform 2	0.119	0.0729	0.1213	0.1079	0.1201	0.105	0.1078	0.1589	0.086	0.1094	0.0747	0.1357	0.1111	0.0988	0.1947	0.1107	0.0962	0.0427	NA	0.1281	0.1103	0.0837	0.0839	NA	0.0803	0.0964	0.0917	0.1138	0.044	0.0622	0.0808	0.0525	0.0306	0.0694	0.1191	0.0404	0.0464	0.0617	0.0366	0.0347	0.0328	0.0477	0.0634	0.0275	0.0626	0.0578	0.063
NP_060212.4	XP_015137685.1	zinc finger CCHC domain-containing protein 2	0.1044	0.0787	0.2049	0.1916	0.1357	0.1025	0.1699	NA	0.1261	0.1752	0.13	0.1104	0.1619	0.224	0.1643	0.1907	0.1589	NA	0.3801	0.1324	0.1271	NA	0.1302	0.1785	NA	0.2967	0.1835	0.2366	0.141	0.0808	NA	0.0752	0.1001	0.0883	0.2685	0.089	0.0841	0.1831	0.0976	0.1235	0.0543	0.2753	0.1001	0.0669	0.1038	0.0822	0.1949
NP_056536.2	NP_001269268.1	gem-associated protein 4	0.1409	0.0755	0.1273	0.1214	NA	0.1442	0.0958	0.1713	0.1302	0.1137	0.1452	0.1254	0.0971	0.0887	0.1648	0.1102	0.1223	0.1172	0.1137	0.1251	0.2554	0.1163	0.1278	0.1373	0.1235	0.1493	0.1382	0.1298	0.298	NA	NA	0.2994	0.2601	0.21	0.3985	0.31	0.2524	0.3247	0.2843	0.3686	NA	0.2226	0.2604	0.3577	0.3684	NA	0.1608
NP_775918.2	XP_015133283.1	E3 ubiquitin-protein ligase RNF149 precursor	0.3954	0.1572	0.1778	0.3181	0.1698	0.2656	0.179	0.233	0.2321	0.1835	NA	0.2577	0.1971	0.2184	0.3057	0.2182	0.3075	0.2041	NA	0.296	0.254	0.2897	0.2291	0.2406	0.2365	NA	0.3352	NA	0.1293	0.0287	0.198	0.1881	0.1307	0.0237	0.3287	0.0375	0.243	0.0378	0.0589	0.0802	0.0427	0.0812	0.1105	0.0461	0.1281	0.0464	0.1334
NP_653244.2	XP_420451.4	sodium channel and clathrin linker 1 isoform 1	0.3004	0.3961	0.2876	0.1234	0.1889	0.222	NA	0.1783	0.3054	0.2972	0.3023	0.1423	0.2173	0.2063	0.3224	0.1644	0.3761	NA	0.2604	0.2294	0.1016	NA	0.1446	0.2105	NA	0.1918	0.2869	0.134	0.2634	0.3118	0.2833	0.4871	0.1989	0.4113	0.356	0.3668	0.3275	0.6059	0.3051	0.2886	0.2094	0.3015	0.3037	0.2822	0.4349	0.3953	0.5992
NP_776161.3	XP_429201.4	aminopeptidase Q	0.3224	NA	NA	NA	0.2449	0.2364	0.1812	0.1738	0.2335	0.2492	0.2576	0.2368	0.1602	0.3044	0.3132	0.1844	0.2239	0.2618	NA	0.3186	NA	0.2585	0.3957	0.3294	0.2325	0.2172	0.2382	0.2484	0.23	0.2716	0.2927	0.1523	0.1892	0.1962	NA	NA	0.2608	0.328	0.2031	0.232	0.2649	NA	0.3107	0.3007	0.2895	0.1924	NA
NP_653269.3	XP_025011449.1	cilia- and flagella-associated protein 251 isoform 1	0.2192	0.3017	0.2382	NA	NA	NA	0.1462	0.182	0.236	0.2355	0.1919	0.3415	0.2365	NA	0.2483	0.2341	0.2571	0.0847	NA	0.1731	NA	0.2389	NA	0.1473	0.1525	NA	0.2859	NA	0.2132	0.2536	0.3088	0.4106	NA	0.3294	0.3804	NA	0.2599	0.4419	NA	0.3	0.326	0.2561	0.2495	0.3459	0.4772	NA	0.3282
NP_115516.1	XP_025010031.1	enkurin domain-containing protein 1	0.1485	0.2345	0.1152	0.1763	0.184	0.168	0.1339	0.1984	0.2169	NA	0.1862	0.1017	0.1031	0.125	0.1599	0.1425	0.1878	0.1188	0.1213	0.1931	NA	0.1446	NA	0.1197	0.1389	0.1287	0.1277	0.1376	0.1765	0.3837	0.3124	0.3546	NA	0.4103	NA	0.1165	0.2125	0.1997	0.1573	0.185	0.2971	0.2243	0.277	0.3449	0.2605	0.3297	0.3891
XP_005270344.1	XP_015144392.1	BAG family molecular chaperone regulator 3 isoform X1	0.2036	0.3686	0.2214	0.2472	0.218	0.1932	NA	0.2056	0.2356	0.2178	0.1374	0.2337	0.1902	0.2041	0.1933	0.2049	0.2083	NA	0.247	0.2529	NA	NA	NA	0.1128	0.1091	0.1737	0.21	0.1741	0.1684	0.1756	0.1966	0.167	0.2749	0.1853	0.1315	0.1863	0.3126	0.1377	NA	0.2228	0.1843	0.2294	0.2371	0.2324	0.1786	NA	0.1921
NP_001269986.1	XP_421439.3	uncharacterized protein CCDC198 isoform 3	0.3914	0.6531	0.338	0.3569	0.3145	0.4438	0.3806	0.4888	0.4674	0.3073	0.3209	0.4804	0.4236	0.3959	0.4355	0.2955	0.3603	0.5721	0.5153	0.2954	0.2469	0.4221	0.3396	0.3801	0.2945	0.3369	0.3985	0.2978	0.42	NA	NA	0.495	0.4199	0.3975	0.4825	0.5222	0.3594	0.3662	NA	0.4123	0.3493	NA	0.3397	0.3997	NA	0.3713	0.2844
XP_005250019.1	XP_015131394.1	histone-lysine N-methyltransferase EZH2 isoform X2	0.0039	0.012	0.023	0.0263	0.0064	0.0245	NA	0.0154	0.0129	0.0142	0.0123	0.0091	NA	0.0114	0.0139	0.0097	0.0135	NA	0.0115	0.049	0.0096	NA	NA	0.0186	0.0058	NA	0.0213	NA	0.0057	0.0083	0.0032	0.0188	NA	0.0036	NA	0.0137	0.0023	0.001	0.0049	0.0083	0.0055	NA	0.0093	0.0034	0.0059	0.0022	NA
NP_114406.1	NP_989797.1	serine/threonine-protein kinase 40 isoform 2	0.0236	0.0075	0.0467	0.3436	0.038	0.073	0.0268	0.1671	0.0347	0.1917	0.0491	0.0293	0.0422	0.0472	0.0727	0.0259	0.0836	0.0208	0.1819	0.1706	NA	0.0507	NA	0.0242	0.0186	0.0278	0.0368	0.0255	0.003	0.0064	NA	0.0046	0.0054	0.0109	0.0511	0.001	0.0079	0.001	0.0077	0.0023	0.0042	0.0068	0.006	0.0076	0.0177	0.0083	0.0084
XP_011538406.1	XP_015143447.1	bone morphogenetic protein receptor type-1A isoform X1	0.013	NA	0.0277	0.0352	0.0217	0.0371	0.0212	0.0223	0.1603	0.0194	0.0221	0.0311	0.0224	0.0266	0.024	0.0419	0.0187	0.0257	0.0346	0.0204	0.031	0.0315	0.0397	0.0254	0.032	NA	NA	0.0262	0.0185	0.018	0.0175	0.0326	0.0165	0.0261	NA	0.0133	0.0156	0.0923	0.0125	0.0248	0.0137	0.0323	0.0096	0.0225	NA	0.0336	0.0267
NP_060835.1	XP_025009869.1	meiosis-specific nuclear structural protein 1	0.1182	0.3544	0.2242	0.189	0.1046	NA	NA	0.1664	0.2212	0.255	0.168	0.1813	0.1458	0.1247	0.1991	0.1542	0.2164	0.1196	NA	0.1372	0.1256	0.171	0.1957	0.0807	0.0881	0.1416	0.1606	0.1154	0.3	0.2338	0.3075	0.3584	NA	NA	0.2725	0.2158	0.187	0.3214	0.1372	0.2841	0.1815	0.175	0.1749	0.2283	0.3013	0.2854	0.2743
NP_694940.1	XP_424597.4	IQ domain-containing protein K isoform 1	0.3482	0.3462	0.4544	0.3863	0.1844	0.3441	0.3549	0.2976	0.3408	0.1264	0.3424	0.3236	0.4997	0.227	0.3402	0.288	0.3877	NA	NA	0.5792	NA	0.2621	0.1912	0.1936	NA	0.3012	0.2195	0.3942	0.37	NA	0.2935	0.4996	0.3594	0.1996	NA	0.5302	0.5154	0.3866	0.3886	0.517	0.4447	NA	0.5443	0.6082	0.4786	0.5404	NA
NP_057411.1	XP_415242.1	beta-ureidopropionase	0.1131	0.23	0.1025	0.112	0.0855	0.1046	0.0979	0.1273	0.116	0.1531	0.1168	0.0833	0.0988	NA	0.088	0.0776	0.1026	0.1039	0.1483	NA	0.0848	0.1304	0.1164	0.1245	0.0832	0.0918	0.1595	0.0905	0.1578	0.1321	0.093	0.1625	0.2277	0.1453	0.3586	0.1432	0.116	0.1163	0.1794	0.1353	0.1725	0.2105	0.127	0.2124	0.1035	0.2145	0.1783
XP_011541671.1	XP_015136153.1	ankyrin repeat domain-containing protein 34B isoform X1	0.1503	0.1296	0.164	NA	0.077	0.2137	0.1253	0.1244	0.1607	0.1865	0.0951	0.1666	0.1759	0.1813	0.15	0.1891	0.1806	NA	NA	0.1792	NA	0.1482	NA	0.1478	0.1115	0.1694	0.1628	0.1585	0.2428	0.3474	0.2648	NA	0.208	0.3189	0.3958	0.2517	0.2371	0.2982	NA	0.2407	0.2043	0.3589	0.339	0.3028	0.3105	0.4471	NA
NP_079379.2	XP_004949636.1	intraflagellar transport protein 74 homolog isoform a	0.1388	0.0736	0.1223	0.0954	0.0572	0.1367	0.1084	0.261	0.128	0.1024	0.1176	0.1017	0.0786	0.0655	0.1373	0.1372	0.1231	0.0728	0.1525	0.149	0.204	0.0636	0.0752	0.0895	0.0961	0.0714	0.0551	0.1306	0.1799	NA	0.2841	0.2137	0.2603	0.1321	NA	0.173	0.2683	0.2042	NA	0.2718	NA	0.3111	0.2324	0.2282	0.2345	0.3081	0.1982
NP_001291289.1	XP_024998364.1	cilia- and flagella-associated protein 74	0.2582	0.4675	0.2083	NA	NA	0.349	0.5806	0.3998	0.2666	NA	0.3775	0.2194	0.1924	0.216	NA	0.2654	0.4108	NA	0.3414	0.4011	0.1757	0.2795	0.1532	0.2069	NA	NA	NA	0.2432	0.3099	0.4332	0.4047	0.4352	0.4382	0.4487	0.4577	NA	0.4775	0.5818	0.4125	0.3959	0.3915	NA	0.4883	0.425	0.4339	0.4296	0.3949
NP_036575.1	NP_001186515.1	sperm-associated antigen 6 isoform 1	0.0615	0.0172	0.0304	0.0935	NA	0.064	0.0423	0.077	0.0652	0.0612	0.1044	0.0209	0.0595	0.0341	0.1737	0.0192	0.0662	0.0158	0.2793	NA	0.0526	0.012	0.0307	0.0251	0.0727	0.1762	0.0908	0.1174	0.1534	0.2244	NA	0.493	0.0911	0.4594	0.6687	0.2823	0.3964	0.3683	0.0652	0.3017	0.2237	0.1406	0.3285	0.5085	0.3006	0.5112	0.3579
[truncated: 28 more columns]

## Sheet: Table4
Homo_ID	Gallus_ID	Description Homo	mam1	mam2	mam3	mam4	mam5	mam6	mam7	mam8	mam9	mam10	mam11	mam12	mam13	mam14	mam15	mam16	mam17	mam18	mam19	mam20	mam21	mam22	mam23	mam24	mam25	mam26	mam27	mam28	bird1	bird2	bird3	bird4	bird5	bird6	bird7	bird8	bird9	bird10	bird11	bird12	bird13	bird14	bird15	bird16	bird17	bird18	bird19
NP_689922.3	XP_025007452.1	storkhead-box protein 1 isoform a	74	63	73	74	67	82	75	79	78	77	71	88	72	72	76	69	78	65	73	79	49	61	56	60	64	63	63	66	NA	60	NA	67	73	71	71	67	63	71	NA	62	68	60	69	62	75	69	NA
XP_005271684.2	XP_004938896.1	centrosomal protein of 126 kDa isoform X1	NA	78	69	73	62	73	75	76	73	74	73	68	71	71	74	65	78	68	72	68	42	64	49	62	60	58	57	68	56	60	69	63	64	NA	NA	62	59	70	57	60	66	52	65	59	68	69	NA
NP_001269986.1	XP_421439.3	uncharacterized protein CCDC198 isoform 3	78	62	67	80	73	75	70	77	72	81	73	67	75	78	73	73	82	69	79	83	47	66	57	60	67	73	73	72	53	NA	NA	72	72	77	72	64	63	72	59	60	71	NA	69	67	NA	78	66
NP_001076442.1	XP_004938056.2	protein CASC1 isoform b	82	64	69	73	74	86	74	79	75	81	75	68	75	81	79	75	78	73	73	81	54	72	55	65	57	68	68	62	71	NA	60	74	76	71	56	72	68	70	60	56	78	61	79	63	60	70	63
NP_060115.3	NP_001026592.1	HAUS augmin-like complex subunit 6 isoform 1	77	72	70	75	77	82	75	77	70	79	73	76	71	75	74	74	77	75	69	80	65	74	51	62	68	72	72	73	47	36	NA	44	59	50	47	47	46	51	40	42	51	46	51	40	43	52	40
XP_011507798.1	XP_025008931.1	regulator of G-protein signaling protein-like isoform X6	NA	70	64	73	61	NA	67	69	71	NA	NA	74	75	75	72	70	67	69	73	73	48	56	50	67	61	64	71	65	54	62	NA	NA	55	68	NA	NA	63	NA	NA	59	NA	51	64	62	NA	63	59
NP_003225.2	NP_990587.2	transferrin receptor protein 1 isoform 1	79	81	72	80	80	84	79	84	75	85	75	79	76	79	80	75	82	80	79	84	68	72	60	78	71	69	69	72	77	77	NA	84	80	81	72	80	77	77	77	75	83	80	79	74	78	82	75
NP_055619.2	XP_024997791.1	protein moonraker isoform 1	61	NA	70	73	64	67	77	83	81	82	74	65	73	63	78	62	80	77	65	60	55	68	48	75	73	63	66	72	63	68	63	72	NA	72	NA	71	70	73	64	63	69	NA	NA	63	74	71	73
NP_001316875.1	XP_015142990.1	protein TALPID3 isoform 10	NA	79	75	76	73	83	77	78	76	80	75	79	78	79	81	75	80	80	76	81	46	70	55	71	69	68	71	66	75	72	NA	74	84	80	68	78	73	72	74	67	77	63	73	68	69	75	NA
NP_036552.1	NP_001307351.1	interferon-induced protein with tetratricopeptide repeats 5	93	98	94	93	86	95	91	95	92	95	87	93	92	95	94	88	94	87	94	96	57	81	63	61	89	84	81	89	65	63	59	NA	65	67	NA	66	71	63	60	58	65	65	73	60	65	69	65
NP_060888.2	XP_421307.3	spermatogenesis-associated protein 7 isoform 1	79	74	67	60	67	82	73	74	75	75	71	73	71	77	75	64	77	NA	65	83	41	61	56	63	NA	NA	NA	52	72	63	53	71	75	80	NA	68	67	62	61	54	70	66	74	56	58	61	59
XP_005247767.1	XP_004942989.1	coiled-coil domain-containing protein 14 isoform X1	77	73	73	74	74	82	74	76	70	54	71	75	72	80	75	71	74	79	78	84	30	69	45	68	71	63	64	72	68	69	NA	70	77	78	77	72	66	79	71	70	77	67	76	69	75	NA	65
XP_016872843.1	XP_423016.4	coiled-coil domain-containing protein 83 isoform X3	80	69	71	72	77	81	75	78	74	NA	74	78	74	81	76	68	72	77	71	78	50	64	60	66	66	67	63	67	58	63	NA	61	75	71	NA	64	65	NA	66	56	73	51	73	60	57	61	49
NP_001182157.1	XP_024997889.1	protein PIMREG isoform 2	NA	58	78	75	69	70	79	79	75	NA	69	71	77	72	78	69	74	66	76	58	NA	70	41	67	66	73	78	77	64	64	NA	66	80	74	72	75	66	63	65	71	72	NA	70	70	NA	83	NA
NP_001156386.1	XP_423953.3	coiled-coil domain-containing protein 166	71	63	39	66	84	NA	46	72	73	NA	75	76	64	49	71	68	66	77	66	80	52	77	64	54	71	60	72	73	53	60	NA	57	78	64	47	62	68	NA	65	48	77	NA	NA	46	NA	53	NA
NP_996879.1	XP_015150099.2	sperm-associated antigen 17	80	77	75	79	78	81	73	78	78	78	74	81	68	81	77	77	77	77	77	81	49	71	60	72	71	70	72	72	69	NA	63	69	78	78	71	72	69	68	69	63	75	67	74	66	67	83	57
XP_011536165.1	XP_015150417.1	IQ domain-containing protein D isoform X1	77	72	71	69	73	NA	74	76	72	NA	68	77	69	76	73	NA	72	70	74	75	NA	40	57	70	63	63	NA	66	63	55	NA	61	72	72	NA	64	70	63	68	56	71	59	75	56	56	61	NA
NP_001136430.1	XP_025003569.1	F-box only protein 15 isoform 2	74	93	74	76	73	73	51	73	70	76	73	77	67	70	77	72	76	71	63	81	56	56	66	67	64	63	58	60	76	71	71	81	83	59	75	81	79	79	74	73	77	56	78	73	77	83	65
NP_001248770.1	XP_414913.4	transmembrane channel-like protein 5 isoform a	79	73	75	76	75	86	72	79	77	69	73	78	72	85	83	87	79	74	82	79	50	72	52	74	68	69	69	73	75	74	NA	71	80	79	84	80	76	79	73	71	73	82	77	70	67	75	80
NP_009048.1	XP_025010222.1	thyrotropin releasing hormone preproprotein	78	75	75	79	74	75	71	80	75	72	56	71	66	65	75	57	51	64	71	81	41	53	40	49	48	64	63	47	67	68	65	74	75	74	75	74	74	79	65	65	78	68	75	67	NA	76	62
NP_001034463.4	XP_015151425.1	coiled-coil domain-containing protein 183	66	71	62	80	NA	75	61	56	79	38	63	82	76	79	70	76	69	66	64	68	44	67	56	79	72	71	74	75	NA	NA	40	NA	53	63	53	NA	57	52	44	40	65	47	63	48	NA	NA	60
NP_848640.1	XP_024998403.1	transmembrane protein 52 precursor	88	NA	NA	NA	75	83	78	67	77	NA	74	NA	71	85	83	74	78	81	81	85	NA	74	55	NA	73	80	81	77	54	77	75	80	NA	74	NA	74	76	74	47	NA	69	72	79	74	65	81	NA
NP_149056.1	NP_001232910.1	doublesex- and mab-3-related transcription factor B1	63	NA	52	49	55	58	73	69	66	65	49	74	61	66	67	65	65	68	61	47	NA	56	41	51	65	52	62	61	74	70	63	74	80	72	70	59	NA	NA	66	64	83	69	74	68	71	77	53
NP_775836.3	XP_004945155.1	radial spoke head 10 homolog B2	76	67	70	71	74	82	74	73	79	72	69	79	71	78	78	76	72	71	66	74	71	74	63	72	64	64	73	60	59	74	NA	65	75	75	NA	77	74	68	66	53	73	66	72	58	NA	62	55
XP_006711799.1	XP_025004713.1	WD repeat-containing protein 64 isoform X1	83	76	82	79	75	88	83	83	84	86	80	81	87	86	83	77	85	84	NA	86	69	83	70	80	78	77	83	77	NA	69	56	69	82	NA	63	NA	64	NA	76	65	62	61	79	61	66	69	53
NP_653269.3	XP_025011449.1	cilia- and flagella-associated protein 251 isoform 1	77	77	71	83	79	NA	78	78	85	82	69	84	72	NA	77	71	77	87	NA	86	71	70	66	80	82	NA	60	71	73	68	72	76	82	81	77	73	75	74	74	68	71	77	70	72	71	74	66
XP_006713076.1	XP_414408.4	uncharacterized protein C3orf67 isoform X1	79	81	80	NA	79	NA	NA	NA	79	84	81	64	NA	NA	84	NA	82	NA	NA	77	NA	75	NA	NA	NA	NA	76	NA	66	NA	NA	71	78	72	NA	74	80	81	72	61	82	68	84	68	70	71	NA
NP_116247.1	XP_416657.2	protein maelstrom homolog isoform 1	93	90	86	90	89	93	91	84	93	86	85	92	92	92	79	89	93	92	NA	94	69	88	78	87	89	79	89	79	66	67	61	77	80	67	63	77	72	74	76	64	76	55	76	66	NA	NA	57
XP_016876044.1	XP_025002590.1	serine/threonine-protein kinase Nek5 isoform X1	62	82	83	83	72	76	71	NA	NA	89	73	70	71	NA	79	71	78	76	84	83	58	67	60	77	73	59	61	70	NA	81	67	NA	80	NA	NA	76	72	78	76	75	73	61	81	77	75	81	NA
NP_001257978.1	XP_422119.4	cilia- and flagella-associated protein 221	NA	68	76	79	77	79	77	81	75	73	69	76	76	79	73	78	76	78	80	77	57	74	57	71	71	74	76	77	76	73	56	76	87	80	79	84	76	72	80	73	78	66	78	74	78	79	65
NP_031361.2	XP_003640722.2	deleted in lung and esophageal cancer protein 1 isoform DLEC1-N1	79	76	73	67	70	80	77	79	79	78	71	77	77	81	78	75	75	73	61	73	52	68	60	71	69	68	68	71	74	76	57	76	85	80	80	78	77	73	79	69	84	71	81	71	61	NA	70
XP_024303595.1	NP_001186446.1	DPY30 domain-containing protein 1 isoform X2	88	60	80	84	79	84	79	74	88	80	81	81	65	86	70	64	78	79	69	82	47	76	54	75	74	73	71	76	74	60	61	67	77	74	NA	70	75	71	72	58	76	79	77	66	74	53	70
NP_001001710.1	XP_001234503.3	protein FAM166A	77	69	77	76	77	79	76	76	81	82	70	86	77	81	78	80	75	77	79	85	50	69	62	80	80	70	66	75	NA	72	39	57	79	58	NA	NA	52	50	50	54	59	37	59	42	NA	44	59
XP_006717753.1	XP_421543.5	ciliary-associated calcium-binding coiled-coil protein 1 isoform X1	72	77	75	82	77	86	77	80	85	85	78	78	72	85	81	77	78	83	78	83	61	69	63	72	72	73	76	70	74	79	58	50	77	NA	65	70	62	69	77	62	81	59	75	58	67	65	NA
NP_001083053.1	XP_003640829.1	uncharacterized protein C5orf49	75	60	NA	84	86	82	73	76	85	74	72	81	75	90	80	81	79	87	NA	84	73	79	63	73	75	69	75	73	75	71	NA	64	76	77	NA	71	78	56	75	52	71	70	79	49	33	NA	NA
NP_001309957.1	XP_422733.3	dynein regulatory complex protein 9 isoform b	NA	89	68	74	72	80	76	76	65	75	66	57	73	79	75	70	73	85	NA	80	57	65	58	63	78	71	60	NA	66	66	52	68	77	77	61	62	70	65	68	60	71	70	77	61	59	61	68
NP_663320.2	XP_015153053.1	UBX domain-containing protein 11 isoform 1	NA	79	71	62	58	79	78	79	80	78	75	77	76	83	80	75	82	75	81	85	43	71	51	74	74	74	77	79	70	68	NA	74	81	71	NA	78	77	62	74	67	71	52	78	69	NA	76	54
NP_001291289.1	XP_024998364.1	cilia- and flagella-associated protein 74	74	55	77	60	NA	67	50	60	74	NA	63	76	73	83	66	66	69	76	75	61	56	65	66	72	70	NA	NA	69	70	70	65	73	76	73	72	74	74	61	69	61	70	67	74	62	61	67	67
NP_056536.2	NP_001269268.1	gem-associated protein 4	86	93	89	91	89	88	88	88	91	89	85	90	88	89	85	87	88	90	88	89	62	85	75	83	86	83	84	88	74	76	72	81	87	87	68	81	81	77	69	72	81	83	82	71	73	80	83
NP_001293005.1	NP_001238963.1	coiled-coil domain-containing protein 18 isoform a	NA	81	87	89	89	92	90	86	88	92	85	89	89	92	91	85	90	88	92	81	66	85	70	87	84	NA	NA	87	66	52	NA	77	80	78	76	80	73	83	76	71	79	74	76	72	79	84	NA
NP_919225.1	XP_015149022.1	dead end protein homolog 1	90	94	86	95	94	59	94	87	95	91	89	92	87	90	92	91	92	85	77	91	80	75	80	87	91	74	83	75	64	NA	NA	71	76	66	63	62	53	70	70	62	67	57	NA	55	63	57	57
XP_016872657.1	XP_025006735.1	leucine-rich repeat-containing protein 56 isoform X1	69	71	NA	65	NA	67	NA	69	71	78	64	77	64	66	67	67	66	70	60	60	46	59	46	66	53	58	61	53	71	57	87	75	70	NA	57	NA	70	68	68	65	77	78	73	65	68	65	53
NP_004382.2	NP_001005571.1	7-alpha-hydroxycholest-4-en-3-one 12-alpha-hydroxylase	81	74	73	77	82	87	80	83	83	81	81	77	79	84	81	77	74	74	NA	86	72	72	50	74	68	77	77	73	81	77	77	84	85	82	83	NA	79	82	77	76	82	NA	81	73	77	83	80
NP_112208.1	XP_025011677.1	olfactory receptor 14J1	83	87	NA	78	89	NA	88	NA	88	NA	NA	81	88	89	87	86	NA	78	NA	90	66	67	65	83	86	52	90	73	76	75	NA	81	78	77	74	79	73	NA	75	75	80	77	78	71	74	NA	72
NP_002589.2	NP_001026235.1	programmed cell death protein 2 isoform 1	88	89	78	82	80	89	NA	87	84	87	82	80	58	89	67	77	85	86	NA	89	63	69	54	85	74	NA	76	NA	65	77	78	82	83	82	NA	74	72	81	77	75	71	NA	81	80	83	80	79
NP_694940.1	XP_424597.4	IQ domain-containing protein K isoform 1	78	93	77	75	76	70	60	72	76	91	70	81	81	81	70	79	72	79	NA	71	NA	75	81	80	69	70	74	69	73	NA	69	70	84	88	NA	73	69	55	77	66	88	NA	82	70	87	73	NA
NP_112222.1	XP_419844.2	sperm acrosome membrane-associated protein 1 precursor	75	71	65	70	76	78	75	68	72	84	66	79	79	72	68	78	76	77	43	73	60	66	51	67	75	66	69	70	NA	NA	NA	49	69	NA	NA	NA	58	NA	58	NA	54	NA	63	NA	NA	NA	NA
NP_848928.1	XP_001234244.1	A-kinase anchor protein 14 isoform a	47	NA	38	56	53	NA	63	57	59	61	NA	NA	49	59	59	NA	65	76	NA	NA	66	NA	46	48	63	NA	NA	NA	NA	NA	62	NA	NA	NA	64	NA	NA	NA	NA	66	61	NA	NA	64	61	64	NA
NP_073587.1	XP_416333.4	poly [ADP-ribose] polymerase 12	84	72	71	82	81	76	76	76	83	75	72	74	69	78	78	72	75	83	72	79	55	71	62	83	78	67	66	74	72	77	72	75	87	85	71	80	76	77	78	78	84	70	78	77	82	80	63
XP_011512441.1	XP_025000579.1	sperm flagellar protein 2 isoform X5	NA	71	74	82	76	79	76	82	77	77	71	82	73	79	81	74	86	86	79	80	75	73	60	71	82	71	74	75	73	71	NA	69	77	77	NA	83	72	72	76	57	82	62	79	62	66	71	54
NP_775886.3	XP_025011040.1	von Willebrand factor A domain-containing protein 3A precursor	80	79	64	78	77	81	71	68	77	69	76	80	73	80	78	78	82	78	70	73	58	75	55	69	74	72	76	74	76	78	74	79	84	82	NA	81	82	83	80	76	NA	79	84	78	79	83	NA
XP_016865181.1	XP_015132795.1	centromere protein K isoform X2	82	78	78	84	85	93	88	66	71	88	84	85	82	87	85	79	86	83	NA	86	62	78	60	82	75	78	77	82	58	53	59	50	84	58	58	66	57	71	65	66	68	74	66	52	54	59	56
XP_011536303.1	XP_015131063.1	coiled-coil domain-containing protein 63 isoform X1	76	74	76	84	77	81	78	74	76	81	73	73	81	78	75	79	77	76	72	83	62	78	66	74	69	68	70	74	49	NA	NA	50	69	58	49	50	61	48	57	45	71	56	71	46	36	NA	NA
NP_001310556.1	XP_001233039.3	probable palmitoyltransferase ZDHHC1 isoform 2	91	87	86	84	94	87	89	87	86	84	87	90	85	92	90	91	86	84	99	98	72	93	70	87	73	85	91	75	77	72	77	75	83	52	NA	85	80	85	78	76	81	74	77	78	NA	84	NA
XP_006716104.1	XP_025004086.1	WD repeat-containing protein 60 isoform X1	72	82	71	77	75	79	46	74	75	66	69	75	70	67	72	75	68	66	46	65	61	66	67	70	56	68	79	49	73	78	NA	75	81	80	91	79	78	88	76	75	82	59	83	78	78	83	70
NP_078787.2	XP_001234789.1	HAUS augmin-like complex subunit 3	87	88	82	87	84	90	NA	87	87	89	84	86	81	87	88	83	88	84	77	92	68	78	74	80	72	73	79	69	64	73	68	65	81	70	NA	73	69	75	63	68	65	70	76	68	70	76	63
NP_075054.3	XP_015148817.1	coiled-coil domain-containing protein 71	80	98	NA	76	79	84	74	77	78	NA	82	78	79	74	75	75	90	80	87	76	59	67	55	69	71	71	71	81	77	73	76	81	84	85	NA	82	82	82	79	79	81	80	84	78	80	85	75
XP_006713686.1	XP_425162.4	cilia- and flagella-associated protein 100 isoform X1	77	71	70	60	68	72	64	77	62	54	65	68	70	72	73	72	66	63	69	66	54	76	57	66	62	78	76	67	54	58	53	57	71	53	53	60	62	65	64	53	65	55	70	56	52	57	41
XP_005270228.1	XP_015144200.1	cilia- and flagella-associated protein 43 isoform X4	NA	63	72	81	80	86	80	83	80	75	78	73	63	83	79	74	79	81	75	82	58	72	51	74	74	72	74	77	70	72	NA	76	79	78	76	72	71	76	74	69	78	73	79	70	63	75	65
NP_078953.3	XP_420736.4	putative methyltransferase NSUN7 isoform 1	83	83	80	72	82	85	81	90	82	81	81	82	80	84	83	81	81	79	NA	88	53	78	67	71	75	69	74	76	67	67	62	68	87	64	73	69	61	79	67	73	69	67	71	66	67	76	57
NP_570124.1	NP_001128637.1	ankyrin repeat, SAM and basic leucine zipper domain-containing protein 1 isoform 1	89	98	90	91	95	93	94	90	93	89	86	92	86	92	88	89	91	88	84	94	74	85	74	88	93	75	73	90	71	68	71	74	85	85	68	81	75	76	79	76	85	59	76	NA	75	89	62
NP_001295263.1	XP_001234248.3	protein fantom isoform c	91	86	83	89	89	95	86	87	88	91	88	90	89	91	89	87	91	87	81	80	71	88	73	91	85	79	85	82	74	62	64	79	81	83	44	78	65	72	80	73	82	73	83	74	76	57	62
NP_115950.3	XP_416268.3	UPF0193 protein EVG1 isoform 1	86	86	75	82	80	86	83	84	86	77	83	86	84	88	83	82	87	79	85	90	62	72	67	65	74	67	61	74	75	79	64	79	81	82	74	79	74	70	76	66	76	81	80	68	66	73	70
NP_115516.1	XP_025010031.1	enkurin domain-containing protein 1	89	62	90	88	85	90	89	89	85	NA	84	91	91	88	88	89	85	88	86	87	56	86	63	86	86	87	90	89	82	78	79	75	89	59	NA	90	85	84	83	85	85	78	85	83	83	84	72
XP_016871110.1	XP_015150186.1	cilia- and flagella-associated protein 70 isoform X2	89	74	NA	88	89	90	87	NA	86	87	83	88	85	88	85	NA	85	84	NA	91	68	81	74	82	80	79	78	83	NA	72	NA	69	82	73	NA	74	NA	68	NA	66	NA	NA	79	67	65	70	NA
NP_001334.2	XP_015133024.1	disabled homolog 2 isoform 1	90	89	81	87	90	90	87	88	83	87	84	85	85	89	89	87	88	89	78	83	75	84	80	84	77	82	88	77	82	80	77	66	89	79	83	82	84	82	83	80	85	84	81	79	NA	84	62
XP_006712938.1	XP_422058.4	tubulin polyglutamylase TTLL4 isoform X2	NA	90	82	85	75	86	84	84	84	75	80	85	81	84	82	80	85	82	86	85	NA	76	70	79	74	77	78	76	72	85	73	75	82	82	NA	79	70	NA	73	73	92	69	80	70	80	78	NA
NP_001269869.1	XP_421952.1	putative malate dehydrogenase 1B isoform b	NA	71	81	80	73	85	78	80	76	76	76	77	73	79	83	77	78	77	71	84	58	74	60	73	67	71	73	72	73	74	NA	74	72	87	60	78	78	83	71	77	82	80	83	80	85	87	75
XP_016866257.1	XP_025005086.1	centrosomal protein CEP57L1 isoform X7	NA	76	80	74	77	93	80	66	86	83	79	79	76	81	80	76	81	81	85	83	56	75	57	69	68	71	76	75	70	66	67	72	81	79	87	69	66	NA	71	73	78	61	72	76	78	78	56
NP_001108446.1	XP_415932.3	smoothelin-like protein 2 isoform 1	77	NA	83	89	83	80	84	86	87	NA	86	83	88	77	87	81	90	81	86	NA	62	82	61	85	87	87	86	88	77	87	NA	79	92	87	80	78	85	80	79	76	82	80	81	76	80	82	81
NP_997247.2	XP_004937031.1	probable G-protein coupled receptor 148	65	79	NA	54	63	NA	68	NA	61	NA	NA	NA	NA	NA	60	NA	NA	NA	NA	NA	53	NA	NA	NA	NA	NA	NA	NA	70	75	75	79	77	80	NA	77	79	NA	73	73	81	NA	81	78	NA	81	NA
XP_011541609.1	XP_429149.3	soluble lamin-associated protein of 75 kDa isoform X1	91	80	87	79	91	84	91	92	89	90	83	92	86	91	89	84	89	85	84	93	70	83	65	81	54	85	83	51	72	57	NA	55	83	58	73	62	64	73	66	74	72	85	69	67	73	78	58
NP_001258791.1	XP_004935629.1	poly(A)-specific ribonuclease PNLDC1 isoform 1	88	97	86	87	88	92	82	87	90	90	85	89	86	93	86	84	86	81	82	90	59	82	76	87	78	76	75	75	69	76	76	85	79	86	NA	81	82	NA	76	77	82	63	83	77	82	84	71
XP_016866804.1	XP_419656.4	androglobin isoform X4	NA	75	74	74	75	NA	79	78	77	79	69	78	72	83	79	77	77	76	93	81	60	69	57	57	72	NA	NA	71	69	72	60	69	81	82	59	75	71	NA	72	64	74	59	77	66	65	NA	47
XP_011520662.1	XP_001232922.3	coiled-coil domain-containing protein 78 isoform X5	NA	70	50	55	NA	62	NA	64	69	64	56	55	45	60	65	NA	62	53	NA	70	41	56	33	53	48	60	59	55	71	NA	63	70	87	NA	62	79	75	80	76	68	72	66	70	61	65	56	73
NP_006633.1	XP_025005104.1	serologically defined colon cancer antigen 8 isoform 1	82	78	65	74	83	86	80	85	86	87	84	86	84	86	83	84	88	82	NA	79	66	80	65	83	82	78	80	82	86	73	NA	79	85	79	NA	74	83	77	86	79	89	69	85	80	80	83	73
NP_775799.2	XP_413847.1	cilia- and flagella-associated protein 161 isoform 1	84	70	NA	80	79	84	59	82	82	79	77	84	81	83	79	77	65	76	67	75	42	75	49	71	61	72	76	64	72	72	63	73	79	73	49	74	70	64	76	61	77	71	63	61	62	65	79
NP_065930.2	XP_015131250.1	coiled-coil domain-containing protein 146	88	79	83	90	83	90	90	90	84	87	81	89	87	91	90	87	83	87	82	92	70	85	69	79	76	82	83	81	66	72	55	68	79	76	49	66	73	NA	72	58	78	70	79	56	53	62	66
NP_001123620.1	XP_024997365.1	coiled-coil domain-containing protein 77 isoform b	NA	NA	NA	NA	NA	NA	NA	NA	78	NA	NA	NA	NA	NA	NA	NA	NA	NA	NA	NA	NA	NA	NA	NA	NA	82	NA	NA	NA	83	67	80	NA	NA	69	85	83	78	83	NA	91	NA	88	73	74	76	66
XP_024301793.1	XP_414617.4	polycystic kidney disease 2-like 2 protein isoform X1	88	80	82	88	85	89	88	85	86	90	82	88	83	86	88	80	90	87	NA	89	63	86	71	80	80	76	81	76	NA	71	NA	NA	82	74	NA	68	70	NA	66	NA	68	71	74	NA	NA	NA	67
NP_612452.1	NP_001025796.1	HAUS augmin-like complex subunit 1	93	90	85	76	95	93	88	92	92	92	90	89	85	95	88	87	91	89	NA	93	76	83	80	88	86	80	81	85	46	41	51	46	85	43	NA	NA	NA	56	49	48	54	NA	70	53	48	55	NA
NP_208325.3	XP_015138335.1	leucine-rich repeat and coiled-coil domain-containing protein 1 isoform 1	86	80	78	77	86	90	86	82	83	86	79	83	80	86	83	83	80	85	84	88	68	80	60	80	79	79	86	82	74	73	NA	83	86	86	66	83	82	81	79	78	82	82	83	79	80	84	NA
NP_060835.1	XP_025009869.1	meiosis-specific nuclear structural protein 1	90	79	83	90	91	88	85	90	69	88	86	85	88	89	89	85	86	84	NA	90	68	80	71	79	81	84	80	81	76	82	70	72	NA	77	70	83	84	70	84	75	87	80	85	77	72	77	69
XP_011532305.1	XP_418511.3	kinesin-like protein KIF9 isoform X2	92	82	77	89	87	92	91	75	92	84	89	89	89	91	92	91	92	NA	84	92	NA	78	79	90	NA	80	73	90	71	76	61	60	86	74	67	NA	78	56	78	62	81	83	83	59	75	56	NA
XP_016865588.1	XP_413980.3	E3 ubiquitin-protein ligase Praja-2 isoform X1	89	81	85	90	86	93	86	88	89	90	85	88	86	85	89	NA	89	83	85	92	38	78	58	83	79	79	79	81	61	58	56	42	77	63	58	69	69	63	61	64	67	69	66	50	59	65	47
XP_011534468.1	XP_004940394.1	armadillo repeat-containing protein 2 isoform X1	86	90	83	83	78	87	83	76	87	83	82	86	82	86	85	82	85	82	92	87	NA	59	74	75	81	75	57	79	75	77	68	81	87	79	80	81	79	NA	80	69	84	76	84	71	71	82	78
NP_001010892.1	XP_015141086.1	radial spoke head protein 4 homolog A isoform 1	81	73	73	82	73	81	79	80	79	81	70	78	76	82	79	77	78	88	64	84	73	74	62	73	86	84	89	75	79	74	68	78	73	75	76	80	72	70	80	72	80	69	81	68	72	74	74
NP_001152767.1	XP_420624.3	adenosine deaminase domain-containing protein 1 isoform 3	NA	99	91	95	94	93	87	90	94	90	85	95	91	97	89	94	89	88	70	95	77	91	83	89	88	87	94	91	67	59	60	67	77	71	78	69	65	59	72	67	73	51	70	65	69	67	53
NP_003631.2	XP_001231708.2	elongator complex protein 1 isoform 1	89	92	85	87	88	91	87	89	86	77	84	87	81	90	90	85	90	90	77	91	81	83	78	82	80	76	77	81	83	86	86	91	88	91	84	89	89	91	86	89	90	75	87	87	90	91	84
XP_011514441.1	XP_015145052.1	stimulated by retinoic acid gene 8 protein homolog isoform X1	80	56	NA	84	51	73	73	72	78	77	58	81	60	NA	77	60	69	NA	75	81	49	67	48	75	NA	42	48	58	71	73	77	83	84	81	83	85	78	77	69	76	84	68	78	76	80	82	76
NP_852091.1	XP_422777.4	coiled-coil domain-containing protein 39	87	77	78	83	88	90	87	87	83	87	84	85	85	88	86	86	86	85	81	91	72	80	68	76	81	79	80	81	72	72	70	82	87	86	66	79	81	78	79	70	78	68	86	71	73	76	73
NP_443076.2	XP_415494.2	WD repeat-containing protein 34	87	87	90	90	88	88	83	88	91	93	80	86	85	88	86	85	90	89	86	95	78	78	81	87	90	86	85	86	78	77	80	85	91	74	84	87	81	77	81	84	85	82	82	82	84	85	71
NP_115645.4	XP_004944089.1	dynein regulatory complex subunit 7 isoform a	85	82	78	76	83	85	85	85	84	82	82	85	84	89	85	81	83	85	73	78	74	81	71	82	82	78	81	82	63	70	59	69	77	60	61	NA	73	64	70	62	75	71	78	63	59	60	63
NP_001157968.1	XP_004938274.1	cilia- and flagella-associated protein 44 isoform 1	83	79	78	82	84	85	81	80	81	83	80	80	77	84	82	78	82	75	84	85	60	75	67	76	74	75	75	80	76	75	66	76	81	79	64	76	75	72	76	67	82	75	80	67	70	73	71
NP_001307245.1	XP_425525.5	cilia- and flagella-associated protein 91 isoform 2	NA	85	82	85	83	85	82	86	83	72	78	83	82	86	84	79	82	85	60	85	67	81	72	75	78	80	81	81	73	85	69	78	86	80	83	80	78	69	79	69	84	77	84	69	69	74	69
NP_001093392.1	XP_015134150.1	putative bifunctional UDP-N-acetylglucosamine transferase and deubiquitinase ALG13 isoform 1	83	69	77	85	79	82	76	77	77	76	79	84	84	86	83	78	79	80	75	82	56	75	54	62	78	78	NA	81	69	78	76	73	86	90	63	80	80	NA	81	72	82	84	88	70	NA	77	63
NP_149115.2	XP_025001450.1	dynein regulatory complex subunit 2 isoform 1	86	84	87	88	84	88	86	91	87	87	83	89	87	90	87	88	88	89	87	91	47	85	73	84	82	84	84	82	59	NA	NA	59	76	69	68	66	63	NA	NA	58	66	NA	NA	55	62	NA	NA
NP_079464.2	XP_015150651.2	tripartite motif-containing protein 45 isoform 1	92	80	90	89	90	89	85	90	88	90	88	87	89	92	88	92	88	92	86	91	NA	88	65	87	87	86	87	89	NA	76	81	85	90	81	68	83	85	87	NA	85	84	80	71	83	87	85	66
NP_000315.2	NP_989795.1	ammonium transporter Rh type A	77	85	78	72	76	75	76	75	81	80	78	69	74	70	79	76	76	78	78	69	77	79	76	75	76	80	77	82	75	80	77	84	86	75	NA	87	84	79	81	79	84	81	78	78	79	80	83
NP_714927.1	XP_416447.5	heat shock transcription factor, Y-linked isoform 1	NA	55	32	37	50	51	56	NA	43	33	NA	56	57	62	52	51	50	63	52	65	59	53	53	43	29	36	35	35	56	37	NA	54	38	42	63	50	39	53	59	NA	40	33	38	46	NA	39	39
XP_011541671.1	XP_015136153.1	ankyrin repeat domain-containing protein 34B isoform X1	89	87	86	72	61	91	91	93	87	90	59	90	84	87	90	85	89	NA	NA	89	73	82	77	80	45	80	83	75	76	67	55	58	86	75	64	82	77	62	76	61	80	66	74	59	62	63	NA
XP_016860340.1	XP_416912.4	DNA-binding protein RFX8 isoform X1	NA	NA	73	77	70	78	78	70	75	NA	65	80	64	78	78	77	NA	73	NA	74	NA	65	67	64	74	NA	61	NA	59	57	NA	66	66	69	53	62	70	54	54	51	78	57	72	57	NA	57	54
NP_055670.1	XP_025010922.1	AP-5 complex subunit zeta-1	80	91	NA	58	72	79	81	82	81	81	74	76	70	77	80	72	78	79	76	83	83	68	65	79	62	70	76	65	79	82	78	80	87	89	81	83	86	83	81	79	86	84	87	80	74	88	NA
NP_001177391.1	XP_015136018.1	uncharacterized protein C11orf97	70	96	68	71	86	NA	NA	NA	82	46	NA	79	78	91	81	78	NA	85	NA	79	70	86	59	76	69	NA	NA	NA	52	69	NA	NA	84	80	NA	NA	66	NA	78	69	80	NA	77	66	NA	NA	NA
XP_024305492.1	XP_025007126.1	synaptotagmin-16 isoform X1	89	82	86	84	83	86	85	78	82	91	82	86	82	87	89	83	85	81	76	86	NA	77	67	79	73	84	81	74	77	77	76	81	87	88	86	91	82	NA	76	69	82	90	84	81	82	84	88
NP_001257513.1	XP_015144755.1	dynein regulatory complex protein 11 isoform 2	NA	82	78	80	82	83	76	84	81	78	79	87	79	81	81	79	79	77	68	84	67	69	68	76	67	71	67	66	66	80	64	69	70	77	NA	61	77	67	72	61	83	65	78	65	64	70	NA
NP_114130.3	XP_419702.1	radial spoke head protein 3 homolog isoform 1	72	85	82	78	79	79	76	82	67	71	71	81	71	78	78	66	72	73	73	82	54	65	69	67	72	68	66	72	81	77	67	77	85	85	NA	76	78	NA	76	69	80	75	81	76	73	81	73
XP_016863729.1	XP_004936032.1	UPF0602 protein C4orf47 isoform X1	87	83	80	86	87	92	86	87	85	86	84	84	79	88	85	84	84	85	63	86	69	62	70	77	82	77	60	79	80	77	NA	77	89	87	NA	77	79	NA	82	NA	83	82	84	NA	NA	NA	76
NP_653244.2	XP_420451.4	sodium channel and clathrin linker 1 isoform 1	85	83	81	91	86	91	NA	86	81	87	80	92	85	87	82	89	84	74	84	91	62	83	82	79	65	80	80	74	79	76	71	66	89	84	68	81	79	66	79	76	87	58	82	78	66	76	60
NP_660155.2	XP_426646.4	WD repeat-containing protein 63 isoform 1	86	76	79	80	85	89	81	83	82	76	84	86	80	86	85	82	85	88	71	85	72	82	67	68	82	79	77	80	67	65	58	69	76	75	NA	NA	63	69	68	63	68	64	63	63	67	70	NA
NP_942093.1	XP_004935298.2	ankyrin repeat and EF-hand domain-containing protein 1 isoform 1	88	81	85	87	87	89	88	87	81	79	84	79	80	90	88	84	82	88	70	90	74	86	68	85	85	84	85	86	69	82	67	76	79	82	71	72	78	66	71	60	84	74	83	62	NA	65	79
NP_877433.2	XP_004940249.2	speedy protein A isoform 1	90	96	93	91	94	92	96	88	90	93	86	94	92	96	84	92	92	90	84	95	74	88	86	87	88	88	87	90	78	76	75	79	89	85	78	86	79	80	84	83	84	55	81	84	89	87	42
XP_011516093.1	XP_003643043.2	coiled-coil domain-containing protein 171 isoform X5	93	92	88	91	93	92	92	NA	94	92	83	92	89	94	90	90	92	NA	80	93	66	88	77	91	91	89	88	90	78	70	69	83	85	85	NA	82	80	83	81	74	85	64	83	68	78	79	55
NP_079523.3	XP_025011430.1	acyl-CoA dehydrogenase family member 10 isoform b	78	81	71	78	78	69	82	67	84	84	82	80	NA	83	85	78	85	85	70	76	69	81	NA	79	83	81	84	83	62	76	72	74	80	83	NA	78	76	75	71	66	76	73	76	71	69	71	69
XP_011516066.1	XP_004949119.1	zinc finger protein GLIS3 isoform X1	87	94	87	92	86	92	91	90	90	90	86	86	82	90	92	84	89	92	88	81	77	79	79	87	85	81	80	89	71	75	72	78	84	79	76	71	77	71	68	74	81	52	76	61	79	79	63
XP_016857969.1	XP_015146200.1	breast cancer anti-estrogen resistance protein 3 isoform X1	86	95	87	87	86	89	83	89	89	89	86	NA	NA	86	90	88	88	86	NA	83	NA	85	79	88	77	82	80	81	84	NA	84	NA	90	91	82	92	88	89	85	86	88	86	88	85	86	87	NA
NP_057264.3	NP_001076833.2	membrane-associated transporter protein isoform a	83	83	82	79	84	81	84	84	86	81	86	83	82	81	82	82	84	84	81	82	70	79	75	82	79	78	79	78	76	82	82	83	87	91	85	85	83	88	82	86	85	81	84	84	85	88	80
NP_659436.1	NP_001073224.1	leucine-rich repeat-containing protein 45	83	86	NA	80	NA	87	76	86	86	NA	81	79	78	88	84	79	86	82	82	89	62	76	70	84	81	77	80	83	80	87	82	87	93	92	89	88	87	85	85	85	89	86	89	84	81	86	83
XP_011527343.1	XP_417439.2	fibronectin type III domain-containing protein 11 isoform X2	NA	99	89	86	NA	76	NA	79	83	NA	69	88	83	89	76	79	77	85	85	84	75	78	76	83	79	78	80	83	42	46	43	53	61	49	52	NA	56	58	46	45	53	52	60	47	53	50	43
XP_011544124.1	XP_414866.2	aquaporin-8 isoform X1	88	87	NA	85	82	90	81	78	83	63	84	77	85	86	73	NA	86	87	NA	91	72	72	70	82	76	NA	71	NA	44	54	NA	64	NA	72	NA	70	58	NA	69	NA	83	58	62	76	64	NA	NA
NP_079390.3	XP_015139016.1	centrosomal protein of 290 kDa	92	67	90	91	92	93	86	91	90	89	90	92	85	92	78	90	91	91	85	93	68	88	67	88	83	86	87	87	83	84	81	78	87	83	NA	85	85	86	83	80	89	84	89	84	85	85	72
XP_024306734.1	XP_414814.1	dynein regulatory complex subunit 3 isoform X4	83	77	63	70	81	82	76	80	78	92	77	84	84	87	81	80	78	79	64	83	74	73	70	82	82	82	72	82	70	77	63	71	84	82	76	78	78	63	75	66	82	80	83	69	41	72	76
XP_011512640.1	XP_004935446.1	T-complex-associated testis-expressed protein 1 isoform X1	86	76	80	86	80	85	81	85	86	84	76	84	83	87	83	87	82	80	84	82	69	81	74	79	80	80	86	80	77	77	66	80	84	86	NA	79	73	71	80	71	78	74	NA	72	71	77	NA
NP_057058.2	NP_001026001.2	lambda-crystallin homolog isoform 1	83	83	79	77	88	82	80	80	84	83	82	84	65	80	82	83	81	85	80	81	79	83	78	86	81	82	76	82	76	90	89	90	91	92	97	89	93	97	88	90	93	92	93	92	89	92	80
NP_444515.1	XP_004946886.1	tektin-1	84	NA	87	88	83	85	87	91	87	77	88	85	87	84	87	81	84	NA	87	81	75	67	74	82	NA	84	68	86	77	78	79	86	88	85	79	85	80	87	77	80	87	78	86	84	NA	86	72
XP_016874703.1	XP_003640478.3	probable G-protein coupled receptor 19 isoform X1	92	90	90	93	93	88	87	88	87	90	89	91	91	91	93	94	89	85	NA	94	76	88	83	89	81	92	87	84	78	80	77	82	82	88	76	84	84	83	77	77	86	90	82	77	79	78	80
NP_055519.1	XP_015152575.1	centrosomal protein of 104 kDa	84	89	72	84	77	84	72	76	87	82	78	83	83	84	82	81	81	84	79	78	61	72	76	81	80	76	73	80	81	82	74	85	88	58	62	84	86	78	84	77	87	62	88	76	77	78	70
XP_011536515.1	XP_015131078.1	MORN repeat-containing protein 3 isoform X1	85	79	81	83	86	86	77	87	87	87	82	78	86	87	87	84	87	87	85	88	71	82	71	81	85	74	76	84	82	78	76	78	90	87	NA	79	84	79	84	72	84	74	85	79	80	79	63
NP_060570.2	XP_420047.2	EF-hand domain-containing protein 1 isoform 1	85	75	84	88	83	91	88	86	88	88	87	83	86	83	89	91	87	88	92	90	65	86	71	80	83	83	85	84	81	84	71	82	90	87	73	84	83	70	87	70	83	86	90	69	63	74	85
NP_055454.1	XP_424706.4	tetratricopeptide repeat protein 37	93	93	92	85	88	94	92	94	90	94	91	93	90	94	90	91	94	89	53	93	74	80	83	86	89	89	82	79	82	85	84	83	92	80	79	85	85	NA	82	87	87	64	88	85	86	89	76
NP_001026913.1	XP_419848.1	cilia- and flagella-associated protein 206	87	89	81	89	85	89	89	84	87	91	86	91	87	89	84	90	81	89	84	91	80	87	80	81	85	81	84	82	71	77	73	80	87	89	79	84	79	81	79	78	82	73	82	75	79	82	68
NP_001268357.1	XP_003643013.1	dynein intermediate chain 1, axonemal isoform 2	NA	86	89	90	89	89	90	92	92	77	89	93	92	92	92	91	90	97	78	92	67	86	80	89	84	90	88	75	87	91	70	80	87	88	NA	86	75	NA	91	72	88	56	88	72	68	65	NA
NP_004353.1	XP_004941001.1	calmegin precursor	90	93	91	92	87	91	87	89	90	88	81	90	NA	92	85	88	89	84	NA	92	75	83	70	81	79	86	86	81	79	80	NA	83	89	86	NA	78	85	92	82	82	86	84	87	84	82	85	82
XP_011517288.1	XP_025000835.1	coronin-2A isoform X1	84	NA	87	NA	82	84	83	91	89	NA	89	82	85	84	91	81	90	89	NA	80	NA	85	82	86	82	86	85	85	87	82	78	83	91	87	90	NA	90	78	87	82	95	60	88	79	81	85	76
NP_001265204.1	NP_001231667.1	transcription factor E2F6 isoform 2	NA	91	89	86	NA	95	87	87	94	94	85	95	92	95	93	92	78	91	NA	95	68	85	76	91	89	84	81	86	89	82	74	74	92	89	75	91	84	78	85	80	86	82	83	81	78	80	75
XP_024310138.1	XP_015136305.1	centrosomal protein of 120 kDa isoform X1	93	89	90	93	92	92	94	92	94	89	90	91	86	93	93	91	93	89	84	93	72	87	85	91	88	90	90	90	77	77	79	83	91	83	NA	84	87	85	85	86	90	84	87	87	88	84	84
NP_803877.2	NP_001006490.1	uridine diphosphate glucose pyrophosphatase isoform 1	87	NA	NA	83	81	89	83	86	89	84	89	85	86	91	86	86	88	84	88	NA	NA	80	NA	86	76	80	84	78	84	89	86	85	90	92	88	89	91	87	83	83	90	85	91	84	87	90	87
NP_055097.2	NP_990036.1	intracellular hyaluronan-binding protein 4	NA	95	85	93	76	91	89	86	83	86	78	87	83	90	86	81	91	80	93	93	NA	71	67	75	81	NA	NA	79	72	56	62	68	85	66	NA	65	67	80	74	67	75	83	61	65	67	76	60
NP_001269674.1	XP_004939292.1	armadillo repeat-containing protein 3 isoform 2	NA	73	87	83	84	91	84	85	85	86	84	90	85	90	88	83	82	86	71	79	74	86	73	85	85	77	82	80	76	71	77	80	85	75	69	84	81	84	80	75	79	48	87	78	80	78	66
XP_016879138.1	XP_015150063.1	Golgi apparatus membrane protein TVP23 homolog A isoform X1	93	98	92	89	96	91	91	93	91	94	NA	93	91	NA	92	89	91	91	NA	82	NA	90	85	90	81	94	91	83	87	93	NA	93	95	96	95	88	90	NA	NA	86	92	78	94	91	88	NA	88
NP_663622.2	XP_418456.2	TBC1 domain family member 31 isoform 1	88	86	89	73	86	88	88	87	86	83	82	NA	NA	89	88	85	86	88	NA	89	79	78	43	82	81	81	80	80	86	83	79	86	87	88	89	87	87	90	85	83	87	72	89	83	82	85	74
NP_848511.1	XP_414564.1	transcription factor SOX-30 isoform a	82	NA	83	94	91	87	86	76	90	82	75	90	85	90	79	89	85	85	83	89	60	86	78	76	77	80	83	73	59	57	51	63	72	79	NA	58	66	65	68	61	76	70	67	62	56	59	71
NP_000389.1	NP_001278734.1	NADH-cytochrome b5 reductase 3 isoform 1	93	NA	88	91	92	94	92	95	95	91	91	93	94	96	94	91	93	91	92	94	88	92	83	91	92	93	93	93	90	89	NA	90	89	88	94	88	90	89	90	90	92	74	89	92	90	93	85
NP_079460.2	NP_001032918.2	EF-hand domain-containing family member C2	NA	78	NA	77	73	NA	82	74	77	80	70	78	74	84	69	74	78	74	74	80	70	67	60	75	70	69	75	66	82	87	69	79	88	86	64	85	84	75	84	68	86	82	86	68	71	70	75
NP_057196.2	XP_426509.4	polycystic kidney disease 2-like 1 protein isoform 1	91	81	90	87	88	86	84	84	88	86	77	91	84	89	92	NA	86	87	87	91	NA	75	75	87	87	84	78	87	88	90	89	88	91	93	NA	NA	92	93	90	88	93	79	91	91	85	92	NA
XP_011539097.1	XP_422397.4	cilia- and flagella-associated protein 57 isoform X1	92	86	90	91	90	90	NA	69	90	80	86	91	85	92	87	88	89	91	79	90	79	89	78	87	90	86	91	88	72	75	67	75	82	82	68	72	75	79	76	70	81	75	83	75	74	76	74
NP_057411.1	XP_415242.1	beta-ureidopropionase	90	87	90	89	90	90	89	91	89	89	88	90	86	88	91	89	89	88	81	85	79	79	79	86	87	87	80	90	91	91	91	91	93	95	87	93	91	92	90	92	92	84	94	90	91	87	89
XP_016864649.1	XP_015133115.1	poly(A) RNA polymerase GLD2 isoform X4	98	93	91	96	95	99	89	95	96	96	94	96	90	97	97	94	95	97	92	98	76	94	75	94	95	93	95	93	81	73	73	75	94	78	NA	80	81	67	81	80	79	66	80	70	74	75	88
NP_653306.1	XP_414831.1	tektin-4 isoform 1	82	NA	85	87	NA	85	69	87	88	NA	77	85	85	85	89	86	75	67	89	88	NA	69	73	78	78	81	85	84	85	86	67	78	90	81	61	80	84	NA	80	65	83	72	87	66	53	70	68
NP_653275.1	XP_414934.3	tektin-5	89	82	87	87	87	86	84	87	86	NA	79	89	82	88	NA	88	76	86	NA	89	68	88	79	81	67	80	84	70	NA	75	NA	81	78	83	43	73	85	NA	72	NA	83	72	86	NA	NA	NA	75
XP_024306647.1	XP_415701.2	dynein intermediate chain 2, axonemal isoform X2	NA	80	88	89	91	89	88	90	NA	83	85	90	89	92	92	88	84	87	94	94	75	84	72	86	92	87	89	92	65	86	67	70	85	87	NA	73	77	70	79	63	79	81	86	44	63	62	NA
NP_653282.2	XP_415587.3	coiled-coil domain-containing protein 42 isoform 1	86	96	93	75	88	87	93	91	90	NA	84	88	94	94	82	77	90	91	91	91	75	92	89	NA	90	86	89	90	54	51	48	52	69	58	48	55	63	55	59	45	35	59	66	45	NA	NA	NA
XP_016860451.1	XP_421946.3	calcium-responsive transcription factor isoform X2	NA	89	82	85	84	82	88	87	88	83	86	87	82	87	88	86	90	NA	NA	91	78	77	73	83	NA	73	71	84	82	80	81	78	86	87	78	87	85	89	79	86	93	88	87	85	80	87	86
XP_016869697.1	NP_990561.1	structural maintenance of chromosomes protein 2 isoform X1	96	96	92	95	96	96	96	96	94	96	95	96	91	93	95	95	96	94	72	98	70	91	84	92	88	77	79	88	75	70	69	70	87	68	66	74	72	74	71	78	72	73	71	70	73	78	61
XP_005253612.1	XP_015130844.1	dynein heavy chain 10, axonemal isoform X1	NA	89	85	91	85	91	88	88	88	85	83	91	89	92	89	87	89	89	NA	92	81	83	85	88	89	89	76	88	83	82	83	83	87	87	NA	85	83	80	85	80	86	77	85	79	79	81	73
XP_016871766.1	XP_004942191.1	leucine-rich repeat-containing protein 18 isoform X1	85	85	81	86	90	86	90	89	86	84	80	84	86	88	86	88	84	87	NA	88	82	89	78	85	87	87	90	89	78	77	71	80	86	83	67	79	75	68	78	68	78	81	83	69	NA	67	81
NP_783640.1	XP_004937799.2	chromobox protein homolog 7 isoform 1	NA	68	NA	89	94	91	93	92	97	98	93	91	97	90	97	89	96	94	95	NA	76	91	72	93	95	93	92	96	94	95	97	92	97	96	93	99	94	97	NA	96	91	96	98	94	91	94	93
NP_079379.2	XP_004949636.1	intraflagellar transport protein 74 homolog isoform a	91	89	86	95	96	95	93	87	93	94	91	95	94	96	90	90	93	94	93	95	71	93	89	91	87	92	94	86	83	81	75	85	88	93	NA	90	82	78	85	79	91	73	86	83	85	84	83
NP_001334815.1	XP_025010943.1	dynein heavy chain 3, axonemal isoform 2	90	93	NA	89	91	91	90	NA	92	92	89	91	87	93	87	88	91	93	93	91	79	87	79	86	88	85	86	87	88	88	NA	82	90	89	NA	83	85	84	88	83	91	NA	87	84	84	85	79
NP_001472.1	NP_001264546.1	dynein regulatory complex subunit 4 isoform a	94	NA	88	93	90	84	61	91	94	72	84	89	90	92	90	88	88	95	89	88	88	89	84	92	93	85	90	89	70	83	NA	72	88	80	77	72	86	80	84	76	90	80	89	76	73	72	77
XP_024303331.1	XP_015134974.1	outer dense fiber protein 2 isoform X9	99	99	95	99	98	93	99	94	93	91	94	99	97	99	98	99	95	99	87	91	71	NA	89	98	98	97	98	97	84	77	70	68	92	83	58	79	85	75	86	71	86	82	90	73	69	72	63
NP_001017980.1	NP_001026298.1	vacuolar ATPase assembly integral membrane protein VMA21 isoform 1	97	85	94	97	96	99	89	99	96	94	80	NA	95	99	95	97	94	NA	79	97	82	96	84	96	NA	92	96	94	90	93	79	85	86	96	NA	96	96	98	84	82	86	95	89	94	90	89	82
NP_060546.2	XP_015137552.1	armadillo repeat-containing protein 4 isoform 1	86	85	95	86	84	84	84	89	86	93	78	83	84	87	92	88	82	80	88	80	78	83	77	82	75	79	80	83	71	88	83	76	89	83	82	89	90	88	84	79	84	62	93	80	82	84	NA
NP_115704.1	XP_015139478.1	dynein regulatory complex protein 8 isoform a	86	92	84	89	86	90	88	89	84	91	84	90	93	89	88	90	88	85	NA	90	82	88	84	85	87	88	86	89	71	86	71	71	87	85	53	71	76	75	82	72	91	62	90	77	71	74	52
NP_001008723.1	XP_421748.3	cilia- and flagella-associated protein 58	91	92	91	94	91	94	95	93	94	90	90	95	85	96	91	93	92	93	NA	94	84	92	77	88	91	87	90	87	79	81	69	75	90	82	67	75	84	72	85	70	85	76	87	70	68	72	80
XP_016856544.1	XP_417774.3	tektin-2 isoform X1	84	78	89	94	88	90	91	92	92	91	89	90	89	84	92	88	85	83	90	94	79	85	81	82	86	88	88	92	77	77	71	77	84	85	NA	NA	82	76	82	73	83	77	87	73	72	75	72
XP_016861619.1	XP_025010454.1	dynein heavy chain 1, axonemal isoform X2	91	91	90	85	88	92	91	88	91	NA	88	91	91	92	91	90	91	91	86	93	NA	88	84	90	89	89	88	90	84	85	80	74	89	NA	79	78	82	82	85	80	88	NA	88	81	81	84	NA
NP_872309.2	XP_419709.1	tRNA-specific adenosine deaminase 2 isoform a	94	98	86	89	93	92	87	90	91	91	86	92	71	87	90	84	92	85	89	90	81	89	71	88	76	87	90	82	80	NA	84	84	82	83	NA	80	85	NA	80	77	86	63	86	86	75	90	77
NP_001271291.1	XP_015144979.1	protein boule-like isoform 5	NA	92	94	97	86	95	95	92	97	93	86	95	93	98	94	95	96	NA	53	98	91	92	92	93	91	94	94	90	63	80	72	80	87	82	NA	80	87	79	77	72	87	74	83	76	NA	76	74
NP_005309.1	NP_001038138.1	histone H1.0	96	NA	95	99	78	100	96	99	99	86	97	95	95	99	97	97	88	97	NA	NA	83	94	81	95	99	98	95	99	75	81	76	85	78	87	83	74	82	81	74	73	81	70	78	69	81	85	NA
XP_011512791.1	XP_015154210.1	bromodomain and PHD finger-containing protein 3 isoform X1	96	96	91	94	96	97	95	96	94	96	94	96	93	96	95	95	96	96	87	95	81	93	85	93	93	92	92	94	90	92	85	92	96	91	90	94	90	87	88	90	94	86	92	88	86	91	83
XP_006717441.1	XP_015136749.1	cAMP-responsive element modulator isoform X3	94	99	NA	NA	90	94	97	94	95	93	81	96	NA	97	94	98	95	88	NA	89	NA	NA	97	NA	NA	NA	NA	NA	NA	76	63	86	90	87	NA	NA	80	NA	83	80	86	80	79	78	NA	82	83
NP_001445.2	NP_001308464.1	forkhead box protein J1	94	98	91	96	96	92	96	92	96	89	89	94	91	94	94	93	93	93	94	96	80	81	84	93	93	89	87	93	80	41	59	72	83	73	69	NA	78	72	66	60	78	76	77	63	66	53	64
NP_001317668.1	XP_004949409.1	FSD1-like protein isoform 6	NA	NA	NA	93	96	NA	97	97	97	NA	96	97	NA	97	97	NA	97	96	NA	95	91	94	NA	NA	NA	NA	NA	NA	88	85	NA	82	91	93	NA	87	81	83	NA	87	85	70	84	74	81	90	NA
NP_004520.2	XP_424818.4	protein AF-9 isoform a	99	99	95	98	95	NA	98	91	NA	93	89	86	98	98	98	97	98	96	86	97	NA	93	83	99	98	97	93	98	90	79	89	88	90	82	73	89	94	NA	88	91	94	87	93	90	92	NA	76
NP_036465.2	XP_001232874.2	C-Myc-binding protein	99	96	100	99	97	100	96	97	93	97	94	99	99	100	95	97	97	99	68	99	91	99	95	98	96	99	98	95	84	85	90	84	86	99	NA	92	84	90	92	81	91	90	92	91	91	88	NA
NP_443073.1	XP_001233432.1	testis-specific serine/threonine-protein kinase 3	98	100	94	98	98	97	98	96	99	95	92	98	95	97	97	98	99	95	99	99	79	95	93	96	97	99	97	99	74	46	48	NA	84	77	72	70	78	NA	70	66	82	80	80	NA	69	74	49
NP_057088.2	XP_015151837.1	intraflagellar transport protein 52 homolog isoform 1	95	99	88	97	98	99	95	98	91	99	96	98	85	96	93	97	97	96	94	98	93	96	86	92	95	94	96	95	87	93	92	92	86	94	92	88	95	88	88	83	97	84	96	80	89	91	69
NP_114426.1	XP_004942638.1	testis-specific serine/threonine-protein kinase 6	98	99	97	90	99	98	99	82	98	96	95	99	98	99	98	99	98	96	99	99	84	94	94	98	96	98	99	96	NA	67	72	77	86	NA	75	80	81	80	63	80	88	78	82	68	74	79	76
NP_073739.3	XP_413970.2	3'-5' RNA helicase YTHDC2 isoform 1	NA	99	97	94	98	96	99	96	99	95	94	96	96	98	98	97	97	98	96	94	74	94	95	97	98	94	94	96	86	86	79	93	93	92	80	88	80	92	89	87	NA	NA	86	85	86	88	79
NP_689680.2	NP_001264227.1	kelch-like protein 10 isoform 1	99	100	99	99	99	94	99	97	99	93	89	99	99	99	99	99	93	100	96	85	NA	99	99	99	99	99	99	99	77	69	69	72	88	69	74	62	82	74	NA	71	74	67	82	68	70	57	76
NP_036575.1	NP_001186515.1	sperm-associated antigen 6 isoform 1	97	99	96	97	86	97	81	96	96	96	91	99	97	98	93	91	96	99	94	71	93	99	97	97	94	91	92	92	92	92	88	91	97	78	87	96	90	91	96	89	96	84	94	88	88	89	93
NP_919310.1	XP_015135966.2	E3 ubiquitin-protein ligase RNF38 isoform 3	NA	NA	99	99	99	99	99	99	99	99	94	99	97	99	99	99	99	99	87	92	88	99	96	98	99	99	99	99	78	92	93	96	96	97	59	97	97	85	88	95	98	69	96	92	93	98	76
[truncated: 27 more columns]

## Sheet: Table5
Species	Type	Orthologue
Mus musculus	M.musculus	ENSMUSG00000021850
Ailuropoda melanoleuca	A.melanoleuca	ENSAMEG00000002423
Aotus nancymaae	A.nancymaae	ENSANAG00000022556
Aquila chrysaetos	A.chrysaetos	ENSACCG00020009554
Balaenoptera musculus	B.musculus	ENSBMSG00010006460
Bison bison	B.bison	ENSBBBG00000005091
Bos grunniens	B.grunniens	ENSBGRG00000005763
Bos indicus x Bos	B.indicus	ENSBIXG00005010538
Bos mutus	B.mutus	ENSBMUG00000016235
Bos taurus	B.taurus	ENSBTAG00000009862
Callithrix jacchus	C.jacchus	ENSCJAG00000018651
Callorhinchus milii	C.milii	ENSCMIG00000000909
Camelus dromedarius	C.dromedarius	ENSCDRG00005003594
Canis lupus	C.lupus	ENSCAFG00020009029
Capra hircus	C.hircus	ENSCHIG00000027108
Carlito syrichta	C.syrichta	ENSTSYG00000005279
Catagonus wagneri	C.wagneri	ENSCWAG00000007702
Cavia porcellus	C.porcellus	ENSCPOG00000003345
Cebus capucinus	C.capucinus	ENSCCAG00000026343
Cercocebus atys	C.atys	ENSCATG00000004038
Cervus hanglu	C.hanglu	ENSCHYG00000006562
Chelonoidis abingdonii	C.abingdonii	ENSCABG00000012098
Chinchilla lanigera	C.lanigera	ENSCLAG00000002962
Chlorocebus sabaeus	C.sabaeus	ENSCSAG00000014503
Choloepus hoffmanni	C.hoffmanni	ENSCHOG00000005298
Chrysemys picta	C.picta	ENSCPBG00000024802
Cricetulus griseus	C.griseus	ENSCGRG00001010407
Dasypus novemcinctus	D.novemcinctus	ENSDNOG00000017808
Delphinapterus leucas	D.leucas	ENSDLEG00000006725
Dipodomys ordii	D.ordii	ENSDORG00000007890
Equus asinus	E.asinus	ENSEASG00005016260
Equus caballus	E.caballus	ENSECAG00000013401
Erinaceus europaeus	E.europaeus	ENSEEUG00000007544
Felis catus	F.catus	ENSFCAG00000043889
Ficedula albicollis	F.albicollis	ENSFALG00000003624
Gopherus evgoodei	G.evgoodei	ENSGEVG00005002639
Gorilla gorilla	G.gorilla	ENSGGOG00000022506
Heterocephalus glaber	H.glaber	ENSHGLG00000001456
Homo sapiens	H.sapiens	ENSG00000100557
Ictidomys tridecemlineatus	I.tridecemlineatus	ENSSTOG00000010860
Jaculus jaculus	J.jaculus	ENSJJAG00000008303
Loxodonta africana	L.africana	ENSLAFG00000027610
Macaca fascicularis	M.fascicularis	ENSMFAG00000044693
Macaca mulatta	M.mulatta	ENSMMUG00000040110
Macaca nemestrina	M.nemestrina	ENSMNEG00000034304
Mandrillus leucophaeus	M.leucophaeus	ENSMLEG00000033090
Marmota marmota	M.marmota	ENSMMMG00000005385
Meleagris gallopavo	M.gallopavo	ENSMGAG00000013624
Mesocricetus auratus	M.auratus	ENSMAUG00000013689
Microcebus murinus	M.murinus	ENSMICG00000005297
Microtus ochrogaster	M.ochrogaster	ENSMOCG00000009305
Monodelphis domestica	M.domestica	ENSMODG00000007762
Monodon monoceros	M.monoceros	ENSMMNG00015009993
Moschus moschiferus	M.moschiferus	ENSMMSG00000006892
Mus caroli	M.caroli	MGP_CAROLIEiJ_G0019177
Mus pahari	M.pahari	MGP_PahariEiJ_G0030194
Mus spicilegus	M.spicilegus	ENSMSIG00000023832
Mus spretus	M.spretus	MGP_SPRETEiJ_G0020065
Mustela putorius	M.putorius	ENSMPUG00000005974
Myotis lucifugus	M.lucifugus	ENSMLUG00000008135
Naja naja	N.naja	ENSNNAG00000005201
Nannospalax galili	N.galili	ENSNGAG00000016223
Neovison vison	N.vison	ENSNVIG00000005185
Nomascus leucogenys	N.leucogenys	ENSNLEG00000013023
Ochotona princeps	O.princeps	ENSOPRG00000016009
Octodon degus	O.degus	ENSODEG00000015422
Ornithorhynchus anatinus	O.anatinus	ENSOANG00000020538
Oryctolagus cuniculus	O.cuniculus	ENSOCUG00000015402
Otolemur garnettii	O.garnettii	ENSOGAG00000017021
Pan paniscus	P.paniscus	ENSPPAG00000035537
Pan troglodytes	P.troglodytes	ENSPTRG00000006386
Panthera leo	P.leo	ENSPLOG00000004488
Panthera pardus	P.pardus	ENSPPRG00000001064
Panthera tigris	P.tigris	ENSPTIG00000017920
Papio anubis	P.anubis	ENSPANG00000022393
Parus major	P.major	ENSPMJG00000003319
Pelodiscus sinensis	P.sinensis	ENSPSIG00000011936
Peromyscus maniculatus	P.maniculatus	ENSPEMG00000023177
Phascolarctos cinereus	P.cinereus	ENSPCIG00000017498
Phocoena sinus	P.sinus	ENSPSNG00000008124
Physeter catodon	P.catodon	ENSPCTG00005022752
Podarcis muralis	P.muralis	ENSPMRG00000001903
Pongo abelii	P.abelii	ENSPPYG00000005851
Procavia capensis	P.capensis	ENSPCAG00000013289
Prolemur simus	P.simus	ENSPSMG00000024454
Propithecus coquereli	P.coquereli	ENSPCOG00000028624
Pteropus vampyrus	P.vampyrus	ENSPVAG00000010541
Rhinolophus ferrumequinum	R.ferrumequinum	ENSRFEG00010004458
Rhinopithecus bieti	R.bieti	ENSRBIG00000039471
Rhinopithecus roxellana	R.roxellana	ENSRROG00000031906
Saimiri boliviensis	S.boliviensis	ENSSBOG00000024566
Salvator merianae	S.merianae	ENSSMRG00000009663
Sarcophilus harrisii	S.harrisii	ENSSHAG00000016983
Sciurus vulgaris	S.vulgaris	ENSSVLG00005003166
Serinus canaria	S.canaria	ENSSCAG00000005317
Sorex araneus	S.araneus	ENSSARG00000009988
Struthio camelus	S.camelus	ENSSCUG00000008083
Sus scrofa	S.scrofa	ENSSSCG00000005067
Taeniopygia guttata	T.guttata	ENSTGUG00000020389
Terrapene carolina	T.carolina	ENSTMTG00000020126
Tupaia belangeri	T.belangeri	ENSTBEG00000011118
Tursiops truncatus	T.truncatus	ENSTTRG00000014702
Urocitellus parryii	U.parryii	ENSUPAG00010001074
Ursus americanus	U.americanus	ENSUAMG00000008429
Ursus maritimus	U.maritimus	ENSUMAG00000016559
Vicugna pacos	V.pacos	ENSVPAG00000002710
Vombatus ursinus	V.ursinus	ENSVURG00010017910
Vulpes vulpes	V.vulpes	ENSVVUG00000029562

## Sheet: Table6
Sup. Table 6. Significance of domain overlap by selected region related to to PanTHERIA (Precip_Mean_mm)
species	gene id	PS00008	PS00001	PS00006	PS00005	PS00009	PS00004	PS00007	PS00016	PS00017
A.melanoleuca	ENSAMEG00000002423	NA	NA	NA	NA	NA	NA	NA	NA	NA
M.putorius	ENSMPUG00000005974	NA	NA	NA	NA	NA	NA	NA	NA	NA
C.lupus	ENSCAFG00000015253	NA	NA	NA	NA	NA	NA	NA	NA	NA
P.leo	ENSPLOG00000004488	NA	NA	NA	NA	NA	NA	NA	NA	NA
P.pardus	ENSPPRG00000001064	NA	NA	NA	NA	NA	NA	NA	NA	NA
P.tigris	ENSPTIG00000017920	NA	NA	NA	NA	NA	NA	NA	NA	NA
B.grunniens	ENSBGRG00000005763	NA	NA	NA	NA	NA	NA	NA	NA	NA
B.indicus	ENSBIXG00005010538	NA	NA	NA	NA	NA	NA	NA	NA	NA
B.bison	ENSBBBG00000005091	NA	NA	NA	NA	NA	NA	NA	NA	NA
M.moschiferus	ENSMMSG00000006892	NA	NA	NA	NA	NA	NA	NA	NA	NA
U.americanus	ENSUAMG00000008429	1	2.55513121450496e-06	0.0441505471140914	1	1	NA	NA	NA	NA
V.vulpes	ENSVVUG00000029562	1	NA	1	1	1	NA	NA	NA	1
C.hoffmanni	ENSCHOG00000005298	NA	NA	NA	NA	NA	NA	NA	NA	NA
C.wagneri	ENSCWAG00000007702	NA	NA	NA	NA	NA	NA	NA	NA	NA
S.scrofa	ENSSSCG00000005067	NA	NA	NA	NA	NA	NA	NA	NA	NA
R.ferrumequinum	ENSRFEG00010004458	NA	NA	NA	NA	NA	NA	NA	NA	NA
P.vampyrus	ENSPVAG00000010541	NA	NA	NA	NA	NA	NA	NA	NA	NA
M.lucifugus	ENSMLUG00000008135	1	NA	0.236832705354064	1	1	1	NA	NA	NA
S.araneus	ENSSARG00000009988	NA	NA	NA	NA	NA	NA	NA	NA	NA
C.capucinus	ENSCCAG00000026343	NA	NA	NA	NA	NA	NA	NA	NA	NA
S.boliviensis	ENSSBOG00000024566	NA	NA	NA	NA	NA	NA	NA	NA	NA
A.nancymaae	ENSANAG00000022556	NA	NA	NA	NA	NA	NA	NA	NA	NA
C.jacchus	ENSCJAG00000018651	NA	NA	NA	NA	NA	NA	NA	NA	NA
G.gorilla	ENSGGOG00000022506	0.0122220003697277	NA	0.25925537067905	1	NA	NA	NA	NA	NA
P.troglodytes	ENSPTRG00000006386	0.0122220003697277	NA	0.25925537067905	0.618989424899712	NA	NA	NA	NA	NA
P.paniscus	ENSPPAG00000035537	0.0139485396184169	NA	0.235212233328952	0.195769177195636	NA	NA	NA	NA	NA
M.fascicularis	ENSMFAG00000044693	0.0427042356665936	NA	0.234845286823824	0.409600118193161	NA	NA	NA	NA	NA
M.mulatta	ENSMMUG00000040110	0.0427042356665936	NA	0.234845286823824	0.409600118193161	NA	NA	NA	NA	NA
M.nemestrina	ENSMNEG00000034304	0.0427042356665936	NA	0.234845286823824	0.379949405616731	NA	NA	NA	NA	NA
M.leucophaeus	ENSMLEG00000033090	0.0421543867276421	NA	0.234888172690258	0.234888172690258	NA	NA	NA	NA	NA
C.lanigera	ENSCLAG00000002962	NA	NA	NA	NA	NA	NA	NA	NA	NA
O.degus	ENSODEG00000015422	NA	NA	NA	NA	NA	NA	NA	NA	NA
H.glaber	ENSHGLG00000001456	NA	NA	NA	NA	NA	NA	NA	NA	NA
M.ochrogaster	ENSMOCG00000009305	NA	NA	NA	NA	NA	NA	NA	NA	NA
P.maniculatus	ENSPEMG00000023177	NA	NA	NA	NA	NA	NA	NA	NA	NA
M.auratus	ENSMAUG00000013689	NA	NA	NA	NA	NA	NA	NA	NA	NA
M.spicilegus	ENSMSIG00000023832	NA	NA	NA	NA	NA	NA	NA	NA	NA
M.spretus	MGP_SPRETEiJ_G0020065	NA	NA	NA	NA	NA	NA	NA	NA	NA
M.caroli	MGP_CAROLIEiJ_G0019177	NA	NA	NA	NA	NA	NA	NA	NA	NA
M.pahari	MGP_PahariEiJ_G0030194	NA	NA	NA	NA	NA	NA	NA	NA	NA
J.jaculus	ENSJJAG00000008303	NA	NA	NA	NA	NA	NA	NA	NA	NA
D.ordii	ENSDORG00000007890	NA	NA	NA	NA	NA	NA	NA	NA	NA
M.marmota	ENSMMMG00000005385	NA	NA	NA	NA	NA	NA	NA	NA	NA
S.vulgaris	ENSSVLG00005003166	NA	NA	NA	NA	NA	NA	NA	NA	NA
O.cuniculus	ENSOCUG00000015402	NA	NA	NA	NA	NA	NA	NA	NA	NA
O.princeps	ENSOPRG00000016009	NA	NA	NA	NA	NA	NA	NA	NA	NA
M.murinus	ENSMICG00000005297	NA	NA	NA	NA	NA	NA	NA	NA	NA
O.garnettii	ENSOGAG00000017021	NA	NA	NA	NA	NA	NA	NA	NA	NA
D.novemcinctus	ENSDNOG00000017808	NA	NA	NA	NA	NA	NA	NA	NA	NA
E.europaeus	ENSEEUG00000007544	NA	NA	NA	NA	NA	NA	NA	NA	NA
P.capensis	ENSPCAG00000013289	NA	NA	NA	NA	NA	NA	NA	NA	NA
T.belangeri	ENSTBEG00000011118	NA	NA	NA	NA	NA	NA	NA	NA	NA
L.africana	ENSLAFG00000027610	NA	NA	NA	NA	NA	NA	NA	NA	NA

## Sheet: Table7
source	term_name	term_id	adjusted_p_value	negative_log10_of_adjusted_p_value	term_size	query_size	intersection_size	effective_domain_size	intersections
GO:MF	small molecule binding	GO:0036094	4.7758645393750436e-12	11.320947999851098	2516	279	87	18679	ABCD3,ABCF2,ACACA,ATAD1,ATAD3A,ATP1A1,CAD,CLPB,DNAJA1,ERCC2,FARSA,IFT22,IFT27,P4HA2,POLE,PRKAR1A,RAF1,SAMHD1,TUBB4B,XPR1,ACAD11,ACSL3,ACTA1,AFG3L2,AGK,ALDH1B1,ALDH2,ARL10,ASCC3,ATAD3B,ATP12A,ATP2A2,AURKB,BAG2,CBWD2,DDX39A,DHCR7,DNAJA2,DNAJA3,DPM1,DYNC1H1,DYNC2H1,EP400,ERLIN2,GCDH,GPN3,HBA1,HBB,HSPD1,MCM7,MDN1,NDUFS2,NDUFV1,NOL9,NUBP2,P4HA1,PFKM,PFKP,PHKG2,POLD1,POLR2B,PRKDC,PSMC1,RAB6A,RAD50,RFC5…
GO:MF	nucleotide binding	GO:0000166	9.710879774778446e-12	11.012741422612757	2176	279	79	18679	ABCD3,ABCF2,ACACA,ATAD1,ATAD3A,ATP1A1,CAD,CLPB,DNAJA1,ERCC2,FARSA,IFT22,IFT27,POLE,PRKAR1A,RAF1,SAMHD1,TUBB4B,ACAD11,ACSL3,ACTA1,AFG3L2,AGK,ALDH1B1,ALDH2,ARL10,ASCC3,ATAD3B,ATP12A,ATP2A2,AURKB,BAG2,CBWD2,DDX39A,DHCR7,DNAJA2,DNAJA3,DYNC1H1,DYNC2H1,EP400,GCDH,GPN3,HSPD1,MCM7,MDN1,NDUFS2,NDUFV1,NOL9,NUBP2,PFKM,PFKP,PHKG2,POLD1,PRKDC,PSMC1,RAB6A,RAD50,RFC5,RHOT2,RUVBL1,RUVBL2,SKIV2L,SMC1A,SMC2,SMC3,S…
GO:MF	nucleoside phosphate binding	GO:1901265	9.956905157261677e-12	11.001875629647277	2177	279	79	18679	ABCD3,ABCF2,ACACA,ATAD1,ATAD3A,ATP1A1,CAD,CLPB,DNAJA1,ERCC2,FARSA,IFT22,IFT27,POLE,PRKAR1A,RAF1,SAMHD1,TUBB4B,ACAD11,ACSL3,ACTA1,AFG3L2,AGK,ALDH1B1,ALDH2,ARL10,ASCC3,ATAD3B,ATP12A,ATP2A2,AURKB,BAG2,CBWD2,DDX39A,DHCR7,DNAJA2,DNAJA3,DYNC1H1,DYNC2H1,EP400,GCDH,GPN3,HSPD1,MCM7,MDN1,NDUFS2,NDUFV1,NOL9,NUBP2,PFKM,PFKP,PHKG2,POLD1,PRKDC,PSMC1,RAB6A,RAD50,RFC5,RHOT2,RUVBL1,RUVBL2,SKIV2L,SMC1A,SMC2,SMC3,S…
GO:MF	ATPase	GO:0016887	4.798292867635795e-11	10.318913248048789	553	279	36	18679	ABCD3,ABCF2,ATAD1,ATAD3A,ATP1A1,CLPB,ERCC2,ACSL3,AFG3L2,ASCC3,ATAD3B,ATP12A,ATP2A2,DDX39A,DYNC1H1,DYNC2H1,EP400,HSPD1,MCM7,MDN1,NUBP2,PSMC1,RAD50,RFC3,RFC5,RUVBL1,RUVBL2,SKIV2L,SMC1A,SMC2,SMC3,SMC4,SNRNP200,TCP1,VPS4A,YME1L1
GO:MF	purine nucleotide binding	GO:0017076	5.364459563161451e-10	9.270474024035243	1932	279	70	18679	ABCD3,ABCF2,ACACA,ATAD1,ATAD3A,ATP1A1,CAD,CLPB,DNAJA1,ERCC2,FARSA,IFT22,IFT27,PRKAR1A,RAF1,SAMHD1,TUBB4B,ACSL3,ACTA1,AFG3L2,AGK,ARL10,ASCC3,ATAD3B,ATP12A,ATP2A2,AURKB,BAG2,CBWD2,DDX39A,DNAJA2,DNAJA3,DYNC1H1,DYNC2H1,EP400,GCDH,GPN3,HSPD1,MCM7,MDN1,NOL9,NUBP2,PFKM,PFKP,PHKG2,PRKDC,PSMC1,RAB6A,RAD50,RFC5,RHOT2,RUVBL1,RUVBL2,SKIV2L,SMC1A,SMC2,SMC3,SMC4,SNRNP200,TCP1,TIMM44,TUBA1B,TUBB,TUBB2B,TUBB3,TU…
GO:MF	ribonucleotide binding	GO:0032553	5.635049117703982e-10	9.249102294089067	1934	279	70	18679	ABCD3,ABCF2,ACACA,ATAD1,ATAD3A,ATP1A1,CAD,CLPB,DNAJA1,ERCC2,FARSA,IFT22,IFT27,PRKAR1A,RAF1,SAMHD1,TUBB4B,ACSL3,ACTA1,AFG3L2,AGK,ARL10,ASCC3,ATAD3B,ATP12A,ATP2A2,AURKB,CBWD2,DDX39A,DNAJA2,DNAJA3,DYNC1H1,DYNC2H1,EP400,GCDH,GPN3,HSPD1,MCM7,MDN1,NDUFV1,NOL9,NUBP2,PFKM,PFKP,PHKG2,PRKDC,PSMC1,RAB6A,RAD50,RFC5,RHOT2,RUVBL1,RUVBL2,SKIV2L,SMC1A,SMC2,SMC3,SMC4,SNRNP200,TCP1,TIMM44,TUBA1B,TUBB,TUBB2B,TUBB3,…
GO:MF	purine ribonucleotide binding	GO:0032555	1.1149620945096692e-9	8.95273989712265	1917	279	69	18679	ABCD3,ABCF2,ACACA,ATAD1,ATAD3A,ATP1A1,CAD,CLPB,DNAJA1,ERCC2,FARSA,IFT22,IFT27,PRKAR1A,RAF1,SAMHD1,TUBB4B,ACSL3,ACTA1,AFG3L2,AGK,ARL10,ASCC3,ATAD3B,ATP12A,ATP2A2,AURKB,CBWD2,DDX39A,DNAJA2,DNAJA3,DYNC1H1,DYNC2H1,EP400,GCDH,GPN3,HSPD1,MCM7,MDN1,NOL9,NUBP2,PFKM,PFKP,PHKG2,PRKDC,PSMC1,RAB6A,RAD50,RFC5,RHOT2,RUVBL1,RUVBL2,SKIV2L,SMC1A,SMC2,SMC3,SMC4,SNRNP200,TCP1,TIMM44,TUBA1B,TUBB,TUBB2B,TUBB3,TUBB4A,…
GO:MF	purine ribonucleoside triphosphate binding	GO:0035639	1.7557957869547972e-9	8.755525997402616	1846	279	67	18679	ABCD3,ABCF2,ACACA,ATAD1,ATAD3A,ATP1A1,CAD,CLPB,DNAJA1,ERCC2,FARSA,IFT22,IFT27,RAF1,SAMHD1,TUBB4B,ACSL3,ACTA1,AFG3L2,AGK,ARL10,ASCC3,ATAD3B,ATP12A,ATP2A2,AURKB,CBWD2,DDX39A,DNAJA2,DNAJA3,DYNC1H1,DYNC2H1,EP400,GPN3,HSPD1,MCM7,MDN1,NOL9,NUBP2,PFKM,PFKP,PHKG2,PRKDC,PSMC1,RAB6A,RAD50,RFC5,RHOT2,RUVBL1,RUVBL2,SKIV2L,SMC1A,SMC2,SMC3,SMC4,SNRNP200,TCP1,TIMM44,TUBA1B,TUBB,TUBB2B,TUBB3,TUBB4A,TUBB6,TUFM,VP…
GO:MF	carbohydrate derivative binding	GO:0097367	2.197083996693374e-8	7.658153339254683	2282	279	74	18679	ABCD3,ABCF2,ACACA,APP,ATAD1,ATAD3A,ATP1A1,CAD,CLPB,DNAJA1,ERCC2,FARSA,IFT22,IFT27,PRKAR1A,RAF1,SAMHD1,TUBB4B,ACSL3,ACTA1,AFG3L2,AGK,APLP2,ARL10,ASCC3,ATAD3B,ATP12A,ATP2A2,AURKB,C1QBP,CBWD2,DDX39A,DNAJA2,DNAJA3,DYNC1H1,DYNC2H1,EP400,GCDH,GPN3,HSPD1,MCM7,MDN1,NDUFV1,NOL9,NUBP2,PFKM,PFKP,PHKG2,POLR2B,PRKDC,PSMC1,RAB6A,RAD50,RFC5,RHOT2,RUVBL1,RUVBL2,SKIV2L,SMC1A,SMC2,SMC3,SMC4,SNRNP200,TCP1,TIMM44,TU…
GO:MF	protein binding	GO:0005515	8.008426336289481e-8	7.096452814828263	14767	279	259	18679	ABCD3,ACACA,AKAP8L,APP,ARFGEF2,ASPM,ATAD3A,ATP1A1,BRCA2,C5,C9,CAD,CDC73,CHAMP1,CHCHD4,CLPB,DERL1,DNAJA1,DNAJC11,DSN1,DYNC2LI1,EMD,ERCC2,FARSA,FAT1,FBXO45,IFT27,IFT46,IFT52,IFT81,IMMT,IRS4,KBTBD6,LMNB1,LRP2,MYCBP2,NDUFS8,NUP205,P4HA2,PGAM5,PJA2,POLE,PPP6R1,PRKAR1A,RAE1,RAF1,RCN2,RPN1,RPS27,SAMHD1,SENP1,SKP1,SLC25A11,SLC25A13,SLC25A3,SPRYD3,TTC26,TTC30A,TUBB4B,VANGL1,ZBTB10,ZNF143,ZNF281,ZNF629,ZNF…
GO:MF	anion binding	GO:0043168	1.142221942086853e-7	6.942249501292844	2413	279	75	18679	ABCD3,ABCF2,ACACA,ATAD1,ATAD3A,ATP1A1,CAD,CLPB,DNAJA1,ERCC2,FARSA,IFT22,IFT27,P4HA2,PRKAR1A,RAF1,SAMHD1,TUBB4B,XPR1,ACAD11,ACSL3,ACTA1,AFG3L2,AGK,ARL10,ASCC3,ATAD3B,ATP12A,ATP2A2,AURKB,CBWD2,DDX39A,DNAJA2,DNAJA3,DYNC1H1,DYNC2H1,EP400,EXOC1,GCDH,GPN3,HSPD1,MCM7,MDN1,NDUFV1,NOL9,NUBP2,P4HA1,PFKM,PFKP,PHKG2,PRKDC,PSMC1,RAB6A,RAD50,RFC5,RHOT2,RUVBL1,RUVBL2,SKIV2L,SMC1A,SMC2,SMC3,SMC4,SNRNP200,TCP1,TI…
GO:MF	adenyl nucleotide binding	GO:0030554	0.0000010040621744415291	5.998239393584592	1577	279	55	18679	ABCD3,ABCF2,ACACA,ATAD1,ATAD3A,ATP1A1,CAD,CLPB,DNAJA1,ERCC2,FARSA,PRKAR1A,RAF1,ACSL3,ACTA1,AFG3L2,AGK,ASCC3,ATAD3B,ATP12A,ATP2A2,AURKB,BAG2,CBWD2,DDX39A,DNAJA2,DNAJA3,DYNC1H1,DYNC2H1,EP400,GCDH,HSPD1,MCM7,MDN1,NOL9,NUBP2,PFKM,PFKP,PHKG2,PRKDC,PSMC1,RAD50,RFC5,RUVBL1,RUVBL2,SKIV2L,SMC1A,SMC2,SMC3,SMC4,SNRNP200,TCP1,TIMM44,VPS4A,YME1L1
GO:MF	heterocyclic compound binding	GO:1901363	0.000001359045167630888	5.866766109325722	6210	279	140	18679	ABCD3,ABCF2,ACACA,AKAP8L,APP,ATAD1,ATAD3A,ATP1A1,BRCA2,CAD,CLPB,DNAJA1,ERCC2,FARSA,IFT22,IFT27,IMMT,LMNB1,POLE,PRKAR1A,RAE1,RAF1,RPN1,RPS27,SAMHD1,SLC25A11,TUBB4B,ZBTB10,ZNF143,ZNF281,ZNF629,ZNF655,ACAD11,ACSL3,ACTA1,AFG3L2,AGK,AKAP8,ALDH1B1,ALDH2,APLP2,ARCN1,ARL10,ASCC3,ATAD3B,ATP12A,ATP2A2,AURKB,BAG2,BHLHE22,C1QBP,CBWD2,CDC45,CS,DDX39A,DHCR7,DNAJA2,DNAJA3,DUT,DYNC1H1,DYNC2H1,EP400,FASTKD5,GCDH,…
GO:MF	organic cyclic compound binding	GO:0097159	0.0000017026186744935104	5.768882607531803	6291	279	141	18679	ABCD3,ABCF2,ACACA,AKAP8L,APP,ATAD1,ATAD3A,ATP1A1,BRCA2,CAD,CLPB,DNAJA1,ERCC2,FARSA,IFT22,IFT27,IMMT,LMNB1,POLE,PRKAR1A,RAE1,RAF1,RPN1,RPS27,SAMHD1,SLC25A11,TUBB4B,ZBTB10,ZNF143,ZNF281,ZNF629,ZNF655,ACAD11,ACSL3,ACTA1,AFG3L2,AGK,AKAP8,ALDH1B1,ALDH2,APLP2,ARCN1,ARL10,ASCC3,ATAD3B,ATP12A,ATP2A2,AURKB,BAG2,BHLHE22,C1QBP,CBWD2,CDC45,CS,DDX39A,DHCR7,DNAJA2,DNAJA3,DUT,DYNC1H1,DYNC2H1,EP400,ERLIN2,FASTKD…
GO:MF	adenyl ribonucleotide binding	GO:0032559	0.0000020658028117488003	5.6849111357963	1564	279	54	18679	ABCD3,ABCF2,ACACA,ATAD1,ATAD3A,ATP1A1,CAD,CLPB,DNAJA1,ERCC2,FARSA,PRKAR1A,RAF1,ACSL3,ACTA1,AFG3L2,AGK,ASCC3,ATAD3B,ATP12A,ATP2A2,AURKB,CBWD2,DDX39A,DNAJA2,DNAJA3,DYNC1H1,DYNC2H1,EP400,GCDH,HSPD1,MCM7,MDN1,NOL9,NUBP2,PFKM,PFKP,PHKG2,PRKDC,PSMC1,RAD50,RFC5,RUVBL1,RUVBL2,SKIV2L,SMC1A,SMC2,SMC3,SMC4,SNRNP200,TCP1,TIMM44,VPS4A,YME1L1
GO:MF	structural constituent of nuclear pore	GO:0017056	0.0000024218751439536445	5.615848249999599	28	279	8	18679	NUP205,NUP107,NUP133,NUP160,NUP188,NUP85,NUP93,POM121C
GO:MF	enzyme binding	GO:0019899	0.0000029172797713551537	5.535021919411217	2048	279	64	18679	AKAP8L,APP,ATP1A1,BRCA2,CAD,CDC73,DERL1,DNAJA1,LMNB1,MYCBP2,PJA2,PPP6R1,PRKAR1A,RAF1,ACSL3,AKAP11,AKAP8,ATP2A2,AUP1,AURKB,BAG2,C1QBP,CTR9,DNAJA3,ERLIN2,EXOC2,EXOC4,FAF2,FANCD2,HACD3,HSPB1,HSPD1,IPO7,IPO9,KPNB1,MAPRE2,MMS19,NDUFS2,NDUFS7,NEFL,PCNA,PFKM,PHKG2,POLD1,PPP6R3,PRKDC,PSMD1,RFC5,RICTOR,RNF138,RPL23,RPS3,RUVBL1,RUVBL2,SLC25A5,SQSTM1,TCP1,TELO2,TRAF2,TRIM28,TSPYL1,TUBA1B,TUBB,XPOT
GO:MF	ATP binding	GO:0005524	0.000003705122278549556	5.431197454615012	1500	279	52	18679	ABCD3,ABCF2,ACACA,ATAD1,ATAD3A,ATP1A1,CAD,CLPB,DNAJA1,ERCC2,FARSA,RAF1,ACSL3,ACTA1,AFG3L2,AGK,ASCC3,ATAD3B,ATP12A,ATP2A2,AURKB,CBWD2,DDX39A,DNAJA2,DNAJA3,DYNC1H1,DYNC2H1,EP400,HSPD1,MCM7,MDN1,NOL9,NUBP2,PFKM,PFKP,PHKG2,PRKDC,PSMC1,RAD50,RFC5,RUVBL1,RUVBL2,SKIV2L,SMC1A,SMC2,SMC3,SMC4,SNRNP200,TCP1,TIMM44,VPS4A,YME1L1
GO:MF	4 iron, 4 sulfur cluster binding	GO:0051539	0.000008111962892140115	5.090874044669472	45	279	9	18679	ERCC2,NDUFS8,POLE,NDUFS1,NDUFS2,NDUFS7,NDUFV1,NUBP2,POLD1
GO:MF	iron-sulfur cluster binding	GO:0051536	0.00004386577607972909	4.357874182635926	71	279	10	18679	ERCC2,NDUFS8,POLE,NDUFS1,NDUFS2,NDUFS7,NDUFV1,NUBP2,POLD1,RPS3
GO:MF	metal cluster binding	GO:0051540	0.00004386577607972909	4.357874182635926	71	279	10	18679	ERCC2,NDUFS8,POLE,NDUFS1,NDUFS2,NDUFS7,NDUFV1,NUBP2,POLD1,RPS3
GO:MF	structural molecule activity	GO:0005198	0.00010673393317617182	3.9716974864021273	701	279	30	18679	LMNB1,NUP205,RPS27,TUBB4B,ACTA1,COPA,COPB2,LMNA,NEFL,NEFM,NUP107,NUP133,NUP160,NUP188,NUP85,NUP93,PLEC,POM121C,RPL23,RPL38,RPS16,RPS18,RPS27L,RPS3,TUBA1B,TUBB,TUBB2B,TUBB3,TUBB4A,TUBB6
GO:MF	NADH dehydrogenase (ubiquinone) activity	GO:0008137	0.00013479160821285708	3.8703371450432513	45	279	8	18679	NDUFS8,NDUFA10,NDUFA5,NDUFA9,NDUFS1,NDUFS2,NDUFS7,NDUFV1
GO:MF	NADH dehydrogenase (quinone) activity	GO:0050136	0.00016107314594551663	3.792976858958897	46	279	8	18679	NDUFS8,NDUFA10,NDUFA5,NDUFA9,NDUFS1,NDUFS2,NDUFS7,NDUFV1
GO:MF	NADH dehydrogenase activity	GO:0003954	0.00019162103438849948	3.717556819801041	47	279	8	18679	NDUFS8,NDUFA10,NDUFA5,NDUFA9,NDUFS1,NDUFS2,NDUFS7,NDUFV1
GO:MF	structural constituent of cytoskeleton	GO:0005200	0.0001993214887131824	3.700445877784817	104	279	11	18679	TUBB4B,ACTA1,NEFL,NEFM,PLEC,TUBA1B,TUBB,TUBB2B,TUBB3,TUBB4A,TUBB6
GO:MF	NAD(P)H dehydrogenase (quinone) activity	GO:0003955	0.00026780115586678754	3.5721875528449796	49	279	8	18679	NDUFS8,NDUFA10,NDUFA5,NDUFA9,NDUFS1,NDUFS2,NDUFS7,NDUFV1
GO:MF	ubiquitin protein ligase binding	GO:0031625	0.00026828808173167323	3.571398619736317	298	279	18	18679	DERL1,DNAJA1,PRKAR1A,AUP1,BAG2,ERLIN2,FAF2,HSPD1,NDUFS2,PSMD1,RPL23,SLC25A5,SQSTM1,TCP1,TRAF2,TRIM28,TUBA1B,TUBB
GO:MF	ubiquitin-like protein ligase binding	GO:0044389	0.0006249818503305157	3.2041325945211354	316	279	18	18679	DERL1,DNAJA1,PRKAR1A,AUP1,BAG2,ERLIN2,FAF2,HSPD1,NDUFS2,PSMD1,RPL23,SLC25A5,SQSTM1,TCP1,TRAF2,TRIM28,TUBA1B,TUBB
GO:MF	catalytic activity, acting on DNA	GO:0140097	0.001264089101873036	2.898222312851137	299	279	17	18679	ERCC2,POLE,ASCC3,DDX39A,EP400,MCM7,PCNA,POLD1,POLD3,RAD50,RFC3,RFC5,RPS3,RUVBL1,RUVBL2,SKIV2L,SNRNP200
GO:MF	ion binding	GO:0043167	0.00133199780924932	2.8754964894537913	6056	279	127	18679	ABCD3,ABCF2,ACACA,AKAP8L,APP,ATAD1,ATAD3A,ATP1A1,CAD,CHAMP1,CLPB,DNAJA1,ERCC2,FARSA,FAT1,IFT22,IFT27,LRP2,MYCBP2,NDUFS8,P4HA2,PJA2,POLE,PRKAR1A,RAF1,RCN2,RPS27,SAMHD1,SLC25A13,TUBB4B,XPR1,ZBTB10,ZNF143,ZNF281,ZNF629,ZNF655,ACAD11,ACSL3,ACTA1,AFG3L2,AGK,AKAP8,APLP2,ARL10,ASCC3,ATAD3B,ATP12A,ATP2A2,AURKB,CALU,CBWD2,CSNK2B,DDX39A,DNAJA2,DNAJA3,DUT,DYNC1H1,DYNC2H1,EP400,ESYT2,EXOC1,GCDH,GPN3,HBA1,HBB…
GO:MF	oxidoreductase activity, acting on NAD(P)H, quinone or similar compound as acceptor	GO:0016655	0.0014977347334299426	2.8245650985250617	61	279	8	18679	NDUFS8,NDUFA10,NDUFA5,NDUFA9,NDUFS1,NDUFS2,NDUFS7,NDUFV1
GO:MF	binding	GO:0005488	0.002739398142297299	2.562344843088596	17070	279	273	18679	ABCD3,ABCF2,ACACA,AKAP8L,APP,ARFGEF2,ASPM,ATAD1,ATAD3A,ATP1A1,BRCA2,C5,C9,CAD,CDC73,CHAMP1,CHCHD4,CLPB,DERL1,DNAJA1,DNAJC11,DSN1,DYNC2LI1,EMD,ERCC2,FARSA,FAT1,FBXO45,IFT22,IFT27,IFT46,IFT52,IFT81,IMMT,IRS4,KBTBD6,LMNB1,LRP2,MYCBP2,NDUFS8,NUP205,P4HA2,PGAM5,PJA2,POLE,PPP6R1,PRKAR1A,RAE1,RAF1,RCN2,RPN1,RPS27,SAMHD1,SENP1,SKP1,SLC25A11,SLC25A13,SLC25A3,SPRYD3,TTC26,TTC30A,TUBB4B,VANGL1,XPR1,ZBTB10,Z…
GO:MF	helicase activity	GO:0004386	0.0028752954801041573	2.5413175183535386	163	279	12	18679	ERCC2,ASCC3,DDX39A,EP400,MCM7,RAD50,RFC3,RFC5,RUVBL1,RUVBL2,SKIV2L,SNRNP200
GO:MF	unfolded protein binding	GO:0051082	0.0034013063166233727	2.4683542543863752	113	279	10	18679	DNAJA1,TUBB4B,AFG3L2,DNAJA2,DNAJA3,DNAJB11,HSPD1,MDN1,RUVBL2,TCP1
GO:MF	protein kinase A binding	GO:0051018	0.004574006925067959	2.339703182204888	51	279	7	18679	AKAP8L,ARFGEF2,PJA2,PRKAR1A,AKAP11,AKAP8,RPS3
GO:MF	RNA binding	GO:0003723	0.005384789164977091	2.268831296317637	1951	279	53	18679	AKAP8L,FARSA,IMMT,RAE1,RPN1,RPS27,SAMHD1,SLC25A11,TUBB4B,AKAP8,ARCN1,ASCC3,C1QBP,CS,DDX39A,DUT,DYNC1H1,FASTKD5,GIGYF2,HSPB1,HSPD1,HUWE1,KPNB1,NOL9,PLEC,POLR2B,PRKDC,PRPF8,PSMC1,PSMD4,RPL23,RPL38,RPS16,RPS18,RPS27L,RPS3,SKIV2L,SLC25A5,SMC1A,SNRNP200,SON,TCP1,TFB2M,THOC2,TIMM50,TRIM28,TRIM32,TUBA1B,TUFM,UBR5,WDR6,XPOT,YY1
GO:MF	DNA helicase activity	GO:0003678	0.007904536916779755	2.1021235679048518	76	279	8	18679	ERCC2,ASCC3,MCM7,RAD50,RFC3,RFC5,RUVBL1,RUVBL2
GO:MF	ATPase, acting on DNA	GO:0008094	0.010334396200130144	1.9857148924872947	185	279	12	18679	ERCC2,ASCC3,DDX39A,EP400,MCM7,RAD50,RFC3,RFC5,RUVBL1,RUVBL2,SKIV2L,SNRNP200
GO:MF	protein kinase A regulatory subunit binding	GO:0034237	0.013436378145250925	1.8717177821387339	25	279	5	18679	AKAP8L,ARFGEF2,PJA2,AKAP11,AKAP8
GO:MF	intraciliary transport particle B binding	GO:0120170	0.014524699069394052	1.8378928567934298	5	279	3	18679	TTC26,TTC30A,TTC30B
GO:MF	electron transfer activity	GO:0009055	0.02208250065148278	1.6559517480784052	140	279	10	18679	NDUFS8,P4HA2,ALDH2,NDUFA10,NDUFA5,NDUFA9,NDUFS1,NDUFS2,NDUFS7,NDUFV1
GO:MF	oxidoreductase activity, acting on NAD(P)H	GO:0016651	0.03176504354355829	1.4980505449969352	92	279	8	18679	NDUFS8,NDUFA10,NDUFA5,NDUFA9,NDUFS1,NDUFS2,NDUFS7,NDUFV1
GO:MF	single-stranded DNA binding	GO:0003697	0.03848172644402719	1.4147454520111764	121	279	9	18679	BRCA2,SAMHD1,CDC45,HSPD1,MCM7,RAD50,RNF138,SMC2,SMC4
GO:BP	organelle organization	GO:0006996	3.944470846464604e-28	27.404011249456918	4136	276	152	18123	ABCD3,AKAP8L,APP,ARFGEF2,ASPM,ATAD1,ATAD3A,BRCA2,CDC73,CHAMP1,CHCHD4,DNAJC11,DSN1,DYNC2LI1,EMD,ERCC2,FAT1,IFT22,IFT27,IFT46,IFT52,IFT81,IMMT,MYCBP2,NDUFS8,NUP205,PPP6R1,PRKAR1A,RAE1,RAF1,RPS27,SKP1,SPRYD3,TTC26,TTC30A,TUBB4B,ACTA1,AFG3L2,AGK,AKAP11,AKAP8,ANKRD28,ASCC3,ATAD3B,ATP2A2,AUP1,AURKB,C1QBP,CDC42EP1,CDC45,CSNK2B,CTR9,DNAJA3,DYNC1H1,DYNC2H1,EP400,ESYT2,EXOC1,EXOC2,EXOC3,EXOC4,FAF2,FANCD2,H…
GO:BP	cellular component organization	GO:0016043	1.0399528007689304e-17	16.982986371115416	6661	276	178	18123	ABCD3,ACACA,AKAP8L,APP,ARFGEF2,ASPM,ATAD1,ATAD3A,BRCA2,C9,CDC73,CHAMP1,CHCHD4,DNAJC11,DSN1,DYNC2LI1,EMD,ERCC2,FARSA,FAT1,FBXO45,IFT22,IFT27,IFT46,IFT52,IFT81,IMMT,LRP2,MYCBP2,NDUFS8,NUP205,P4HA2,PPP6R1,PRKAR1A,RAE1,RAF1,RPS27,SAMHD1,SKP1,SPRYD3,TTC26,TTC30A,TUBB4B,AAR2,ACSL3,ACTA1,AFG3L2,AGK,AKAP11,AKAP8,ANKRD28,ASCC3,ATAD3B,ATP2A2,AUP1,AURKB,C1QBP,CDC42EP1,CDC45,CSNK2B,CTR9,DNAJA3,DNAJB12,DYNC1H…
GO:BP	cellular component organization or biogenesis	GO:0071840	1.8139959565182117e-17	16.741363685337546	6880	276	181	18123	ABCD3,ACACA,AKAP8L,APP,ARFGEF2,ASPM,ATAD1,ATAD3A,BRCA2,C9,CDC73,CHAMP1,CHCHD4,DNAJC11,DSN1,DYNC2LI1,EMD,ERCC2,FARSA,FAT1,FBXO45,IFT22,IFT27,IFT46,IFT52,IFT81,IMMT,LRP2,MYCBP2,NDUFS8,NUP205,P4HA2,PPP6R1,PRKAR1A,RAE1,RAF1,RPS27,SAMHD1,SKP1,SPRYD3,TTC26,TTC30A,TUBB4B,AAR2,ACSL3,ACTA1,AFG3L2,AGK,AKAP11,AKAP8,ANKRD28,ASCC3,ATAD3B,ATP2A2,AUP1,AURKB,C1QBP,CDC42EP1,CDC45,CSNK2B,CTR9,DNAJA3,DNAJB12,DYNC1H…
GO:BP	intracellular transport	GO:0046907	5.0159005302973486e-17	16.29965108453207	1723	276	80	18123	ABCD3,ACACA,AKAP8L,APP,ATAD1,CHCHD4,DERL1,DYNC2LI1,EMD,IFT22,IFT27,IFT46,IFT52,IFT81,NUP205,PPP6R1,RAE1,RPS27,TTC26,TTC30A,AGK,ANKRD28,ARCN1,ATP2A2,AUP1,COPA,COPB2,DDX39A,DYNC1H1,DYNC2H1,EXOC4,FAF2,HAX1,HSPB1,HSPD1,HUWE1,IFT74,IPO7,IPO9,KPNB1,LMNA,LTV1,NEFL,NMT1,NUP107,NUP133,NUP160,NUP188,NUP43,NUP85,NUP93,POM121C,PPP6C,PPP6R3,RAB6A,RHOT2,RPL23,RPL38,RPS16,RPS18,RPS3,SEC16A,SETD2,SQSTM1,TCAF1,TH…
GO:BP	cellular localization	GO:0051641	7.349875702076101e-14	13.133720005454434	3519	276	114	18123	ABCD3,ACACA,AKAP8L,APP,ARFGEF2,ASPM,ATAD1,ATP1A1,BRCA2,CHAMP1,CHCHD4,DERL1,DNAJA1,DSN1,DYNC2LI1,EMD,IFT22,IFT27,IFT46,IFT52,IFT81,NUP205,PPP6R1,RAE1,RAF1,RPS27,SKP1,TTC26,TTC30A,TUBB4B,ACSL3,AGK,AKAP11,ANKRD28,APLP2,ARCN1,ATAD3B,ATP2A2,AUP1,AURKB,COPA,COPB2,CSNK2B,DDOST,DDX39A,DNAJA3,DYNC1H1,DYNC2H1,ESYT2,EXOC1,EXOC2,EXOC3,EXOC4,FAF2,HAX1,HBB,HLA-C,HSPB1,HSPD1,HUWE1,IFT74,IPO7,IPO9,KPNB1,LMNA,LTV…
GO:BP	cellular component assembly	GO:0022607	1.4098957989669488e-13	12.850812983519026	3104	276	105	18123	ACACA,APP,ASPM,C9,CDC73,CHCHD4,DYNC2LI1,EMD,ERCC2,FARSA,FBXO45,IFT22,IFT27,IFT46,IFT52,IFT81,NDUFS8,NUP205,PPP6R1,PRKAR1A,RAF1,RPS27,SAMHD1,SKP1,TTC26,TUBB4B,AAR2,ACSL3,ACTA1,AFG3L2,ANKRD28,ATP2A2,AUP1,AURKB,C1QBP,CDC42EP1,CDC45,CSNK2B,DNAJB12,DYNC1H1,DYNC2H1,EXOC1,EXOC2,EXOC3,EXOC4,HAX1,HSPD1,IFT74,KPNB1,LMNA,MAPRE2,MCM7,MDN1,MMS19,NCLN,NDUFA10,NDUFA5,NDUFA9,NDUFAF4,NDUFS1,NDUFS2,NDUFS7,NDUFV1,N…
GO:BP	cellular component biogenesis	GO:0044085	2.6224479618113314e-13	12.581293120912255	3377	276	110	18123	ACACA,APP,ASPM,C9,CDC73,CHCHD4,DYNC2LI1,EMD,ERCC2,FARSA,FBXO45,IFT22,IFT27,IFT46,IFT52,IFT81,NDUFS8,NUP205,PPP6R1,PRKAR1A,RAF1,RPS27,SAMHD1,SKP1,TTC26,TUBB4B,AAR2,ACSL3,ACTA1,AFG3L2,ANKRD28,ATP2A2,AUP1,AURKB,C1QBP,CDC42EP1,CDC45,CSNK2B,DNAJB12,DYNC1H1,DYNC2H1,EXOC1,EXOC2,EXOC3,EXOC4,HAX1,HSPD1,IFT74,KPNB1,LMNA,LTV1,MAPRE2,MCM7,MDN1,MMS19,NCLN,NDUFA10,NDUFA5,NDUFA9,NDUFAF4,NDUFS1,NDUFS2,NDUFS7,NDU…
GO:BP	mitotic cell cycle process	GO:1903047	1.6112491404729497e-12	11.79283730131454	956	276	52	18123	AKAP8L,APP,BRCA2,CDC73,CHAMP1,DSN1,EMD,ERCC2,NUP205,POLE,RAE1,RPS27,SKP1,TUBB4B,ZNF655,AKAP8,AURKB,CDC45,CSNK2B,DYNC1H1,FANCD2,GIGYF2,KPNB1,LMNA,NCAPD3,NCAPG2,NCAPH2,NUP107,NUP133,NUP160,NUP188,NUP43,NUP85,NUP93,PCNA,PPP6C,PSMC1,PSMD1,PSMD4,RPS27L,SETD2,SMC1A,SMC2,SMC3,SMC4,SON,SPC25,TUBB,TUBB4A,VPS4A,ZW10,ZWINT
GO:BP	establishment of localization in cell	GO:0051649	1.6203182082172129e-12	11.790399687616604	2778	276	96	18123	ABCD3,ACACA,AKAP8L,APP,ATAD1,ATP1A1,CHAMP1,CHCHD4,DERL1,DSN1,DYNC2LI1,EMD,IFT22,IFT27,IFT46,IFT52,IFT81,NUP205,PPP6R1,RAE1,RAF1,RPS27,TTC26,TTC30A,TUBB4B,AGK,ANKRD28,APLP2,ARCN1,ATAD3B,ATP2A2,AUP1,AURKB,COPA,COPB2,CSNK2B,DDOST,DDX39A,DYNC1H1,DYNC2H1,EXOC4,FAF2,HAX1,HBB,HLA-C,HSPB1,HSPD1,HUWE1,IFT74,IPO7,IPO9,KPNB1,LMNA,LTV1,MAGED2,MAGT1,NEFL,NMT1,NUP107,NUP133,NUP160,NUP188,NUP43,NUP85,NUP93,POM1…
GO:BP	mitotic cell cycle	GO:0000278	1.6896227758436806e-12	11.772210244886953	1098	276	56	18123	AKAP8L,APP,BRCA2,CDC73,CHAMP1,DSN1,EMD,ERCC2,NUP205,POLE,RAE1,RPS27,SKP1,TUBB4B,ZNF655,AKAP8,AURKB,CDC45,CSNK2B,DYNC1H1,FANCD2,GIGYF2,KPNB1,LMNA,NCAPD3,NCAPG2,NCAPH2,NUP107,NUP133,NUP160,NUP188,NUP43,NUP85,NUP93,PCNA,PPP6C,PSMC1,PSMD1,PSMD4,RPS27L,SETD2,SMC1A,SMC2,SMC3,SMC4,SON,SPC25,TUBA1B,TUBB,TUBB2B,TUBB3,TUBB4A,TUBB6,VPS4A,ZW10,ZWINT
GO:BP	protein-containing complex localization	GO:0031503	1.9182423569152274e-12	11.717096523535755	289	276	29	18123	AKAP8L,ATAD1,DYNC2LI1,IFT22,IFT27,IFT46,IFT52,IFT81,NUP205,RAE1,TTC26,TTC30A,DDX39A,DYNC2H1,EXOC3,IFT74,LTV1,NUP107,NUP133,NUP160,NUP188,NUP43,NUP85,NUP93,POM121C,SETD2,THOC2,TTC30B,XPOT
GO:BP	protein localization to organelle	GO:0033365	1.47973532751572e-11	10.829815957631189	974	276	51	18123	ABCD3,APP,ATAD1,BRCA2,CHAMP1,CHCHD4,DNAJA1,EMD,RPS27,SKP1,TTC26,AGK,AKAP11,AUP1,AURKB,DYNC2H1,HAX1,HSPD1,HUWE1,IPO7,IPO9,KPNB1,LMNA,MAGED1,MAPRE2,NMT1,NUP107,NUP133,NUP188,NUP85,NUP93,POM121C,RAB6A,RPL23,RPL38,RPS16,RPS18,RPS3,RUVBL2,SEC16A,SETD2,TCP1,TIMM23,TIMM44,TIMM50,TMED10,TRIM28,UBAC2,UBR5,VPS4A,ZW10
GO:BP	cell cycle process	GO:0022402	1.73367134558214e-11	10.761033228848447	1388	276	62	18123	AKAP8L,APP,ASPM,BRCA2,CDC73,CHAMP1,DSN1,EMD,ERCC2,NUP205,POLE,PRKAR1A,RAE1,RPS27,SKP1,TUBB4B,ZNF655,AKAP8,AURKB,CDC45,CSNK2B,DYNC1H1,FANCD2,GIGYF2,KPNB1,LMNA,MAPRE2,MCM7,NCAPD3,NCAPG2,NCAPH2,NUP107,NUP133,NUP160,NUP188,NUP43,NUP85,NUP93,PCNA,POLD1,POLD3,PPP6C,PSMC1,PSMD1,PSMD4,RAD50,RFC3,RFC5,RPS27L,RPS3,SETD2,SMC1A,SMC2,SMC3,SMC4,SON,SPC25,TUBB,TUBB4A,VPS4A,ZW10,ZWINT
GO:BP	cell cycle	GO:0007049	1.280276899699478e-10	9.892696090503668	1867	276	72	18123	AKAP8L,APP,ASPM,BRCA2,CDC73,CHAMP1,DSN1,EMD,ERCC2,NUP205,POLE,PRKAR1A,RAE1,RPS27,SKP1,TUBB4B,ZNF655,AKAP8,AURKB,CDC45,CSNK2B,DYNC1H1,FANCD2,GIGYF2,IPO7,KPNB1,LMNA,MAPRE2,MCM7,NCAPD3,NCAPG2,NCAPH2,NUP107,NUP133,NUP160,NUP188,NUP43,NUP85,NUP93,PCNA,PELO,POLD1,POLD3,PPP6C,PSMC1,PSMD1,PSMD4,RAD50,RFC3,RFC5,RPS27L,RPS3,RUVBL1,SETD2,SMC1A,SMC2,SMC3,SMC4,SON,SPC25,TRIM32,TUBA1B,TUBB,TUBB2B,TUBB3,TUBB4A,…
GO:BP	microtubule-based process	GO:0007017	1.5998319403573104e-10	9.795925636849649	927	276	48	18123	APP,ASPM,BRCA2,DNAJA1,DSN1,DYNC2LI1,IFT22,IFT27,IFT46,IFT52,IFT81,RAE1,RPS27,TTC26,TTC30A,TUBB4B,1672,AURKB,DYNC1H1,DYNC2H1,HSPB1,IFT74,KPNB1,LMNA,MAPRE2,NEFL,NUP107,NUP133,NUP160,NUP43,NUP85,RAB6A,RHOT2,RPS3,SETD2,SMC1A,SMC3,SON,SPC25,TTC30B,TUBA1B,TUBB,TUBB2B,TUBB3,TUBB4A,TUBB6,ZW10,ZWINT
GO:BP	viral process	GO:0016032	2.5851443973617126e-10	9.587515193681856	1011	276	50	18123	AKAP8L,DERL1,ERCC2,NUP205,RAE1,RPN1,RPS27,SAMHD1,SKP1,XPR1,AUP1,C1QBP,DDOST,DNAJB12,DYNC1H1,EXOC1,HACD3,HLA-C,HSPB1,HSPD1,IPO7,KEAP1,KPNB1,MAGT1,NUP107,NUP133,NUP160,NUP188,NUP43,NUP85,NUP93,PCNA,POLR2B,POLR2C,POM121C,RAB6A,RAD50,RICTOR,RPL23,RPL38,RPS16,RPS18,RPS3,SETD2,SLC25A5,TRIM28,TRIM32,TUFM,UBR5,VPS4A
GO:BP	intracellular protein transport	GO:0006886	2.1544019724096704e-9	8.666673261988747	995	276	48	18123	ABCD3,ATAD1,CHCHD4,DERL1,EMD,IFT22,IFT27,RPS27,AGK,ARCN1,AUP1,COPA,COPB2,EXOC4,FAF2,HAX1,HSPB1,HSPD1,HUWE1,IPO7,IPO9,KPNB1,LMNA,NMT1,NUP107,NUP133,NUP188,NUP85,NUP93,POM121C,RAB6A,RPL23,RPL38,RPS16,RPS18,RPS3,SEC16A,TCAF1,TIMM23,TIMM44,TIMM50,TMED10,TMED5,TRIM28,UBAC2,UBR5,VPS4A,XPOT
GO:BP	establishment of protein localization to organelle	GO:0072594	2.1697477675083534e-9	8.66359074981332	523	276	34	18123	ABCD3,ATAD1,BRCA2,CHCHD4,DNAJA1,RPS27,AGK,HAX1,HSPD1,HUWE1,IPO7,IPO9,KPNB1,LMNA,NMT1,NUP107,NUP133,NUP188,NUP85,NUP93,POM121C,RPL23,RPL38,RPS16,RPS18,RPS3,RUVBL2,TCP1,TIMM23,TIMM44,TIMM50,TRIM28,UBR5,VPS4A
GO:BP	tRNA-containing ribonucleoprotein complex export from nucleus	GO:0071431	3.993731073085883e-9	8.398621182681897	34	276	11	18123	NUP205,RAE1,NUP107,NUP133,NUP160,NUP188,NUP43,NUP85,NUP93,POM121C,XPOT
GO:BP	tRNA export from nucleus	GO:0006409	3.993731073085883e-9	8.398621182681897	34	276	11	18123	NUP205,RAE1,NUP107,NUP133,NUP160,NUP188,NUP43,NUP85,NUP93,POM121C,XPOT
GO:BP	cellular protein localization	GO:0034613	6.1695524729581824e-9	8.2097463376805	1842	276	68	18123	ABCD3,APP,ATAD1,BRCA2,CHAMP1,CHCHD4,DERL1,DNAJA1,EMD,IFT22,IFT27,RPS27,SKP1,TTC26,ACSL3,AGK,AKAP11,ARCN1,AUP1,AURKB,COPA,COPB2,DNAJA3,DYNC2H1,EXOC3,EXOC4,FAF2,HAX1,HSPB1,HSPD1,HUWE1,IPO7,IPO9,KPNB1,LMNA,MAGED1,MAPRE2,MYL12A,NMT1,NUP107,NUP133,NUP188,NUP85,NUP93,POM121C,RAB6A,RPL23,RPL38,RPS16,RPS18,RPS3,RUVBL2,SEC16A,SETD2,SQSTM1,TCAF1,TCP1,TIMM23,TIMM44,TIMM50,TMED10,TMED5,TRIM28,UBAC2,UBR5,VPS4…
GO:BP	mitotic nuclear division	GO:0140014	8.540951728501358e-9	8.068493732659167	346	276	27	18123	AKAP8L,CHAMP1,DSN1,EMD,NUP205,AKAP8,AURKB,CSNK2B,KPNB1,LMNA,NCAPD3,NCAPG2,NCAPH2,NUP107,NUP133,NUP160,NUP188,NUP43,NUP85,NUP93,SMC1A,SMC2,SMC3,SMC4,VPS4A,ZW10,ZWINT
GO:BP	cellular macromolecule localization	GO:0070727	8.742903688472433e-9	8.058344305758395	1856	276	68	18123	ABCD3,APP,ATAD1,BRCA2,CHAMP1,CHCHD4,DERL1,DNAJA1,EMD,IFT22,IFT27,RPS27,SKP1,TTC26,ACSL3,AGK,AKAP11,ARCN1,AUP1,AURKB,COPA,COPB2,DNAJA3,DYNC2H1,EXOC3,EXOC4,FAF2,HAX1,HSPB1,HSPD1,HUWE1,IPO7,IPO9,KPNB1,LMNA,MAGED1,MAPRE2,MYL12A,NMT1,NUP107,NUP133,NUP188,NUP85,NUP93,POM121C,RAB6A,RPL23,RPL38,RPS16,RPS18,RPS3,RUVBL2,SEC16A,SETD2,SQSTM1,TCAF1,TCP1,TIMM23,TIMM44,TIMM50,TMED10,TMED5,TRIM28,UBAC2,UBR5,VPS4…
GO:BP	chromosome organization	GO:0051276	9.51263322240588e-9	8.021699247976892	1270	276	54	18123	AKAP8L,BRCA2,CDC73,CHAMP1,DSN1,ERCC2,RAE1,SKP1,AKAP8,ANKRD28,ASCC3,AURKB,CDC45,CSNK2B,CTR9,EP400,FANCD2,HUWE1,KPNB1,LMNA,MCM7,NCAPD3,NCAPG2,NCAPH2,NUP107,NUP133,PCNA,PELO,POLD1,POLD3,PPP6C,PPP6R3,PRDM2,PRKDC,RAD50,RFC3,RFC5,RUVBL1,RUVBL2,SETD2,SMC1A,SMC2,SMC3,SMC4,TAF6L,TCP1,TELO2,TRIM28,TSPYL1,UBR5,VPS4A,YY1,ZW10,ZWINT
GO:BP	establishment of protein localization	GO:0045184	1.1186547383869522e-8	7.95130393344531	1866	276	68	18123	ABCD3,APP,ARFGEF2,ATAD1,BRCA2,CHCHD4,DERL1,DNAJA1,EMD,IFT22,IFT27,LRP2,NUP205,RAF1,RPS27,TTC26,ACSL3,AGK,AKAP8,ARCN1,AUP1,COPA,COPB2,EXOC1,EXOC2,EXOC3,EXOC4,FAF2,HAX1,HSPB1,HSPD1,HUWE1,IPO7,IPO9,KPNB1,LMNA,MTX2,NMT1,NUP107,NUP133,NUP160,NUP188,NUP43,NUP85,NUP93,PFKM,POM121C,RAB6A,RPL23,RPL38,RPS16,RPS18,RPS3,RUVBL2,SEC16A,TCAF1,TCP1,TIMM23,TIMM44,TIMM50,TMED10,TMED5,TRIM28,UBAC2,UBR5,VPS4A,XPOT,Z…
GO:BP	tRNA transport	GO:0051031	1.14618256599493e-8	7.94074620166241	37	276	11	18123	NUP205,RAE1,NUP107,NUP133,NUP160,NUP188,NUP43,NUP85,NUP93,POM121C,XPOT
GO:BP	nuclear division	GO:0000280	1.2382981491759498e-8	7.9071747761943865	495	276	32	18123	AKAP8L,ASPM,BRCA2,CHAMP1,DSN1,EMD,NUP205,PRKAR1A,AKAP8,AURKB,CSNK2B,FANCD2,KPNB1,LMNA,NCAPD3,NCAPG2,NCAPH2,NUP107,NUP133,NUP160,NUP188,NUP43,NUP85,NUP93,RAD50,SMC1A,SMC2,SMC3,SMC4,VPS4A,ZW10,ZWINT
GO:BP	ncRNA export from nucleus	GO:0097064	1.5915366535400567e-8	7.798183355002837	38	276	11	18123	NUP205,RAE1,NUP107,NUP133,NUP160,NUP188,NUP43,NUP85,NUP93,POM121C,XPOT
GO:BP	protein transport	GO:0015031	1.8303875499049938e-8	7.737456946900372	1754	276	65	18123	ABCD3,ARFGEF2,ATAD1,CHCHD4,DERL1,DNAJA1,EMD,IFT22,IFT27,LRP2,NUP205,RAF1,RPS27,TTC26,ACSL3,AGK,AKAP8,ARCN1,AUP1,COPA,COPB2,EXOC1,EXOC2,EXOC3,EXOC4,FAF2,HAX1,HSPB1,HSPD1,HUWE1,IPO7,IPO9,KPNB1,LMNA,MTX2,NMT1,NUP107,NUP133,NUP160,NUP188,NUP43,NUP85,NUP93,PFKM,POM121C,RAB6A,RPL23,RPL38,RPS16,RPS18,RPS3,SEC16A,TCAF1,TCP1,TIMM23,TIMM44,TIMM50,TMED10,TMED5,TRIM28,UBAC2,UBR5,VPS4A,XPOT,ZW10
GO:BP	mitochondrion organization	GO:0007005	1.8599079655162973e-8	7.730508545597851	565	276	34	18123	ATAD3A,CHCHD4,DNAJC11,IMMT,NDUFS8,AFG3L2,AGK,ATAD3B,DNAJA3,HAX1,HSPD1,HUWE1,LMNA,MTX2,NDUFA10,NDUFA5,NDUFA9,NDUFAF4,NDUFS1,NDUFS2,NDUFS7,NDUFV1,NMT1,RHOT2,SCO2,SLC25A5,SQSTM1,TFB2M,TIGAR,TIMM23,TIMM44,TIMM50,TIMMDC1,YME1L1
GO:BP	mitotic nuclear membrane reassembly	GO:0007084	2.6083432765718418e-8	7.583635252928505	51	276	12	18123	EMD,NUP205,KPNB1,LMNA,NUP107,NUP133,NUP160,NUP188,NUP43,NUP85,NUP93,VPS4A
GO:BP	mitotic nuclear membrane organization	GO:0101024	2.6083432765718418e-8	7.583635252928505	51	276	12	18123	EMD,NUP205,KPNB1,LMNA,NUP107,NUP133,NUP160,NUP188,NUP43,NUP85,NUP93,VPS4A
GO:BP	viral gene expression	GO:0019080	3.158997048632295e-8	7.500450779844552	237	276	22	18123	NUP205,RAE1,RPN1,RPS27,DDOST,MAGT1,NUP107,NUP133,NUP160,NUP188,NUP43,NUP85,NUP93,POLR2B,POLR2C,POM121C,RPL23,RPL38,RPS16,RPS18,RPS3,TRIM32
GO:BP	nuclear membrane reassembly	GO:0031468	5.4115058597398643e-8	7.266681866949867	54	276	12	18123	EMD,NUP205,KPNB1,LMNA,NUP107,NUP133,NUP160,NUP188,NUP43,NUP85,NUP93,VPS4A
GO:BP	nitrogen compound transport	GO:0071705	6.557499784561241e-8	7.18326171500583	2216	276	74	18123	ABCD3,AKAP8L,ARFGEF2,ATAD1,CHCHD4,DERL1,DNAJA1,EMD,IFT22,IFT27,LRP2,NUP205,RAE1,RAF1,RPS27,SLC25A13,TTC26,ACSL3,AGK,AKAP8,ARCN1,AUP1,COPA,COPB2,DDX39A,EXOC1,EXOC2,EXOC3,EXOC4,FAF2,HAX1,HBB,HSPB1,HSPD1,HUWE1,IPO7,IPO9,KPNB1,LMNA,MTX2,NMT1,NUP107,NUP133,NUP160,NUP188,NUP43,NUP85,NUP93,PFKM,POM121C,RAB6A,RPL23,RPL38,RPS16,RPS18,RPS3,SEC16A,SETD2,SFXN4,SLC25A5,TCAF1,TCP1,THOC2,TIMM23,TIMM44,TIMM50,TM…
GO:BP	chromosome segregation	GO:0007059	7.956324702491765e-8	7.099287501361716	353	276	26	18123	AKAP8L,CHAMP1,DSN1,ERCC2,AKAP8,AURKB,CSNK2B,DYNC1H1,FANCD2,KPNB1,MMS19,NCAPD3,NCAPG2,NCAPH2,NUP43,RPS3,SLC25A5,SMC1A,SMC2,SMC3,SMC4,SPC25,USP9X,VPS4A,ZW10,ZWINT
GO:BP	viral transcription	GO:0019083	9.672170005579556e-8	7.014476078582746	181	276	19	18123	NUP205,RAE1,RPS27,NUP107,NUP133,NUP160,NUP188,NUP43,NUP85,NUP93,POLR2B,POLR2C,POM121C,RPL23,RPL38,RPS16,RPS18,RPS3,TRIM32
GO:BP	cellular response to stress	GO:0033554	9.898935879716223e-8	7.004411488877823	2142	276	72	18123	APP,BRCA2,CLPB,DERL1,DNAJA1,ERCC2,FBXO45,NUP205,PJA2,POLE,RAE1,SAMHD1,SKP1,XPR1,ASCC3,ATP2A2,AUP1,BAG2,CDC45,DNAJB11,DNAJB12,ERLIN2,FAF2,FANCD2,GIGYF2,HACD3,HSPB1,HSPD1,HUWE1,KEAP1,LMNA,MCM7,MMS19,NEFL,NUP107,NUP133,NUP160,NUP188,NUP43,NUP85,NUP93,PCNA,POLD1,POLD3,POLR2B,POLR2C,POM121C,PPP4C,PRKDC,PSMC1,PSMD1,PSMD4,RAD50,RFC3,RFC5,RNF138,RPS27L,RPS3,RUVBL1,RUVBL2,SEC16A,SETD2,SMC1A,SMC3,SQSTM1,TI…
GO:BP	organelle fission	GO:0048285	1.445342189431388e-7	6.840029320112718	544	276	32	18123	AKAP8L,ASPM,BRCA2,CHAMP1,DSN1,EMD,NUP205,PRKAR1A,AKAP8,AURKB,CSNK2B,FANCD2,KPNB1,LMNA,NCAPD3,NCAPG2,NCAPH2,NUP107,NUP133,NUP160,NUP188,NUP43,NUP85,NUP93,RAD50,SMC1A,SMC2,SMC3,SMC4,VPS4A,ZW10,ZWINT
GO:BP	nuclear membrane organization	GO:0071763	1.857512673767108e-7	6.731068214375816	74	276	13	18123	AKAP8L,EMD,NUP205,KPNB1,LMNA,NUP107,NUP133,NUP160,NUP188,NUP43,NUP85,NUP93,VPS4A
GO:BP	protein-containing complex assembly	GO:0065003	2.209096188713488e-7	6.655785373617924	1724	276	62	18123	ACACA,C9,CDC73,CHCHD4,ERCC2,FARSA,NDUFS8,NUP205,PPP6R1,RAF1,RPS27,SAMHD1,SKP1,AAR2,ACSL3,AFG3L2,ANKRD28,CDC42EP1,CDC45,CSNK2B,DNAJB12,HAX1,HSPD1,MCM7,MDN1,NCLN,NDUFA10,NDUFA5,NDUFA9,NDUFAF4,NDUFS1,NDUFS2,NDUFS7,NDUFV1,NEFL,NUP107,NUP93,PPP6C,PPP6R3,PRKDC,PRPF8,PSMC1,PSMD1,PSMD4,RICTOR,RPL38,RPS27L,RPS3,RUVBL1,RUVBL2,SCO2,SEC16A,SNRNP200,TCP1,TIMMDC1,TMED10,TRAF2,TSPYL1,TUBB4A,WDR77,YME1L1,ZW10
GO:BP	establishment of localization	GO:0051234	2.393046957502201e-7	6.621048779370681	5364	276	132	18123	ABCD3,ABCF2,ACACA,AKAP8L,APP,ARFGEF2,ATAD1,ATP1A1,BRCA2,CAD,CHAMP1,CHCHD4,DERL1,DNAJA1,DSN1,DYNC2LI1,EMD,IFT22,IFT27,IFT46,IFT52,IFT81,LRP2,NUP205,PPP6R1,RAE1,RAF1,RPS27,SLC25A11,SLC25A13,SLC25A3,TTC26,TTC30A,TUBB4B,XPR1,ACSL3,AFG3L2,AGK,AKAP8,ANKRD28,APLP2,ARCN1,ATAD3B,ATP12A,ATP2A2,AUP1,AURKB,COPA,COPB2,CSNK2B,DDOST,DDX39A,DYNC1H1,DYNC2H1,ERLIN2,ESYT2,EXOC1,EXOC2,EXOC3,EXOC4,FAF2,HAX1,HBA1,HBB,…
GO:BP	protein localization	GO:0008104	2.6807096857771936e-7	6.571750216487808	2670	276	82	18123	ABCD3,APP,ARFGEF2,ATAD1,BRCA2,CHAMP1,CHCHD4,DERL1,DNAJA1,EMD,IFT22,IFT27,LRP2,MYCBP2,NUP205,RAF1,RPS27,SKP1,TTC26,ACSL3,AGK,AKAP11,AKAP8,ARCN1,AUP1,AURKB,COPA,COPB2,DNAJA3,DYNC2H1,EXOC1,EXOC2,EXOC3,EXOC4,FAF2,HAX1,HSPB1,HSPD1,HUWE1,IPO7,IPO9,KEAP1,KPNB1,LMNA,MAGED1,MAPRE2,MTX2,MYL12A,NMT1,NUP107,NUP133,NUP160,NUP188,NUP43,NUP85,NUP93,PFKM,POM121C,RAB6A,RPL23,RPL38,RPS16,RPS18,RPS3,RUVBL2,SEC16A,S…
GO:BP	ribonucleoprotein complex export from nucleus	GO:0071426	3.1676598720224346e-7	6.499261457017523	130	276	16	18123	AKAP8L,NUP205,RAE1,DDX39A,LTV1,NUP107,NUP133,NUP160,NUP188,NUP43,NUP85,NUP93,POM121C,SETD2,THOC2,XPOT
GO:BP	ribonucleoprotein complex localization	GO:0071166	3.5596121528401256e-7	6.44859731917809	131	276	16	18123	AKAP8L,NUP205,RAE1,DDX39A,LTV1,NUP107,NUP133,NUP160,NUP188,NUP43,NUP85,NUP93,POM121C,SETD2,THOC2,XPOT
GO:BP	protein import	GO:0017038	3.703432839692791e-7	6.431395526701678	219	276	20	18123	ABCD3,ATAD1,CHCHD4,HSPD1,IPO7,IPO9,KPNB1,LMNA,NUP107,NUP133,NUP188,NUP85,NUP93,POM121C,RPL23,TIMM23,TIMM44,TIMM50,TRIM28,UBR5
GO:BP	cytoskeleton-dependent intracellular transport	GO:0030705	5.477745035588135e-7	6.2613981860678365	200	276	19	18123	APP,DYNC2LI1,IFT22,IFT27,IFT46,IFT52,IFT81,TTC26,TTC30A,DYNC1H1,DYNC2H1,HSPB1,IFT74,NEFL,RAB6A,RHOT2,TTC30B,TUBA1B,TUBB
GO:BP	intraciliary transport involved in cilium assembly	GO:0035735	7.346045442224956e-7	6.133946389461117	40	276	10	18123	DYNC2LI1,IFT22,IFT27,IFT46,IFT52,IFT81,TTC26,DYNC2H1,IFT74,TTC30B
GO:BP	response to heat	GO:0009408	7.858960202476194e-7	6.104634910474474	159	276	17	18123	CLPB,DNAJA1,NUP205,RAE1,ATP2A2,BAG2,DNAJA2,DNAJA3,HSPD1,NUP107,NUP133,NUP160,NUP188,NUP43,NUP85,NUP93,POM121C
GO:BP	intraciliary transport	GO:0042073	8.235799863160454e-7	6.084294215645692	53	276	11	18123	DYNC2LI1,IFT22,IFT27,IFT46,IFT52,IFT81,TTC26,TTC30A,DYNC2H1,IFT74,TTC30B
GO:BP	protein-containing complex subunit organization	GO:0043933	9.734568146211328e-7	6.011683310284424	2017	276	67	18123	ACACA,C9,CDC73,CHCHD4,ERCC2,FARSA,NDUFS8,NUP205,PPP6R1,RAF1,RPS27,SAMHD1,SKP1,AAR2,ACSL3,AFG3L2,ANKRD28,ATP2A2,CDC42EP1,CDC45,CSNK2B,DNAJB12,HAX1,HSPD1,MCM7,MDN1,NCLN,NDUFA10,NDUFA5,NDUFA9,NDUFAF4,NDUFS1,NDUFS2,NDUFS7,NDUFV1,NEFL,NUP107,NUP133,NUP93,PPP6C,PPP6R3,PRKDC,PRPF8,PSMC1,PSMD1,PSMD4,RICTOR,RPL23,RPL38,RPS27L,RPS3,RUVBL1,RUVBL2,SCO2,SEC16A,SETD2,SNRNP200,TCP1,TIMMDC1,TMED10,TRAF2,TSPYL1,T…
GO:BP	macromolecule localization	GO:0033036	0.00000101198139971348	5.9948274697847905	3148	276	90	18123	ABCD3,ACACA,AKAP8L,APP,ARFGEF2,ATAD1,BRCA2,CHAMP1,CHCHD4,DERL1,DNAJA1,EMD,IFT22,IFT27,LRP2,MYCBP2,NUP205,RAE1,RAF1,RPS27,SKP1,TTC26,ACSL3,AGK,AKAP11,AKAP8,ARCN1,AUP1,AURKB,COPA,COPB2,DDX39A,DNAJA3,DYNC2H1,ESYT2,EXOC1,EXOC2,EXOC3,EXOC4,FAF2,HAX1,HSPB1,HSPD1,HUWE1,IPO7,IPO9,KEAP1,KPNB1,LMNA,MAGED1,MAPRE2,MTX2,MYL12A,NMT1,NUP107,NUP133,NUP160,NUP188,NUP43,NUP85,NUP93,PFKM,POM121C,RAB6A,RPL23,RPL38,R…
GO:BP	transport along microtubule	GO:0010970	0.000001054446929112881	5.976975273651792	162	276	17	18123	APP,DYNC2LI1,IFT22,IFT27,IFT46,IFT52,IFT81,TTC26,TTC30A,DYNC1H1,DYNC2H1,HSPB1,IFT74,NEFL,RAB6A,RHOT2,TTC30B
GO:BP	nuclear envelope organization	GO:0006998	0.0000011296194389022453	5.947067842730532	85	276	13	18123	AKAP8L,EMD,NUP205,KPNB1,LMNA,NUP107,NUP133,NUP160,NUP188,NUP43,NUP85,NUP93,VPS4A
GO:BP	organic substance transport	GO:0071702	0.0000013093661193385895	5.8829389009080355	2657	276	80	18123	ABCD3,ACACA,AKAP8L,ARFGEF2,ATAD1,CHCHD4,DERL1,DNAJA1,EMD,IFT22,IFT27,LRP2,NUP205,RAE1,RAF1,RPS27,SLC25A11,SLC25A13,TTC26,ACSL3,AGK,AKAP8,ARCN1,AUP1,COPA,COPB2,DDX39A,ESYT2,EXOC1,EXOC2,EXOC3,EXOC4,FAF2,HAX1,HBA1,HBB,HSPB1,HSPD1,HUWE1,IPO7,IPO9,KPNB1,LMNA,MTX2,NMT1,NUP107,NUP133,NUP160,NUP188,NUP43,NUP85,NUP93,PFKM,POM121C,RAB6A,RPL23,RPL38,RPS16,RPS18,RPS3,SEC16A,SETD2,SFXN4,SLC25A1,SLC25A10,SLC25…
GO:BP	ATP metabolic process	GO:0046034	0.0000015237705190202248	5.817080433145665	317	276	23	18123	APP,NDUFS8,NUP205,RAE1,SLC25A13,NDUFA10,NDUFA5,NDUFA9,NDUFS1,NDUFS2,NDUFS7,NDUFV1,NUP107,NUP133,NUP160,NUP188,NUP43,NUP85,NUP93,PFKM,PFKP,POM121C,TIGAR
GO:BP	transport	GO:0006810	0.0000016236160791633823	5.7895166563832365	5214	276	127	18123	ABCD3,ABCF2,ACACA,AKAP8L,APP,ARFGEF2,ATAD1,ATP1A1,CAD,CHCHD4,DERL1,DNAJA1,DSN1,DYNC2LI1,EMD,IFT22,IFT27,IFT46,IFT52,IFT81,LRP2,NUP205,PPP6R1,RAE1,RAF1,RPS27,SLC25A11,SLC25A13,SLC25A3,TTC26,TTC30A,TUBB4B,XPR1,ACSL3,AFG3L2,AGK,AKAP8,ANKRD28,APLP2,ARCN1,ATAD3B,ATP12A,ATP2A2,AUP1,COPA,COPB2,CSNK2B,DDOST,DDX39A,DYNC1H1,DYNC2H1,ERLIN2,ESYT2,EXOC1,EXOC2,EXOC3,EXOC4,FAF2,HAX1,HBA1,HBB,HLA-C,HSPB1,HSPD1,H…
GO:BP	intracellular transport of virus	GO:0075733	0.0000018889773298723436	5.723773254132388	57	276	11	18123	NUP205,RAE1,KPNB1,NUP107,NUP133,NUP160,NUP188,NUP43,NUP85,NUP93,POM121C
GO:BP	nucleocytoplasmic transport	GO:0006913	0.0000023714934867827867	5.624978063783849	353	276	24	18123	AKAP8L,EMD,NUP205,RAE1,DDX39A,IPO7,IPO9,KPNB1,LMNA,LTV1,NUP107,NUP133,NUP160,NUP188,NUP43,NUP85,NUP93,POM121C,RPL23,SETD2,THOC2,TRIM28,UBR5,XPOT
GO:BP	RNA export from nucleus	GO:0006405	0.000002707056879352531	5.567502618950802	129	276	15	18123	AKAP8L,NUP205,RAE1,DDX39A,NUP107,NUP133,NUP160,NUP188,NUP43,NUP85,NUP93,POM121C,SETD2,THOC2,XPOT
GO:BP	nuclear transport	GO:0051169	0.0000028088878368242162	5.551465602493286	356	276	24	18123	AKAP8L,EMD,NUP205,RAE1,DDX39A,IPO7,IPO9,KPNB1,LMNA,LTV1,NUP107,NUP133,NUP160,NUP188,NUP43,NUP85,NUP93,POM121C,RPL23,SETD2,THOC2,TRIM28,UBR5,XPOT
GO:BP	regulation of carbohydrate catabolic process	GO:0043470	0.000003104927462479246	5.507948541385299	92	276	13	18123	APP,NUP205,RAE1,NUP107,NUP133,NUP160,NUP188,NUP43,NUP85,NUP93,PHKG2,POM121C,TIGAR
GO:BP	RNA localization	GO:0006403	0.0000032268775790838047	5.491217510498443	222	276	19	18123	AKAP8L,NUP205,RAE1,DDX39A,NUP107,NUP133,NUP160,NUP188,NUP43,NUP85,NUP93,POM121C,RUVBL1,RUVBL2,SETD2,TCP1,THOC2,XPOT,YY1
GO:BP	mRNA-containing ribonucleoprotein complex export from nucleus	GO:0071427	0.0000037416523473830805	5.426936567083788	112	276	14	18123	AKAP8L,NUP205,RAE1,DDX39A,NUP107,NUP133,NUP160,NUP188,NUP43,NUP85,NUP93,POM121C,SETD2,THOC2
GO:BP	mRNA export from nucleus	GO:0006406	0.0000037416523473830805	5.426936567083788	112	276	14	18123	AKAP8L,NUP205,RAE1,DDX39A,NUP107,NUP133,NUP160,NUP188,NUP43,NUP85,NUP93,POM121C,SETD2,THOC2
GO:BP	DNA repair	GO:0006281	0.000003911606255019659	5.407644868066058	586	276	31	18123	BRCA2,ERCC2,POLE,SAMHD1,ASCC3,CDC45,FANCD2,HUWE1,MCM7,MMS19,PCNA,POLD1,POLD3,POLR2B,POLR2C,PPP4C,PRKDC,RAD50,RFC3,RFC5,RNF138,RPS3,RUVBL1,RUVBL2,SETD2,SMC1A,SMC3,TIGAR,TRIM28,UBR5,YY1
GO:BP	spindle organization	GO:0007051	0.000005800861495259395	5.236507503876079	256	276	20	18123	ASPM,DSN1,RAE1,RPS27,AURKB,DYNC1H1,KPNB1,MAPRE2,NUP107,NUP133,NUP160,NUP43,NUP85,RPS3,SMC1A,SMC3,SPC25,TUBB,ZW10,ZWINT
GO:BP	glycolytic process	GO:0006096	0.0000059712246404927395	5.2239365901326975	116	276	14	18123	APP,NUP205,RAE1,NUP107,NUP133,NUP160,NUP188,NUP43,NUP85,NUP93,PFKM,PFKP,POM121C,TIGAR
GO:BP	ATP generation from ADP	GO:0006757	0.0000066913963855847694	5.17448324258011	117	276	14	18123	APP,NUP205,RAE1,NUP107,NUP133,NUP160,NUP188,NUP43,NUP85,NUP93,PFKM,PFKP,POM121C,TIGAR
GO:BP	transport of virus	GO:0046794	0.000006927803323384846	5.159404450202765	64	276	11	18123	NUP205,RAE1,KPNB1,NUP107,NUP133,NUP160,NUP188,NUP43,NUP85,NUP93,POM121C
GO:BP	DNA metabolic process	GO:0006259	0.00000765385104331273	5.116119994123124	976	276	41	18123	BRCA2,ERCC2,POLE,SAMHD1,ANKRD28,ASCC3,AURKB,CDC45,FANCD2,HSPD1,HUWE1,KPNB1,LMNA,MCM7,MMS19,PCNA,POLD1,POLD3,POLR2B,POLR2C,PPP4C,PPP6C,PPP6R3,PRKDC,RAD50,RFC3,RFC5,RNF138,RPS3,RUVBL1,RUVBL2,SETD2,SMC1A,SMC3,TCP1,TELO2,TIGAR,TRIM28,UBR5,USP9X,YY1
GO:BP	regulation of glycolytic process	GO:0006110	0.00000774527851484273	5.1109629606956695	81	276	12	18123	APP,NUP205,RAE1,NUP107,NUP133,NUP160,NUP188,NUP43,NUP85,NUP93,POM121C,TIGAR
GO:BP	cellular response to heat	GO:0034605	0.000008373998697267445	5.077067111007435	119	276	14	18123	CLPB,NUP205,RAE1,ATP2A2,BAG2,HSPD1,NUP107,NUP133,NUP160,NUP188,NUP43,NUP85,NUP93,POM121C
GO:BP	multi-organism localization	GO:1902579	0.000009740904769147266	5.011400702464419	66	276	11	18123	NUP205,RAE1,KPNB1,NUP107,NUP133,NUP160,NUP188,NUP43,NUP85,NUP93,POM121C
GO:BP	multi-organism transport	GO:0044766	0.000009740904769147266	5.011400702464419	66	276	11	18123	NUP205,RAE1,KPNB1,NUP107,NUP133,NUP160,NUP188,NUP43,NUP85,NUP93,POM121C
GO:BP	cellular protein-containing complex assembly	GO:0034622	0.000010700884290362383	4.970580331982429	1150	276	45	18123	CDC73,CHCHD4,ERCC2,NDUFS8,NUP205,RPS27,AAR2,CDC42EP1,CDC45,CSNK2B,DNAJB12,HAX1,HSPD1,MCM7,MDN1,NDUFA10,NDUFA5,NDUFA9,NDUFAF4,NDUFS1,NDUFS2,NDUFS7,NDUFV1,NEFL,NUP107,NUP93,PRKDC,PRPF8,PSMC1,PSMD1,PSMD4,RICTOR,RPL38,RPS27L,RPS3,RUVBL1,RUVBL2,SCO2,SNRNP200,TCP1,TIMMDC1,TRAF2,TSPYL1,TUBB4A,WDR77
GO:BP	generation of precursor metabolites and energy	GO:0006091	0.000011935202431552466	4.923170210577576	545	276	29	18123	APP,NDUFS8,NUP205,P4HA2,RAE1,SLC25A13,ALDH1B1,ALDH2,CS,NDUFA10,NDUFA5,NDUFA9,NDUFS1,NDUFS2,NDUFS7,NDUFV1,NUP107,NUP133,NUP160,NUP188,NUP43,NUP85,NUP93,PFKM,PFKP,PHKG2,POM121C,SCO2,TIGAR
GO:BP	ADP metabolic process	GO:0046031	0.000015990906608973937	4.79612691310724	125	276	14	18123	APP,NUP205,RAE1,NUP107,NUP133,NUP160,NUP188,NUP43,NUP85,NUP93,PFKM,PFKP,POM121C,TIGAR
GO:BP	microtubule cytoskeleton organization	GO:0000226	0.000019387390794674605	4.712480635466091	663	276	32	18123	ASPM,BRCA2,DSN1,RAE1,RPS27,TTC26,TUBB4B,AURKB,DYNC1H1,KPNB1,LMNA,MAPRE2,NEFL,NUP107,NUP133,NUP160,NUP43,NUP85,RPS3,SETD2,SMC1A,SMC3,SON,SPC25,TUBA1B,TUBB,TUBB2B,TUBB3,TUBB4A,TUBB6,ZW10,ZWINT
GO:BP	microtubule-based transport	GO:0099111	0.000019774185188052522	4.703901402931333	196	276	17	18123	APP,DYNC2LI1,IFT22,IFT27,IFT46,IFT52,IFT81,TTC26,TTC30A,DYNC1H1,DYNC2H1,HSPB1,IFT74,NEFL,RAB6A,RHOT2,TTC30B
GO:BP	localization	GO:0051179	0.000020855522458340082	4.68077892603239	6938	276	152	18123	ABCD3,ABCF2,ACACA,AKAP8L,APP,ARFGEF2,ASPM,ATAD1,ATP1A1,BRCA2,C5,CAD,CHAMP1,CHCHD4,DERL1,DNAJA1,DSN1,DYNC2LI1,EMD,FAT1,FBXO45,IFT22,IFT27,IFT46,IFT52,IFT81,LRP2,MYCBP2,NUP205,PPP6R1,RAE1,RAF1,RPS27,SKP1,SLC25A11,SLC25A13,SLC25A3,TTC26,TTC30A,TUBB4B,XPR1,1672,ACSL3,AFG3L2,AGK,AKAP11,AKAP8,ANKRD28,APLP2,ARCN1,ATAD3B,ATP12A,ATP2A2,AUP1,AURKB,C1QBP,COPA,COPB2,CSNK2B,DDOST,DDX39A,DNAJA3,DYNC1H1,DYNC2H1…
GO:BP	membrane assembly	GO:0071709	0.000030185178123194606	4.520206257024612	91	276	12	18123	EMD,NUP205,KPNB1,LMNA,NUP107,NUP133,NUP160,NUP188,NUP43,NUP85,NUP93,VPS4A
GO:BP	nuclear export	GO:0051168	0.0000310978781304777	4.507269242730802	202	276	17	18123	AKAP8L,EMD,NUP205,RAE1,DDX39A,LTV1,NUP107,NUP133,NUP160,NUP188,NUP43,NUP85,NUP93,POM121C,SETD2,THOC2,XPOT
GO:BP	nucleoside diphosphate phosphorylation	GO:0006165	0.00004345623526005974	4.361947900578827	135	276	14	18123	APP,NUP205,RAE1,NUP107,NUP133,NUP160,NUP188,NUP43,NUP85,NUP93,PFKM,PFKP,POM121C,TIGAR
GO:BP	nucleotide phosphorylation	GO:0046939	0.00005251232780767494	4.2797387295396305	137	276	14	18123	APP,NUP205,RAE1,NUP107,NUP133,NUP160,NUP188,NUP43,NUP85,NUP93,PFKM,PFKP,POM121C,TIGAR
GO:BP	mitotic sister chromatid segregation	GO:0000070	0.00005693268738501966	4.244638315767958	185	276	16	18123	AKAP8L,CHAMP1,DSN1,AKAP8,AURKB,CSNK2B,KPNB1,NCAPD3,NCAPG2,NCAPH2,SMC1A,SMC2,SMC4,VPS4A,ZW10,ZWINT
GO:BP	purine ribonucleoside diphosphate metabolic process	GO:0009179	0.000057653569860598093	4.2391737963873375	138	276	14	18123	APP,NUP205,RAE1,NUP107,NUP133,NUP160,NUP188,NUP43,NUP85,NUP93,PFKM,PFKP,POM121C,TIGAR
GO:BP	purine nucleoside diphosphate metabolic process	GO:0009135	0.000057653569860598093	4.2391737963873375	138	276	14	18123	APP,NUP205,RAE1,NUP107,NUP133,NUP160,NUP188,NUP43,NUP85,NUP93,PFKM,PFKP,POM121C,TIGAR
GO:BP	protein sumoylation	GO:0016925	0.00006002229223242786	4.221687423025037	78	276	11	18123	NUP205,RAE1,NUP107,NUP133,NUP160,NUP188,NUP43,NUP85,NUP93,POM121C,TRIM28
GO:BP	membrane biogenesis	GO:0044091	0.00006289263136653397	4.2014002344325485	97	276	12	18123	EMD,NUP205,KPNB1,LMNA,NUP107,NUP133,NUP160,NUP188,NUP43,NUP85,NUP93,VPS4A
GO:BP	regulation of cellular response to heat	GO:1900034	0.0000687997243172505	4.162413301993221	79	276	11	18123	NUP205,RAE1,BAG2,NUP107,NUP133,NUP160,NUP188,NUP43,NUP85,NUP93,POM121C
GO:BP	sister chromatid segregation	GO:0000819	0.00007331283684559983	4.134819975111933	214	276	17	18123	AKAP8L,CHAMP1,DSN1,AKAP8,AURKB,CSNK2B,KPNB1,NCAPD3,NCAPG2,NCAPH2,SMC1A,SMC2,SMC3,SMC4,VPS4A,ZW10,ZWINT
GO:BP	microtubule cytoskeleton organization involved in mitosis	GO:1902850	0.00007331283684559983	4.134819975111933	214	276	17	18123	DSN1,RAE1,RPS27,AURKB,DYNC1H1,KPNB1,NUP107,NUP133,NUP160,NUP43,NUP85,SETD2,SMC1A,SMC3,SPC25,ZW10,ZWINT
GO:BP	ribonucleoside diphosphate metabolic process	GO:0009185	0.00007593243569139609	4.11957266899648	141	276	14	18123	APP,NUP205,RAE1,NUP107,NUP133,NUP160,NUP188,NUP43,NUP85,NUP93,PFKM,PFKP,POM121C,TIGAR
GO:BP	telomere maintenance	GO:0000723	0.00011104954837227898	3.9544832033453674	169	276	15	18123	BRCA2,ANKRD28,AURKB,LMNA,PCNA,POLD1,POLD3,PPP6C,PPP6R3,PRKDC,RAD50,RFC3,RFC5,TCP1,TELO2
GO:BP	mitotic spindle organization	GO:0007052	0.00011120151464342446	3.9538892973151	194	276	16	18123	DSN1,RAE1,RPS27,AURKB,DYNC1H1,KPNB1,NUP107,NUP133,NUP160,NUP43,NUP85,SMC1A,SMC3,SPC25,ZW10,ZWINT
GO:BP	mitochondrial respiratory chain complex assembly	GO:0033108	0.0001244116156158939	3.905139070108332	103	276	12	18123	CHCHD4,NDUFS8,NDUFA10,NDUFA5,NDUFA9,NDUFAF4,NDUFS1,NDUFS2,NDUFS7,NDUFV1,SCO2,TIMMDC1
GO:BP	NADH dehydrogenase complex assembly	GO:0010257	0.00014966936871998066	3.8248670731177787	67	276	10	18123	NDUFS8,NDUFA10,NDUFA5,NDUFA9,NDUFAF4,NDUFS1,NDUFS2,NDUFS7,NDUFV1,TIMMDC1
GO:BP	mitochondrial respiratory chain complex I assembly	GO:0032981	0.00014966936871998066	3.8248670731177787	67	276	10	18123	NDUFS8,NDUFA10,NDUFA5,NDUFA9,NDUFAF4,NDUFS1,NDUFS2,NDUFS7,NDUFV1,TIMMDC1
GO:BP	mRNA transport	GO:0051028	0.00018109999020176446	3.7420815731830137	151	276	14	18123	AKAP8L,NUP205,RAE1,DDX39A,NUP107,NUP133,NUP160,NUP188,NUP43,NUP85,NUP93,POM121C,SETD2,THOC2
GO:BP	pyruvate metabolic process	GO:0006090	0.00019678524827241225	3.706007460955564	152	276	14	18123	APP,NUP205,RAE1,NUP107,NUP133,NUP160,NUP188,NUP43,NUP85,NUP93,PFKM,PFKP,POM121C,TIGAR
GO:BP	response to temperature stimulus	GO:0009266	0.0001975708751416617	3.7042770764362647	229	276	17	18123	CLPB,DNAJA1,NUP205,RAE1,ATP2A2,BAG2,DNAJA2,DNAJA3,HSPD1,NUP107,NUP133,NUP160,NUP188,NUP43,NUP85,NUP93,POM121C
GO:BP	mitochondrial transport	GO:0006839	0.00019922140072694728	3.700664010699453	286	276	19	18123	ACACA,CHCHD4,SLC25A13,SLC25A3,AFG3L2,AGK,HAX1,HSPD1,HUWE1,MTX2,NMT1,RHOT2,SFXN4,SLC25A1,SLC25A10,SLC25A5,TIMM23,TIMM44,TIMM50
GO:BP	cellular response to DNA damage stimulus	GO:0006974	0.00022279012002967665	3.65210407252763	894	276	36	18123	BRCA2,DNAJA1,ERCC2,FBXO45,POLE,SAMHD1,ASCC3,CDC45,FANCD2,GIGYF2,HUWE1,MCM7,MMS19,PCNA,POLD1,POLD3,POLR2B,POLR2C,PPP4C,PRKDC,RAD50,RFC3,RFC5,RNF138,RPS27L,RPS3,RUVBL1,RUVBL2,SETD2,SMC1A,SMC3,TIGAR,TRIM28,TRIM32,UBR5,YY1
GO:BP	protein modification by small protein conjugation	GO:0032446	0.0002501626114509757	3.601777598135331	980	276	38	18123	CDC73,DERL1,DNAJA1,FBXO45,KBTBD6,MYCBP2,NUP205,PJA2,RAE1,SKP1,BAG2,CTR9,DCAF7,DNAJA3,HUWE1,KEAP1,NUP107,NUP133,NUP160,NUP188,NUP43,NUP85,NUP93,PCNA,POM121C,PRKDC,PSMC1,PSMD1,PSMD4,RNF138,RPL23,RPS3,SQSTM1,TRAF2,TRIM28,TRIM32,UBR5,USP9X
GO:BP	nuclear chromosome segregation	GO:0098813	0.00029103621487884095	3.5360529665348603	293	276	19	18123	AKAP8L,CHAMP1,DSN1,AKAP8,AURKB,CSNK2B,DYNC1H1,FANCD2,KPNB1,NCAPD3,NCAPG2,NCAPH2,SMC1A,SMC2,SMC3,SMC4,VPS4A,ZW10,ZWINT
GO:BP	RNA transport	GO:0050658	0.00031859953872427036	3.496754857315958	183	276	15	18123	AKAP8L,NUP205,RAE1,DDX39A,NUP107,NUP133,NUP160,NUP188,NUP43,NUP85,NUP93,POM121C,SETD2,THOC2,XPOT
GO:BP	telomere organization	GO:0032200	0.00031859953872427036	3.496754857315958	183	276	15	18123	BRCA2,ANKRD28,AURKB,LMNA,PCNA,POLD1,POLD3,PPP6C,PPP6R3,PRKDC,RAD50,RFC3,RFC5,TCP1,TELO2
GO:BP	nucleic acid transport	GO:0050657	0.00031859953872427036	3.496754857315958	183	276	15	18123	AKAP8L,NUP205,RAE1,DDX39A,NUP107,NUP133,NUP160,NUP188,NUP43,NUP85,NUP93,POM121C,SETD2,THOC2,XPOT
GO:BP	mitotic chromosome condensation	GO:0007076	0.0003673326167327501	3.4349405074343387	41	276	8	18123	AKAP8L,AKAP8,CSNK2B,NCAPD3,NCAPG2,NCAPH2,SMC2,SMC4
GO:BP	nucleoside diphosphate metabolic process	GO:0009132	0.00037372115175871636	3.427452321384689	160	276	14	18123	APP,NUP205,RAE1,NUP107,NUP133,NUP160,NUP188,NUP43,NUP85,NUP93,PFKM,PFKP,POM121C,TIGAR
GO:BP	mitochondrial transmembrane transport	GO:1990542	0.0003873580837410557	3.411887376350153	114	276	12	18123	ACACA,CHCHD4,SLC25A13,SLC25A3,AFG3L2,HSPD1,SFXN4,SLC25A1,SLC25A5,TIMM23,TIMM44,TIMM50
GO:BP	establishment of RNA localization	GO:0051236	0.0003942037276654662	3.4042792732658906	186	276	15	18123	AKAP8L,NUP205,RAE1,DDX39A,NUP107,NUP133,NUP160,NUP188,NUP43,NUP85,NUP93,POM121C,SETD2,THOC2,XPOT
GO:BP	regulation of gene silencing	GO:0060968	0.00044014227376163974	3.3564069173272677	138	276	13	18123	NUP205,RAE1,CDC45,NUP107,NUP133,NUP160,NUP188,NUP43,NUP85,NUP93,POLR2B,POLR2C,POM121C
GO:BP	organelle assembly	GO:0070925	0.000461802076073014	3.335544119004318	921	276	36	18123	ASPM,DYNC2LI1,IFT22,IFT27,IFT46,IFT52,IFT81,PRKAR1A,RPS27,TTC26,TUBB4B,ACTA1,ATP2A2,AUP1,AURKB,C1QBP,DYNC1H1,DYNC2H1,EXOC1,EXOC2,EXOC3,EXOC4,IFT74,KPNB1,MAPRE2,MDN1,PRKDC,RPL38,RPS27L,RPS3,SMC1A,SMC3,TTC30B,TUBB,TUBB4A,VPS4A
GO:BP	regulation of gene silencing by miRNA	GO:0060964	0.0005161963002312293	3.2871851125293055	117	276	12	18123	NUP205,RAE1,NUP107,NUP133,NUP160,NUP188,NUP43,NUP85,NUP93,POLR2B,POLR2C,POM121C
GO:BP	regulation of posttranscriptional gene silencing	GO:0060147	0.0006220652251189677	3.2061640760421026	119	276	12	18123	NUP205,RAE1,NUP107,NUP133,NUP160,NUP188,NUP43,NUP85,NUP93,POLR2B,POLR2C,POM121C
GO:BP	regulation of gene silencing by RNA	GO:0060966	0.0006819219963975225	3.166265300521795	120	276	12	18123	NUP205,RAE1,NUP107,NUP133,NUP160,NUP188,NUP43,NUP85,NUP93,POLR2B,POLR2C,POM121C
GO:BP	regulation of ATP metabolic process	GO:1903578	0.0006819219963975225	3.166265300521795	120	276	12	18123	APP,NUP205,RAE1,NUP107,NUP133,NUP160,NUP188,NUP43,NUP85,NUP93,POM121C,TIGAR
GO:BP	regulation of purine nucleotide metabolic process	GO:1900542	0.0007468530256730786	3.1267648552386387	121	276	12	18123	APP,NUP205,RAE1,NUP107,NUP133,NUP160,NUP188,NUP43,NUP85,NUP93,POM121C,TIGAR
GO:BP	regulation of nucleotide metabolic process	GO:0006140	0.0008934462642541123	3.0489315627327125	123	276	12	18123	APP,NUP205,RAE1,NUP107,NUP133,NUP160,NUP188,NUP43,NUP85,NUP93,POM121C,TIGAR
GO:BP	nucleus organization	GO:0006997	0.0009941169493247837	3.0025625215797804	148	276	13	18123	AKAP8L,EMD,NUP205,KPNB1,LMNA,NUP107,NUP133,NUP160,NUP188,NUP43,NUP85,NUP93,VPS4A
GO:BP	carbohydrate catabolic process	GO:0016052	0.0010759048677116722	2.968226127604934	201	276	15	18123	APP,NUP205,RAE1,NUP107,NUP133,NUP160,NUP188,NUP43,NUP85,NUP93,PFKM,PFKP,PHKG2,POM121C,TIGAR
GO:BP	protein import into nucleus	GO:0006606	0.0015703883657303252	2.8039929308799283	154	276	13	18123	IPO7,IPO9,KPNB1,LMNA,NUP107,NUP133,NUP188,NUP85,NUP93,POM121C,RPL23,TRIM28,UBR5
GO:BP	nucleotide-excision repair	GO:0006289	0.0016189038727893598	2.790778938001758	107	276	11	18123	BRCA2,ERCC2,POLE,MMS19,PCNA,POLD1,POLD3,POLR2B,POLR2C,RFC3,RFC5
GO:BP	meiotic chromosome condensation	GO:0010032	0.001751963175110575	2.756475026600787	6	276	4	18123	NCAPD3,NCAPH2,SMC2,SMC4
GO:BP	protein modification by small protein conjugation or removal	GO:0070647	0.0018491333268231976	2.733031774067393	1193	276	41	18123	CDC73,DERL1,DNAJA1,FBXO45,KBTBD6,MYCBP2,NUP205,PJA2,RAE1,SENP1,SKP1,BAG2,CTR9,DCAF7,DNAJA3,HUWE1,KEAP1,NUP107,NUP133,NUP160,NUP188,NUP43,NUP85,NUP93,PCNA,POM121C,PRKDC,PSMC1,PSMD1,PSMD4,RNF138,RPL23,RPS3,RUVBL1,SQSTM1,TRAF2,TRIM28,TRIM32,UBR5,USP9X,YY1
GO:BP	cytoskeleton organization	GO:0007010	0.002158292071706398	2.6658897846080025	1473	276	47	18123	ASPM,BRCA2,DSN1,FAT1,MYCBP2,PRKAR1A,RAE1,RAF1,RPS27,SPRYD3,TTC26,TUBB4B,ACTA1,AKAP11,AURKB,CDC42EP1,DYNC1H1,HAX1,KPNB1,LMNA,MAPRE2,NEFL,NEFM,NUP107,NUP133,NUP160,NUP43,NUP85,PDLIM7,PLEC,RICTOR,RPS3,SETD2,SMC1A,SMC3,SON,SPC25,TRIM32,TUBA1B,TUBB,TUBB2B,TUBB3,TUBB4A,TUBB6,VPS4A,ZW10,ZWINT
GO:BP	nucleotide-excision repair, DNA gap filling	GO:0006297	0.0021805492313221914	2.661434103601791	23	276	6	18123	POLE,PCNA,POLD1,POLD3,RFC3,RFC5
GO:BP	nucleobase-containing compound transport	GO:0015931	0.0028110224873902105	2.551135680144812	246	276	16	18123	AKAP8L,NUP205,RAE1,DDX39A,NUP107,NUP133,NUP160,NUP188,NUP43,NUP85,NUP93,POM121C,SETD2,SLC25A5,THOC2,XPOT
GO:BP	cell division	GO:0051301	0.0031191013322007842	2.50597051581651	630	276	27	18123	ASPM,BRCA2,DSN1,ERCC2,RAE1,AURKB,DYNC1H1,MAPRE2,NCAPD3,NCAPG2,NUP43,PELO,RPS3,RUVBL1,SETD2,SMC1A,SMC2,SMC3,SMC4,SON,SPC25,TUBA1B,TUBB,USP9X,VPS4A,ZW10,ZWINT
GO:BP	DNA damage response, detection of DNA damage	GO:0042769	0.0033723750515113416	2.4720641322251904	38	276	7	18123	DNAJA1,PCNA,POLD1,POLD3,RFC3,RFC5,RPS3
GO:BP	regulation of generation of precursor metabolites and energy	GO:0043467	0.003938189541790607	2.4047033854623	167	276	13	18123	APP,NUP205,RAE1,NUP107,NUP133,NUP160,NUP188,NUP43,NUP85,NUP93,PHKG2,POM121C,TIGAR
GO:BP	mitochondrial electron transport, NADH to ubiquinone	GO:0006120	0.004482019653313751	2.3485262434486596	56	276	8	18123	NDUFS8,NDUFA10,NDUFA5,NDUFA9,NDUFS1,NDUFS2,NDUFS7,NDUFV1
GO:BP	microtubule-based movement	GO:0007018	0.004547321816357617	2.342244309458268	385	276	20	18123	APP,DNAJA1,DYNC2LI1,IFT22,IFT27,IFT46,IFT52,IFT81,TTC26,TTC30A,1672,DYNC1H1,DYNC2H1,HSPB1,IFT74,KPNB1,NEFL,RAB6A,RHOT2,TTC30B
GO:BP	DNA strand elongation	GO:0022616	0.004785783347742317	2.320046965774758	26	276	6	18123	POLE,MCM7,PCNA,POLD3,RAD50,RFC3
GO:BP	import into nucleus	GO:0051170	0.006231961722590263	2.205375222812848	174	276	13	18123	IPO7,IPO9,KPNB1,LMNA,NUP107,NUP133,NUP188,NUP85,NUP93,POM121C,RPL23,TRIM28,UBR5
GO:BP	DNA recombination	GO:0006310	0.00697133745093908	2.156683894521603	328	276	18	18123	BRCA2,ERCC2,SAMHD1,CDC45,FANCD2,HSPD1,MCM7,MMS19,POLR2B,POLR2C,PPP4C,PRKDC,RAD50,RNF138,RUVBL1,RUVBL2,SETD2,YY1
GO:BP	response to abiotic stimulus	GO:0009628	0.00792575626089842	2.100959287562577	1264	276	41	18123	APP,ATP1A1,BRCA2,CLPB,DNAJA1,ERCC2,NUP205,RAE1,RAF1,ACTA1,ATP2A2,AURKB,BAG2,DNAJA2,DNAJA3,FANCD2,HSPD1,LMNA,NDUFS2,NMT1,NUP107,NUP133,NUP160,NUP188,NUP43,NUP85,NUP93,PCNA,POLD1,POLD3,POM121C,PRKDC,PSMC1,PSMD1,PSMD4,RUVBL2,SDF4,SMC1A,TIGAR,TRIM32,YY1
GO:BP	catabolic process	GO:0009056	0.010689125278529252	1.9710578328876793	2779	276	71	18123	ABCD3,APP,DERL1,FBXO45,KBTBD6,LRP2,MYCBP2,NUP205,PGAM5,RAE1,RPS27,SAMHD1,SKP1,ACAD11,ALDH1B1,ALDH2,ATP2A2,AUP1,AURKB,BAG2,CSNK2B,DNAJB12,DUT,DYNC1H1,ERLIN2,EXOC1,EXOC4,FAF2,FASTKD5,GCDH,GIGYF2,HAX1,HBA1,HBB,HSPB1,HUWE1,KEAP1,KPNB1,NUP107,NUP133,NUP160,NUP188,NUP43,NUP85,NUP93,PELO,PFKM,PFKP,PHKG2,POM121C,PPP6R3,PSMC1,PSMD1,PSMD4,RPL23,RPL38,RPS16,RPS18,RPS3,SEC16A,SKIV2L,SLC25A5,SQSTM1,TIGAR,TRAF…
GO:BP	peptidyl-lysine modification	GO:0018205	0.010918696114947236	1.9618292209621815	408	276	20	18123	BRCA2,NUP205,RAE1,SENP1,CTR9,EP400,LMNA,NUP107,NUP133,NUP160,NUP188,NUP43,NUP85,NUP93,POM121C,RUVBL1,RUVBL2,SETD2,TAF6L,TRIM28
GO:BP	membrane organization	GO:0061024	0.012277397687949547	1.9108936763162188	1016	276	35	18123	AKAP8L,APP,DNAJC11,EMD,IMMT,LRP2,NUP205,PPP6R1,AFG3L2,AGK,ANKRD28,ATP2A2,AURKB,DNAJA3,HUWE1,KPNB1,LMNA,MTCH1,MTX2,NMT1,NUP107,NUP133,NUP160,NUP188,NUP43,NUP85,NUP93,PPP6C,PPP6R3,RHOT2,SEC16A,SLC25A5,TIMM50,TMED10,VPS4A
GO:BP	DNA-dependent DNA replication	GO:0006261	0.01364806409963358	1.8649289464599796	216	276	14	18123	BRCA2,POLE,SAMHD1,CDC45,DNAJA3,MCM7,PCNA,POLD1,POLD3,PSMC1,PSMD1,PSMD4,RFC3,RFC5
GO:BP	nuclear DNA replication	GO:0033260	0.015889603145349766	1.798886949484691	66	276	8	18123	BRCA2,CDC45,MCM7,PCNA,POLD1,POLD3,RFC3,RFC5
GO:BP	DNA strand elongation involved in DNA replication	GO:0006271	0.017529167748595694	1.75623870288924	19	276	5	18123	POLE,MCM7,PCNA,POLD3,RFC3
GO:BP	endomembrane system organization	GO:0010256	0.017659708683883068	1.7530164648595592	572	276	24	18123	AKAP8L,APP,ARFGEF2,EMD,NUP205,ATP2A2,DYNC2H1,ESYT2,HUWE1,KPNB1,LMNA,NUP107,NUP133,NUP160,NUP188,NUP43,NUP85,NUP93,SEC16A,SQSTM1,TMED10,TMED5,VPS4A,ZW10
GO:BP	chromosome condensation	GO:0030261	0.01780860709605346	1.7493700476425718	67	276	8	18123	AKAP8L,AKAP8,CSNK2B,NCAPD3,NCAPG2,NCAPH2,SMC2,SMC4
GO:BP	regulation of DNA metabolic process	GO:0051052	0.019939001393869966	1.7002965962747105	389	276	19	18123	ERCC2,AURKB,LMNA,MMS19,PCNA,POLR2B,POLR2C,PPP4C,PRKDC,RAD50,RFC3,RFC5,RPS3,SETD2,TCP1,TIGAR,TRIM28,UBR5,USP9X
GO:BP	DNA conformation change	GO:0071103	0.024220829490095488	1.6158109876668485	359	276	18	18123	AKAP8L,ERCC2,AKAP8,ASCC3,CSNK2B,MCM7,NCAPD3,NCAPG2,NCAPH2,RAD50,RFC3,RFC5,RUVBL1,RUVBL2,SMC2,SMC4,TRIM28,TSPYL1
GO:BP	cell cycle DNA replication	GO:0044786	0.024779952948903835	1.605899522578633	70	276	8	18123	BRCA2,CDC45,MCM7,PCNA,POLD1,POLD3,RFC3,RFC5
GO:BP	ribonucleotide metabolic process	GO:0009259	0.026234987364017175	1.581119140641893	433	276	20	18123	ACACA,APP,CAD,NUP205,RAE1,SLC25A13,ACSL3,GCDH,NUP107,NUP133,NUP160,NUP188,NUP43,NUP85,NUP93,PFKM,PFKP,POM121C,SLC25A1,TIGAR
GO:BP	protein localization to nucleus	GO:0034504	0.02755983895248689	1.5597233245819235	294	276	16	18123	SKP1,IPO7,IPO9,KPNB1,LMNA,MAGED1,NUP107,NUP133,NUP188,NUP85,NUP93,POM121C,RPL23,TCP1,TRIM28,UBR5
GO:BP	respiratory electron transport chain	GO:0022904	0.02760097401795176	1.5590755917334138	117	276	10	18123	NDUFS8,SLC25A13,NDUFA10,NDUFA5,NDUFA9,NDUFS1,NDUFS2,NDUFS7,NDUFV1,SCO2
GO:BP	protein folding	GO:0006457	0.02794071302537736	1.5537625152212775	230	276	14	18123	CHCHD4,DERL1,DNAJA1,BAG2,CSNK2B,DNAJA2,DNAJA3,DNAJB11,DNAJB12,HSPB1,HSPD1,PSMC1,RUVBL2,TCP1
GO:BP	protein targeting	GO:0006605	0.0295242179134892	1.5298215978754859	400	276	19	18123	ABCD3,ATAD1,CHCHD4,RPS27,AGK,EXOC4,HAX1,HSPD1,HUWE1,RPL23,RPL38,RPS16,RPS18,RPS3,TCAF1,TIMM23,TIMM44,TIMM50,VPS4A
GO:BP	DNA biosynthetic process	GO:0071897	0.030066407268441526	1.521918464041482	201	276	13	18123	POLE,ANKRD28,AURKB,PCNA,POLD1,POLD3,PPP6C,PPP6R3,RAD50,RFC3,RFC5,TCP1,TELO2
GO:BP	positive regulation of DNA metabolic process	GO:0051054	0.030066407268441526	1.521918464041482	201	276	13	18123	ERCC2,AURKB,MMS19,PCNA,PRKDC,RAD50,RFC3,RFC5,RPS3,TCP1,TIGAR,TRIM28,USP9X
GO:BP	base-excision repair, gap-filling	GO:0006287	0.030073237691499475	1.5218198131413025	35	276	6	18123	POLE,PCNA,POLD1,POLD3,RFC3,RFC5
GO:BP	transcription-coupled nucleotide-excision repair	GO:0006283	0.030603171309386907	1.5142335666294333	72	276	8	18123	ERCC2,PCNA,POLD1,POLD3,POLR2B,POLR2C,RFC3,RFC5
GO:BP	ribose phosphate metabolic process	GO:0019693	0.037720493178205285	1.4234226376957655	444	276	20	18123	ACACA,APP,CAD,NUP205,RAE1,SLC25A13,ACSL3,GCDH,NUP107,NUP133,NUP160,NUP188,NUP43,NUP85,NUP93,PFKM,PFKP,POM121C,SLC25A1,TIGAR
GO:BP	purine nucleotide metabolic process	GO:0006163	0.04023860241212203	1.395357111829961	446	276	20	18123	ACACA,APP,NUP205,RAE1,SAMHD1,SLC25A13,ACSL3,GCDH,NUP107,NUP133,NUP160,NUP188,NUP43,NUP85,NUP93,PFKM,PFKP,POM121C,SLC25A1,TIGAR
GO:BP	DNA replication	GO:0006260	0.04101478454459131	1.38705956550618	338	276	17	18123	BRCA2,POLE,SAMHD1,CDC45,DNAJA3,DUT,MCM7,PCNA,POLD1,POLD3,PSMC1,PSMD1,PSMD4,RAD50,RFC3,RFC5,SMC3
GO:BP	nucleotide-excision repair, DNA incision, 5'-to lesion	GO:0006296	0.04198666304595025	1.3768886402065033	37	276	6	18123	ERCC2,PCNA,POLD1,POLD3,RFC3,RFC5
GO:BP	base-excision repair	GO:0006284	0.045746317236748636	1.3396438626496798	76	276	8	18123	POLE,HUWE1,PCNA,POLD1,POLD3,RFC3,RFC5,RPS3
GO:BP	Golgi vesicle transport	GO:0048193	0.04922522185128118	1.3078123178801417	415	276	19	18123	APP,ARFGEF2,PPP6R1,ACSL3,ANKRD28,ARCN1,COPA,COPB2,DYNC1H1,EXOC1,EXOC2,EXOC4,PPP6C,PPP6R3,RAB6A,SEC16A,TMED10,TMED5,ZW10
GO:CC	protein-containing complex	GO:0032991	1.722114518538701e-19	18.763937971862767	5541	281	159	18964	AKAP8L,APP,ATP1A1,BRCA2,C5,C9,CAD,CDC73,DERL1,DNAJC11,DSN1,DYNC2LI1,ERCC2,FARSA,FBXO45,IFT22,IFT27,IFT46,IFT52,IFT81,IMMT,KBTBD6,LRP2,NDUFS8,NUP205,POLE,PRKAR1A,RAE1,RPN1,RPS27,SKP1,TTC26,TTC30A,AAR2,ACTA1,AFG3L2,AGK,ARCN1,ASCC3,ATP12A,ATP2A2,AUP1,AURKB,BAG2,CDC45,COPA,COPB2,CSNK2B,CTR9,DCAF7,DDOST,DNAJB11,DPM1,DYNC1H1,DYNC2H1,EP400,ERLIN2,EXOC1,EXOC2,EXOC3,EXOC4,FAF2,GIGYF2,GPN3,HAX1,HBA1,HBB,HL…
GO:CC	intracellular organelle	GO:0043229	2.204953680986999e-19	18.65660052923607	13117	281	260	18964	ABCD3,ACACA,AKAP8L,APP,ARFGEF2,ASPM,ATAD1,ATAD3A,ATP1A1,BRCA2,CAD,CDC73,CHAMP1,CHCHD4,CLPB,DERL1,DNAJA1,DNAJC11,DSN1,DYNC2LI1,EMD,ERCC2,FAT1,IFT22,IFT27,IFT46,IFT52,IFT81,IMMT,KBTBD6,LMNB1,LRP2,MYCBP2,NDUFS8,NUP205,P4HA2,PGAM5,PJA2,POLE,PPP6R1,PRKAR1A,RAE1,RAF1,RCN2,RPN1,RPS27,SAMHD1,SENP1,SKP1,SLC25A11,SLC25A13,SLC25A3,TTC26,TTC30A,TUBB4B,XPR1,ZBTB10,ZNF143,ZNF281,ZNF629,ZNF655,1672,AAR2,ACAD11,…
GO:CC	envelope	GO:0031975	2.1398833582789367e-18	17.669609898723895	1244	281	67	18964	APP,ATAD1,ATAD3A,CHCHD4,CLPB,DNAJC11,EMD,IMMT,LMNB1,NDUFS8,NUP205,PGAM5,RAE1,RAF1,SENP1,SLC25A11,SLC25A13,SLC25A3,ACAD11,ACSL3,AFG3L2,AGK,ATAD3B,DHCR7,DNAJB12,HACD3,HAX1,HSPD1,IPO7,IPO9,KPNB1,LMNA,LMNB2,MTCH1,MTX2,NDUFA10,NDUFA5,NDUFA9,NDUFAF4,NDUFS1,NDUFS2,NDUFS7,NDUFV1,NUP107,NUP133,NUP160,NUP188,NUP43,NUP85,NUP93,POM121C,RHOT2,RMDN3,RPS3,SCO2,SFXN4,SLC25A1,SLC25A10,SLC25A5,TIGAR,TIMM23,TIMM44,…
GO:CC	organelle envelope	GO:0031967	2.1398833582789367e-18	17.669609898723895	1244	281	67	18964	APP,ATAD1,ATAD3A,CHCHD4,CLPB,DNAJC11,EMD,IMMT,LMNB1,NDUFS8,NUP205,PGAM5,RAE1,RAF1,SENP1,SLC25A11,SLC25A13,SLC25A3,ACAD11,ACSL3,AFG3L2,AGK,ATAD3B,DHCR7,DNAJB12,HACD3,HAX1,HSPD1,IPO7,IPO9,KPNB1,LMNA,LMNB2,MTCH1,MTX2,NDUFA10,NDUFA5,NDUFA9,NDUFAF4,NDUFS1,NDUFS2,NDUFS7,NDUFV1,NUP107,NUP133,NUP160,NUP188,NUP43,NUP85,NUP93,POM121C,RHOT2,RMDN3,RPS3,SCO2,SFXN4,SLC25A1,SLC25A10,SLC25A5,TIGAR,TIMM23,TIMM44,…
GO:CC	intracellular anatomical structure	GO:0005622	3.9781697280576995e-17	16.400316691702685	14808	281	272	18964	ABCD3,ACACA,AKAP8L,APP,ARFGEF2,ASPM,ATAD1,ATAD3A,ATP1A1,BRCA2,CAD,CDC73,CHAMP1,CHCHD4,CLPB,DERL1,DNAJA1,DNAJC11,DSN1,DYNC2LI1,EMD,ERCC2,FARSA,FAT1,FBXO45,IFT22,IFT27,IFT46,IFT52,IFT81,IMMT,IRS4,KBTBD6,LMNB1,LRP2,MYCBP2,NDUFS8,NUP205,P4HA2,PGAM5,PJA2,POLE,PPP6R1,PRKAR1A,RAE1,RAF1,RCN2,RPN1,RPS27,SAMHD1,SENP1,SKP1,SLC25A11,SLC25A13,SLC25A3,SPRYD3,TTC26,TTC30A,TUBB4B,XPR1,ZBTB10,ZNF143,ZNF281,ZNF629…
GO:CC	organelle	GO:0043226	5.177778838887884e-16	15.285856503747008	14027	281	264	18964	ABCD3,ACACA,AKAP8L,APP,ARFGEF2,ASPM,ATAD1,ATAD3A,ATP1A1,BRCA2,C5,C9,CAD,CDC73,CHAMP1,CHCHD4,CLPB,DERL1,DNAJA1,DNAJC11,DSN1,DYNC2LI1,EMD,ERCC2,FAT1,FBXO45,IFT22,IFT27,IFT46,IFT52,IFT81,IMMT,KBTBD6,LMNB1,LRP2,MYCBP2,NDUFS8,NUP205,P4HA2,PGAM5,PJA2,POLE,PPP6R1,PRKAR1A,RAE1,RAF1,RCN2,RPN1,RPS27,SAMHD1,SENP1,SKP1,SLC25A11,SLC25A13,SLC25A3,TTC26,TTC30A,TUBB4B,XPR1,ZBTB10,ZNF143,ZNF281,ZNF629,ZNF655,1672…
GO:CC	membrane-bounded organelle	GO:0043227	5.206656028195138e-16	15.283441112547306	13201	281	256	18964	ABCD3,ACACA,AKAP8L,APP,ARFGEF2,ASPM,ATAD1,ATAD3A,ATP1A1,BRCA2,C5,C9,CAD,CDC73,CHAMP1,CHCHD4,CLPB,DERL1,DNAJA1,DNAJC11,DSN1,DYNC2LI1,EMD,ERCC2,FAT1,IFT22,IFT27,IFT46,IFT52,IFT81,IMMT,KBTBD6,LMNB1,LRP2,MYCBP2,NDUFS8,NUP205,P4HA2,PGAM5,PJA2,POLE,PPP6R1,PRKAR1A,RAE1,RAF1,RCN2,RPN1,RPS27,SAMHD1,SENP1,SKP1,SLC25A11,SLC25A13,SLC25A3,TTC26,TTC30A,TUBB4B,XPR1,ZBTB10,ZNF143,ZNF281,ZNF629,ZNF655,1672,AAR2,A…
GO:CC	organelle lumen	GO:0043233	8.997489247502968e-16	15.045878663680655	5579	281	152	18964	ABCD3,ACACA,AKAP8L,APP,ATAD3A,BRCA2,CAD,CDC73,CHAMP1,CHCHD4,CLPB,DNAJC11,DSN1,EMD,ERCC2,IMMT,LMNB1,LRP2,MYCBP2,NDUFS8,NUP205,P4HA2,POLE,RAE1,RAF1,RCN2,RPS27,SAMHD1,SENP1,SKP1,TUBB4B,ZBTB10,ZNF143,ZNF281,ZNF655,1672,AGK,AKAP11,AKAP8,ALDH1B1,ALDH2,ANKRD28,APLP2,ASCC3,AURKB,C1QBP,CALU,CDC45,CS,CSNK2B,CTR9,DCAF7,DDX39A,DNAJA3,DNAJB11,DUT,DYNC1H1,EP400,FAF2,FANCD2,FASTKD5,GCDH,HAX1,HBA1,HBB,HSPD1,HUWE…
GO:CC	intracellular organelle lumen	GO:0070013	8.997489247502968e-16	15.045878663680655	5579	281	152	18964	ABCD3,ACACA,AKAP8L,APP,ATAD3A,BRCA2,CAD,CDC73,CHAMP1,CHCHD4,CLPB,DNAJC11,DSN1,EMD,ERCC2,IMMT,LMNB1,LRP2,MYCBP2,NDUFS8,NUP205,P4HA2,POLE,RAE1,RAF1,RCN2,RPS27,SAMHD1,SENP1,SKP1,TUBB4B,ZBTB10,ZNF143,ZNF281,ZNF655,1672,AGK,AKAP11,AKAP8,ALDH1B1,ALDH2,ANKRD28,APLP2,ASCC3,AURKB,C1QBP,CALU,CDC45,CS,CSNK2B,CTR9,DCAF7,DDX39A,DNAJA3,DNAJB11,DUT,DYNC1H1,EP400,FAF2,FANCD2,FASTKD5,GCDH,HAX1,HBA1,HBB,HSPD1,HUWE…
GO:CC	membrane-enclosed lumen	GO:0031974	8.997489247502968e-16	15.045878663680655	5579	281	152	18964	ABCD3,ACACA,AKAP8L,APP,ATAD3A,BRCA2,CAD,CDC73,CHAMP1,CHCHD4,CLPB,DNAJC11,DSN1,EMD,ERCC2,IMMT,LMNB1,LRP2,MYCBP2,NDUFS8,NUP205,P4HA2,POLE,RAE1,RAF1,RCN2,RPS27,SAMHD1,SENP1,SKP1,TUBB4B,ZBTB10,ZNF143,ZNF281,ZNF655,1672,AGK,AKAP11,AKAP8,ALDH1B1,ALDH2,ANKRD28,APLP2,ASCC3,AURKB,C1QBP,CALU,CDC45,CS,CSNK2B,CTR9,DCAF7,DDX39A,DNAJA3,DNAJB11,DUT,DYNC1H1,EP400,FAF2,FANCD2,FASTKD5,GCDH,HAX1,HBA1,HBB,HSPD1,HUWE…
GO:CC	intracellular membrane-bounded organelle	GO:0043231	1.1295775743962569e-15	14.947083938293543	12046	281	243	18964	ABCD3,ACACA,AKAP8L,APP,ARFGEF2,ASPM,ATAD1,ATAD3A,ATP1A1,BRCA2,CAD,CDC73,CHAMP1,CHCHD4,CLPB,DERL1,DNAJA1,DNAJC11,DSN1,DYNC2LI1,EMD,ERCC2,FAT1,IFT27,IMMT,KBTBD6,LMNB1,LRP2,MYCBP2,NDUFS8,NUP205,P4HA2,PGAM5,PJA2,POLE,PPP6R1,PRKAR1A,RAE1,RAF1,RCN2,RPN1,RPS27,SAMHD1,SENP1,SKP1,SLC25A11,SLC25A13,SLC25A3,TUBB4B,XPR1,ZBTB10,ZNF143,ZNF281,ZNF629,ZNF655,1672,AAR2,ACAD11,ACSL3,AFG3L2,AGK,AKAP11,AKAP8,ALDH1B1…
GO:CC	cytoplasm	GO:0005737	4.794308965789442e-12	11.319273981605301	11951	281	235	18964	ABCD3,ACACA,AKAP8L,APP,ARFGEF2,ASPM,ATAD1,ATAD3A,ATP1A1,BRCA2,CAD,CDC73,CHAMP1,CHCHD4,CLPB,DERL1,DNAJA1,DNAJC11,DSN1,DYNC2LI1,EMD,ERCC2,FARSA,FAT1,FBXO45,IFT27,IFT46,IMMT,IRS4,KBTBD6,LRP2,MYCBP2,NDUFS8,NUP205,P4HA2,PGAM5,PJA2,PPP6R1,PRKAR1A,RAE1,RAF1,RCN2,RPN1,RPS27,SENP1,SKP1,SLC25A11,SLC25A13,SLC25A3,SPRYD3,TTC30A,TUBB4B,XPR1,ZNF655,1672,ACAD11,ACSL3,ACTA1,AFG3L2,AGK,AKAP11,AKAP8,ALDH1B1,ALDH2,…
GO:CC	intracellular non-membrane-bounded organelle	GO:0043232	1.4180121466446723e-11	10.848320048984997	5094	281	134	18964	ACACA,AKAP8L,APP,ARFGEF2,ASPM,ATAD3A,BRCA2,CDC73,CHAMP1,DNAJA1,DSN1,DYNC2LI1,EMD,ERCC2,IFT22,IFT27,IFT46,IFT52,IFT81,LMNB1,MYCBP2,PJA2,POLE,PRKAR1A,RAE1,RCN2,RPS27,SAMHD1,SKP1,TTC26,TTC30A,TUBB4B,ZNF655,ACSL3,ACTA1,AKAP11,AKAP8,AUP1,AURKB,BAG2,BHLHE22,C1QBP,CDC42EP1,CDC45,CSNK2B,CTR9,DNAJA3,DYNC1H1,DYNC2H1,EP400,FAF2,FANCD2,FASTKD5,GIGYF2,HAX1,HBA1,HSPB1,IFT74,KEAP1,KPNB1,LMNA,LMNB2,MAGED1,MAGED2…
GO:CC	non-membrane-bounded organelle	GO:0043228	1.6135724532479372e-11	10.792211528965181	5102	281	134	18964	ACACA,AKAP8L,APP,ARFGEF2,ASPM,ATAD3A,BRCA2,CDC73,CHAMP1,DNAJA1,DSN1,DYNC2LI1,EMD,ERCC2,IFT22,IFT27,IFT46,IFT52,IFT81,LMNB1,MYCBP2,PJA2,POLE,PRKAR1A,RAE1,RCN2,RPS27,SAMHD1,SKP1,TTC26,TTC30A,TUBB4B,ZNF655,ACSL3,ACTA1,AKAP11,AKAP8,AUP1,AURKB,BAG2,BHLHE22,C1QBP,CDC42EP1,CDC45,CSNK2B,CTR9,DNAJA3,DYNC1H1,DYNC2H1,EP400,FAF2,FANCD2,FASTKD5,GIGYF2,HAX1,HBA1,HSPB1,IFT74,KEAP1,KPNB1,LMNA,LMNB2,MAGED1,MAGED2…
GO:CC	mitochondrial envelope	GO:0005740	5.954426664341946e-11	10.225160049210555	800	281	43	18964	ATAD1,ATAD3A,CHCHD4,CLPB,DNAJC11,IMMT,NDUFS8,PGAM5,RAF1,SLC25A11,SLC25A13,SLC25A3,ACAD11,ACSL3,AFG3L2,AGK,ATAD3B,HAX1,HSPD1,MTCH1,MTX2,NDUFA10,NDUFA5,NDUFA9,NDUFAF4,NDUFS1,NDUFS2,NDUFS7,NDUFV1,RHOT2,RMDN3,RPS3,SCO2,SFXN4,SLC25A1,SLC25A10,SLC25A5,TIGAR,TIMM23,TIMM44,TIMM50,TIMMDC1,YME1L1
GO:CC	mitochondrial membrane	GO:0031966	1.3389706031508295e-10	9.873228957737451	750	281	41	18964	ATAD1,ATAD3A,DNAJC11,IMMT,NDUFS8,PGAM5,RAF1,SLC25A11,SLC25A13,SLC25A3,ACAD11,ACSL3,AFG3L2,AGK,ATAD3B,HAX1,HSPD1,MTCH1,MTX2,NDUFA10,NDUFA5,NDUFA9,NDUFAF4,NDUFS1,NDUFS2,NDUFS7,NDUFV1,RHOT2,RMDN3,RPS3,SCO2,SFXN4,SLC25A1,SLC25A10,SLC25A5,TIGAR,TIMM23,TIMM44,TIMM50,TIMMDC1,YME1L1
GO:CC	organelle inner membrane	GO:0019866	2.2755627837906593e-10	9.64291117761411	564	281	35	18964	ATAD3A,DNAJC11,EMD,IMMT,LMNB1,NDUFS8,SLC25A11,SLC25A13,SLC25A3,ACAD11,AFG3L2,AGK,ATAD3B,HSPD1,LMNB2,MTX2,NDUFA10,NDUFA5,NDUFA9,NDUFAF4,NDUFS1,NDUFS2,NDUFS7,NDUFV1,RPS3,SCO2,SFXN4,SLC25A1,SLC25A10,SLC25A5,TIMM23,TIMM44,TIMM50,TIMMDC1,YME1L1
GO:CC	nuclear periphery	GO:0034399	3.039789610576382e-10	9.517156473670072	132	281	18	18964	AKAP8L,CAD,LMNB1,NUP205,AKAP8,CSNK2B,DCAF7,LMNA,NUP107,NUP93,PCNA,RUVBL1,RUVBL2,SMC1A,SMC3,TELO2,XPOT,YY1
GO:CC	intraciliary transport particle B	GO:0030992	3.833550046221237e-10	9.416398862744032	18	281	9	18964	IFT22,IFT27,IFT46,IFT52,IFT81,TTC26,TTC30A,IFT74,TTC30B
GO:CC	microtubule cytoskeleton	GO:0015630	4.835331116993161e-10	9.315573780658706	1313	281	55	18964	APP,ARFGEF2,ASPM,BRCA2,CHAMP1,DNAJA1,DYNC2LI1,EMD,ERCC2,IFT22,IFT27,IFT46,IFT52,IFT81,MYCBP2,PRKAR1A,RAE1,SKP1,TTC26,TTC30A,TUBB4B,ACTA1,AKAP11,AURKB,BAG2,CDC45,DYNC1H1,DYNC2H1,HSPB1,IFT74,KEAP1,MAPRE2,MMS19,NUBP2,NUP85,NUP93,PCNA,PPP4C,RMDN3,RPS3,RUVBL1,RUVBL2,SLC25A5,SMC1A,SMC3,TCP1,TTC30B,TUBA1B,TUBB,TUBB2B,TUBB3,TUBB4A,TUBB6,VPS4A,ZW10
GO:CC	intraciliary transport particle	GO:0030990	5.480120898026109e-10	9.26120986035387	26	281	10	18964	DYNC2LI1,IFT22,IFT27,IFT46,IFT52,IFT81,TTC26,TTC30A,IFT74,TTC30B
GO:CC	mitochondrial inner membrane	GO:0005743	1.1632479631834001e-9	8.934327699232249	502	281	32	18964	ATAD3A,DNAJC11,IMMT,NDUFS8,SLC25A11,SLC25A13,SLC25A3,ACAD11,AFG3L2,AGK,ATAD3B,HSPD1,MTX2,NDUFA10,NDUFA5,NDUFA9,NDUFAF4,NDUFS1,NDUFS2,NDUFS7,NDUFV1,RPS3,SCO2,SFXN4,SLC25A1,SLC25A10,SLC25A5,TIMM23,TIMM44,TIMM50,TIMMDC1,YME1L1
GO:CC	nucleus	GO:0005634	4.832468214612207e-9	8.315830993846522	7607	281	168	18964	ACACA,AKAP8L,APP,ASPM,BRCA2,CAD,CDC73,CHAMP1,DNAJA1,DNAJC11,DSN1,EMD,ERCC2,FAT1,KBTBD6,LMNB1,MYCBP2,NUP205,P4HA2,POLE,PPP6R1,RAE1,RAF1,RCN2,RPS27,SAMHD1,SENP1,SKP1,SLC25A11,TUBB4B,ZBTB10,ZNF143,ZNF281,ZNF629,ZNF655,AAR2,ACAD11,AKAP11,AKAP8,ALDH1B1,ANKRD28,APLP2,ASCC3,AURKB,BHLHE22,C1QBP,CDC45,CS,CSNK2B,CTR9,DCAF7,DDX39A,DHCR7,DNAJA3,DNAJB12,DPM1,DUT,EP400,FANCD2,GPRASP2,HACD3,HAX1,HSPB1,HUWE1,IFT…
GO:CC	catalytic complex	GO:1902494	1.0052309613136463e-8	7.997734143516994	1377	281	54	18964	CDC73,DERL1,DYNC2LI1,ERCC2,FARSA,FBXO45,KBTBD6,NDUFS8,POLE,PRKAR1A,RPN1,SKP1,AFG3L2,AUP1,CTR9,DCAF7,DDOST,DPM1,DYNC1H1,DYNC2H1,EP400,HSPB1,KEAP1,MAGT1,MMS19,NDUFA10,NDUFA5,NDUFA9,NDUFS1,NDUFS2,NDUFS7,NDUFV1,P4HA1,PCNA,PFKM,PFKP,PHKG2,POLD1,POLD3,POLR2B,POLR2C,POLR2J3,PPP4C,PRPF8,PSMC1,PSMD1,PSMD4,RUVBL1,RUVBL2,SNRNP200,TAF6L,TRAF2,WDR77,YY1
GO:CC	chromosomal region	GO:0098687	2.4324138274150023e-8	7.613962536441341	348	281	25	18964	BRCA2,CDC73,CHAMP1,DSN1,AURKB,MCM7,NCAPD3,NUP107,NUP133,NUP160,NUP43,NUP85,PCNA,POLD1,POLR2B,PRKDC,RAD50,SMC1A,SMC3,SMC4,SPC25,TELO2,THOC2,ZW10,ZWINT
GO:CC	mitochondrion	GO:0005739	2.7827879374617097e-8	7.555519887844635	1678	281	60	18964	ABCD3,ATAD1,ATAD3A,CHCHD4,CLPB,DNAJA1,DNAJC11,IMMT,NDUFS8,PGAM5,RAF1,SLC25A11,SLC25A13,SLC25A3,ACAD11,ACSL3,AFG3L2,AGK,AKAP8,ALDH1B1,ALDH2,ATAD3B,C1QBP,CS,DNAJA3,DUT,FASTKD5,GCDH,HAX1,HSPD1,MTCH1,MTX2,NDUFA10,NDUFA5,NDUFA9,NDUFAF4,NDUFS1,NDUFS2,NDUFS7,NDUFV1,NMT1,P4HA1,PPP6C,RHOT2,RMDN3,RPS3,SCO2,SFXN4,SLC25A1,SLC25A10,SLC25A5,SQSTM1,TFB2M,TIGAR,TIMM23,TIMM44,TIMM50,TIMMDC1,TUFM,YME1L1
GO:CC	nuclear lumen	GO:0031981	3.2441456910344576e-8	7.488899650332783	4453	281	114	18964	ACACA,AKAP8L,BRCA2,CAD,CDC73,CHAMP1,DNAJC11,DSN1,EMD,ERCC2,LMNB1,MYCBP2,NUP205,P4HA2,POLE,RAE1,RAF1,RCN2,RPS27,SAMHD1,SENP1,SKP1,ZBTB10,ZNF143,ZNF281,ZNF655,AKAP11,AKAP8,ALDH1B1,ANKRD28,ASCC3,AURKB,C1QBP,CDC45,CSNK2B,CTR9,DCAF7,DDX39A,DUT,EP400,FANCD2,HUWE1,IPO7,KEAP1,KPNB1,LMNA,LTV1,MAGED2,MCM7,MDN1,MMS19,MTX2,NCAPD3,NCAPG2,NCAPH2,NDUFA9,NDUFS2,NOL9,NUP107,NUP43,NUP85,NUP93,OSGEP,PCNA,PDLIM7,POL…
GO:CC	nuclear pore	GO:0005643	1.049516379987131e-7	6.979010778918158	85	281	13	18964	NUP205,RAE1,IPO7,KPNB1,NUP107,NUP133,NUP160,NUP188,NUP43,NUP85,NUP93,POM121C,XPOT
GO:CC	condensed chromosome	GO:0000793	1.4234509459696001e-7	6.846657494629983	239	281	20	18964	BRCA2,CHAMP1,DSN1,AKAP8,AURKB,FANCD2,NCAPD3,NCAPH2,NUP107,NUP133,NUP160,NUP43,NUP85,RAD50,SMC1A,SMC2,SMC3,SPC25,ZW10,ZWINT
GO:CC	host cell	GO:0043657	2.2336877963164617e-7	6.650977528540094	58	281	11	18964	NUP205,RAE1,KPNB1,NUP107,NUP133,NUP160,NUP188,NUP43,NUP85,NUP93,POM121C
GO:CC	host cellular component	GO:0018995	2.2336877963164617e-7	6.650977528540094	58	281	11	18964	NUP205,RAE1,KPNB1,NUP107,NUP133,NUP160,NUP188,NUP43,NUP85,NUP93,POM121C
GO:CC	supramolecular complex	GO:0099080	2.318474220212818e-7	6.634797728787613	1325	281	50	18964	ARFGEF2,ASPM,CHAMP1,DSN1,DYNC2LI1,EMD,LMNB1,TTC30A,TUBB4B,ACTA1,AURKB,BAG2,DNAJA3,DYNC1H1,DYNC2H1,FASTKD5,GIGYF2,HAX1,HSPB1,KEAP1,KPNB1,LMNA,LMNB2,MAPRE2,MYL12A,NEFL,NEFM,NUP107,NUP133,NUP160,NUP43,NUP85,PDLIM7,PLEC,RMDN3,SCO2,SMC1A,SPC25,SQSTM1,TCP1,TRIM32,TTC30B,TUBA1B,TUBB,TUBB2B,TUBB3,TUBB4A,TUBB6,ZW10,ZWINT
GO:CC	cytosol	GO:0005829	2.5718410221565785e-7	6.5897558807455	5361	281	127	18964	ABCD3,ACACA,APP,ARFGEF2,ATAD1,BRCA2,CAD,CDC73,DNAJA1,DSN1,EMD,ERCC2,FARSA,FBXO45,IRS4,KBTBD6,NUP205,P4HA2,PPP6R1,PRKAR1A,RAF1,RPN1,RPS27,SKP1,TUBB4B,ACTA1,AGK,AKAP11,ALDH1B1,ANKRD28,ARCN1,ASCC3,AURKB,BAG2,C1QBP,COPA,COPB2,CSNK2B,DCAF7,DNAJA2,DNAJA3,DYNC1H1,ERLIN2,EXOC1,EXOC2,EXOC3,EXOC4,FANCD2,GIGYF2,HBA1,HBB,HSPB1,HSPD1,HUWE1,IPO7,IPO9,KEAP1,KIDINS220,KPNB1,LMNA,LTV1,MAGED2,MCM7,MDN1,MMS19,MYL12…
GO:CC	ciliary tip	GO:0097542	4.06070673432127e-7	6.391398374278744	47	281	10	18964	DYNC2LI1,IFT22,IFT27,IFT46,IFT52,IFT81,TTC26,DYNC2H1,IFT74,TTC30B
GO:CC	nucleoplasm	GO:0005654	7.801515147869778e-7	6.107821043917564	4112	281	104	18964	AKAP8L,BRCA2,CAD,CDC73,CHAMP1,DNAJC11,DSN1,EMD,ERCC2,LMNB1,MYCBP2,P4HA2,POLE,RAE1,RAF1,RPS27,SAMHD1,SENP1,SKP1,ZBTB10,ZNF143,ZNF281,AKAP8,ALDH1B1,ANKRD28,ASCC3,AURKB,CDC45,CSNK2B,CTR9,DCAF7,DDX39A,DUT,EP400,FANCD2,HUWE1,IPO7,KEAP1,KPNB1,LMNA,LTV1,MAGED2,MCM7,MDN1,MMS19,NCAPD3,NCAPG2,NCAPH2,NDUFA9,NDUFS2,NOL9,NUP43,NUP85,OSGEP,PCNA,PDLIM7,POLD1,POLD3,POLR2B,POLR2C,POLR2J3,PPP4C,PPP6C,PPP6R3,PRDM2,…
GO:CC	inner mitochondrial membrane protein complex	GO:0098800	0.0000012466359332588334	5.90426035908118	145	281	15	18964	DNAJC11,IMMT,NDUFS8,AFG3L2,AGK,MTX2,NDUFA10,NDUFA5,NDUFA9,NDUFS1,NDUFS2,NDUFS7,NDUFV1,TIMM23,TIMM50
GO:CC	cytoskeleton	GO:0005856	0.0000013296499651441352	5.8762626734797365	2339	281	70	18964	ACACA,APP,ARFGEF2,ASPM,BRCA2,CHAMP1,DNAJA1,DYNC2LI1,EMD,ERCC2,IFT22,IFT27,IFT46,IFT52,IFT81,LMNB1,MYCBP2,PJA2,PRKAR1A,RAE1,SKP1,TTC26,TTC30A,TUBB4B,ACTA1,AKAP11,AURKB,BAG2,CDC42EP1,CDC45,DNAJA3,DYNC1H1,DYNC2H1,HAX1,HSPB1,IFT74,KEAP1,LMNA,LMNB2,MAPRE2,MDN1,MMS19,MYL12A,NEFL,NEFM,NOL9,NUBP2,NUP85,NUP93,PCNA,PDLIM7,PLEC,PPP4C,RMDN3,RPS3,RUVBL1,RUVBL2,SLC25A5,SMC1A,SMC3,TCP1,TTC30B,TUBA1B,TUBB,TUBB2B…
GO:CC	nuclear protein-containing complex	GO:0140513	0.000001905930681484399	5.7198928986590065	1236	281	46	18964	CDC73,DSN1,ERCC2,NUP205,POLE,RAE1,SKP1,AAR2,ASCC3,CDC45,CSNK2B,CTR9,EP400,IPO7,KPNB1,MCM7,MMS19,NUP107,NUP133,NUP160,NUP188,NUP43,NUP85,NUP93,PCNA,POLD1,POLD3,POLR2B,POLR2C,POLR2J3,POM121C,PRKDC,PRPF8,RAD50,RPS3,RUVBL1,RUVBL2,SMC3,SNRNP200,TAF6L,TELO2,THOC2,TRIM28,WDR6,XPOT,YY1
GO:CC	nuclear matrix	GO:0016363	0.000002708529897372601	5.567266366208481	110	281	13	18964	AKAP8L,CAD,LMNB1,AKAP8,CSNK2B,DCAF7,LMNA,RUVBL1,RUVBL2,SMC1A,SMC3,XPOT,YY1
GO:CC	intracellular protein-containing complex	GO:0140535	0.000003688079055768851	5.433199778205124	768	281	34	18964	BRCA2,CDC73,DERL1,ERCC2,FBXO45,KBTBD6,POLE,PRKAR1A,SKP1,AUP1,CSNK2B,CTR9,DCAF7,DPM1,EP400,HSPB1,KEAP1,MMS19,POLD1,POLD3,POLR2B,POLR2C,POLR2J3,PPP4C,PRKDC,PSMC1,PSMD1,PSMD4,RICTOR,RUVBL1,RUVBL2,TAF6L,TELO2,TRAF2
GO:CC	organelle membrane	GO:0031090	0.0000057989675863335885	5.236649318759252	3644	281	93	18964	ABCD3,APP,ARFGEF2,ATAD1,ATAD3A,ATP1A1,DERL1,DNAJA1,DNAJC11,EMD,IFT27,IMMT,LMNB1,LRP2,NDUFS8,NUP205,PGAM5,PJA2,RAF1,RPN1,SENP1,SLC25A11,SLC25A13,SLC25A3,ACAD11,ACSL3,AFG3L2,AGK,APLP2,ARCN1,ATAD3B,ATP2A2,AUP1,CALU,COPA,COPB2,DDOST,DHCR7,DNAJB12,DPM1,ERLIN2,ESYT2,EXOC3,FAF2,HACD3,HAX1,HLA-C,HSPD1,HUWE1,KPNB1,LMNA,LMNB2,MAGT1,MTCH1,MTX2,NCLN,NDUFA10,NDUFA5,NDUFA9,NDUFAF4,NDUFS1,NDUFS2,NDUFS7,NDUFV1,N…
GO:CC	condensin complex	GO:0000796	0.000010885207739726674	4.963163278211674	8	281	5	18964	NCAPD3,NCAPG2,NCAPH2,SMC2,SMC4
GO:CC	nuclear envelope	GO:0005635	0.000011693817552247006	4.932043686338523	471	281	25	18964	APP,EMD,LMNB1,NUP205,RAE1,SENP1,DHCR7,DNAJB12,HACD3,HAX1,IPO7,IPO9,KPNB1,LMNA,LMNB2,NUP107,NUP133,NUP160,NUP188,NUP43,NUP85,NUP93,POM121C,TUBB,XPOT
GO:CC	nuclear pore outer ring	GO:0031080	0.000047803425898208576	4.320540977961691	10	281	5	18964	NUP107,NUP133,NUP160,NUP43,NUP85
GO:CC	intrinsic component of mitochondrial inner membrane	GO:0031304	0.0000499864224715252	4.301147944593145	58	281	9	18964	DNAJC11,IMMT,SLC25A3,AFG3L2,AGK,MTX2,SCO2,SFXN4,TIMM23
GO:CC	integral component of mitochondrial inner membrane	GO:0031305	0.0000499864224715252	4.301147944593145	58	281	9	18964	DNAJC11,IMMT,SLC25A3,AFG3L2,AGK,MTX2,SCO2,SFXN4,TIMM23
GO:CC	condensed chromosome, centromeric region	GO:0000779	0.00006866132227111326	4.163287837241195	144	281	13	18964	CHAMP1,DSN1,AURKB,NCAPD3,NUP107,NUP133,NUP160,NUP43,NUP85,SMC1A,SPC25,ZW10,ZWINT
GO:CC	transferase complex	GO:1990234	0.00008888790164088186	4.0511573459832375	795	281	32	18964	CDC73,DERL1,ERCC2,FBXO45,KBTBD6,POLE,PRKAR1A,RPN1,SKP1,AUP1,CTR9,DCAF7,DDOST,DPM1,EP400,KEAP1,MAGT1,MMS19,PCNA,PFKM,PFKP,PHKG2,POLD1,POLD3,POLR2B,POLR2C,POLR2J3,RUVBL1,RUVBL2,TAF6L,TRAF2,WDR77
GO:CC	chromosome, centromeric region	GO:0000775	0.00009258382260313631	4.033464892021816	200	281	15	18964	CHAMP1,DSN1,AURKB,NCAPD3,NUP107,NUP133,NUP160,NUP43,NUP85,SMC1A,SMC3,SMC4,SPC25,ZW10,ZWINT
GO:CC	polymeric cytoskeletal fiber	GO:0099513	0.00012291196558289217	3.9104058361235654	766	281	31	18964	ARFGEF2,ASPM,DYNC2LI1,EMD,LMNB1,TTC30A,TUBB4B,ACTA1,AURKB,BAG2,DNAJA3,DYNC1H1,DYNC2H1,KEAP1,LMNA,LMNB2,MAPRE2,NEFL,NEFM,PDLIM7,PLEC,RMDN3,TCP1,TTC30B,TUBA1B,TUBB,TUBB2B,TUBB3,TUBB4A,TUBB6,ZW10
GO:CC	kinetochore	GO:0000776	0.00020216960022297897	3.6942841476964174	133	281	12	18964	CHAMP1,DSN1,AURKB,NUP107,NUP133,NUP160,NUP43,NUP85,SMC1A,SPC25,ZW10,ZWINT
GO:CC	supramolecular fiber	GO:0099512	0.00021070994529709638	3.6763149656462066	997	281	36	18964	ARFGEF2,ASPM,DYNC2LI1,EMD,LMNB1,TTC30A,TUBB4B,ACTA1,AURKB,BAG2,DNAJA3,DYNC1H1,DYNC2H1,HSPB1,KEAP1,LMNA,LMNB2,MAPRE2,MYL12A,NEFL,NEFM,PDLIM7,PLEC,RMDN3,SCO2,SQSTM1,TCP1,TRIM32,TTC30B,TUBA1B,TUBB,TUBB2B,TUBB3,TUBB4A,TUBB6,ZW10
GO:CC	respiratory chain complex I	GO:0045271	0.00022549669204732046	3.6468598246779607	51	281	8	18964	NDUFS8,NDUFA10,NDUFA5,NDUFA9,NDUFS1,NDUFS2,NDUFS7,NDUFV1
GO:CC	NADH dehydrogenase complex	GO:0030964	0.00022549669204732046	3.6468598246779607	51	281	8	18964	NDUFS8,NDUFA10,NDUFA5,NDUFA9,NDUFS1,NDUFS2,NDUFS7,NDUFV1
GO:CC	mitochondrial respiratory chain complex I	GO:0005747	0.00022549669204732046	3.6468598246779607	51	281	8	18964	NDUFS8,NDUFA10,NDUFA5,NDUFA9,NDUFS1,NDUFS2,NDUFS7,NDUFV1
GO:CC	integral component of mitochondrial membrane	GO:0032592	0.0002306902339273173	3.636970790573192	89	281	10	18964	DNAJC11,IMMT,SLC25A3,AFG3L2,AGK,MTX2,RHOT2,SCO2,SFXN4,TIMM23
GO:CC	supramolecular polymer	GO:0099081	0.0002542149629352672	3.594798890725471	1005	281	36	18964	ARFGEF2,ASPM,DYNC2LI1,EMD,LMNB1,TTC30A,TUBB4B,ACTA1,AURKB,BAG2,DNAJA3,DYNC1H1,DYNC2H1,HSPB1,KEAP1,LMNA,LMNB2,MAPRE2,MYL12A,NEFL,NEFM,PDLIM7,PLEC,RMDN3,SCO2,SQSTM1,TCP1,TRIM32,TTC30B,TUBA1B,TUBB,TUBB2B,TUBB3,TUBB4A,TUBB6,ZW10
GO:CC	intrinsic component of mitochondrial membrane	GO:0098573	0.0002561720549636088	3.591468247881877	90	281	10	18964	DNAJC11,IMMT,SLC25A3,AFG3L2,AGK,MTX2,RHOT2,SCO2,SFXN4,TIMM23
GO:CC	microtubule organizing center	GO:0005815	0.00045675615906892947	3.340315587748571	815	281	31	18964	ARFGEF2,ASPM,BRCA2,DYNC2LI1,EMD,IFT22,IFT27,IFT46,IFT52,IFT81,PRKAR1A,SKP1,TTC26,TTC30A,AKAP11,AURKB,CDC45,DYNC1H1,IFT74,KEAP1,MAPRE2,MMS19,NUBP2,NUP93,PCNA,PPP4C,RUVBL1,RUVBL2,TCP1,TTC30B,VPS4A
GO:CC	organelle outer membrane	GO:0031968	0.0005444728395988845	3.264023779648392	230	281	15	18964	ATAD1,DNAJC11,EMD,IMMT,PGAM5,RAF1,ACSL3,AGK,DHCR7,HAX1,MTCH1,MTX2,RHOT2,RMDN3,TIGAR
GO:CC	outer membrane	GO:0019867	0.0006063009960683636	3.217311718278907	232	281	15	18964	ATAD1,DNAJC11,EMD,IMMT,PGAM5,RAF1,ACSL3,AGK,DHCR7,HAX1,MTCH1,MTX2,RHOT2,RMDN3,TIGAR
GO:CC	microtubule	GO:0005874	0.0006782055270985328	3.16863867522055	435	281	21	18964	ARFGEF2,ASPM,DYNC2LI1,EMD,TTC30A,TUBB4B,AURKB,BAG2,DYNC1H1,DYNC2H1,MAPRE2,RMDN3,TCP1,TTC30B,TUBA1B,TUBB,TUBB2B,TUBB3,TUBB4A,TUBB6,ZW10
GO:CC	transferase complex, transferring phosphorus-containing groups	GO:0061695	0.0007107640078866456	3.1482745723861307	266	281	16	18964	CDC73,ERCC2,POLE,PRKAR1A,CTR9,MMS19,PCNA,PFKM,PFKP,PHKG2,POLD1,POLD3,POLR2B,POLR2C,POLR2J3,TAF6L
GO:CC	mitochondrial protein-containing complex	GO:0098798	0.0009478737167038981	3.0232495189824804	272	281	16	18964	DNAJC11,IMMT,NDUFS8,AFG3L2,AGK,MTX2,NDUFA10,NDUFA5,NDUFA9,NDUFS1,NDUFS2,NDUFS7,NDUFV1,SLC25A5,TIMM23,TIMM50
GO:CC	spindle	GO:0005819	0.001823658283307654	2.7390565363897865	390	281	19	18964	APP,ASPM,CHAMP1,EMD,ERCC2,RAE1,AURKB,HSPB1,MAPRE2,MMS19,NUBP2,NUP85,RMDN3,RPS3,SLC25A5,SMC1A,SMC3,VPS4A,ZW10
GO:CC	chromosome	GO:0005694	0.0026965393399865224	2.5691932393793655	1795	281	50	18964	AKAP8L,BRCA2,CDC73,CHAMP1,DSN1,POLE,SAMHD1,AKAP8,AURKB,BHLHE22,CSNK2B,CTR9,EP400,FANCD2,LMNA,MAGED1,MCM7,NCAPD3,NCAPG2,NCAPH2,NUP107,NUP133,NUP160,NUP43,NUP85,PCNA,POLD1,POLD3,POLR2B,PRKDC,RAD50,RFC3,RFC5,RNF138,RUVBL1,RUVBL2,SETD2,SMC1A,SMC2,SMC3,SMC4,SPC25,TCP1,TELO2,THOC2,TRIM28,TSPYL1,YY1,ZW10,ZWINT
GO:CC	mitochondrial matrix	GO:0005759	0.0032910974096403457	2.4826592633017315	482	281	21	18964	ATAD3A,NDUFS8,ALDH1B1,ALDH2,C1QBP,CS,DNAJA3,FASTKD5,GCDH,HSPD1,NDUFA10,NDUFA9,NDUFS1,NDUFS2,NDUFS7,RPS3,SCO2,SLC25A5,TFB2M,TIMM44,TUFM
GO:CC	nuclear membrane	GO:0031965	0.0034145996319478763	2.466660210819668	301	281	16	18964	EMD,LMNB1,NUP205,SENP1,DHCR7,DNAJB12,HACD3,HAX1,KPNB1,LMNA,LMNB2,NUP107,NUP133,NUP85,NUP93,POM121C
GO:CC	mitochondrial outer membrane	GO:0005741	0.0035972021217535962	2.4440351590966722	205	281	13	18964	ATAD1,DNAJC11,IMMT,PGAM5,RAF1,ACSL3,AGK,HAX1,MTCH1,MTX2,RHOT2,RMDN3,TIGAR
GO:CC	organelle envelope lumen	GO:0031970	0.0037255529742475806	2.428809256918163	96	281	9	18964	APP,CHCHD4,CLPB,IMMT,AGK,HAX1,NDUFS1,TIMM23,TUBB
GO:CC	nuclear chromosome	GO:0000228	0.0037377771237157766	2.427386598309285	237	281	14	18964	BRCA2,POLE,EP400,MCM7,PCNA,POLD1,POLD3,RAD50,RUVBL1,RUVBL2,SMC1A,SMC2,SMC3,YY1
GO:CC	mitotic spindle pole	GO:0097431	0.003932805404409014	2.4052975419915144	36	281	6	18964	ASPM,RAE1,AURKB,RMDN3,SMC1A,SMC3
GO:CC	endoplasmic reticulum protein-containing complex	GO:0140534	0.006201211873600935	2.207523430084463	128	281	10	18964	DERL1,RPN1,AUP1,DDOST,FAF2,MAGT1,P4HA1,SSR4,TRAF2,ZW10
GO:CC	MMXD complex	GO:0071817	0.009207051291261144	2.03587943744484	5	281	3	18964	ERCC2,MMS19,SLC25A5
GO:CC	respiratory chain complex	GO:0098803	0.011033685941844255	1.9572793817762437	85	281	8	18964	NDUFS8,NDUFA10,NDUFA5,NDUFA9,NDUFS1,NDUFS2,NDUFS7,NDUFV1
GO:CC	mitochondrial respirasome	GO:0005746	0.0120111661746314	1.9204148245188193	86	281	8	18964	NDUFS8,NDUFA10,NDUFA5,NDUFA9,NDUFS1,NDUFS2,NDUFS7,NDUFV1
GO:CC	mitochondrial nucleoid	GO:0042645	0.014707274851542485	1.832467791349909	45	281	6	18964	ATAD3A,DNAJA3,FASTKD5,SLC25A5,TFB2M,TUFM
GO:CC	nucleoid	GO:0009295	0.014707274851542485	1.832467791349909	45	281	6	18964	ATAD3A,DNAJA3,FASTKD5,SLC25A5,TFB2M,TUFM
GO:CC	oxidoreductase complex	GO:1990204	0.01477227923486112	1.8305524916375515	114	281	9	18964	NDUFS8,NDUFA10,NDUFA5,NDUFA9,NDUFS1,NDUFS2,NDUFS7,NDUFV1,P4HA1
GO:CC	centrosome	GO:0005813	0.015935434507238253	1.7976360902371122	620	281	23	18964	ASPM,BRCA2,DYNC2LI1,EMD,IFT22,IFT27,IFT46,IFT52,IFT81,PRKAR1A,SKP1,TTC26,AURKB,CDC45,DYNC1H1,IFT74,KEAP1,NUBP2,NUP93,PCNA,RUVBL2,TCP1,VPS4A
GO:CC	cytosolic small ribosomal subunit	GO:0022627	0.016704954875138234	1.777154693177896	46	281	6	18964	RPS27,HBA1,RPS16,RPS18,RPS27L,RPS3
GO:CC	motile cilium	GO:0031514	0.01781700161013105	1.749165380755912	206	281	12	18964	ATP1A1,DYNC2LI1,IFT27,IFT46,IFT52,IFT81,PRKAR1A,1672,DYNC2H1,IFT74,PFKM,SQSTM1
GO:CC	RNA polymerase II, holoenzyme	GO:0016591	0.019518980752627185	1.7095428641829953	92	281	8	18964	CDC73,ERCC2,CTR9,MMS19,POLR2B,POLR2C,POLR2J3,TAF6L
GO:CC	endoplasmic reticulum	GO:0005783	0.021376811864123428	1.670057064939328	1995	281	51	18964	APP,ATP1A1,DERL1,DNAJA1,EMD,LRP2,P4HA2,PJA2,RCN2,RPN1,ACSL3,APLP2,ARCN1,ATP2A2,AUP1,CALU,COPA,COPB2,DDOST,DHCR7,DNAJB11,DNAJB12,DPM1,ERLIN2,ESYT2,FAF2,GIGYF2,HACD3,HAX1,HLA-C,HSPD1,ITIH2,KEAP1,KPNB1,MAGT1,NCLN,P4HA1,POM121C,RAB6A,RCN1,RPS3,SDF4,SEC16A,SLC39A7,SQSTM1,SSR4,TMED10,TMED5,TRAF2,UBAC2,ZW10
GO:CC	endoplasmic reticulum subcompartment	GO:0098827	0.022565539027979066	1.6465542879324055	1137	281	34	18964	DERL1,DNAJA1,EMD,PJA2,RPN1,ACSL3,ARCN1,ATP2A2,AUP1,CALU,COPA,COPB2,DDOST,DHCR7,DNAJB12,DPM1,ERLIN2,ESYT2,FAF2,HACD3,HLA-C,KPNB1,MAGT1,NCLN,POM121C,RAB6A,SEC16A,SLC39A7,SSR4,TMED10,TMED5,TRAF2,UBAC2,ZW10
GO:CC	extracellular exosome	GO:0070062	0.028376678414433143	1.5470384415320686	2178	281	54	18964	APP,ATP1A1,C5,C9,CAD,DNAJA1,FAT1,LRP2,SLC25A3,TUBB4B,1672,ACTA1,ALDH2,APLP2,AUP1,COPA,CS,CSNK2B,DNAJA2,DUT,DYNC1H1,DYNC2H1,HBA1,HBB,HLA-C,HSPB1,HSPD1,HUWE1,ITIH2,KPNB1,MYL12A,PCNA,PFKP,PLEC,RAB6A,RPL23,RPS16,RPS18,RPS3,RUVBL1,RUVBL2,SDF4,SLC25A1,SMC2,SQSTM1,SSR4,TAF6L,TCP1,TUBB,TUBB3,TUBB4A,TUBB6,TUFM,VPS4A
GO:CC	respirasome	GO:0070469	0.03524281829553359	1.452929369236774	100	281	8	18964	NDUFS8,NDUFA10,NDUFA5,NDUFA9,NDUFS1,NDUFS2,NDUFS7,NDUFV1
GO:CC	chromosome, telomeric region	GO:0000781	0.04108007608024291	1.3863687607612472	160	281	10	18964	BRCA2,CDC73,MCM7,PCNA,POLD1,POLR2B,PRKDC,RAD50,TELO2,THOC2
GO:CC	cytoplasmic microtubule	GO:0005881	0.042226969268706054	1.3744100878175847	77	281	7	18964	ARFGEF2,DYNC2LI1,TTC30A,DYNC1H1,MAPRE2,TTC30B,TUBA1B
GO:CC	Flemming body	GO:0090543	0.04546136932522582	1.3423574871892885	35	281	5	18964	CHAMP1,EXOC1,EXOC2,EXOC4,VPS4A
KEGG	Amyotrophic lateral sclerosis	KEGG:05014	1.1603215350694698e-12	11.93542164736207	363	149	33	8000	DERL1,NDUFS8,NUP205,RAE1,TUBB4B,NDUFA10,NDUFA5,NDUFA9,NDUFS1,NDUFS2,NDUFS7,NDUFV1,NEFL,NEFM,NUP107,NUP133,NUP160,NUP188,NUP43,NUP85,NUP93,POM121C,PSMC1,PSMD1,PSMD4,SQSTM1,TRAF2,TUBA1B,TUBB,TUBB2B,TUBB3,TUBB4A,TUBB6
KEGG	Prion disease	KEGG:05020	5.018403898561021e-7	6.2994343880877155	273	149	22	8000	C5,C9,NDUFS8,TUBB4B,CSNK2B,NDUFA10,NDUFA5,NDUFA9,NDUFS1,NDUFS2,NDUFS7,NDUFV1,PSMC1,PSMD1,PSMD4,SLC25A5,TUBA1B,TUBB,TUBB2B,TUBB3,TUBB4A,TUBB6
KEGG	Alzheimer disease	KEGG:05010	0.0000014319655650178425	5.8440674255355285	369	149	25	8000	APP,IRS4,NDUFS8,RAF1,TUBB4B,ATP2A2,CSNK2B,NDUFA10,NDUFA5,NDUFA9,NDUFS1,NDUFS2,NDUFS7,NDUFV1,PSMC1,PSMD1,PSMD4,SLC25A5,TRAF2,TUBA1B,TUBB,TUBB2B,TUBB3,TUBB4A,TUBB6
KEGG	Pathways of neurodegeneration - multiple diseases	KEGG:05022	0.0000036587756820251803	5.436664216106447	475	149	28	8000	APP,DERL1,NDUFS8,RAF1,TUBB4B,ATP2A2,CSNK2B,NDUFA10,NDUFA5,NDUFA9,NDUFS1,NDUFS2,NDUFS7,NDUFV1,NEFL,NEFM,PSMC1,PSMD1,PSMD4,SLC25A5,SQSTM1,TRAF2,TUBA1B,TUBB,TUBB2B,TUBB3,TUBB4A,TUBB6
KEGG	Huntington disease	KEGG:05016	0.000004051315735598117	5.392403909152967	306	149	22	8000	NDUFS8,TUBB4B,NDUFA10,NDUFA5,NDUFA9,NDUFS1,NDUFS2,NDUFS7,NDUFV1,POLR2B,POLR2C,PSMC1,PSMD1,PSMD4,SLC25A5,TRAF2,TUBA1B,TUBB,TUBB2B,TUBB3,TUBB4A,TUBB6
KEGG	Parkinson disease	KEGG:05012	0.000014594219898666589	4.83581911429426	249	149	19	8000	NDUFS8,TUBB4B,NDUFA10,NDUFA5,NDUFA9,NDUFS1,NDUFS2,NDUFS7,NDUFV1,PSMC1,PSMD1,PSMD4,SLC25A5,TUBA1B,TUBB,TUBB2B,TUBB3,TUBB4A,TUBB6
KEGG	Salmonella infection	KEGG:05132	0.00032318234766798764	3.490552368564995	249	149	17	8000	DYNC2LI1,RAF1,SKP1,TUBB4B,DYNC1H1,DYNC2H1,EXOC2,EXOC4,MYL12A,RPS3,TRAF2,TUBA1B,TUBB,TUBB2B,TUBB3,TUBB4A,TUBB6
KEGG	DNA replication	KEGG:03030	0.0003406722252488265	3.4676632726924033	36	149	7	8000	POLE,MCM7,PCNA,POLD1,POLD3,RFC3,RFC5
KEGG	Nucleotide excision repair	KEGG:03420	0.00160955924798059	2.7932930322760083	45	149	7	8000	ERCC2,POLE,PCNA,POLD1,POLD3,RFC3,RFC5
KEGG	RNA transport	KEGG:03013	0.0027095400649579065	2.56710442285366	180	149	13	8000	NUP205,RAE1,KPNB1,NUP107,NUP133,NUP160,NUP188,NUP43,NUP85,NUP93,POM121C,THOC2,XPOT
KEGG	Mismatch repair	KEGG:03430	0.005112747619543865	2.2913456448139815	23	149	5	8000	PCNA,POLD1,POLD3,RFC3,RFC5
KEGG	Gap junction	KEGG:04540	0.020815987460736214	1.681602982395417	88	149	8	8000	RAF1,TUBB4B,TUBA1B,TUBB,TUBB2B,TUBB3,TUBB4A,TUBB6
KEGG	Protein processing in endoplasmic reticulum	KEGG:04141	0.03000390517436516	1.5228222157702958	170	149	11	8000	DERL1,DNAJA1,RPN1,SKP1,BAG2,DDOST,DNAJA2,DNAJB11,DNAJB12,SSR4,TRAF2
KEGG	Phagosome	KEGG:04145	0.037912404403507884	1.42121867175761	147	149	10	8000	TUBB4B,DYNC1H1,DYNC2H1,HLA-C,TUBA1B,TUBB,TUBB2B,TUBB3,TUBB4A,TUBB6
REAC	Cell Cycle	REAC:R-HSA-1640170	9.690972328390056e-18	17.013632646512757	679	222	57	10622	BRCA2,DSN1,EMD,LMNB1,NUP205,POLE,RAE1,RPS27,SKP1,TUBB4B,ANKRD28,AURKB,CDC45,CSNK2B,DYNC1H1,KPNB1,MCM7,NCAPD3,NCAPG2,NCAPH2,NUP107,NUP133,NUP160,NUP188,NUP43,NUP85,NUP93,PCNA,POLD1,POLD3,POLR2B,POLR2C,POM121C,PPP6C,PPP6R3,PSMC1,PSMD1,PSMD4,RAD50,RFC3,RFC5,RUVBL1,RUVBL2,SMC1A,SMC2,SMC3,SMC4,SPC25,TUBA1B,TUBB,TUBB2B,TUBB3,TUBB4A,TUBB6,VPS4A,ZW10,ZWINT
REAC	Cell Cycle, Mitotic	REAC:R-HSA-69278	3.4735462262104515e-15	14.459226917128037	549	222	48	10622	DSN1,EMD,LMNB1,NUP205,POLE,RAE1,RPS27,SKP1,TUBB4B,AURKB,CDC45,CSNK2B,DYNC1H1,KPNB1,MCM7,NCAPD3,NCAPG2,NCAPH2,NUP107,NUP133,NUP160,NUP188,NUP43,NUP85,NUP93,PCNA,POLD1,POLD3,POM121C,PSMC1,PSMD1,PSMD4,RFC3,RFC5,SMC1A,SMC2,SMC3,SMC4,SPC25,TUBA1B,TUBB,TUBB2B,TUBB3,TUBB4A,TUBB6,VPS4A,ZW10,ZWINT
REAC	Intraflagellar transport	REAC:R-HSA-5620924	1.5513246280297373e-13	12.809297312818321	54	222	17	10622	DYNC2LI1,IFT22,IFT27,IFT46,IFT52,IFT81,TTC26,TTC30A,TUBB4B,DYNC2H1,IFT74,TTC30B,TUBA1B,TUBB2B,TUBB3,TUBB4A,TUBB6
REAC	Mitotic Anaphase	REAC:R-HSA-68882	1.922763554052382e-13	12.716074118509248	228	222	30	10622	DSN1,EMD,LMNB1,NUP205,RPS27,TUBB4B,AURKB,DYNC1H1,KPNB1,NUP107,NUP133,NUP160,NUP188,NUP43,NUP85,NUP93,PSMC1,PSMD1,PSMD4,SMC1A,SMC3,SPC25,TUBA1B,TUBB2B,TUBB3,TUBB4A,TUBB6,VPS4A,ZW10,ZWINT
REAC	Mitotic Metaphase and Anaphase	REAC:R-HSA-2555396	2.1732659771857024e-13	12.66288711889106	229	222	30	10622	DSN1,EMD,LMNB1,NUP205,RPS27,TUBB4B,AURKB,DYNC1H1,KPNB1,NUP107,NUP133,NUP160,NUP188,NUP43,NUP85,NUP93,PSMC1,PSMD1,PSMD4,SMC1A,SMC3,SPC25,TUBA1B,TUBB2B,TUBB3,TUBB4A,TUBB6,VPS4A,ZW10,ZWINT
REAC	M Phase	REAC:R-HSA-68886	3.1771742641197934e-13	12.497958963998773	407	222	39	10622	DSN1,EMD,LMNB1,NUP205,RAE1,RPS27,TUBB4B,AURKB,CSNK2B,DYNC1H1,KPNB1,NCAPD3,NCAPG2,NCAPH2,NUP107,NUP133,NUP160,NUP188,NUP43,NUP85,NUP93,POM121C,PSMC1,PSMD1,PSMD4,SMC1A,SMC2,SMC3,SMC4,SPC25,TUBA1B,TUBB,TUBB2B,TUBB3,TUBB4A,TUBB6,VPS4A,ZW10,ZWINT
REAC	Nuclear Envelope (NE) Reassembly	REAC:R-HSA-2995410	1.1202353357172921e-12	11.95069073244839	70	222	18	10622	EMD,LMNB1,NUP205,TUBB4B,KPNB1,NUP107,NUP133,NUP160,NUP188,NUP43,NUP85,NUP93,TUBA1B,TUBB2B,TUBB3,TUBB4A,TUBB6,VPS4A
REAC	Resolution of Sister Chromatid Cohesion	REAC:R-HSA-2500257	3.5268314987730966e-10	9.452615289099493	123	222	20	10622	DSN1,RPS27,TUBB4B,AURKB,DYNC1H1,NUP107,NUP133,NUP160,NUP43,NUP85,SMC1A,SMC3,SPC25,TUBA1B,TUBB2B,TUBB3,TUBB4A,TUBB6,ZW10,ZWINT
REAC	Mitotic Prometaphase	REAC:R-HSA-68877	1.388738110940828e-9	8.8573796460528	199	222	24	10622	DSN1,RPS27,TUBB4B,AURKB,CSNK2B,DYNC1H1,NUP107,NUP133,NUP160,NUP43,NUP85,SMC1A,SMC2,SMC3,SMC4,SPC25,TUBA1B,TUBB,TUBB2B,TUBB3,TUBB4A,TUBB6,ZW10,ZWINT
REAC	Cilium Assembly	REAC:R-HSA-5617833	1.7277476494780513e-9	8.762519689196445	201	222	24	10622	DYNC2LI1,IFT22,IFT27,IFT46,IFT52,IFT81,TTC26,TTC30A,TUBB4B,DYNC1H1,DYNC2H1,EXOC1,EXOC2,EXOC3,EXOC4,IFT74,TCP1,TTC30B,TUBA1B,TUBB,TUBB2B,TUBB3,TUBB4A,TUBB6
REAC	Transport of Ribonucleoproteins into the Host Nucleus	REAC:R-HSA-168271	2.8060257552371166e-9	8.551908347097385	29	222	11	10622	NUP205,RAE1,KPNB1,NUP107,NUP133,NUP160,NUP188,NUP43,NUP85,NUP93,POM121C
REAC	Separation of Sister Chromatids	REAC:R-HSA-2467813	2.9934885960154922e-9	8.523822392002003	188	222	23	10622	DSN1,RPS27,TUBB4B,AURKB,DYNC1H1,NUP107,NUP133,NUP160,NUP43,NUP85,PSMC1,PSMD1,PSMD4,SMC1A,SMC3,SPC25,TUBA1B,TUBB2B,TUBB3,TUBB4A,TUBB6,ZW10,ZWINT
REAC	Organelle biogenesis and maintenance	REAC:R-HSA-1852241	6.077127832276591e-9	8.216301628179847	293	222	28	10622	DNAJC11,DYNC2LI1,IFT22,IFT27,IFT46,IFT52,IFT81,IMMT,TTC26,TTC30A,TUBB4B,DYNC1H1,DYNC2H1,EXOC1,EXOC2,EXOC3,EXOC4,IFT74,MTX2,TCP1,TFB2M,TTC30B,TUBA1B,TUBB,TUBB2B,TUBB3,TUBB4A,TUBB6
REAC	Nuclear import of Rev protein	REAC:R-HSA-180746	6.6195143201634975e-9	8.179173873975824	31	222	11	10622	NUP205,RAE1,KPNB1,NUP107,NUP133,NUP160,NUP188,NUP43,NUP85,NUP93,POM121C
REAC	Glucose metabolism	REAC:R-HSA-70326	7.374306213191559e-9	8.13227883256415	85	222	16	10622	NUP205,RAE1,SLC25A11,SLC25A13,NUP107,NUP133,NUP160,NUP188,NUP43,NUP85,NUP93,PFKM,PFKP,POM121C,SLC25A1,SLC25A10
REAC	Viral Messenger RNA Synthesis	REAC:R-HSA-168325	7.487742326239126e-9	8.125649109277692	40	222	12	10622	NUP205,RAE1,NUP107,NUP133,NUP160,NUP188,NUP43,NUP85,NUP93,POLR2B,POLR2C,POM121C
REAC	EML4 and NUDC in mitotic spindle formation	REAC:R-HSA-9648025	1.0003816328649385e-8	7.999834290570716	115	222	18	10622	DSN1,RPS27,TUBB4B,AURKB,DYNC1H1,NUP107,NUP133,NUP160,NUP43,NUP85,SPC25,TUBA1B,TUBB2B,TUBB3,TUBB4A,TUBB6,ZW10,ZWINT
REAC	Influenza Viral RNA Transcription and Replication	REAC:R-HSA-168273	1.4283346635247861e-8	7.845170024006859	133	222	19	10622	NUP205,RAE1,RPS27,NUP107,NUP133,NUP160,NUP188,NUP43,NUP85,NUP93,POLR2B,POLR2C,POM121C,RPL23,RPL38,RPS16,RPS18,RPS27L,RPS3
REAC	SUMOylation of DNA replication proteins	REAC:R-HSA-4615885	1.9452120501477597e-8	7.711033048739647	43	222	12	10622	NUP205,RAE1,AURKB,NUP107,NUP133,NUP160,NUP188,NUP43,NUP85,NUP93,PCNA,POM121C
REAC	Influenza Infection	REAC:R-HSA-168255	1.9772473752014715e-8	7.703938992312977	152	222	20	10622	NUP205,RAE1,RPS27,KPNB1,NUP107,NUP133,NUP160,NUP188,NUP43,NUP85,NUP93,POLR2B,POLR2C,POM121C,RPL23,RPL38,RPS16,RPS18,RPS27L,RPS3
REAC	Interactions of Vpr with host cellular proteins	REAC:R-HSA-176033	2.1166783426449693e-8	7.674345133774634	34	222	11	10622	NUP205,RAE1,NUP107,NUP133,NUP160,NUP188,NUP43,NUP85,NUP93,POM121C,SLC25A5
REAC	Interactions of Rev with host cellular proteins	REAC:R-HSA-177243	2.1166783426449693e-8	7.674345133774634	34	222	11	10622	NUP205,RAE1,KPNB1,NUP107,NUP133,NUP160,NUP188,NUP43,NUP85,NUP93,POM121C
REAC	Nuclear Envelope Breakdown	REAC:R-HSA-2980766	6.15565851845734e-8	7.210725480403766	47	222	12	10622	EMD,LMNB1,NUP205,RAE1,NUP107,NUP133,NUP160,NUP188,NUP43,NUP85,NUP93,POM121C
REAC	NEP/NS2 Interacts with the Cellular Export Machinery	REAC:R-HSA-168333	7.99474567688214e-8	7.09719534716271	29	222	10	10622	NUP205,RAE1,NUP107,NUP133,NUP160,NUP188,NUP43,NUP85,NUP93,POM121C
REAC	Regulation of Glucokinase by Glucokinase Regulatory Protein	REAC:R-HSA-170822	7.99474567688214e-8	7.09719534716271	29	222	10	10622	NUP205,RAE1,NUP107,NUP133,NUP160,NUP188,NUP43,NUP85,NUP93,POM121C
REAC	Defective TPR may confer susceptibility towards thyroid papillary carcinoma (TPC)	REAC:R-HSA-5619107	7.99474567688214e-8	7.09719534716271	29	222	10	10622	NUP205,RAE1,NUP107,NUP133,NUP160,NUP188,NUP43,NUP85,NUP93,POM121C
REAC	NS1 Mediated Effects on Host Pathways	REAC:R-HSA-168276	8.271846262793702e-8	7.082397545797619	38	222	11	10622	NUP205,RAE1,KPNB1,NUP107,NUP133,NUP160,NUP188,NUP43,NUP85,NUP93,POM121C
REAC	Export of Viral Ribonucleoproteins from Nucleus	REAC:R-HSA-168274	1.1774624820429856e-7	6.929052922077019	30	222	10	10622	NUP205,RAE1,NUP107,NUP133,NUP160,NUP188,NUP43,NUP85,NUP93,POM121C
REAC	HCMV Early Events	REAC:R-HSA-9609690	1.541325852783345e-7	6.8121055370728465	135	222	18	10622	NUP205,RAE1,TUBB4B,DYNC1H1,NUP107,NUP133,NUP160,NUP188,NUP43,NUP85,NUP93,POM121C,TRIM28,TUBA1B,TUBB2B,TUBB3,TUBB4A,TUBB6
REAC	Vpr-mediated nuclear import of PICs	REAC:R-HSA-180910	1.7066374053007725e-7	6.767858739930561	31	222	10	10622	NUP205,RAE1,NUP107,NUP133,NUP160,NUP188,NUP43,NUP85,NUP93,POM121C
REAC	Transport of the SLBP independent Mature mRNA	REAC:R-HSA-159227	1.7066374053007725e-7	6.767858739930561	31	222	10	10622	NUP205,RAE1,NUP107,NUP133,NUP160,NUP188,NUP43,NUP85,NUP93,POM121C
REAC	RHO GTPases Activate Formins	REAC:R-HSA-5663220	1.7439469559768603e-7	6.758466728736529	136	222	18	10622	DSN1,RPS27,TUBB4B,AURKB,DYNC1H1,NUP107,NUP133,NUP160,NUP43,NUP85,SPC25,TUBA1B,TUBB2B,TUBB3,TUBB4A,TUBB6,ZW10,ZWINT
REAC	Rev-mediated nuclear export of HIV RNA	REAC:R-HSA-165054	2.4373671946728277e-7	6.613079038477445	32	222	10	10622	NUP205,RAE1,NUP107,NUP133,NUP160,NUP188,NUP43,NUP85,NUP93,POM121C
REAC	SUMOylation of SUMOylation proteins	REAC:R-HSA-4085377	2.4373671946728277e-7	6.613079038477445	32	222	10	10622	NUP205,RAE1,NUP107,NUP133,NUP160,NUP188,NUP43,NUP85,NUP93,POM121C
REAC	Transport of the SLBP Dependant Mature mRNA	REAC:R-HSA-159230	2.4373671946728277e-7	6.613079038477445	32	222	10	10622	NUP205,RAE1,NUP107,NUP133,NUP160,NUP188,NUP43,NUP85,NUP93,POM121C
REAC	Postmitotic nuclear pore complex (NPC) reformation	REAC:R-HSA-9615933	2.8022530926484904e-7	6.552492642862951	24	222	9	10622	NUP205,KPNB1,NUP107,NUP133,NUP160,NUP188,NUP43,NUP85,NUP93
REAC	HCMV Infection	REAC:R-HSA-9609646	3.310175292870917e-7	6.4801490072179995	159	222	19	10622	NUP205,RAE1,TUBB4B,DYNC1H1,NUP107,NUP133,NUP160,NUP188,NUP43,NUP85,NUP93,POM121C,TRIM28,TUBA1B,TUBB2B,TUBB3,TUBB4A,TUBB6,VPS4A
REAC	Nuclear Pore Complex (NPC) Disassembly	REAC:R-HSA-3301854	3.433682176531473e-7	6.464239905845581	33	222	10	10622	NUP205,RAE1,NUP107,NUP133,NUP160,NUP188,NUP43,NUP85,NUP93,POM121C
REAC	SUMOylation of ubiquitinylation proteins	REAC:R-HSA-3232142	6.565438731311052e-7	6.182736247149372	35	222	10	10622	NUP205,RAE1,NUP107,NUP133,NUP160,NUP188,NUP43,NUP85,NUP93,POM121C
REAC	Mitotic Prophase	REAC:R-HSA-68875	0.0000011906630775663805	5.924211113625884	135	222	17	10622	EMD,LMNB1,NUP205,RAE1,NCAPD3,NCAPG2,NCAPH2,NUP107,NUP133,NUP160,NUP188,NUP43,NUP85,NUP93,POM121C,SMC2,SMC4
REAC	Transport of Mature mRNA Derived from an Intronless Transcript	REAC:R-HSA-159231	0.000001600380079567473	5.795776863058953	38	222	10	10622	NUP205,RAE1,NUP107,NUP133,NUP160,NUP188,NUP43,NUP85,NUP93,POM121C
REAC	Transport of Mature mRNAs Derived from Intronless Transcripts	REAC:R-HSA-159234	0.0000021132292172019343	5.67505339345081	39	222	10	10622	NUP205,RAE1,NUP107,NUP133,NUP160,NUP188,NUP43,NUP85,NUP93,POM121C
REAC	snRNP Assembly	REAC:R-HSA-191859	0.000002578535535370541	5.588626879107374	51	222	11	10622	NUP205,RAE1,NUP107,NUP133,NUP160,NUP188,NUP43,NUP85,NUP93,POM121C,WDR77
REAC	Metabolism of non-coding RNA	REAC:R-HSA-194441	0.000002578535535370541	5.588626879107374	51	222	11	10622	NUP205,RAE1,NUP107,NUP133,NUP160,NUP188,NUP43,NUP85,NUP93,POM121C,WDR77
REAC	Host Interactions of HIV factors	REAC:R-HSA-162909	0.0000027891279756410198	5.554531558218853	125	222	16	10622	NUP205,RAE1,SKP1,KPNB1,NUP107,NUP133,NUP160,NUP188,NUP43,NUP85,NUP93,POM121C,PSMC1,PSMD1,PSMD4,SLC25A5
REAC	Metabolism of proteins	REAC:R-HSA-392499	0.000003132213380410724	5.504148659520126	2016	222	78	10622	APP,ARFGEF2,CDC73,DERL1,FARSA,KBTBD6,NUP205,PPP6R1,RAE1,RPN1,RPS27,SENP1,SKP1,TUBB4B,ANKRD28,APLP2,ARCN1,AURKB,CALU,COPA,COPB2,CSNK2B,CTR9,DCAF7,DDOST,DNAJB11,DPM1,DYNC1H1,EXOC1,EXOC2,EXOC3,EXOC4,ITIH2,KEAP1,LMNA,MAGT1,NUP107,NUP133,NUP160,NUP188,NUP43,NUP85,NUP93,PCNA,PGM3,POM121C,PPP6C,PPP6R3,PRKDC,PSMC1,PSMD1,PSMD4,RAB6A,RCN1,RPL23,RPL38,RPS16,RPS18,RPS27L,RPS3,RUVBL1,SEC16A,SKIV2L,SMC1A,SMC3,…
REAC	HIV Infection	REAC:R-HSA-162906	0.000004201982674374141	5.376545742610508	226	222	21	10622	ERCC2,NUP205,RAE1,SKP1,KPNB1,NMT1,NUP107,NUP133,NUP160,NUP188,NUP43,NUP85,NUP93,POLR2B,POLR2C,POM121C,PSMC1,PSMD1,PSMD4,SLC25A5,VPS4A
REAC	Glycolysis	REAC:R-HSA-70171	0.000004888378423659467	5.310835181459106	67	222	12	10622	NUP205,RAE1,NUP107,NUP133,NUP160,NUP188,NUP43,NUP85,NUP93,PFKM,PFKP,POM121C
REAC	SUMOylation of RNA binding proteins	REAC:R-HSA-4570464	0.000005923731173838415	5.22740465851809	43	222	10	10622	NUP205,RAE1,NUP107,NUP133,NUP160,NUP188,NUP43,NUP85,NUP93,POM121C
REAC	tRNA processing in the nucleus	REAC:R-HSA-6784531	0.000006019562879428607	5.220435044613381	55	222	11	10622	NUP205,RAE1,NUP107,NUP133,NUP160,NUP188,NUP43,NUP85,NUP93,POM121C,XPOT
REAC	Transport of Mature mRNA derived from an Intron-Containing Transcript	REAC:R-HSA-159236	0.000009695333256391017	5.013437258382673	71	222	12	10622	NUP205,RAE1,DDX39A,NUP107,NUP133,NUP160,NUP188,NUP43,NUP85,NUP93,POM121C,THOC2
REAC	SUMOylation of DNA damage response and repair proteins	REAC:R-HSA-3108214	0.000011422244005991548	4.942248566520767	72	222	12	10622	NUP205,RAE1,NUP107,NUP133,NUP160,NUP188,NUP43,NUP85,NUP93,POM121C,SMC1A,SMC3
REAC	Extension of Telomeres	REAC:R-HSA-180786	0.00003410757614037063	4.467149142693602	51	222	10	10622	ANKRD28,PCNA,POLD1,POLD3,PPP6C,PPP6R3,RFC3,RFC5,RUVBL1,RUVBL2
REAC	Transport of Mature Transcript to Cytoplasm	REAC:R-HSA-72202	0.00003866093428747754	4.4127276549377505	80	222	12	10622	NUP205,RAE1,DDX39A,NUP107,NUP133,NUP160,NUP188,NUP43,NUP85,NUP93,POM121C,THOC2
REAC	Asparagine N-linked glycosylation	REAC:R-HSA-446203	0.000041284242247995596	4.384215682256982	305	222	23	10622	DERL1,PPP6R1,RPN1,TUBB4B,ANKRD28,ARCN1,COPA,COPB2,DDOST,DPM1,DYNC1H1,MAGT1,PGM3,PPP6C,PPP6R3,PSMC1,SEC16A,TMED10,TUBA1B,TUBB2B,TUBB3,TUBB4A,TUBB6
REAC	Regulation of HSF1-mediated heat shock response	REAC:R-HSA-3371453	0.0000518731067198994	4.285057740999955	67	222	11	10622	NUP205,RAE1,BAG2,NUP107,NUP133,NUP160,NUP188,NUP43,NUP85,NUP93,POM121C
REAC	Late Phase of HIV Life Cycle	REAC:R-HSA-162599	0.000052087162433805086	4.283269301098827	134	222	15	10622	ERCC2,NUP205,RAE1,NMT1,NUP107,NUP133,NUP160,NUP188,NUP43,NUP85,NUP93,POLR2B,POLR2C,POM121C,VPS4A
REAC	ER to Golgi Anterograde Transport	REAC:R-HSA-199977	0.00006118908186487512	4.2133260632931355	155	222	16	10622	PPP6R1,TUBB4B,ANKRD28,ARCN1,COPA,COPB2,DYNC1H1,PPP6C,PPP6R3,SEC16A,TMED10,TUBA1B,TUBB2B,TUBB3,TUBB4A,TUBB6
REAC	Cellular responses to stress	REAC:R-HSA-2262752	0.00006129524633026447	4.212573205295407	582	222	33	10622	DNAJA1,LMNB1,NUP205,RAE1,RPS27,TUBB4B,BAG2,DNAJA2,DYNC1H1,EP400,NUP107,NUP133,NUP160,NUP188,NUP43,NUP85,NUP93,POM121C,PSMC1,PSMD1,PSMD4,RAD50,RPL23,RPL38,RPS16,RPS18,RPS27L,RPS3,TUBA1B,TUBB2B,TUBB3,TUBB4A,TUBB6
REAC	Complex I biogenesis	REAC:R-HSA-6799198	0.00007257223193204019	4.139229520147569	55	222	10	10622	NDUFS8,NDUFA10,NDUFA5,NDUFA9,NDUFAF4,NDUFS1,NDUFS2,NDUFS7,NDUFV1,TIMMDC1
REAC	ISG15 antiviral mechanism	REAC:R-HSA-1169408	0.00008267030950244056	4.082650436450486	70	222	11	10622	NUP205,RAE1,KPNB1,NUP107,NUP133,NUP160,NUP188,NUP43,NUP85,NUP93,POM121C
REAC	Post-translational protein modification	REAC:R-HSA-597592	0.00008553132000191019	4.067874825467404	1415	222	58	10622	APP,CDC73,DERL1,KBTBD6,NUP205,PPP6R1,RAE1,RPN1,SENP1,SKP1,TUBB4B,ANKRD28,APLP2,ARCN1,AURKB,CALU,COPA,COPB2,CTR9,DCAF7,DDOST,DPM1,DYNC1H1,ITIH2,KEAP1,MAGT1,NUP107,NUP133,NUP160,NUP188,NUP43,NUP85,NUP93,PCNA,PGM3,POM121C,PPP6C,PPP6R3,PRKDC,PSMC1,PSMD1,PSMD4,RAB6A,RCN1,RUVBL1,SEC16A,SMC1A,SMC3,TMED10,TRAF2,TRIM28,TUBA1B,TUBB2B,TUBB3,TUBB4A,TUBB6,USP9X,YY1
REAC	Cellular responses to external stimuli	REAC:R-HSA-8953897	0.00010645047831257474	3.9728523828114253	596	222	33	10622	DNAJA1,LMNB1,NUP205,RAE1,RPS27,TUBB4B,BAG2,DNAJA2,DYNC1H1,EP400,NUP107,NUP133,NUP160,NUP188,NUP43,NUP85,NUP93,POM121C,PSMC1,PSMD1,PSMD4,RAD50,RPL23,RPL38,RPS16,RPS18,RPS27L,RPS3,TUBA1B,TUBB2B,TUBB3,TUBB4A,TUBB6
REAC	Infectious disease	REAC:R-HSA-5663205	0.0001113904253328883	3.9531521377421788	909	222	43	10622	APP,ATP1A1,ERCC2,NUP205,PRKAR1A,RAE1,RPN1,RPS27,SKP1,TUBB4B,DDOST,DYNC1H1,KPNB1,MAGT1,NMT1,NUP107,NUP133,NUP160,NUP188,NUP43,NUP85,NUP93,POLR2B,POLR2C,POM121C,PSMC1,PSMD1,PSMD4,RPL23,RPL38,RPS16,RPS18,RPS27L,RPS3,SLC25A5,TRIM28,TUBA1B,TUBB,TUBB2B,TUBB3,TUBB4A,TUBB6,VPS4A
REAC	HIV Life Cycle	REAC:R-HSA-162587	0.00017699467737991914	3.7520397936341667	147	222	15	10622	ERCC2,NUP205,RAE1,NMT1,NUP107,NUP133,NUP160,NUP188,NUP43,NUP85,NUP93,POLR2B,POLR2C,POM121C,VPS4A
REAC	Amplification of signal from unattached kinetochores via a MAD2 inhibitory signal	REAC:R-HSA-141444	0.00018672063805867577	3.7288076772322496	92	222	12	10622	DSN1,RPS27,AURKB,DYNC1H1,NUP107,NUP133,NUP160,NUP43,NUP85,SPC25,ZW10,ZWINT
REAC	Amplification of signal from the kinetochores	REAC:R-HSA-141424	0.00018672063805867577	3.7288076772322496	92	222	12	10622	DSN1,RPS27,AURKB,DYNC1H1,NUP107,NUP133,NUP160,NUP43,NUP85,SPC25,ZW10,ZWINT
REAC	Antiviral mechanism by IFN-stimulated genes	REAC:R-HSA-1169410	0.0002566471704886162	3.5906635194334324	78	222	11	10622	NUP205,RAE1,KPNB1,NUP107,NUP133,NUP160,NUP188,NUP43,NUP85,NUP93,POM121C
REAC	Hedgehog 'off' state	REAC:R-HSA-5610787	0.0002697213679055576	3.5690846464433843	113	222	13	10622	IFT52,PRKAR1A,SKP1,TUBB4B,DYNC2H1,PSMC1,PSMD1,PSMD4,TUBA1B,TUBB2B,TUBB3,TUBB4A,TUBB6
REAC	Formation of tubulin folding intermediates by CCT/TriC	REAC:R-HSA-389960	0.00032321497144094727	3.4905085307452257	26	222	7	10622	TUBB4B,TCP1,TUBA1B,TUBB2B,TUBB3,TUBB4A,TUBB6
REAC	SUMOylation	REAC:R-HSA-2990846	0.00034979535825752073	3.4561859578548275	176	222	16	10622	NUP205,RAE1,SENP1,AURKB,NUP107,NUP133,NUP160,NUP188,NUP43,NUP85,NUP93,PCNA,POM121C,SMC1A,SMC3,TRIM28
REAC	Metabolism of RNA	REAC:R-HSA-8953854	0.0003938104954887912	3.4047127136114947	662	222	34	10622	ERCC2,NUP205,RAE1,RPS27,DDX39A,HSPB1,LTV1,NOL9,NUP107,NUP133,NUP160,NUP188,NUP43,NUP85,NUP93,OSGEP,POLR2B,POLR2C,POM121C,PRPF8,PSMC1,PSMD1,PSMD4,RPL23,RPL38,RPS16,RPS18,RPS27L,RPS3,SKIV2L,SNRNP200,THOC2,WDR77,XPOT
REAC	SUMOylation of chromatin organization proteins	REAC:R-HSA-4551638	0.0004282537265776404	3.368298849202933	66	222	10	10622	NUP205,RAE1,NUP107,NUP133,NUP160,NUP188,NUP43,NUP85,NUP93,POM121C
REAC	tRNA processing	REAC:R-HSA-72306	0.0006428811983064487	3.19186927542246	103	222	12	10622	NUP205,RAE1,NUP107,NUP133,NUP160,NUP188,NUP43,NUP85,NUP93,OSGEP,POM121C,XPOT
REAC	Transcriptional regulation by small RNAs	REAC:R-HSA-5578749	0.0006428811983064487	3.19186927542246	103	222	12	10622	NUP205,RAE1,NUP107,NUP133,NUP160,NUP188,NUP43,NUP85,NUP93,POLR2B,POLR2C,POM121C
REAC	Transport to the Golgi and subsequent modification	REAC:R-HSA-948021	0.0007318762422932341	3.135562350407625	186	222	16	10622	PPP6R1,TUBB4B,ANKRD28,ARCN1,COPA,COPB2,DYNC1H1,PPP6C,PPP6R3,SEC16A,TMED10,TUBA1B,TUBB2B,TUBB3,TUBB4A,TUBB6
REAC	Cellular response to heat stress	REAC:R-HSA-3371556	0.000783534666651425	3.1059417838764927	87	222	11	10622	NUP205,RAE1,BAG2,NUP107,NUP133,NUP160,NUP188,NUP43,NUP85,NUP93,POM121C
REAC	Translocation of SLC2A4 (GLUT4) to the plasma membrane	REAC:R-HSA-1445148	0.0009755893183269216	3.0107329633983557	72	222	10	10622	TUBB4B,EXOC1,EXOC2,EXOC3,EXOC4,TUBA1B,TUBB2B,TUBB3,TUBB4A,TUBB6
REAC	Microtubule-dependent trafficking of connexons from Golgi to the plasma membrane	REAC:R-HSA-190840	0.0010275255797216724	2.9882073577792005	20	222	6	10622	TUBB4B,TUBA1B,TUBB2B,TUBB3,TUBB4A,TUBB6
REAC	HSP90 chaperone cycle for steroid hormone receptors (SHR)	REAC:R-HSA-3371497	0.0010587668538565732	2.975199663340197	57	222	9	10622	DNAJA1,TUBB4B,DNAJA2,DYNC1H1,TUBA1B,TUBB2B,TUBB3,TUBB4A,TUBB6
REAC	SUMO E3 ligases SUMOylate target proteins	REAC:R-HSA-3108232	0.0011354535877199632	2.9448306131034823	170	222	15	10622	NUP205,RAE1,AURKB,NUP107,NUP133,NUP160,NUP188,NUP43,NUP85,NUP93,PCNA,POM121C,SMC1A,SMC3,TRIM28
REAC	Signaling by Hedgehog	REAC:R-HSA-5358351	0.001175724123809601	2.9296945707450703	149	222	14	10622	CDC73,IFT52,PRKAR1A,SKP1,TUBB4B,DYNC2H1,PSMC1,PSMD1,PSMD4,TUBA1B,TUBB2B,TUBB3,TUBB4A,TUBB6
REAC	Mitotic Spindle Checkpoint	REAC:R-HSA-69618	0.0011799235882431092	2.9281461166590295	109	222	12	10622	DSN1,RPS27,AURKB,DYNC1H1,NUP107,NUP133,NUP160,NUP43,NUP85,SPC25,ZW10,ZWINT
REAC	Cell Cycle Checkpoints	REAC:R-HSA-69620	0.0011955019554638897	2.9224497091789194	290	222	20	10622	DSN1,RPS27,AURKB,CDC45,DYNC1H1,MCM7,NUP107,NUP133,NUP160,NUP43,NUP85,PSMC1,PSMD1,PSMD4,RAD50,RFC3,RFC5,SPC25,ZW10,ZWINT
REAC	Disorders of transmembrane transporters	REAC:R-HSA-5619115	0.0014125319213425481	2.8500017289200095	173	222	15	10622	DERL1,NUP205,RAE1,ERLIN2,NUP107,NUP133,NUP160,NUP188,NUP43,NUP85,NUP93,POM121C,PSMC1,PSMD1,PSMD4
REAC	PCNA-Dependent Long Patch Base Excision Repair	REAC:R-HSA-5651801	0.0014135519369334322	2.849688229969499	21	222	6	10622	POLE,PCNA,POLD1,POLD3,RFC3,RFC5
REAC	Transport of connexons to the plasma membrane	REAC:R-HSA-190872	0.0014135519369334322	2.849688229969499	21	222	6	10622	TUBB4B,TUBA1B,TUBB2B,TUBB3,TUBB4A,TUBB6
REAC	DNA strand elongation	REAC:R-HSA-69190	0.0014863252697287217	2.827886138495971	32	222	7	10622	CDC45,MCM7,PCNA,POLD1,POLD3,RFC3,RFC5
REAC	Sealing of the nuclear envelope (NE) by ESCRT-III	REAC:R-HSA-9668328	0.0014863252697287217	2.827886138495971	32	222	7	10622	TUBB4B,TUBA1B,TUBB2B,TUBB3,TUBB4A,TUBB6,VPS4A
REAC	Telomere Maintenance	REAC:R-HSA-157579	0.0015739658608708241	2.80300469166959	112	222	12	10622	ANKRD28,PCNA,POLD1,POLD3,POLR2B,POLR2C,PPP6C,PPP6R3,RFC3,RFC5,RUVBL1,RUVBL2
REAC	Cooperation of Prefoldin and TriC/CCT in actin and tubulin folding	REAC:R-HSA-389958	0.0018532361982915764	2.7320692255394885	33	222	7	10622	TUBB4B,TCP1,TUBA1B,TUBB2B,TUBB3,TUBB4A,TUBB6
REAC	Golgi-to-ER retrograde transport	REAC:R-HSA-8856688	0.001886836792047799	2.7242656638936085	134	222	13	10622	TUBB4B,ARCN1,COPA,COPB2,DYNC1H1,RAB6A,TMED10,TUBA1B,TUBB2B,TUBB3,TUBB4A,TUBB6,ZW10
REAC	Chaperonin-mediated protein folding	REAC:R-HSA-390466	0.00188696448801478	2.7242362730223215	95	222	11	10622	ARFGEF2,TUBB4B,CSNK2B,DCAF7,SKIV2L,TCP1,TUBA1B,TUBB2B,TUBB3,TUBB4A,TUBB6
REAC	Gap-filling DNA repair synthesis and ligation in TC-NER	REAC:R-HSA-6782210	0.002498425918376478	2.6023335234346385	63	222	9	10622	ERCC2,POLE,PCNA,POLD1,POLD3,POLR2B,POLR2C,RFC3,RFC5
REAC	Polymerase switching	REAC:R-HSA-69091	0.0028454335020655207	2.545851559422537	14	222	5	10622	PCNA,POLD1,POLD3,RFC3,RFC5
REAC	Leading Strand Synthesis	REAC:R-HSA-69109	0.0028454335020655207	2.545851559422537	14	222	5	10622	PCNA,POLD1,POLD3,RFC3,RFC5
REAC	Dual incision in TC-NER	REAC:R-HSA-6782135	0.0028550769412301895	2.544382183494684	64	222	9	10622	ERCC2,POLE,PCNA,POLD1,POLD3,POLR2B,POLR2C,RFC3,RFC5
REAC	COPI-dependent Golgi-to-ER retrograde traffic	REAC:R-HSA-6811434	0.0031233431368303107	2.5053803006735196	100	222	11	10622	TUBB4B,ARCN1,COPA,COPB2,TMED10,TUBA1B,TUBB2B,TUBB3,TUBB4A,TUBB6,ZW10
REAC	S Phase	REAC:R-HSA-69242	0.003143372714533538	2.5026041209651115	162	222	14	10622	POLE,SKP1,CDC45,MCM7,PCNA,POLD1,POLD3,PSMC1,PSMD1,PSMD4,RFC3,RFC5,SMC1A,SMC3
REAC	Synthesis of DNA	REAC:R-HSA-69239	0.0032436979342389052	2.4889595957683035	120	222	12	10622	POLE,SKP1,CDC45,MCM7,PCNA,POLD1,POLD3,PSMC1,PSMD1,PSMD4,RFC3,RFC5
REAC	Post-chaperonin tubulin folding pathway	REAC:R-HSA-389977	0.003326745993116151	2.477980357531931	24	222	6	10622	TUBB4B,TUBA1B,TUBB2B,TUBB3,TUBB4A,TUBB6
REAC	Respiratory electron transport	REAC:R-HSA-611105	0.0034415389640847787	2.463247309128926	101	222	11	10622	NDUFS8,NDUFA10,NDUFA5,NDUFA9,NDUFAF4,NDUFS1,NDUFS2,NDUFS7,NDUFV1,SCO2,TIMMDC1
REAC	COPI-mediated anterograde transport	REAC:R-HSA-6807878	0.003787618648649049	2.4216337538305006	102	222	11	10622	TUBB4B,ARCN1,COPA,COPB2,DYNC1H1,TMED10,TUBA1B,TUBB2B,TUBB3,TUBB4A,TUBB6
REAC	Protein folding	REAC:R-HSA-391251	0.003787618648649049	2.4216337538305006	102	222	11	10622	ARFGEF2,TUBB4B,CSNK2B,DCAF7,SKIV2L,TCP1,TUBA1B,TUBB2B,TUBB3,TUBB4A,TUBB6
REAC	Gap-filling DNA repair synthesis and ligation in GG-NER	REAC:R-HSA-5696397	0.004301368763106156	2.3663933231011267	25	222	6	10622	POLE,PCNA,POLD1,POLD3,RFC3,RFC5
REAC	Resolution of AP sites via the multiple-nucleotide patch replacement pathway	REAC:R-HSA-110373	0.004301368763106156	2.3663933231011267	25	222	6	10622	POLE,PCNA,POLD1,POLD3,RFC3,RFC5
REAC	COPI-independent Golgi-to-ER retrograde traffic	REAC:R-HSA-6811436	0.0055025731952626136	2.2594341717483117	53	222	8	10622	TUBB4B,DYNC1H1,RAB6A,TUBA1B,TUBB2B,TUBB3,TUBB4A,TUBB6
REAC	DNA Replication	REAC:R-HSA-69306	0.006302944304211127	2.2004565304883217	128	222	12	10622	POLE,SKP1,CDC45,MCM7,PCNA,POLD1,POLD3,PSMC1,PSMD1,PSMD4,RFC3,RFC5
REAC	Nucleotide Excision Repair	REAC:R-HSA-5696398	0.007177557061724738	2.144023346167761	109	222	11	10622	ERCC2,POLE,PCNA,POLD1,POLD3,POLR2B,POLR2C,RFC3,RFC5,RUVBL1,YY1
REAC	Dual Incision in GG-NER	REAC:R-HSA-5696400	0.008460661270194325	2.0725956919523267	41	222	7	10622	ERCC2,POLE,PCNA,POLD1,POLD3,RFC3,RFC5
REAC	Activation of AMPK downstream of NMDARs	REAC:R-HSA-9619483	0.008682528991889869	2.061353757859208	28	222	6	10622	TUBB4B,TUBA1B,TUBB2B,TUBB3,TUBB4A,TUBB6
REAC	Prefoldin mediated transfer of substrate to CCT/TriC	REAC:R-HSA-389957	0.008682528991889869	2.061353757859208	28	222	6	10622	TUBB4B,TCP1,TUBB2B,TUBB3,TUBB4A,TUBB6
REAC	Gene Silencing by RNA	REAC:R-HSA-211000	0.009297287544673538	2.031643737059353	133	222	12	10622	NUP205,RAE1,NUP107,NUP133,NUP160,NUP188,NUP43,NUP85,NUP93,POLR2B,POLR2C,POM121C
REAC	HCMV Late Events	REAC:R-HSA-9610379	0.010108264556171375	1.9953234001334215	113	222	11	10622	NUP205,RAE1,NUP107,NUP133,NUP160,NUP188,NUP43,NUP85,NUP93,POM121C,VPS4A
REAC	Protein localization	REAC:R-HSA-9609507	0.011347586470730663	1.945096499167348	158	222	13	10622	ABCD3,APP,ATAD1,CHCHD4,EMD,SLC25A13,CS,HSPD1,MTX2,TIMM23,TIMM44,TIMM50,USP9X
REAC	Assembly and cell surface presentation of NMDA receptors	REAC:R-HSA-9609736	0.011704124569309936	1.9316610645761818	43	222	7	10622	TUBB4B,NEFL,TUBA1B,TUBB2B,TUBB3,TUBB4A,TUBB6
REAC	Recognition of DNA damage by PCNA-containing replication complex	REAC:R-HSA-110314	0.013214463990984037	1.8789504481568626	30	222	6	10622	POLE,PCNA,POLD1,POLD3,RFC3,RFC5
REAC	Transcription-Coupled Nucleotide Excision Repair (TC-NER)	REAC:R-HSA-6781827	0.013218509206515109	1.8788175221493462	77	222	9	10622	ERCC2,POLE,PCNA,POLD1,POLD3,POLR2B,POLR2C,RFC3,RFC5
REAC	SLC transporter disorders	REAC:R-HSA-5619102	0.013256213436884837	1.8775805120030917	96	222	10	10622	NUP205,RAE1,NUP107,NUP133,NUP160,NUP188,NUP43,NUP85,NUP93,POM121C
REAC	Aggrephagy	REAC:R-HSA-9646399	0.01367371167451611	1.8641135819236814	44	222	7	10622	TUBB4B,DYNC1H1,TUBA1B,TUBB2B,TUBB3,TUBB4A,TUBB6
REAC	Chromosome Maintenance	REAC:R-HSA-73886	0.01446745596964823	1.8396078306971204	139	222	12	10622	ANKRD28,PCNA,POLD1,POLD3,POLR2B,POLR2C,PPP6C,PPP6R3,RFC3,RFC5,RUVBL1,RUVBL2
REAC	Processing of Capped Intron-Containing Pre-mRNA	REAC:R-HSA-72203	0.01593626336853167	1.7976135015512207	237	222	16	10622	NUP205,RAE1,DDX39A,NUP107,NUP133,NUP160,NUP188,NUP43,NUP85,NUP93,POLR2B,POLR2C,POM121C,PRPF8,SNRNP200,THOC2
REAC	The role of GTSE1 in G2/M progression after G2 checkpoint	REAC:R-HSA-8852276	0.016265127600142513	1.7887425253227724	79	222	9	10622	TUBB4B,PSMC1,PSMD1,PSMD4,TUBA1B,TUBB2B,TUBB3,TUBB4A,TUBB6
REAC	Selective autophagy	REAC:R-HSA-9663891	0.017998697177780174	1.7447589298399322	80	222	9	10622	TUBB4B,CSNK2B,DYNC1H1,SQSTM1,TUBA1B,TUBB2B,TUBB3,TUBB4A,TUBB6
REAC	RHO GTPases activate IQGAPs	REAC:R-HSA-5626467	0.01947515273954637	1.7105191275613267	32	222	6	10622	TUBB4B,TUBA1B,TUBB2B,TUBB3,TUBB4A,TUBB6
REAC	Termination of translesion DNA synthesis	REAC:R-HSA-5656169	0.01947515273954637	1.7105191275613267	32	222	6	10622	POLE,PCNA,POLD1,POLD3,RFC3,RFC5
REAC	Lagging Strand Synthesis	REAC:R-HSA-69186	0.0198876704606387	1.7014160849168263	20	222	5	10622	PCNA,POLD1,POLD3,RFC3,RFC5
REAC	Mitochondrial protein import	REAC:R-HSA-1268020	0.025268380820793596	1.597422586458572	65	222	8	10622	CHCHD4,SLC25A13,CS,HSPD1,MTX2,TIMM23,TIMM44,TIMM50
REAC	Respiratory electron transport, ATP synthesis by chemiosmotic coupling, and heat production by uncoupling proteins.	REAC:R-HSA-163200	0.025894066001560696	1.5867997493567938	125	222	11	10622	NDUFS8,NDUFA10,NDUFA5,NDUFA9,NDUFAF4,NDUFS1,NDUFS2,NDUFS7,NDUFV1,SCO2,TIMMDC1
REAC	Global Genome Nucleotide Excision Repair (GG-NER)	REAC:R-HSA-5696399	0.026580830717487684	1.5754314503916582	84	222	9	10622	ERCC2,POLE,PCNA,POLD1,POLD3,RFC3,RFC5,RUVBL1,YY1
REAC	HDR through Homologous Recombination (HRR)	REAC:R-HSA-5685942	0.03150357129237255	1.5016402111419578	67	222	8	10622	BRCA2,POLE,PCNA,POLD1,POLD3,RAD50,RFC3,RFC5
REAC	Resolution of Abasic Sites (AP sites)	REAC:R-HSA-73933	0.03903904740929773	1.4085007880835443	36	222	6	10622	POLE,PCNA,POLD1,POLD3,RFC3,RFC5
REAC	Telomere Extension By Telomerase	REAC:R-HSA-171319	0.04100953981238029	1.387115104110838	23	222	5	10622	ANKRD28,PPP6C,PPP6R3,RUVBL1,RUVBL2
REAC	Metabolism of carbohydrates	REAC:R-HSA-71387	0.0429827733455915	1.3667055662799155	285	222	17	10622	NUP205,RAE1,SLC25A11,SLC25A13,NUP107,NUP133,NUP160,NUP188,NUP43,NUP85,NUP93,PFKM,PFKP,PHKG2,POM121C,SLC25A1,SLC25A10
REAC	Cytosolic iron-sulfur cluster assembly	REAC:R-HSA-2564830	0.04977839771521921	1.3029590867277865	13	222	4	10622	ERCC2,MMS19,NUBP2,POLD1
WP	Ciliary landscape	WP:WP4352	7.42021752009497e-11	10.129583363401256	218	175	27	7562	IFT22,IFT27,IFT46,IFT52,IFT81,TTC26,TTC30A,AAR2,ACSL3,AFG3L2,DCAF7,DYNC1H1,EXOC1,EXOC2,EXOC3,EXOC4,IFT74,MAPRE2,MCM7,NDUFA5,NDUFA9,NEFL,NEFM,NUP133,SMC4,TTC30B,VPS4A
WP	Retinoblastoma Gene in Cancer	WP:WP2446	0.000013389056512433774	4.873250025368903	88	175	13	7562	POLE,RAF1,ZNF655,CDC45,MCM7,PCNA,POLD3,PRKDC,RFC3,RFC5,SMC1A,SMC2,SMC3
WP	Intraflagellar transport proteins binding to dynein	WP:WP4532	0.00027367236148881363	3.562769060313616	27	175	7	7562	DYNC2LI1,IFT22,IFT27,IFT46,IFT81,DYNC1H1,DYNC2H1
WP	Parkin-Ubiquitin Proteasomal System pathway	WP:WP2359	0.000587969457297496	3.2306452332294295	70	175	10	7562	TUBB4B,PSMC1,PSMD1,PSMD4,TUBA1B,TUBB,TUBB2B,TUBB3,TUBB4A,TUBB6
WP	DNA Replication	WP:WP466	0.0006107184356906609	3.2141589698062027	42	175	8	7562	POLE,CDC45,MCM7,PCNA,POLD1,POLD3,RFC3,RFC5
WP	DNA Mismatch Repair	WP:WP531	0.0014827488183238539	2.8289324134053233	23	175	6	7562	POLE,PCNA,POLD1,POLD3,RFC3,RFC5
WP	DNA IR-Double Strand Breaks (DSBs) and cellular response via ATM	WP:WP3959	0.004874982528556527	2.312026936430078	55	175	8	7562	BRCA2,FANCD2,PCNA,PRKDC,RAD50,SMC1A,SMC3,TRIM28
WP	Nucleotide Excision Repair	WP:WP4753	0.007265481893481747	2.138735575207761	43	175	7	7562	ERCC2,POLE,PCNA,POLD1,POLD3,RFC3,RFC5
WP	Oxidative phosphorylation	WP:WP623	0.011794478916084195	1.928321241626055	62	175	8	7562	NDUFS8,NDUFA10,NDUFA5,NDUFA9,NDUFS1,NDUFS2,NDUFS7,NDUFV1
WP	DNA Repair Pathways Full Network	WP:WP4946	0.014023645218775024	1.8531390838992363	120	175	11	7562	BRCA2,ERCC2,POLE,FANCD2,PCNA,POLD1,POLD3,PRKDC,RAD50,RFC3,RFC5
WP	Homologous recombination	WP:WP186	0.024319632687641556	1.6140429887305145	13	175	4	7562	BRCA2,POLD1,POLD3,RAD50
WP	Pathogenic Escherichia coli infection	WP:WP2272	0.03622312788215716	1.4410140508936042	55	175	7	7562	TUBB4B,TUBA1B,TUBB,TUBB2B,TUBB3,TUBB4A,TUBB6
WP	Mitochondrial complex I assembly model OXPHOS system	WP:WP4324	0.04060121383526894	1.39146098233219	56	175	7	7562	NDUFA10,NDUFA5,NDUFAF4,NDUFS1,NDUFS2,NDUFV1,TIMMDC1
TF	Factor: TCF-1
TF	Factor: ZF5
TF	Factor: E2F-1
TF	Factor: E2F
TF	Factor: E2F
TF	Factor: E2F-4
TF	Factor: E2F-1:DP-1
TF	Factor: E2F-2
TF	Factor: ZF5
TF	Factor: E2F-1
TF	Factor: CHD2
TF	Factor: E2F-1
TF	Factor: E2F
TF	Factor: E2F-3:HES-7
TF	Factor: E2F
TF	Factor: E2F-1
TF	Factor: E2F-2
TF	Factor: E2F-2
TF	Factor: E2F
TF	Factor: E2F
TF	Factor: ZF5
TF	Factor: ETS1
TF	Factor: Erg
TF	Factor: E2F-1
TF	Factor: E2F-4:DP-1
TF	Factor: Rb:E2F-1:DP-1
TF	Factor: TCF-1
TF	Factor: Fli-1
TF	Factor: E2F
TF	Factor: Kaiso
TF	Factor: E2F
TF	Factor: ZF5
TF	Factor: E2F
TF	Factor: E2F-2
TF	Factor: E2F-1
TF	Factor: E2F-1
TF	Factor: Pax-5
TF	Factor: E2F-4
TF	Factor: E2F-3
TF	Factor: CHD2
TF	Factor: E2F-4
TF	Factor: Egr-1
TF	Factor: ER81
TF	Factor: Rb:E2F-1:DP-1
TF	Factor: E2F-1:Elk-1
TF	Factor: E2F
TF	Factor: E2F-1
TF	Factor: Elf-1
TF	Factor: p300
TF	Factor: E2F-1:HES-7
TF	Factor: Elf-1
TF	Factor: GABP
TF	Factor: E2F-4
TF	Factor: NRF-1
TF	Factor: E2F
TF	Factor: E2F-1
TF	Factor: E2F-1:DP-1
TF	Factor: SAP-1
TF	Factor: E2F-2
TF	Factor: YY1
TF	Factor: E2F
TF	Factor: pax-6
TF	Factor: E2F-3:HES-7
TF	Factor: IRX-1
TF	Factor: ZF5
TF	Factor: Erg
TF	Factor: E2F-4
TF	Factor: TEL1
TF	Factor: ER71:SREBP-2
TF	Factor: NRF-1
TF	Factor: ETF
TF	Factor: TCF-1
TF	Factor: E2F-1:Elk-1
TF	Factor: E2F-1:TBR2
TF	Factor: E2F-3:TBR2
TF	Factor: E2F
TF	Factor: PEA3
TF	Factor: Elf-1
TF	Factor: E2F-1
TF	Factor: YY1
TF	Factor: E2F-1
TF	Factor: GABPA
TF	Factor: PEA3
TF	Factor: GABP-alpha
TF	Factor: Elk-1
TF	Factor: E2F-1:HES-7
TF	Factor: Erg
TF	Factor: ETV7
TF	Factor: c-ets-2
TF	Factor: p300
TF	Factor: E2F-2
TF	Factor: GABP-alpha
TF	Factor: GABPalpha
TF	Factor: EHF
TF	Factor: E2F
TF	Factor: Elf-1
TF	Factor: Fli-1
TF	Factor: ELF2
TF	Factor: Elk-1:Pax-5
TF	Factor: nerf
TF	Factor: Elk-1
TF	Factor: Erm
TF	Factor: ELK-1
TF	Factor: E2F-3:FOXI1
TF	Factor: CREB1
TF	Factor: PEA3
TF	Factor: Elk-1
TF	Factor: ATF-3
TF	Factor: Fli-1
TF	Factor: ER81
TF	Factor: Egr-1
TF	Factor: Elk-1:Pax-5
TF	Factor: ER81
TF	Factor: E2F-4:DP-1
TF	Factor: IRX-1
TF	Factor: E2F-1
TF	Factor: ERG
TF	Factor: Elf-1
TF	Factor: YY2
TF	Factor: Net
TF	Factor: TCF-1
TF	Factor: ELF1
TF	Factor: GABPalpha_GABPbeta
TF	Factor: E2F-1
TF	Factor: CREB,
TF	Factor: Kaiso
TF	Factor: E2F-1
TF	Factor: Churchill
TF	Factor: ZF5
TF	Factor: AP-2gamma:Elk-1
TF	Factor: pax-6
TF	Factor: FLI1
TF	Factor: Erg
TF	Factor: E2F-1
TF	Factor: sp4
TF	Factor: ERG
TF	Factor: pax-6
TF	Factor: CREM
TF	Factor: NRF-1
TF	Factor: BEN
TF	Factor: ER81
TF	Factor: PEA3
TF	Factor: Elf-1
TF	Factor: ELF1
TF	Factor: Erm
TF	Factor: CREB1
TF	Factor: c-ets-1
TF	Factor: GABP-alpha
TF	Factor: GKLF
TF	Factor: E2F-1
TF	Factor: Elk-1
TF	Factor: c-Ets-2
TF	Factor: AP-2
TF	Factor: Net
TF	Factor: SAP-1
TF	Factor: ELF3
TF	Factor: c-Ets-1
TF	Factor: Elk-1
TF	Factor: Tax/CREB
TF	Factor: E2F-1
TF	Factor: NRF-1
TF	Factor: YY1
TF	Factor: E2F-4
TF	Factor: CREB,
TF	Factor: E2F-1:TBR2
TF	Factor: E2F-3:FOXI1
TF	Factor: FLI-1
TF	Factor: Elk-1
TF	Factor: GABP-ALPHA
TF	Factor: ER71
TF	Factor: E2F-3
TF	Factor: Elk-1
TF	Factor: E2F-1
TF	Factor: ER81
TF	Factor: Elf-1
TF	Factor: c-Ets-1
TF	Factor: PEA3
TF	Factor: Elf-1
TF	Factor: E2F-1
TF	Factor: ATF-1
TF	Factor: DREF
TF	Factor: E2F-3:TBR2
TF	Factor: ETV5
TF	Factor: TFDP1
TF	Factor: GABP-alpha
TF	Factor: Elk-1
TF	Factor: E2F-1
TF	Factor: Pax-5
TF	Factor: CREB
TF	Factor: Elk-1
TF	Factor: E2F-1:DP-2
TF	Factor: Pet-1
TF	Factor: meis1:Elf-1
TF	Factor: ATF
TF	Factor: nerf
TF	Factor: E2F-1
TF	Factor: A-Myb:Elf-1
TF	Factor: E2F-4
TF	Factor: E2F-2
TF	Factor: Hey1
TF	Factor: E2F-1
TF	Factor: NRF-1
TF	Factor: GABP-alpha
TF	Factor: Kaiso
TF	Factor: ER71
TF	Factor: MOVO-B
TF	Factor: ETF
TF	Factor: DREF
TF	Factor: c-ets-2
TF	Factor: ELK1
TF	Factor: Elk-1
TF	Factor: RUNX2
TF	Factor: ETV4
TF	Factor: TIEG1
TF	Factor: JunD
TF	Factor: E2F-3:Prrxl1
TF	Factor: Erm
TF	Factor: GABP-alpha
MIRNA	hsa-miR-193b-3p	MIRNA:hsa-miR-193b-3p	1.2219615104055952e-11	10.91294247337474	848	267	51	14823	ACACA,ASPM,ATP1A1,C5,CLPB,DNAJA1,DNAJC11,DSN1,IRS4,LMNB1,POLE,SENP1,ARCN1,C1QBP,COPA,CS,DCAF7,DNAJA3,DUT,ESYT2,FAF2,FANCD2,HACD3,HUWE1,LMNB2,MCM7,NCAPH2,NMT1,PCNA,PFKP,PGM3,POLD1,POLR2C,PRPF8,RFC5,RMDN3,RPS18,RPS3,RUVBL1,SLC25A10,SMC3,SNRNP200,SPC25,TIGAR,TIMM50,TRIM28,TUBA1B,TUBB,TUBB3,YY1,ZWINT
MIRNA	hsa-miR-615-3p	MIRNA:hsa-miR-615-3p	2.0116321819389255e-7	6.696451425185384	892	267	45	14823	AKAP8L,CHAMP1,EMD,IMMT,IRS4,VANGL1,AKAP11,ALDH1B1,ALDH2,CDC42EP1,DNAJA2,DYNC1H1,EP400,EXOC2,HACD3,KPNB1,LMNA,MAGED1,NCLN,NDUFA10,NDUFS1,NMT1,PCNA,PFKP,PHKG2,PLEC,POLR2B,PPP4C,PPP6R3,PRPF8,RPL23,RPS3,SEC16A,SLC25A1,SMC1A,SMC3,TCP1,TIMM50,TUBA1B,TUBB,TUBB2B,TUFM,VPS4A,WDR6,YY1
MIRNA	hsa-miR-92a-3p	MIRNA:hsa-miR-92a-3p	0.00011049796946053745	3.9566457026140416	1405	267	53	14823	ACACA,ARFGEF2,ATAD3A,ATP1A1,CAD,EMD,FBXO45,IFT22,MYCBP2,NUP205,POLE,SLC25A3,TUBB4B,XPR1,ZNF629,ARCN1,ATP2A2,AUP1,AURKB,DDX39A,DNAJA3,DNAJB12,DYNC1H1,HBB,IPO7,KPNB1,LMNB2,MCM7,MDN1,MLF2,NCAPG2,NDUFA5,NUP43,PFKM,PPP4C,PPP6C,PRPF8,RHOT2,RPL23,RUVBL2,SMC1A,SMC3,TRIM28,TUBB,TUBB2B,TUBB3,TUFM,UBAC2,USP9X,WDR6,XPOT,ZNF24,ZWINT
MIRNA	hsa-miR-324-5p	MIRNA:hsa-miR-324-5p	0.001390049286697156	2.8569698007810658	297	267	19	14823	CLPB,DNAJC11,POLE,SLC25A3,VANGL1,CS,HSPD1,NDUFS1,NUP160,NUP188,NUP85,POLD1,PRPF8,PSMD4,RAB6A,TIMM50,TUBA1B,TUBB,TUFM
MIRNA	hsa-let-7b-5p	MIRNA:hsa-let-7b-5p	0.004251005932634096	2.3715082889382044	1213	267	44	14823	ACACA,ATP1A1,DNAJC11,IRS4,SLC25A13,ZNF629,ACTA1,AKAP8,ARCN1,ASCC3,ATAD3B,ATP2A2,AUP1,AURKB,CALU,CS,CTR9,DCAF7,DYNC1H1,FANCD2,HUWE1,IPO7,IPO9,KIDINS220,MCM7,NCAPG2,NDUFA10,NUBP2,PFKM,PGM3,POLR2C,POM121C,PRPF8,SEC16A,SLC25A1,SMC1A,SON,TIMM23,TIMM50,TMED5,TRIM28,TUBA1B,TUBB,TUBB4A
MIRNA	hsa-miR-16-5p	MIRNA:hsa-miR-16-5p	0.005625687979702871	2.2498243589911358	1556	267	52	14823	APP,DNAJA1,IRS4,PRKAR1A,RAF1,RPS27,SPRYD3,TUBB4B,ZBTB10,AFG3L2,AGK,AKAP11,ALDH2,ARCN1,ARL10,ASCC3,AUP1,AURKB,CALU,DCAF7,DNAJA2,ERLIN2,HSPD1,IFT74,IPO7,KIDINS220,MDN1,MLF2,MMS19,NDUFA9,NDUFAF4,NUP160,PELO,PLEC,POM121C,PPP6C,PPP6R3,PRPF8,PSMC1,RICTOR,RNF138,RPS3,SON,SQSTM1,TCP1,TELO2,TRIM32,TUBB,TUBB3,USP9X,VPS4A,XPOT
MIRNA	hsa-miR-30a-5p	MIRNA:hsa-miR-30a-5p	0.005999633071057984	2.2218753096309625	730	267	31	14823	DERL1,DNAJA1,FBXO45,KBTBD6,P4HA2,PRKAR1A,SAMHD1,TUBB4B,APLP2,ASCC3,ATP2A2,EXOC2,FAF2,KIDINS220,LMNB2,NOL9,PCNA,PDLIM7,PGM3,POLR2B,POLR2C,RNF138,SON,TELO2,TMED10,TMED5,TRIM28,TSPYL1,TUBA1B,TUBB3,XPOT
MIRNA	hsa-miR-484	MIRNA:hsa-miR-484	0.020198945367420944	1.694671305457657	891	267	34	14823	APP,ARFGEF2,ATP1A1,EMD,FARSA,IRS4,LMNB1,AGK,ATP2A2,AUP1,C1QBP,DCAF7,DNAJA3,HLA-C,HUWE1,KPNB1,MCM7,MDN1,NDUFV1,PRPF8,RPS18,RPS27L,SDF4,SEC16A,SMC4,SQSTM1,TIMM23,TIMM50,TRIM28,TUBA1B,TUBB,UBAC2,UBR5,YY1
MIRNA	hsa-miR-1260b	MIRNA:hsa-miR-1260b	0.023495122024907878	1.6290222950714814	270	267	16	14823	APP,ATAD1,RPS27,SLC25A3,APLP2,COPA,DHCR7,LMNB2,MCM7,MDN1,MTCH1,NCAPG2,NUP43,TSPYL1,TUFM,VPS4A
HPA	breast
HPA	bronchus	HPA:0060000	1.6101874622758215e-13	12.793123559314385	7334	223	201	10877	ABCD3,ABCF2,ACACA,AKAP8L,ARFGEF2,ATAD3A,ATP1A1,CAD,CDC73,CHAMP1,CLPB,DERL1,DNAJA1,DSN1,DYNC2LI1,EMD,ERCC2,FARSA,FAT1,IFT22,IFT46,IFT52,IFT81,IMMT,LMNB1,NDUFS8,P4HA2,PGAM5,PJA2,PPP6R1,RAF1,RPN1,SAMHD1,SKP1,SLC25A11,SLC25A13,SPRYD3,TTC26,TTC30A,TUBB4B,VANGL1,XPR1,ZBTB10,ZNF143,ACSL3,AFG3L2,AGK,AKAP8,ALDH1B1,ALDH2,APLP2,ARCN1,ARL10,ASCC3,ATAD3B,ATP2A2,AUP1,AURKB,BAG2,C1QBP,CALU,CBWD2,CDC45,COPA,COPB…
HPA	breast	HPA:0050000	2.5060897795920006e-13	12.601003374649542	7084	223	197	10877	ABCD3,ABCF2,ACACA,AKAP8L,APP,ARFGEF2,ATAD3A,ATP1A1,CAD,CDC73,CHAMP1,CLPB,DERL1,DNAJA1,DSN1,EMD,ERCC2,FARSA,FAT1,IFT22,IFT46,IFT52,IFT81,IMMT,LMNB1,P4HA2,PGAM5,PJA2,PPP6R1,PRKAR1A,RAF1,RPN1,SAMHD1,SKP1,SLC25A11,SLC25A13,SPRYD3,TUBB4B,VANGL1,XPR1,ZBTB10,ZNF143,ACSL3,ACTA1,AFG3L2,AGK,AKAP11,AKAP8,ALDH1B1,APLP2,ARCN1,ARL10,ASCC3,ATAD3B,AUP1,AURKB,C1QBP,CALU,CBWD2,CDC42EP1,CDC45,COPA,COPB2,CS,CSNK2B,C…
HPA	endometrium 1
HPA	hippocampus
HPA	appendix
HPA	endometrium 1	HPA:0160000	1.0043691705069999e-12	11.998106626588525	6954	223	194	10877	ABCD3,ABCF2,ACACA,AKAP8L,ARFGEF2,ATAD3A,ATP1A1,CAD,CHAMP1,CLPB,DERL1,DNAJA1,DSN1,DYNC2LI1,EMD,FARSA,FAT1,IFT22,IFT46,IFT52,IMMT,LMNB1,NDUFS8,P4HA2,PGAM5,PJA2,PRKAR1A,RCN2,RPN1,SAMHD1,SKP1,SLC25A11,SLC25A13,SPRYD3,TTC26,TTC30A,TUBB4B,VANGL1,XPR1,ZBTB10,ZNF143,ACSL3,AFG3L2,AGK,AKAP11,AKAP8,ALDH1B1,APLP2,ARCN1,ARL10,ASCC3,ATAD3B,AUP1,AURKB,BAG2,C1QBP,CALU,CBWD2,CDC42EP1,COPA,COPB2,CS,CSNK2B,CTR9,DDO…
HPA	fallopian tube	HPA:0210000	1.1964744438397275e-12	11.922096573287835	7359	223	200	10877	ABCD3,ABCF2,ACACA,AKAP8L,ARFGEF2,ATAD3A,ATP1A1,CAD,CDC73,CHAMP1,CLPB,DERL1,DNAJA1,DSN1,DYNC2LI1,EMD,FARSA,FAT1,IFT22,IFT46,IFT52,IFT81,IMMT,LMNB1,NDUFS8,P4HA2,PGAM5,PJA2,PPP6R1,PRKAR1A,RAF1,RCN2,RPN1,SAMHD1,SKP1,SLC25A11,SLC25A13,SPRYD3,TTC26,TTC30A,TUBB4B,VANGL1,XPR1,ZBTB10,ZNF143,ACSL3,AFG3L2,AGK,AKAP11,AKAP8,ALDH1B1,APLP2,ARCN1,ARL10,ASCC3,ATAD3B,ATP2A2,AUP1,C1QBP,CALU,CBWD2,CDC42EP1,CDC45,COP…
HPA	colon
HPA	nasopharynx	HPA:0320000	4.736332580567734e-12	11.324557809487397	7093	223	195	10877	ABCD3,ABCF2,ACACA,AKAP8L,ARFGEF2,ATAD3A,ATP1A1,CAD,CDC73,CHAMP1,CLPB,DERL1,DSN1,DYNC2LI1,EMD,ERCC2,FARSA,FAT1,IFT22,IFT46,IFT52,IFT81,IMMT,LMNB1,NDUFS8,P4HA2,PGAM5,PPP6R1,PRKAR1A,RAF1,RCN2,RPN1,SAMHD1,SKP1,SLC25A11,SLC25A13,SPRYD3,TTC26,TTC30A,TUBB4B,VANGL1,XPR1,ZBTB10,ZNF143,ACSL3,AFG3L2,AGK,AKAP11,AKAP8,ALDH1B1,ALDH2,APLP2,ARCN1,ARL10,ASCC3,ATAD3B,AUP1,BAG2,C1QBP,CALU,CBWD2,CDC45,COPA,COPB2,CS,…
HPA	skin 1
HPA	stomach 2
HPA	stomach 2	HPA:0550000	6.989925464698112e-12	11.155527455218968	7512	223	201	10877	ABCD3,ABCF2,ACACA,AKAP8L,ARFGEF2,ATAD3A,ATP1A1,CAD,CDC73,CHAMP1,CLPB,DERL1,DNAJA1,DSN1,EMD,ERCC2,FARSA,FAT1,IFT22,IFT46,IFT52,IFT81,IMMT,LMNB1,NDUFS8,PGAM5,PJA2,PPP6R1,PRKAR1A,RAF1,RPN1,SAMHD1,SKP1,SLC25A11,SLC25A13,SPRYD3,TUBB4B,VANGL1,XPR1,ZBTB10,ZNF143,ACSL3,AFG3L2,AGK,AKAP11,AKAP8,ALDH1B1,ALDH2,APLP2,ARCN1,ARL10,ASCC3,ATAD3B,ATP2A2,AUP1,AURKB,C1QBP,CALU,CBWD2,CDC42EP1,CDC45,COPA,COPB2,CS,CSNK…
HPA	duodenum
HPA	duodenum	HPA:0150000	9.45681061711822e-12	11.024255308094311	7666	223	203	10877	ABCD3,ABCF2,ACACA,AKAP8L,APP,ARFGEF2,ATAD3A,ATP1A1,CAD,CDC73,CHAMP1,CLPB,DERL1,DNAJA1,DSN1,EMD,ERCC2,FARSA,FAT1,IFT22,IFT46,IFT52,IMMT,LMNB1,NDUFS8,P4HA2,PGAM5,PJA2,PPP6R1,PRKAR1A,RAF1,RCN2,RPN1,SAMHD1,SKP1,SLC25A11,SLC25A13,SPRYD3,TUBB4B,VANGL1,XPR1,ZBTB10,ZNF143,ACSL3,AFG3L2,AGK,AKAP11,AKAP8,ALDH1B1,ALDH2,APLP2,ARCN1,ARL10,ASCC3,ATAD3B,ATP2A2,AUP1,AURKB,C1QBP,CALU,CBWD2,CDC42EP1,COPA,COPB2,CS,C…
HPA	endometrium 2	HPA:0170000	1.0136398170915747e-11	10.994116338136928	6814	223	190	10877	ABCD3,ABCF2,ACACA,AKAP8L,APP,ARFGEF2,ATAD3A,ATP1A1,CAD,CDC73,CHAMP1,CLPB,DERL1,DNAJA1,DSN1,DYNC2LI1,EMD,ERCC2,FARSA,FAT1,IFT22,IFT46,IFT81,IMMT,LMNB1,NDUFS8,P4HA2,PGAM5,PJA2,PRKAR1A,RPN1,SAMHD1,SKP1,SLC25A11,SLC25A13,SPRYD3,TTC30A,TUBB4B,VANGL1,XPR1,ZBTB10,ZNF143,ACSL3,AFG3L2,AGK,AKAP11,AKAP8,ALDH1B1,APLP2,ARCN1,ARL10,ASCC3,ATAD3B,ATP2A2,AUP1,AURKB,BAG2,C1QBP,CALU,CBWD2,COPA,COPB2,CS,CSNK2B,CTR9,…
HPA	oral mucosa	HPA:0330000	1.0299029937468026e-11	10.987203679435103	6161	223	179	10877	ABCD3,ABCF2,ACACA,AKAP8L,ARFGEF2,ATAD3A,ATP1A1,CAD,CDC73,CHAMP1,CLPB,DERL1,DNAJA1,DSN1,EMD,ERCC2,FAT1,LMNB1,P4HA2,PGAM5,PJA2,PPP6R1,RAF1,RPN1,SAMHD1,SKP1,SLC25A11,SLC25A13,SPRYD3,TUBB4B,VANGL1,XPR1,ZBTB10,ZNF143,ACSL3,AFG3L2,AGK,AKAP11,AKAP8,ALDH1B1,APLP2,ARCN1,ASCC3,ATAD3B,ATP2A2,AUP1,AURKB,C1QBP,CALU,CBWD2,CDC42EP1,CDC45,COPA,COPB2,CS,CSNK2B,CTR9,DDOST,DDX39A,DHCR7,DNAJA2,DNAJA3,DNAJB11,DNAJB12…
HPA	oral mucosa
HPA	rectum
HPA	rectum	HPA:0400000	1.693085172542473e-11	10.771321193672058	7555	223	201	10877	ABCD3,ABCF2,ACACA,AKAP8L,APP,ARFGEF2,ATAD3A,ATP1A1,CAD,CDC73,CHAMP1,CLPB,DERL1,DNAJA1,DSN1,EMD,ERCC2,FARSA,FAT1,IFT22,IFT46,IFT52,IFT81,IMMT,LMNB1,NDUFS8,P4HA2,PGAM5,PJA2,PPP6R1,PRKAR1A,RAF1,RPN1,SAMHD1,SKP1,SLC25A11,SLC25A13,SPRYD3,TUBB4B,VANGL1,XPR1,ZBTB10,ACSL3,AFG3L2,AGK,AKAP11,AKAP8,ALDH1B1,ALDH2,APLP2,ARCN1,ARL10,ASCC3,ATAD3B,ATP12A,ATP2A2,AUP1,AURKB,C1QBP,CALU,CBWD2,CDC42EP1,COPA,COPB2,CS,…
HPA	endometrium 2
HPA	colon	HPA:0130000	3.575303843389968e-11	10.44668704424043	8020	223	207	10877	ABCD3,ABCF2,ACACA,AKAP8L,APP,ARFGEF2,ATAD3A,ATP1A1,CAD,CDC73,CHAMP1,CLPB,DERL1,DNAJA1,DSN1,EMD,ERCC2,FARSA,FAT1,IFT22,IFT46,IFT52,IFT81,IMMT,LMNB1,NDUFS8,P4HA2,PGAM5,PJA2,PPP6R1,PRKAR1A,RAF1,RCN2,RPN1,SAMHD1,SKP1,SLC25A11,SLC25A13,SPRYD3,TUBB4B,VANGL1,XPR1,ZBTB10,ZNF143,ACSL3,AFG3L2,AGK,AKAP11,AKAP8,ALDH1B1,ALDH2,APLP2,ARCN1,ARL10,ASCC3,ATAD3B,ATP2A2,AUP1,AURKB,C1QBP,CALU,CBWD2,CDC42EP1,CDC45,COP…
HPA	rectum
HPA	adrenal gland
HPA	skin 2
HPA	skin 2	HPA:0470000	6.978716553231577e-11	10.156224440571824	6667	223	186	10877	ABCD3,ABCF2,ACACA,AKAP8L,ARFGEF2,ATAD3A,ATP1A1,CAD,CDC73,CHAMP1,CLPB,DERL1,DNAJA1,DSN1,EMD,ERCC2,FARSA,FAT1,IFT22,IFT46,LMNB1,P4HA2,PGAM5,PJA2,PPP6R1,RAF1,RPN1,SAMHD1,SKP1,SLC25A11,SLC25A13,SPRYD3,TUBB4B,VANGL1,XPR1,ZBTB10,ZNF143,ACSL3,AFG3L2,AGK,AKAP11,AKAP8,ALDH1B1,ALDH2,APLP2,ARCN1,ASCC3,ATAD3B,ATP12A,ATP2A2,AUP1,AURKB,C1QBP,CALU,CBWD2,CDC42EP1,CDC45,COPA,COPB2,CS,CSNK2B,CTR9,DDOST,DDX39A,DHCR…
HPA	gallbladder
HPA	gallbladder	HPA:0220000	7.455835831800988e-11	10.127503663171225	7560	223	200	10877	ABCD3,ABCF2,ACACA,AKAP8L,APP,ARFGEF2,ATAD3A,ATP1A1,CAD,CDC73,CHAMP1,CLPB,DERL1,DNAJA1,DSN1,EMD,ERCC2,FARSA,FAT1,IFT22,IFT46,IFT52,IFT81,IMMT,LMNB1,NDUFS8,P4HA2,PGAM5,PJA2,PPP6R1,RAF1,RPN1,SAMHD1,SKP1,SLC25A11,SLC25A13,SPRYD3,TUBB4B,VANGL1,XPR1,ZBTB10,ZNF143,ACSL3,AFG3L2,AGK,AKAP11,AKAP8,ALDH1B1,ALDH2,APLP2,ARCN1,ARL10,ASCC3,ATAD3B,ATP2A2,AUP1,AURKB,C1QBP,CALU,CBWD2,CDC42EP1,COPA,COPB2,CS,CSNK2B,C…
HPA	hippocampus	HPA:0250000	7.973135087853694e-11	10.09837087764596	6734	223	187	10877	ABCD3,ABCF2,ACACA,AKAP8L,APP,ARFGEF2,ATAD3A,CAD,CDC73,CHAMP1,CLPB,DERL1,DNAJA1,DSN1,EMD,ERCC2,FARSA,FAT1,IFT22,IMMT,LMNB1,NDUFS8,PGAM5,PJA2,PRKAR1A,RCN2,RPN1,SAMHD1,SKP1,SLC25A11,SLC25A13,SPRYD3,TUBB4B,XPR1,ZBTB10,ZNF143,ACAD11,ACSL3,AFG3L2,AGK,AKAP11,AKAP8,ALDH1B1,APLP2,ARCN1,ARL10,ASCC3,ATAD3B,ATP2A2,AUP1,BHLHE22,C1QBP,CALU,CDC42EP1,CDC45,COPA,COPB2,CS,CSNK2B,CTR9,DCAF7,DDOST,DDX39A,DHCR7,DNAJA…
HPA	urinary bladder
HPA	placenta	HPA:0380000	1.229050774138386e-10	9.91043017531319	7385	223	197	10877	ABCD3,ABCF2,ACACA,AKAP8L,APP,ARFGEF2,ATAD3A,CAD,CDC73,CHAMP1,CLPB,DERL1,DNAJA1,DSN1,EMD,ERCC2,FARSA,FAT1,IFT22,IFT46,IFT81,IMMT,LMNB1,LRP2,P4HA2,PGAM5,PJA2,PPP6R1,RAF1,RCN2,RPN1,SAMHD1,SKP1,SLC25A11,SLC25A13,SPRYD3,VANGL1,XPR1,ZBTB10,ZNF143,ACSL3,AFG3L2,AGK,AKAP11,AKAP8,ALDH1B1,APLP2,ARCN1,ARL10,ASCC3,ATAD3B,ATP12A,ATP2A2,AUP1,AURKB,BAG2,C1QBP,CALU,CBWD2,CDC42EP1,CDC45,COPA,COPB2,CS,CSNK2B,CTR9,D…
HPA	cervix, uterine
HPA	skin 2
HPA	adrenal gland
HPA	appendix	HPA:0030000	3.9212221127568813e-10	9.406578556931462	7644	223	200	10877	ABCD3,ABCF2,ACACA,AKAP8L,APP,ARFGEF2,ATAD3A,ATP1A1,CAD,CDC73,CHAMP1,CLPB,DERL1,DNAJA1,DSN1,EMD,FARSA,FAT1,IFT22,IFT46,IFT52,IFT81,IMMT,LMNB1,NDUFS8,P4HA2,PGAM5,PJA2,PPP6R1,PRKAR1A,RAF1,RCN2,RPN1,SAMHD1,SLC25A11,SLC25A13,SPRYD3,TUBB4B,VANGL1,XPR1,ZBTB10,ZNF143,ACAD11,ACSL3,AFG3L2,AGK,AKAP11,AKAP8,ALDH1B1,ALDH2,APLP2,ARCN1,ARL10,ASCC3,ATAD3B,ATP2A2,AUP1,AURKB,BAG2,C1QBP,CALU,CBWD2,CDC45,COPA,COPB2,…
HPA	adrenal gland	HPA:0020000	4.2795213412523614e-10	9.368604803528386	7319	223	195	10877	ABCD3,ABCF2,ACACA,AKAP8L,ARFGEF2,ATAD3A,ATP1A1,CAD,CDC73,CHAMP1,CLPB,DERL1,DNAJA1,DSN1,EMD,ERCC2,FARSA,FAT1,IFT22,IFT52,IFT81,IMMT,LMNB1,NDUFS8,P4HA2,PGAM5,PJA2,PPP6R1,PRKAR1A,RAF1,RPN1,SAMHD1,SKP1,SLC25A11,SLC25A13,SPRYD3,TUBB4B,VANGL1,XPR1,ZBTB10,ZNF143,ACSL3,AFG3L2,AGK,AKAP11,AKAP8,ALDH1B1,ALDH2,APLP2,ARCN1,ARL10,ASCC3,ATAD3B,AUP1,AURKB,BAG2,C1QBP,CALU,CDC42EP1,COPA,COPB2,CS,CSNK2B,CTR9,DCAF7,…
HPA	cervix, uterine	HPA:0110000	5.699393518261894e-10	9.244171355851316	6836	223	187	10877	ABCD3,ACACA,AKAP8L,ARFGEF2,ATAD3A,ATP1A1,CAD,CDC73,CHAMP1,CLPB,DERL1,DNAJA1,DSN1,EMD,ERCC2,FARSA,FAT1,IFT22,IFT81,IMMT,LMNB1,P4HA2,PGAM5,PJA2,PPP6R1,PRKAR1A,RAF1,RPN1,SAMHD1,SKP1,SLC25A11,SLC25A13,SPRYD3,TTC26,TUBB4B,VANGL1,XPR1,ZBTB10,ACSL3,AFG3L2,AGK,AKAP11,AKAP8,ALDH1B1,APLP2,ARCN1,ARL10,ASCC3,ATAD3B,AUP1,C1QBP,CALU,CBWD2,COPA,COPB2,CS,CSNK2B,CTR9,DCAF7,DDOST,DDX39A,DHCR7,DNAJA2,DNAJA3,DNAJB11…
HPA	bronchus
HPA	colon
HPA	tonsil
HPA	bronchus
HPA	endometrium 2
HPA	pancreas	HPA:0350000	1.1123895984138514e-9	8.953743080732535	7305	223	194	10877	ABCD3,ABCF2,ACACA,AKAP8L,APP,ARFGEF2,ATAD3A,ATP1A1,CAD,CDC73,CHAMP1,CLPB,DERL1,DNAJA1,DSN1,EMD,FARSA,FAT1,IFT22,IFT46,IFT52,IFT81,IMMT,LMNB1,NDUFS8,P4HA2,PGAM5,PJA2,PPP6R1,RAF1,RPN1,SAMHD1,SKP1,SLC25A11,SLC25A13,SPRYD3,TUBB4B,VANGL1,XPR1,ZBTB10,ZNF143,ACSL3,AFG3L2,AGK,AKAP11,AKAP8,ALDH1B1,APLP2,ARCN1,ARL10,ASCC3,ATAD3B,ATP2A2,AUP1,C1QBP,CALU,CBWD2,CDC42EP1,COPA,COPB2,CS,CSNK2B,CTR9,DCAF7,DDOST,DH…
HPA	stomach 2
HPA	fallopian tube
HPA	appendix
HPA	tonsil
HPA	nasopharynx
HPA	epididymis	HPA:0180000	3.0151925044251886e-9	8.520684955185285	7232	223	192	10877	ABCD3,ACACA,AKAP8L,APP,ARFGEF2,ATAD3A,ATP1A1,CAD,CDC73,CHAMP1,CLPB,DERL1,DNAJA1,DSN1,EMD,ERCC2,FARSA,FAT1,IFT22,IFT52,LMNB1,NDUFS8,P4HA2,PGAM5,PJA2,PPP6R1,RAF1,RCN2,RPN1,SAMHD1,SKP1,SLC25A11,SLC25A13,SPRYD3,TTC30A,TUBB4B,VANGL1,XPR1,ZBTB10,ZNF143,ACSL3,AFG3L2,AGK,AKAP11,AKAP8,ALDH1B1,APLP2,ARCN1,ARL10,ASCC3,ATAD3B,ATP2A2,AUP1,C1QBP,CALU,CBWD2,CDC45,COPA,COPB2,CS,CSNK2B,CTR9,DCAF7,DDOST,DDX39A,DHC…
HPA	epididymis
HPA	soft tissue 2	HPA:0510000	4.357974431244473e-9	8.360715322139788	5132	223	154	10877	ABCD3,ABCF2,ACACA,AKAP8L,ARFGEF2,ATAD3A,CAD,CDC73,CHAMP1,CLPB,DERL1,DNAJA1,DSN1,EMD,FAT1,IFT22,LMNB1,NDUFS8,P4HA2,PGAM5,PJA2,PPP6R1,PRKAR1A,RPN1,SAMHD1,SKP1,SLC25A11,SLC25A13,SPRYD3,TTC26,TUBB4B,XPR1,ZBTB10,ACSL3,AFG3L2,AGK,AKAP11,AKAP8,ALDH1B1,APLP2,ARCN1,ARL10,ASCC3,ATAD3B,AUP1,C1QBP,CALU,CDC42EP1,CDC45,COPA,COPB2,CS,CSNK2B,CTR9,DHCR7,DNAJA2,DNAJB11,DPM1,DUT,DYNC1H1,DYNC2H1,EP400,ESYT2,EXOC4,GP…
HPA	oral mucosa
HPA	esophagus
HPA	pancreas
HPA	small intestine
HPA	small intestine	HPA:0480000	5.9199121021948e-9	8.227684741556669	7653	223	198	10877	ABCD3,ABCF2,ACACA,AKAP8L,ARFGEF2,ATAD3A,ATP1A1,CAD,CDC73,CHAMP1,CLPB,DERL1,DNAJA1,DSN1,EMD,ERCC2,FARSA,FAT1,IFT22,IFT46,IFT52,IMMT,LMNB1,NDUFS8,P4HA2,PGAM5,PJA2,PPP6R1,PRKAR1A,RPN1,SAMHD1,SKP1,SLC25A11,SLC25A13,SPRYD3,TUBB4B,VANGL1,XPR1,ZBTB10,ZNF143,ACAD11,ACSL3,AFG3L2,AGK,AKAP11,AKAP8,ALDH1B1,ALDH2,APLP2,ARCN1,ARL10,ASCC3,ATAD3B,ATP2A2,AUP1,AURKB,C1QBP,CALU,CBWD2,CDC42EP1,COPA,COPB2,CS,CSNK2B,C…
HPA	salivary gland
HPA	salivary gland	HPA:0420000	8.32289333452376e-9	8.07972567121165	6802	223	184	10877	ABCD3,ABCF2,ACACA,AKAP8L,ARFGEF2,ATAD3A,ATP1A1,CAD,CDC73,CHAMP1,CLPB,DERL1,DNAJA1,DSN1,EMD,ERCC2,FARSA,FAT1,IFT22,IFT46,IMMT,LMNB1,NDUFS8,P4HA2,PGAM5,PJA2,PPP6R1,PRKAR1A,RAF1,RPN1,SAMHD1,SKP1,SLC25A11,SLC25A13,SPRYD3,TUBB4B,VANGL1,XPR1,ZBTB10,ZNF143,ACSL3,AFG3L2,AGK,AKAP11,AKAP8,ALDH1B1,APLP2,ARCN1,ARL10,ASCC3,ATAD3B,ATP2A2,AUP1,C1QBP,CALU,CBWD2,CDC42EP1,COPA,COPB2,CS,CSNK2B,CTR9,DCAF7,DDOST,DDX3…
HPA	stomach 1
HPA	stomach 1	HPA:0540000	1.0357305395297762e-8	7.984753217966171	7553	223	196	10877	ABCD3,ABCF2,ACACA,AKAP8L,ARFGEF2,ATAD3A,ATP1A1,CAD,CDC73,CHAMP1,CLPB,DERL1,DNAJA1,DSN1,EMD,ERCC2,FARSA,FAT1,IFT22,IFT81,IMMT,LMNB1,NDUFS8,P4HA2,PGAM5,PJA2,PPP6R1,PRKAR1A,RAF1,RCN2,RPN1,SAMHD1,SKP1,SLC25A11,SLC25A13,SPRYD3,TUBB4B,VANGL1,XPR1,ZBTB10,ZNF143,ACAD11,ACSL3,AFG3L2,AGK,AKAP11,AKAP8,ALDH1B1,ALDH2,APLP2,ARCN1,ARL10,ASCC3,ATAD3B,AUP1,C1QBP,CALU,CBWD2,CDC42EP1,CDC45,COPA,COPB2,CS,CSNK2B,CTR9…
HPA	skin 1	HPA:0460000	1.0943279168815255e-8	7.9608525215556165	6996	223	187	10877	ABCD3,ABCF2,ACACA,AKAP8L,ARFGEF2,ATAD3A,ATP1A1,CAD,CHAMP1,CLPB,DERL1,DNAJA1,DSN1,EMD,ERCC2,FARSA,FAT1,IFT22,IFT52,LMNB1,P4HA2,PGAM5,PJA2,RAF1,RPN1,SAMHD1,SKP1,SLC25A11,SLC25A13,SPRYD3,TUBB4B,VANGL1,XPR1,ZBTB10,ZNF143,ACSL3,AFG3L2,AGK,AKAP11,AKAP8,ALDH1B1,ALDH2,APLP2,ARCN1,ARL10,ASCC3,ATAD3B,ATP12A,AUP1,AURKB,C1QBP,CALU,CBWD2,CDC42EP1,CDC45,COPA,CS,CSNK2B,CTR9,DCAF7,DDX39A,DHCR7,DNAJA2,DNAJA3,DNAJ…
HPA	epididymis
HPA	testis
HPA	fallopian tube
HPA	cervix, uterine
HPA	urinary bladder	HPA:0610000	1.6420303872752403e-8	7.784618810125321	7201	223	190	10877	ABCD3,ABCF2,ACACA,AKAP8L,ARFGEF2,ATAD3A,ATP1A1,CAD,CDC73,CHAMP1,CLPB,DERL1,DNAJA1,DSN1,EMD,ERCC2,FARSA,FAT1,IFT22,IFT46,IFT52,IFT81,IMMT,LMNB1,NDUFS8,PGAM5,PJA2,PPP6R1,PRKAR1A,RAF1,RPN1,SAMHD1,SKP1,SLC25A11,SLC25A13,SPRYD3,TUBB4B,VANGL1,XPR1,ZBTB10,ZNF143,ACSL3,AFG3L2,AGK,AKAP11,AKAP8,ALDH1B1,ALDH2,APLP2,ARCN1,ASCC3,ATAD3B,ATP2A2,AUP1,AURKB,C1QBP,CALU,CBWD2,CDC45,COPA,COPB2,CS,CSNK2B,CTR9,DCAF7,D…
HPA	urinary bladder
HPA	thyroid gland	HPA:0590000	1.7424997619244133e-8	7.758827272567067	7022	223	187	10877	ABCD3,ABCF2,ACACA,AKAP8L,ARFGEF2,ATAD3A,ATP1A1,CAD,CDC73,CHAMP1,CLPB,DERL1,DNAJA1,DSN1,EMD,ERCC2,FARSA,FAT1,IFT22,IFT52,IMMT,LMNB1,NDUFS8,P4HA2,PGAM5,PJA2,PPP6R1,PRKAR1A,RPN1,SKP1,SLC25A11,SLC25A13,SPRYD3,TUBB4B,VANGL1,XPR1,ZBTB10,ZNF143,ACSL3,AFG3L2,AGK,AKAP11,AKAP8,ALDH1B1,ALDH2,APLP2,ARCN1,ASCC3,ATAD3B,ATP2A2,AUP1,BAG2,C1QBP,CALU,CBWD2,CDC42EP1,COPA,COPB2,CS,CSNK2B,CTR9,DCAF7,DDOST,DHCR7,DNAJA…
HPA	thyroid gland
HPA	seminal vesicle
HPA	seminal vesicle	HPA:0430000	1.8345150304613666e-8	7.736478725652546	6729	223	182	10877	ABCD3,ABCF2,ACACA,AKAP8L,APP,ARFGEF2,ATAD3A,ATP1A1,CAD,CDC73,CHAMP1,CLPB,DERL1,DNAJA1,DSN1,EMD,ERCC2,FARSA,FAT1,IFT22,IFT52,IFT81,IMMT,LMNB1,NDUFS8,P4HA2,PGAM5,PJA2,RPN1,SAMHD1,SKP1,SLC25A11,SLC25A13,SPRYD3,TTC26,TUBB4B,VANGL1,XPR1,ZBTB10,ZNF143,ACSL3,AFG3L2,AGK,AKAP11,AKAP8,ALDH1B1,ALDH2,APLP2,ARCN1,ASCC3,ATAD3B,AUP1,C1QBP,CALU,CBWD2,COPA,COPB2,CS,CSNK2B,DCAF7,DDOST,DDX39A,DHCR7,DNAJA2,DNAJA3,DN…
HPA	placenta
HPA	cerebral cortex
HPA	lymph node
HPA	pancreas
HPA	kidney	HPA:0270000	2.64725284279646e-8	7.577204576648347	8002	223	202	10877	ABCD3,ACACA,AKAP8L,ARFGEF2,ATAD3A,ATP1A1,CAD,CDC73,CHAMP1,CLPB,DERL1,DNAJA1,DSN1,EMD,ERCC2,FARSA,FAT1,IFT22,IFT46,IFT52,IMMT,LMNB1,LRP2,NDUFS8,P4HA2,PGAM5,PJA2,PPP6R1,PRKAR1A,RAF1,RPN1,SAMHD1,SKP1,SLC25A11,SLC25A13,SPRYD3,TUBB4B,VANGL1,XPR1,ZBTB10,ZNF143,ACAD11,ACSL3,AFG3L2,AGK,AKAP11,AKAP8,ALDH1B1,ALDH2,APLP2,ARCN1,ARL10,ASCC3,ATAD3B,ATP12A,ATP2A2,AUP1,C1QBP,CALU,CBWD2,CDC42EP1,CDC45,COPA,COPB2,…
HPA	hippocampus
HPA	testis	HPA:0570000	2.8147133801888765e-8	7.550565822389855	8899	223	214	10877	ABCD3,ABCF2,ACACA,AKAP8L,APP,ARFGEF2,ATAD3A,ATP1A1,CAD,CDC73,CHAMP1,CLPB,DERL1,DNAJA1,DSN1,DYNC2LI1,EMD,ERCC2,FARSA,FAT1,IFT22,IFT46,IFT52,IFT81,IMMT,LMNB1,LRP2,NDUFS8,P4HA2,PGAM5,PJA2,PPP6R1,PRKAR1A,RAF1,RCN2,RPN1,SAMHD1,SKP1,SLC25A11,SLC25A13,SPRYD3,TTC26,TTC30A,TUBB4B,XPR1,ZBTB10,ZNF143,ACAD11,ACSL3,AFG3L2,AGK,AKAP11,AKAP8,ALDH1B1,ALDH2,APLP2,ARCN1,ARL10,ASCC3,ATAD3B,ATP2A2,AUP1,AURKB,BAG2,C1Q…
HPA	esophagus	HPA:0190000	2.961318284923971e-8	7.52851491177403	6583	223	179	10877	ABCD3,ABCF2,ACACA,AKAP8L,ARFGEF2,ATAD3A,ATP1A1,CAD,CDC73,CHAMP1,CLPB,DERL1,DNAJA1,DSN1,EMD,ERCC2,FARSA,FAT1,IFT22,IMMT,LMNB1,P4HA2,PGAM5,PJA2,PPP6R1,RAF1,RPN1,SAMHD1,SKP1,SLC25A11,SLC25A13,SPRYD3,TUBB4B,VANGL1,XPR1,ZBTB10,ZNF143,ACSL3,AFG3L2,AGK,AKAP11,AKAP8,ALDH1B1,APLP2,ARCN1,ASCC3,ATAD3B,ATP12A,ATP2A2,AURKB,C1QBP,CALU,CBWD2,COPA,COPB2,CS,CSNK2B,CTR9,DDOST,DDX39A,DHCR7,DNAJA2,DNAJA3,DNAJB11,DNA…
HPA	esophagus
HPA	lymph node
HPA	testis
HPA	duodenum
HPA	tonsil
HPA	lung
HPA	salivary gland
HPA	tonsil
HPA	appendix
HPA	stomach 1
HPA	cerebral cortex
HPA	nasopharynx
HPA	cerebellum	HPA:0090000	2.418953063091952e-7	6.616372558524408	7114	223	186	10877	ABCD3,ACACA,AKAP8L,APP,ARFGEF2,ATAD3A,ATP1A1,CDC73,CHAMP1,CLPB,DERL1,DNAJA1,DSN1,EMD,ERCC2,FARSA,FAT1,IFT22,IFT52,IFT81,IMMT,LMNB1,NDUFS8,PGAM5,PJA2,PRKAR1A,RAF1,RCN2,RPN1,SAMHD1,SKP1,SLC25A11,SLC25A13,SPRYD3,XPR1,ZBTB10,ZNF143,ACAD11,ACSL3,AFG3L2,AGK,AKAP11,AKAP8,ALDH1B1,APLP2,ARCN1,ARL10,ASCC3,ATAD3B,ATP2A2,AUP1,BHLHE22,C1QBP,CALU,CBWD2,COPA,COPB2,CS,CSNK2B,CTR9,DCAF7,DDOST,DHCR7,DNAJA2,DNAJA3,…
HPA	pancreas
HPA	breast
HPA	appendix
HPA	gallbladder
HPA	small intestine
HPA	prostate	HPA:0390000	5.53144483749462e-7	6.257161414266165	6586	223	176	10877	ABCD3,ABCF2,ACACA,AKAP8L,APP,ARFGEF2,ATAD3A,ATP1A1,CAD,CHAMP1,CLPB,DERL1,DNAJA1,DSN1,EMD,ERCC2,FARSA,FAT1,IFT22,IFT46,IFT81,LMNB1,NDUFS8,PGAM5,PJA2,RAF1,RPN1,SKP1,SLC25A11,SLC25A13,SPRYD3,TUBB4B,VANGL1,XPR1,ZBTB10,ZNF143,ACSL3,AFG3L2,AGK,AKAP11,AKAP8,ALDH1B1,APLP2,ARCN1,ARL10,ASCC3,ATAD3B,AUP1,BAG2,C1QBP,CALU,CBWD2,CDC45,COPA,COPB2,CS,CSNK2B,DCAF7,DDOST,DDX39A,DHCR7,DNAJA2,DNAJA3,DNAJB11,DNAJB12,…
HPA	prostate
HPA	endometrium 1
HPA	skin 1
HPA	tonsil	HPA:0600000	8.455037534741563e-7	6.072884460083394	7677	223	194	10877	ABCD3,ABCF2,ACACA,AKAP8L,ARFGEF2,ATAD3A,ATP1A1,CAD,CDC73,CHAMP1,CLPB,DERL1,DNAJA1,DSN1,EMD,ERCC2,FARSA,FAT1,IFT22,IFT46,IFT52,IMMT,LMNB1,P4HA2,PGAM5,PJA2,PRKAR1A,RAF1,RCN2,RPN1,SAMHD1,SKP1,SLC25A11,SLC25A13,SPRYD3,TUBB4B,VANGL1,XPR1,ZBTB10,ZNF143,ACSL3,AFG3L2,AGK,AKAP11,AKAP8,ALDH1B1,ALDH2,APLP2,ARCN1,ARL10,ASCC3,ATAD3B,ATP12A,AUP1,AURKB,BAG2,C1QBP,CALU,CBWD2,CDC42EP1,CDC45,COPA,COPB2,CS,CSNK2B,C…
HPA	cerebral cortex	HPA:0100000	9.701989970808752e-7	6.013139178650861	8005	223	199	10877	ABCD3,ABCF2,ACACA,AKAP8L,APP,ARFGEF2,ATAD3A,ATP1A1,CAD,CDC73,CHAMP1,CLPB,DERL1,DNAJA1,DSN1,EMD,ERCC2,FARSA,FAT1,IFT22,IFT46,IFT52,IFT81,IMMT,LMNB1,NDUFS8,PGAM5,PJA2,PRKAR1A,RAF1,RCN2,RPN1,SAMHD1,SKP1,SLC25A11,SLC25A13,SPRYD3,TTC26,TUBB4B,XPR1,ZBTB10,ZNF143,ACAD11,ACSL3,AFG3L2,AGK,AKAP11,AKAP8,ALDH1B1,APLP2,ARCN1,ARL10,ASCC3,ATAD3B,ATP2A2,AUP1,AURKB,BHLHE22,C1QBP,CALU,CBWD2,CDC42EP1,COPA,COPB2,CS,…
HPA	soft tissue 1	HPA:0500000	0.0000010009590535428923	5.999583687939356	5292	223	151	10877	ABCD3,ACACA,AKAP8L,ARFGEF2,ATAD3A,CAD,CDC73,CHAMP1,CLPB,DERL1,DNAJA1,DSN1,EMD,ERCC2,FARSA,FAT1,IFT22,IMMT,LMNB1,P4HA2,PGAM5,PJA2,PRKAR1A,RCN2,RPN1,SAMHD1,SKP1,SLC25A11,SLC25A13,SPRYD3,TTC26,TUBB4B,XPR1,ZBTB10,ZNF143,ACSL3,AFG3L2,AGK,AKAP11,AKAP8,APLP2,ARCN1,ASCC3,ATAD3B,AUP1,C1QBP,CALU,CDC42EP1,CDC45,COPA,COPB2,CS,CSNK2B,CTR9,DDX39A,DHCR7,DNAJA3,DNAJB11,DPM1,DUT,DYNC1H1,EP400,GCDH,GPRASP2,HACD3,H…
HPA	ovary	HPA:0340000	0.0000010907072884255571	5.962291784771838	5348	223	152	10877	ACACA,AKAP8L,ARFGEF2,ATAD3A,CAD,CDC73,CHAMP1,CLPB,DERL1,DNAJA1,DSN1,EMD,ERCC2,FARSA,FAT1,IFT22,IFT81,LMNB1,NDUFS8,PGAM5,PJA2,PRKAR1A,RPN1,SAMHD1,SKP1,SLC25A11,SLC25A13,SPRYD3,TUBB4B,XPR1,ZBTB10,ZNF143,ACSL3,AFG3L2,AGK,AKAP11,AKAP8,ALDH1B1,APLP2,ARCN1,ASCC3,ATAD3B,ATP2A2,AUP1,C1QBP,CALU,CDC42EP1,COPA,CS,CSNK2B,CTR9,DDOST,DDX39A,DHCR7,DNAJA2,DNAJA3,DNAJB11,DPM1,DUT,DYNC1H1,EP400,ERLIN2,ESYT2,FAF2,F…
HPA	bone marrow	HPA:0040000	0.0000011029363820264496	5.957449537180547	6406	223	172	10877	ABCD3,AKAP8L,ARFGEF2,ATAD3A,CAD,CDC73,CHAMP1,CLPB,DERL1,DNAJA1,DSN1,EMD,ERCC2,FARSA,IFT22,IFT46,IFT52,IFT81,LMNB1,PGAM5,PJA2,PPP6R1,RPN1,SAMHD1,SKP1,SLC25A11,SLC25A13,SPRYD3,TUBB4B,XPR1,ZBTB10,ZNF143,ACSL3,AFG3L2,AGK,AKAP8,ALDH1B1,APLP2,ARCN1,ARL10,ASCC3,ATAD3B,AUP1,AURKB,BAG2,C1QBP,CALU,CBWD2,CDC42EP1,CDC45,COPA,COPB2,CS,CSNK2B,CTR9,DCAF7,DDOST,DDX39A,DHCR7,DNAJA2,DNAJA3,DNAJB11,DPM1,DUT,DYNC1H1…
HPA	bone marrow
HPA	seminal vesicle
HPA	vagina	HPA:0620000	0.000001166712405613718	5.933036184269726	5923	223	163	10877	ABCD3,ABCF2,ACACA,AKAP8L,ARFGEF2,ATAD3A,ATP1A1,CDC73,CHAMP1,CLPB,DERL1,DNAJA1,DSN1,EMD,ERCC2,FAT1,IFT22,IMMT,LMNB1,P4HA2,PGAM5,PJA2,PPP6R1,RAF1,RPN1,SAMHD1,SKP1,SLC25A13,SPRYD3,TUBB4B,XPR1,ZBTB10,ZNF143,ACSL3,AFG3L2,AGK,AKAP11,AKAP8,ALDH1B1,APLP2,ARCN1,ASCC3,ATAD3B,ATP2A2,AUP1,AURKB,C1QBP,CALU,CBWD2,COPA,COPB2,CS,CSNK2B,CTR9,DDX39A,DHCR7,DNAJA2,DNAJA3,DNAJB12,DPM1,DUT,DYNC1H1,DYNC2H1,EP400,ERLIN2…
HPA	vagina
HPA	skin 1
HPA	kidney
HPA	endometrium 1
HPA	smooth muscle
HPA	smooth muscle	HPA:0490000	0.0000016572498431450252	5.7806120134154275	5374	223	152	10877	ACACA,AKAP8L,ARFGEF2,ATAD3A,CDC73,CHAMP1,CLPB,DNAJA1,DSN1,EMD,ERCC2,FAT1,IFT22,IFT46,IMMT,LMNB1,PGAM5,PJA2,PPP6R1,RPN1,SAMHD1,SLC25A11,SLC25A13,SPRYD3,VANGL1,XPR1,ZBTB10,ZNF143,ACSL3,ACTA1,AFG3L2,AGK,AKAP11,AKAP8,ALDH1B1,APLP2,ARL10,ASCC3,ATAD3B,AUP1,AURKB,BAG2,C1QBP,CALU,CBWD2,CDC42EP1,COPA,CS,CSNK2B,CTR9,DHCR7,DNAJA2,DNAJA3,DPM1,DUT,DYNC1H1,DYNC2H1,EP400,ERLIN2,EXOC4,FAF2,FANCD2,FASTKD5,GCDH,GI…
HPA	testis
HPA	testis
HPA	placenta
HPA	caudate
HPA	caudate
HPA	ovary
HPA	lung	HPA:0300000	0.000003575407715571222	5.446674427002335	7220	223	185	10877	ABCD3,ABCF2,ACACA,AKAP8L,ARFGEF2,ATAD3A,ATP1A1,CAD,CDC73,CHAMP1,CLPB,DERL1,DNAJA1,DSN1,EMD,ERCC2,FARSA,FAT1,IFT22,IFT46,IFT52,IFT81,IMMT,LMNB1,PGAM5,PJA2,PPP6R1,RAF1,RPN1,SAMHD1,SKP1,SLC25A11,SLC25A13,SPRYD3,TUBB4B,VANGL1,XPR1,ZBTB10,ZNF143,ACSL3,AFG3L2,AGK,AKAP11,AKAP8,ALDH1B1,ALDH2,APLP2,ARCN1,ARL10,ASCC3,ATAD3B,ATP2A2,AUP1,AURKB,BAG2,C1QBP,CALU,CBWD2,CDC42EP1,CDC45,COPA,COPB2,CS,CSNK2B,CTR9,DC…
HPA	caudate	HPA:0080000	0.0000036460785707244708	5.438173976804353	6874	223	179	10877	ABCD3,ABCF2,ACACA,AKAP8L,APP,ARFGEF2,ATAD3A,ATP1A1,CAD,CDC73,CHAMP1,CLPB,DERL1,DNAJA1,DSN1,EMD,ERCC2,FARSA,FAT1,IFT22,IMMT,LMNB1,NDUFS8,PGAM5,PJA2,PRKAR1A,RCN2,RPN1,SAMHD1,SKP1,SLC25A11,SLC25A13,SPRYD3,TUBB4B,XPR1,ZBTB10,ZNF143,ACAD11,ACSL3,AFG3L2,AGK,AKAP11,AKAP8,ALDH2,APLP2,ARCN1,ARL10,ASCC3,ATAD3B,ATP2A2,AUP1,C1QBP,CALU,COPA,COPB2,CS,CSNK2B,CTR9,DCAF7,DDOST,DDX39A,DHCR7,DNAJA2,DNAJA3,DNAJB11,D…
HPA	kidney
HPA	testis
HPA	cervix, uterine
HPA	pancreas
HPA	spleen	HPA:0530000	0.000005456953027689515	5.263049784516844	5811	223	159	10877	ACACA,AKAP8L,ARFGEF2,ATAD3A,CAD,CDC73,CHAMP1,CLPB,DERL1,DNAJA1,DSN1,EMD,FARSA,FAT1,IFT22,IMMT,LMNB1,PGAM5,PJA2,PPP6R1,PRKAR1A,RPN1,SAMHD1,SKP1,SLC25A11,SLC25A13,SPRYD3,TUBB4B,XPR1,ZBTB10,ZNF143,ACSL3,AFG3L2,AGK,AKAP11,AKAP8,ALDH1B1,APLP2,ARCN1,ARL10,ASCC3,ATAD3B,AUP1,AURKB,C1QBP,CALU,CBWD2,COPA,CS,CSNK2B,CTR9,DHCR7,DNAJA2,DNAJA3,DNAJB11,DNAJB12,DPM1,DUT,DYNC1H1,DYNC2H1,EP400,ERLIN2,FAF2,FASTKD5,G…
HPA	thyroid gland
HPA	fallopian tube
HPA	cervix, uterine
HPA	ovary
HPA	hippocampus
HPA	lymph node	HPA:0310000	0.000008955858319212374	5.04789278553416	6431	223	170	10877	ABCD3,ABCF2,ACACA,AKAP8L,ARFGEF2,ATAD3A,CAD,CDC73,CHAMP1,CLPB,DERL1,DNAJA1,DSN1,EMD,ERCC2,FARSA,FAT1,IFT22,IFT46,IMMT,LMNB1,P4HA2,PGAM5,PJA2,PRKAR1A,RAF1,RPN1,SAMHD1,SKP1,SLC25A11,SLC25A13,SPRYD3,TUBB4B,XPR1,ZBTB10,ZNF143,ACSL3,AFG3L2,AGK,AKAP11,AKAP8,ALDH1B1,APLP2,ARCN1,ARL10,ASCC3,ATAD3B,AUP1,AURKB,BAG2,C1QBP,CALU,CBWD2,CDC45,COPA,COPB2,CS,CSNK2B,CTR9,DDOST,DHCR7,DNAJA2,DNAJA3,DNAJB11,DNAJB12,D…
HPA	adrenal gland
HPA	spleen
HPA	rectum
HPA	cerebral cortex
HPA	spleen
HPA	appendix
HPA	soft tissue 2
HPA	stomach 2
HPA	vagina
HPA	placenta
HPA	colon
HPA	bronchus
HPA	skin 1
HPA	seminal vesicle
HPA	kidney
HPA	duodenum
HPA	pancreas
HPA	stomach 1
HPA	testis
HPA	lung
HPA	soft tissue 2
HPA	breast
HPA	testis
HPA	skin 1
HPA	liver	HPA:0290000	0.00018611996281349088	3.7302070429101937	6213	223	162	10877	ABCD3,ABCF2,ACACA,AKAP8L,ARFGEF2,ATAD3A,ATP1A1,CAD,CDC73,CHAMP1,CLPB,DERL1,DSN1,EMD,FAT1,IFT22,IFT46,IMMT,LMNB1,NDUFS8,PGAM5,PJA2,PPP6R1,RAF1,RPN1,SKP1,SLC25A11,SLC25A13,SPRYD3,TUBB4B,VANGL1,XPR1,ZBTB10,ACAD11,ACSL3,AGK,AKAP11,AKAP8,ALDH1B1,APLP2,ARCN1,ARL10,ASCC3,ATAD3B,AUP1,CALU,CDC42EP1,COPA,COPB2,CS,CSNK2B,DCAF7,DDOST,DDX39A,DHCR7,DNAJA2,DNAJA3,DNAJB11,DPM1,DUT,DYNC2H1,EP400,ERLIN2,ESYT2,EXOC…
HPA	skin 1
HPA	liver
HPA	parathyroid gland	HPA:0360000	0.0002727787649797221	3.5641894412409365	5824	223	154	10877	ABCD3,ACACA,AKAP8L,ARFGEF2,ATAD3A,ATP1A1,CDC73,CHAMP1,CLPB,DERL1,EMD,ERCC2,FARSA,FAT1,IFT22,IFT52,IFT81,IMMT,LMNB1,LRP2,NDUFS8,PJA2,PRKAR1A,RPN1,SAMHD1,SKP1,SLC25A11,SLC25A13,SPRYD3,VANGL1,XPR1,ZBTB10,ACSL3,AFG3L2,AGK,AKAP11,AKAP8,ALDH1B1,APLP2,ARCN1,ARL10,ASCC3,ATAD3B,C1QBP,CALU,CBWD2,COPA,COPB2,CS,CSNK2B,DDOST,DDX39A,DHCR7,DNAJA2,DNAJA3,DNAJB11,DNAJB12,DPM1,DUT,DYNC1H1,DYNC2H1,EP400,ERLIN2,ESYT…
HPA	parathyroid gland
HPA	colon
HPA	testis
HPA	testis
HPA	placenta
HPA	skin 1
HPA	lymph node
HPA	tonsil
HPA	placenta
HPA	skin 1
HPA	parathyroid gland
HPA	ovary
HPA	soft tissue 1
HPA	testis
HPA	caudate
HPA	skeletal muscle
HPA	skeletal muscle	HPA:0440000	0.0009407334130693884	3.0265334303835356	5816	223	152	10877	ABCD3,ACACA,AKAP8L,ARFGEF2,ATAD3A,CDC73,CHAMP1,CLPB,DERL1,DNAJA1,DSN1,EMD,ERCC2,FARSA,FAT1,IFT22,IFT81,IMMT,LMNB1,NDUFS8,P4HA2,PJA2,PPP6R1,RPN1,SLC25A11,SLC25A13,SPRYD3,VANGL1,XPR1,ZBTB10,ZNF143,ACAD11,ACSL3,ACTA1,AFG3L2,AGK,AKAP8,ALDH1B1,APLP2,ASCC3,ATAD3B,ATP2A2,AUP1,AURKB,BAG2,CALU,CBWD2,CDC42EP1,COPB2,CS,CSNK2B,CTR9,DCAF7,DDOST,DDX39A,DHCR7,DNAJA2,DNAJA3,DNAJB11,DNAJB12,DPM1,DUT,DYNC1H1,DYNC2…
HPA	testis
HPA	heart muscle
HPA	heart muscle	HPA:0240000	0.0010860061691521394	2.9641677076927313	6242	223	160	10877	ABCD3,ACACA,AKAP8L,ARFGEF2,ATAD3A,CHAMP1,CLPB,DERL1,DSN1,EMD,ERCC2,IFT22,IFT52,IFT81,IMMT,LMNB1,NDUFS8,P4HA2,PGAM5,PJA2,PRKAR1A,RAF1,RPN1,SAMHD1,SLC25A11,SLC25A13,SPRYD3,VANGL1,XPR1,ZBTB10,ZNF143,ACAD11,ACSL3,ACTA1,AFG3L2,AGK,AKAP11,AKAP8,ALDH1B1,APLP2,ARCN1,ARL10,ASCC3,ATAD3B,ATP2A2,AUP1,BAG2,C1QBP,CALU,CBWD2,COPA,COPB2,CS,CSNK2B,DCAF7,DDOST,DDX39A,DHCR7,DNAJA2,DNAJA3,DNAJB11,DPM1,DUT,DYNC1H1,DY…
HPA	adipose tissue
HPA	adipose tissue	HPA:0010000	0.0011825904225414505	2.927165642548347	3893	223	112	10877	ABCD3,ACACA,AKAP8L,ARFGEF2,ATAD3A,CAD,CDC73,CHAMP1,CLPB,DERL1,DSN1,EMD,FAT1,IFT22,IFT81,LMNB1,PGAM5,PPP6R1,RPN1,SKP1,SLC25A11,SLC25A13,SPRYD3,TUBB4B,XPR1,ZBTB10,ACSL3,AFG3L2,AGK,AKAP8,APLP2,ARCN1,ARL10,ASCC3,ATAD3B,AUP1,C1QBP,CALU,CDC42EP1,CDC45,CS,CSNK2B,CTR9,DCAF7,DNAJB11,DPM1,DYNC1H1,EP400,ERLIN2,FASTKD5,HSPB1,HSPD1,HUWE1,KEAP1,KIDINS220,KPNB1,LMNA,LMNB2,MAGED2,MLF2,MMS19,MTCH1,MTX2,NDUFA5,NMT…
HPA	endometrium 2
HPA	gallbladder
HPA	ovary
HPA	hippocampus
HPA	breast
HPA	endometrium 2
HPA	testis
HPA	tonsil
HPA	parathyroid gland
HPA	bone marrow
HPA	colon
HPA	nasopharynx
HPA	soft tissue 1
HPA	urinary bladder
HPA	thyroid gland
HPA	prostate
HPA	testis
HPA	colon
HPA	endometrium 1
HPA	esophagus
HPA	endometrium 1
HPA	heart muscle
HPA	tonsil
HPA	soft tissue 1
HPA	heart muscle
HPA	cerebellum
HPA	spleen
HPA	tonsil
HPA	cerebellum
HPA	placenta
HPA	small intestine
HPA	testis
HPA	liver
HPA	lung
HPA	caudate
HPA	cerebellum
HPA	cerebellum
HPA	cerebral cortex
CORUM	Intraflagellar transport complex B core complex	CORUM:6173	7.040976623668244e-8	7.15236709755488	10	143	8	3627	IFT22,IFT27,IFT46,IFT52,IFT81,TTC26,IFT74,TTC30B
CORUM	Intraflagellar transport complex B	CORUM:6172	0.000008507483657496201	5.070198876492046	15	143	8	3627	IFT22,IFT27,IFT46,IFT52,IFT81,TTC26,IFT74,TTC30B
CORUM	Condensin II	CORUM:160	0.000030906793707856355	4.50994604660965	5	143	5	3627	NCAPD3,NCAPG2,NCAPH2,SMC2,SMC4
CORUM	Respiratory chain complex I (incomplete intermediate), mitochondrial	CORUM:2948	0.0004614304204723514	3.3358937773750084	11	143	6	3627	NDUFA10,NDUFA9,NDUFS1,NDUFS2,NDUFS7,NDUFV1
CORUM	Nup 107-160 subcomplex	CORUM:87	0.0034232147652827156	2.4655658532865163	9	143	5	3627	NUP107,NUP133,NUP160,NUP43,NUP85
CORUM	Respiratory chain complex I (lambda subunit) mitochondrial	CORUM:2920	0.006786441655200104	2.1683578802973233	16	143	6	3627	NDUFS8,NDUFA5,NDUFS1,NDUFS2,NDUFS7,NDUFV1
CORUM	Exocyst complex	CORUM:6167	0.049789971993678864	1.3028581180104242	8	143	4	3627	EXOC1,EXOC2,EXOC3,EXOC4
CORUM	Exocyst Sec6/8 complex	CORUM:89	0.049789971993678864	1.3028581180104242	8	143	4	3627	EXOC1,EXOC2,EXOC3,EXOC4
HP	Abnormality of the urinary system	HP:0000079	0.000007164004842737943	5.144844129247677	1717	132	83	4511	ASPM,ATAD3A,ATP1A1,BRCA2,CAD,CDC73,CLPB,DYNC2LI1,ERCC2,IFT27,LMNB1,LRP2,NDUFS8,NUP205,POLE,PRKAR1A,RAF1,RPS27,SLC25A11,SLC25A13,VANGL1,ACTA1,AGK,ARCN1,C1QBP,CDC45,COPA,COPB2,DDOST,DHCR7,DNAJB11,DYNC2H1,ERLIN2,FANCD2,GCDH,GIGYF2,HBA1,HBB,HSPD1,HUWE1,KEAP1,LMNA,LMNB2,MAGED2,MAPRE2,MTX2,NCAPD3,NCAPG2,NDUFAF4,NDUFS1,NDUFS2,NDUFS7,NDUFV1,NEFL,NUP107,NUP133,NUP160,NUP85,NUP93,OSGEP,PFKM,PGM3,PHKG2,PLEC…
HP	Abnormal renal physiology	HP:0012211	0.000022637286705853473	4.645175628689249	617	132	43	4511	ATP1A1,BRCA2,CAD,CDC73,CLPB,DYNC2LI1,IFT27,LRP2,NDUFS8,NUP205,PRKAR1A,SLC25A11,VANGL1,C1QBP,COPA,DNAJB11,DYNC2H1,FANCD2,GCDH,HBB,LMNB2,MAGED2,NDUFAF4,NDUFS1,NDUFS2,NDUFS7,NDUFV1,NUP107,NUP133,NUP160,NUP85,NUP93,OSGEP,PGM3,PHKG2,SCO2,SETD2,SMC1A,SMC3,TIMMDC1,TRIM28,TRIM32,UBAC2
HP	Abnormality of the urinary system physiology	HP:0011277	0.0002632346467541588	3.579656949769811	929	132	53	4511	ATAD3A,ATP1A1,BRCA2,CAD,CDC73,CLPB,DYNC2LI1,ERCC2,IFT27,LRP2,NDUFS8,NUP205,PRKAR1A,SLC25A11,SLC25A13,VANGL1,AGK,C1QBP,COPA,DDOST,DNAJB11,DYNC2H1,FANCD2,GCDH,HBB,LMNA,LMNB2,MAGED2,MTX2,NDUFAF4,NDUFS1,NDUFS2,NDUFS7,NDUFV1,NUP107,NUP133,NUP160,NUP85,NUP93,OSGEP,PFKM,PGM3,PHKG2,SCO2,SETD2,SLC25A1,SMC1A,SMC3,TIMM50,TIMMDC1,TRIM28,TRIM32,UBAC2
HP	Abnormality of the upper urinary tract	HP:0010935	0.0002768531384806826	3.5577505488465895	1212	132	63	4511	ASPM,ATP1A1,BRCA2,CAD,CDC73,CLPB,DYNC2LI1,IFT27,LMNB1,LRP2,NDUFS8,NUP205,POLE,PRKAR1A,RAF1,RPS27,SLC25A11,VANGL1,C1QBP,CDC45,COPA,COPB2,DHCR7,DNAJB11,DYNC2H1,FANCD2,GCDH,HBB,KEAP1,LMNA,LMNB2,MAGED2,MTX2,NCAPD3,NCAPG2,NDUFAF4,NDUFS1,NDUFS2,NDUFS7,NDUFV1,NUP107,NUP133,NUP160,NUP85,NUP93,OSGEP,PGM3,PHKG2,PLEC,SCO2,SETD2,SKIV2L,SMC1A,SMC3,SON,SSR4,TELO2,TIMMDC1,TRIM28,TRIM32,UBAC2,USP9X,YY1
HP	Abnormality of the kidney	HP:0000077	0.00029688919393201503	3.527405609413397	1185	132	62	4511	ASPM,ATP1A1,BRCA2,CAD,CDC73,CLPB,DYNC2LI1,IFT27,LMNB1,LRP2,NDUFS8,NUP205,POLE,PRKAR1A,RAF1,RPS27,SLC25A11,VANGL1,C1QBP,COPA,COPB2,DHCR7,DNAJB11,DYNC2H1,FANCD2,GCDH,HBB,KEAP1,LMNA,LMNB2,MAGED2,MTX2,NCAPD3,NCAPG2,NDUFAF4,NDUFS1,NDUFS2,NDUFS7,NDUFV1,NUP107,NUP133,NUP160,NUP85,NUP93,OSGEP,PGM3,PHKG2,PLEC,SCO2,SETD2,SKIV2L,SMC1A,SMC3,SON,SSR4,TELO2,TIMMDC1,TRIM28,TRIM32,UBAC2,USP9X,YY1
HP	Growth delay	HP:0001510	0.0003489452136236573	3.4572427543837496	1617	132	76	4511	ACACA,ASPM,ATAD3A,BRCA2,CHAMP1,CLPB,DYNC2LI1,ERCC2,FARSA,IFT27,IFT52,IRS4,LMNB1,NDUFS8,POLE,PRKAR1A,RAF1,RPS27,SAMHD1,SLC25A13,XPR1,ACTA1,AGK,ARCN1,CDC45,COPB2,CSNK2B,DDOST,DHCR7,DYNC1H1,DYNC2H1,FANCD2,HBA1,HBB,HUWE1,LMNA,MAPRE2,MTX2,NCAPD3,NCAPG2,NDUFA10,NDUFAF4,NDUFS1,NDUFS2,NDUFS7,NDUFV1,NUP107,NUP133,NUP188,NUP85,OSGEP,PCNA,PGM3,PHKG2,PLEC,PRKDC,RAD50,SETD2,SFXN4,SKIV2L,SMC1A,SMC3,SON,TELO2,T…
HP	Aplasia/Hypoplasia involving the central nervous system	HP:0002977	0.00036990604774125255	3.4319085681731623	1619	132	76	4511	APP,ARFGEF2,ASPM,ATAD1,ATAD3A,BRCA2,CHAMP1,CLPB,ERCC2,FARSA,IFT52,LMNB1,LRP2,NDUFS8,POLE,RPS27,SAMHD1,VANGL1,XPR1,AFG3L2,ARCN1,CDC45,COPB2,CSNK2B,DHCR7,DPM1,DYNC1H1,DYNC2H1,ERLIN2,FANCD2,GCDH,GIGYF2,HBA1,HSPD1,HUWE1,IFT74,KIDINS220,LMNB2,MAPRE2,NCAPD3,NCAPG2,NDUFA9,NDUFAF4,NDUFS1,NDUFS2,NDUFS7,NDUFV1,NEFL,NUP107,NUP133,NUP188,OSGEP,PCNA,PRKDC,RAD50,SCO2,SETD2,SLC25A1,SLC25A10,SMC1A,SMC3,SON,SQSTM…
HP	Leukodystrophy	HP:0002415	0.00039990131449649767	3.3980471683154976	104	132	15	4511	LMNB1,NDUFS8,SAMHD1,HSPD1,NDUFA10,NDUFA9,NDUFAF4,NDUFS1,NDUFS2,NDUFS7,NDUFV1,SCO2,TIMMDC1,TUBB4A,TUFM
HP	Pace of progression	HP:0003679	0.0004560351729133899	3.3410016599384056	445	132	33	4511	ABCD3,ATAD1,ATP1A1,CAD,CLPB,EMD,LMNB1,XPR1,ACTA1,AFG3L2,COPB2,DNAJB11,DPM1,DYNC1H1,ERLIN2,HSPB1,HSPD1,LMNA,LMNB2,NDUFS1,NDUFS7,NEFL,NUP107,NUP133,NUP160,NUP85,NUP93,PCNA,PLEC,SQSTM1,TRIM32,TUBB4A,TUBB6
HP	Progressive	HP:0003676	0.0006241206361036588	3.2047314575444465	262	132	24	4511	ABCD3,ATAD1,CAD,CLPB,LMNB1,XPR1,AFG3L2,COPB2,DNAJB11,DPM1,ERLIN2,HSPD1,LMNA,LMNB2,NDUFS1,NDUFS7,NUP107,NUP133,NUP160,NUP85,NUP93,PCNA,SQSTM1,TUBB4A
HP	Steroid-resistant nephrotic syndrome	HP:0012588	0.0006876058606385574	3.1626604303675636	7	132	5	4511	NUP205,NUP133,NUP160,NUP85,NUP93
HP	Clinical modifier	HP:0012823	0.000723004925620048	3.140858743974736	1707	132	78	4511	ABCD3,APP,ARFGEF2,ASPM,ATAD1,ATAD3A,ATP1A1,BRCA2,CAD,CHAMP1,CLPB,EMD,ERCC2,FARSA,IRS4,LMNB1,NDUFS8,POLE,PRKAR1A,SAMHD1,XPR1,ACTA1,AFG3L2,AGK,C1QBP,COPA,COPB2,DDOST,DNAJB11,DPM1,DYNC1H1,ERLIN2,GPRASP2,HAX1,HBA1,HSPB1,HSPD1,HUWE1,KIDINS220,LMNA,LMNB2,MAGT1,MTX2,NCAPG2,NDUFA10,NDUFAF4,NDUFS1,NDUFS2,NDUFS7,NDUFV1,NEFL,NUP107,NUP133,NUP160,NUP85,NUP93,PCNA,PFKM,PHKG2,PLEC,PRKDC,PRPF8,SCO2,SFXN4,SMC1A,…
HP	Intrauterine growth retardation	HP:0001511	0.0009019466492114752	3.0448191505271356	504	132	35	4511	BRCA2,DYNC2LI1,ERCC2,NDUFS8,POLE,PRKAR1A,RAF1,SLC25A13,XPR1,ARCN1,CDC45,DHCR7,FANCD2,LMNA,NCAPG2,NDUFA10,NDUFAF4,NDUFS1,NDUFS2,NDUFS7,NDUFV1,NUP107,NUP133,NUP188,OSGEP,PRKDC,SFXN4,SKIV2L,SMC1A,SMC3,SON,TELO2,TIMMDC1,TUFM,YY1
HP	Aplasia/Hypoplasia of the cerebrum	HP:0007364	0.0016108488950716676	2.7929451964612184	1358	132	66	4511	ARFGEF2,ASPM,BRCA2,CHAMP1,CLPB,ERCC2,FARSA,IFT52,LMNB1,LRP2,NDUFS8,POLE,RPS27,SAMHD1,VANGL1,XPR1,ARCN1,CDC45,COPB2,CSNK2B,DHCR7,DPM1,DYNC1H1,DYNC2H1,ERLIN2,FANCD2,GCDH,HBA1,HSPD1,HUWE1,IFT74,KIDINS220,LMNB2,MAPRE2,NCAPD3,NCAPG2,NDUFAF4,NDUFS1,NDUFS2,NDUFS7,NDUFV1,NUP107,NUP133,NUP188,OSGEP,PCNA,PRKDC,RAD50,SETD2,SLC25A1,SLC25A10,SMC1A,SMC3,SON,SSR4,TELO2,THOC2,TIMMDC1,TUBB,TUBB2B,TUBB3,TUBB4A,TUF…
HP	Clinical course	HP:0031797	0.0023078455892571897	2.636793251832111	1525	132	71	4511	ABCD3,APP,ARFGEF2,ASPM,ATAD1,ATAD3A,ATP1A1,CAD,CHAMP1,CLPB,EMD,ERCC2,FARSA,IRS4,LMNB1,POLE,PRKAR1A,XPR1,ACTA1,AFG3L2,AGK,C1QBP,COPA,COPB2,DDOST,DNAJB11,DPM1,DYNC1H1,ERLIN2,GPRASP2,HAX1,HBA1,HSPB1,HSPD1,HUWE1,KIDINS220,LMNA,LMNB2,MAGT1,MTX2,NCAPG2,NDUFA10,NDUFAF4,NDUFS1,NDUFS2,NDUFS7,NDUFV1,NEFL,NUP107,NUP133,NUP160,NUP85,NUP93,PCNA,PHKG2,PLEC,PRKDC,SCO2,SMC1A,SQSTM1,SSR4,TELO2,TIMMDC1,TRIM32,TSPY…
HP	Abnormal skeletal muscle morphology	HP:0011805	0.002364823576817808	2.6262012534346115	1621	132	74	4511	ACACA,APP,ATAD1,ATAD3A,ATP1A1,CHAMP1,EMD,ERCC2,FARSA,IFT27,LRP2,NDUFS8,PRKAR1A,RAF1,RPS27,SAMHD1,SLC25A3,VANGL1,ACTA1,AFG3L2,AGK,C1QBP,CDC45,DHCR7,DPM1,DYNC1H1,ERLIN2,GIGYF2,HBA1,HBB,HSPB1,HSPD1,HUWE1,KIDINS220,LMNA,LMNB2,MTX2,NCAPD3,NCAPG2,NDUFA9,NDUFAF4,NDUFS1,NDUFS2,NDUFS7,NDUFV1,NEFL,NUP107,NUP133,NUP188,OSGEP,PCNA,PFKM,PHKG2,PLEC,POLD1,SCO2,SETD2,SFXN4,SLC25A1,SMC1A,SMC3,SON,SQSTM1,TELO2,TIM…
HP	Fetal distress	HP:0025116	0.003269873582400105	2.485469037409236	41	132	9	4511	ATAD3A,NDUFS8,NDUFAF4,NDUFS1,NDUFS2,NDUFS7,NDUFV1,SON,TIMMDC1
HP	Growth abnormality	HP:0001507	0.003923232881880709	2.4063559115202553	2323	132	94	4511	ACACA,ARFGEF2,ASPM,ATAD3A,BRCA2,CDC73,CHAMP1,CLPB,DYNC2LI1,EMD,ERCC2,FARSA,IFT27,IFT52,IRS4,LMNB1,NDUFS8,POLE,PRKAR1A,RAF1,RPS27,SAMHD1,SLC25A11,SLC25A13,SLC25A3,XPR1,ACTA1,AGK,ARCN1,CDC45,COPB2,CSNK2B,DDOST,DHCR7,DPM1,DYNC1H1,DYNC2H1,FANCD2,GCDH,GIGYF2,HBA1,HBB,HUWE1,IFT74,KIDINS220,LMNA,MAPRE2,MTX2,NCAPD3,NCAPG2,NDUFA10,NDUFA9,NDUFAF4,NDUFS1,NDUFS2,NDUFS7,NDUFV1,NUP107,NUP133,NUP188,NUP85,OSGEP…
HP	Abnormality of the genitourinary system	HP:0000119	0.008118440825021745	2.0905273705259275	2317	132	93	4511	ASPM,ATAD3A,ATP1A1,BRCA2,CAD,CDC73,CLPB,DYNC2LI1,ERCC2,IFT27,IFT81,LMNB1,LRP2,NDUFS8,NUP205,POLE,PRKAR1A,RAF1,RPS27,SAMHD1,SLC25A11,SLC25A13,VANGL1,ACTA1,AGK,ARCN1,C1QBP,CDC45,COPA,COPB2,DDOST,DHCR7,DNAJB11,DYNC2H1,ERLIN2,FANCD2,GCDH,GIGYF2,HBA1,HBB,HSPD1,HUWE1,IFT74,KEAP1,LMNA,LMNB2,MAGED2,MAPRE2,MTX2,NCAPD3,NCAPG2,NDUFAF4,NDUFS1,NDUFS2,NDUFS7,NDUFV1,NEFL,NUP107,NUP133,NUP160,NUP85,NUP93,OSGEP,P…
HP	Abnormal cerebral morphology	HP:0002060	0.00814641588249492	2.089033422526195	1733	132	76	4511	APP,ARFGEF2,ASPM,ATAD1,ATAD3A,BRCA2,CHAMP1,CLPB,ERCC2,FARSA,IFT52,LMNB1,LRP2,NDUFS8,POLE,RPS27,SAMHD1,SLC25A13,VANGL1,XPR1,ARCN1,CDC45,COPB2,CSNK2B,DHCR7,DPM1,DYNC1H1,DYNC2H1,ERLIN2,FANCD2,GCDH,GIGYF2,HBA1,HSPD1,HUWE1,IFT74,KIDINS220,LMNB2,MAPRE2,NCAPD3,NCAPG2,NDUFA10,NDUFA9,NDUFAF4,NDUFS1,NDUFS2,NDUFS7,NDUFV1,NUP107,NUP133,NUP188,OSGEP,PCNA,PRKDC,RAD50,SCO2,SETD2,SLC25A1,SLC25A10,SMC1A,SMC3,SON,…
HP	Proximal tubulopathy	HP:0000114	0.013155570590614023	1.8808903107116066	48	132	9	4511	LRP2,NDUFS8,HBB,NDUFAF4,NDUFS1,NDUFS2,NDUFS7,NDUFV1,TIMMDC1
HP	Increased serum lactate	HP:0002151	0.015099662287459743	1.8210327658414553	173	132	17	4511	ATAD3A,CLPB,NDUFS8,SLC25A3,AGK,C1QBP,NDUFA10,NDUFA9,NDUFS1,NDUFS2,NDUFS7,NDUFV1,SCO2,SFXN4,SLC25A10,TIMM50,TUFM
HP	Abnormality of forebrain morphology	HP:0100547	0.016679748129164167	1.7778105116683063	1762	132	76	4511	APP,ARFGEF2,ASPM,ATAD1,ATAD3A,BRCA2,CHAMP1,CLPB,ERCC2,FARSA,IFT52,LMNB1,LRP2,NDUFS8,POLE,RPS27,SAMHD1,SLC25A13,VANGL1,XPR1,ARCN1,CDC45,COPB2,CSNK2B,DHCR7,DPM1,DYNC1H1,DYNC2H1,ERLIN2,FANCD2,GCDH,GIGYF2,HBA1,HSPD1,HUWE1,IFT74,KIDINS220,LMNB2,MAPRE2,NCAPD3,NCAPG2,NDUFA10,NDUFA9,NDUFAF4,NDUFS1,NDUFS2,NDUFS7,NDUFV1,NUP107,NUP133,NUP188,OSGEP,PCNA,PRKDC,RAD50,SCO2,SETD2,SLC25A1,SLC25A10,SMC1A,SMC3,SON,…
HP	Abnormal mitochondria in muscle tissue	HP:0008316	0.017491587745837596	1.7571707669673433	38	132	8	4511	NDUFS8,AFG3L2,NDUFAF4,NDUFS1,NDUFS2,NDUFS7,NDUFV1,TIMMDC1
HP	Onset	HP:0003674	0.019654385155351218	1.7065405375887293	1147	132	56	4511	ABCD3,ARFGEF2,ASPM,ATAD1,ATAD3A,CAD,CHAMP1,CLPB,EMD,FARSA,IRS4,LMNB1,POLE,PRKAR1A,XPR1,ACTA1,AFG3L2,AGK,C1QBP,COPA,DDOST,DNAJB11,DPM1,DYNC1H1,GPRASP2,HAX1,HBA1,HSPB1,HSPD1,HUWE1,KIDINS220,LMNA,LMNB2,MAGT1,MTX2,NCAPG2,NDUFA10,NDUFAF4,NDUFS1,NDUFS2,NDUFV1,NEFL,NUP133,PHKG2,PLEC,PRKDC,SCO2,SMC1A,SSR4,TELO2,TIMMDC1,TUBB,TUBB3,TUBB6,TUFM,YME1L1
HP	Hypertrophic cardiomyopathy	HP:0001639	0.036245605810884186	1.4407446370312018	244	132	20	4511	ATAD3A,BRCA2,EMD,NDUFS8,RAF1,SAMHD1,SLC25A3,AGK,FANCD2,LMNA,NDUFA10,NDUFA9,NDUFAF4,NDUFS1,NDUFS2,NDUFS7,NDUFV1,SCO2,SMC1A,TIMMDC1
HP	Abnormal CNS myelination	HP:0011400	0.043819456506345916	1.358333013305635	268	132	21	4511	ERCC2,LMNB1,NDUFS8,SAMHD1,DDOST,HSPD1,KIDINS220,NDUFA10,NDUFA9,NDUFAF4,NDUFS1,NDUFS2,NDUFS7,NDUFV1,NUP188,PGM3,PRKDC,SCO2,TIMMDC1,TUBB4A,TUFM
HP	Focal T2 hyperintense brainstem lesion	HP:0012748	0.0493542019965476	1.306675865765862	32	132	7	4511	NDUFS8,NDUFAF4,NDUFS1,NDUFS2,NDUFS7,NDUFV1,TIMMDC1

## Sheet: Table8
	name	ID	RIK_vs_ctrl_p.val	RIK_vs_ctrl_p.adj	significant	RIK_vs_ctrl_significant	RIK_vs_ctrl_ratio	ctrl_centered	RIK_centered	padj_BH	col	protein
1	ABCD3	P28288	4.12408e-09	5.08e-05	TRUE	TRUE	5.66	-2.83	2.83	8.04195e-08	grey		up
2	ABCF2	Q9UG63	1.61166e-07	0.0136	TRUE	TRUE	3.1	-1.55	1.55	2.61894e-06	grey		up
3	ACACA	Q13085	2.75024e-10	4.13e-08	TRUE	TRUE	7.54	-3.77	3.77	6.7037e-09	grey		up
4	AKAP8L	Q9ULX6	1.59455e-08	0.00061	TRUE	TRUE	3.88	-1.94	1.94	2.87905e-07	grey		up
5	APP	P05067	5.1013e-12	6.61e-15	TRUE	TRUE	8.19	-4.1	4.1	1.65792e-10	grey		up
6	ARFGEF2	Q9Y6D5	8.8784e-11	6.86e-10	TRUE	TRUE	7.73	-3.86	3.86	2.47327e-09	grey		up
7	ASPM	Q8IZT6	1.36831e-12	6.61e-15	TRUE	TRUE	9.65	-4.82	4.82	5.13117e-11	grey		up
8	ATAD1	Q8NBU5	4.96298e-13	6.61e-15	TRUE	TRUE	7.16	-3.58	3.58	2.10387e-11	grey		up
9	ATAD3A	Q9NVI7	8.34885e-10	1.14e-06	TRUE	TRUE	4.02	-2.01	2.01	1.81092e-08	grey		up
10	ATP1A1	P05023	1.38609e-07	0.0116	TRUE	TRUE	1.67	-0.834	0.834	2.33006e-06	grey		up
11	BRCA2	P51587	1.42705e-14	6.61e-15	TRUE	TRUE	8.24	-4.12	4.12	9.61552e-13	grey		up
12	C5	P01031	5.76106e-10	4.15e-07	TRUE	TRUE	7.23	-3.61	3.61	1.33739e-08	grey		up
13	C9	P02748	5.85614e-07	0.0434	TRUE	TRUE	7.55	-3.77	3.77	8.04188e-06	grey		up
14	CAD	P27708	5.19783e-09	8.06e-05	TRUE	TRUE	5.06	-2.53	2.53	9.93702e-08	grey		up
15	CASC5	Q8NG31	7.26476e-14	6.61e-15	TRUE	TRUE	10.3	-5.13	5.13	3.54157e-12	grey		up
16	CCRN4L	Q9UK39	3.9731e-15	6.61e-15	TRUE	TRUE	7.36	-3.68	3.68	3.52834e-13	grey		up
17	CDC73	Q6P1J9	1.88778e-09	9.15e-06	TRUE	TRUE	7.28	-3.64	3.64	3.91614e-08	grey		up
18	CHAMP1	Q96JM3	5.60179e-15	6.61e-15	TRUE	TRUE	10.7	-5.37	5.37	4.55145e-13	grey		up
19	CHCHD4	Q8N4Q1	1.47931e-14	6.61e-15	TRUE	TRUE	7.23	-3.61	3.61	9.61552e-13	grey		up
20	CLPB	Q9H078	2.19765e-10	1.97e-08	TRUE	TRUE	6.1	-3.05	3.05	5.49413e-09	grey		up
21	DERL1	Q9BUN8	1.85285e-12	6.61e-15	TRUE	TRUE	6.9	-3.45	3.45	6.69084e-11	grey		up
22	DNAJA1	P31689	4.38433e-07	0.0347	TRUE	TRUE	2.04	-1.02	1.02	6.42687e-06	grey		up
23	DNAJC11	Q9NVH1	6.20463e-16	6.61e-15	TRUE	TRUE	9.54	-4.77	4.77	1.2099e-13	grey		up
24	DSN1	Q9H410	5.51254e-14	6.61e-15	TRUE	TRUE	7.47	-3.73	3.73	2.98596e-12	grey		up
25	DYNC2LI1	Q8TCX1	2.09402e-10	1.68e-08	TRUE	TRUE	8.54	-4.27	4.27	5.37282e-09	grey		up
26	EMD	P50402	1.52636e-07	0.0128	TRUE	TRUE	3.99	-2	2	2.52237e-06	grey		up
27	ERCC2	P18074	1.06295e-15	6.61e-15	TRUE	TRUE	7.75	-3.87	3.87	1.70506e-13	grey		up
28	FARSA	Q9Y285	4.48544e-08	0.00286	TRUE	TRUE	2.25	-1.12	1.12	7.80948e-07	grey		up
29	FAT1	Q14517	5.99921e-14	6.61e-15	TRUE	TRUE	7.35	-3.68	3.68	3.07854e-12	grey		up
30	FBXO45	P0C2W1	3.3101e-16	6.61e-15	TRUE	TRUE	12.3	-6.15	6.15	1.2099e-13	grey		up
31	IFT22	Q9H7X7	1.08014e-08	0.000316	TRUE	TRUE	12.5	-6.27	6.27	2.01598e-07	grey		up
32	IFT27	Q9BW83	6.201e-15	6.61e-15	TRUE	TRUE	12.9	-6.44	6.44	4.65075e-13	grey		up
33	IFT46	Q9NQC8	5.26696e-16	6.61e-15	TRUE	TRUE	14.1	-7.06	7.06	1.2099e-13	grey		up
34	IFT52	Q9Y366	5.40661e-16	6.61e-15	TRUE	TRUE	14.1	-7.07	7.07	1.2099e-13	grey		up
35	IFT81	Q8WYA0	6.68958e-07	0.0478	TRUE	TRUE	13.2	-6.59	6.59	9.0588e-06	grey		up
36	IMMT	Q16891	2.90557e-08	0.00156	TRUE	TRUE	2	-1	1	5.15079e-07	grey		up
37	IRS4	O14654	1.09586e-08	0.000324	TRUE	TRUE	3.42	-1.71	1.71	2.01598e-07	grey		up
38	KBTBD6	Q86V97	8.35808e-10	1.14e-06	TRUE	TRUE	7.2	-3.6	3.6	1.81092e-08	grey		up
39	LMNB1	P20700	4.48233e-07	0.0353	TRUE	TRUE	2.68	-1.34	1.34	6.42687e-06	grey		up
40	LRP2	P98164	6.90828e-10	6.91e-07	TRUE	TRUE	7.3	-3.65	3.65	1.56641e-08	grey		up
41	MYCBP2	O75592	4.31068e-12	6.61e-15	TRUE	TRUE	7.28	-3.64	3.64	1.44928e-10	grey		up
42	NDUFS8	O00217	1.12427e-13	6.61e-15	TRUE	TRUE	7.23	-3.61	3.61	4.98256e-12	grey		up
43	NUP205	Q92621	1.75163e-09	7.68e-06	TRUE	TRUE	3.74	-1.87	1.87	3.7127e-08	grey		up
44	P4HA2	O15460	1.22414e-15	6.61e-15	TRUE	TRUE	8.22	-4.11	4.11	1.70506e-13	grey		up
45	PGAM5	Q96HS1	3.99783e-11	2.05e-11	TRUE	TRUE	6.13	-3.06	3.06	1.14644e-09	grey		up
46	PJA2	O43164	3.46138e-09	3.56e-05	TRUE	TRUE	7.31	-3.65	3.65	7.03094e-08	grey		up
47	POLE	Q07864	7.37535e-13	6.61e-15	TRUE	TRUE	9.29	-4.65	4.65	2.99624e-11	grey		up
48	PPP6R1	Q9UPN7	1.62041e-11	2.18e-13	TRUE	TRUE	6.78	-3.39	3.39	5.09646e-10	grey		up
49	PRKAR1A	P10644	4.47281e-07	0.0353	TRUE	TRUE	9.08	-4.54	4.54	6.42687e-06	grey		up
50	RAE1	P78406	2.8178e-12	6.61e-15	TRUE	TRUE	4.94	-2.47	2.47	9.81199e-11	grey		up
51	RAF1	P04049	1.57969e-15	6.61e-15	TRUE	TRUE	8.59	-4.3	4.3	1.92525e-13	grey		up
52	RCN2	Q14257	2.18022e-11	1.04e-12	TRUE	TRUE	4.54	-2.27	2.27	6.64287e-10	grey		up
53	RPN1	P04843	3.72162e-07	0.0303	TRUE	TRUE	1.95	-0.976	0.976	5.66966e-06	grey		up
54	RPS27	P42677	1.69147e-07	0.0143	TRUE	TRUE	1.9	-0.951	0.951	2.70358e-06	grey		up
55	SAMHD1	Q9Y3Z3	1.90716e-07	0.0161	TRUE	TRUE	3.26	-1.63	1.63	2.99917e-06	grey		up
56	SENP1	Q9P0U3	4.53783e-14	6.61e-15	TRUE	TRUE	7.52	-3.76	3.76	2.60258e-12	grey		up
57	SKP1	P63208	5.56128e-07	0.0418	TRUE	TRUE	3.17	-1.58	1.58	7.74607e-06	grey		up
58	SLC25A11	Q02978	5.39512e-07	0.0408	TRUE	TRUE	1.56	-0.781	0.781	7.62355e-06	grey		up
59	SLC25A13	Q9UJS0	4.34667e-07	0.0345	TRUE	TRUE	2.43	-1.22	1.22	6.42687e-06	grey		up
60	SLC25A3	Q00325	4.60086e-08	0.00296	TRUE	TRUE	2.3	-1.15	1.15	7.86989e-07	grey		up
61	SPRYD3	Q8NCJ5	2.4375e-16	6.61e-15	TRUE	TRUE	11.3	-5.66	5.66	1.2099e-13	grey		up
62	TMEM209	Q96SK2	8.80668e-14	6.61e-15	TRUE	TRUE	7.27	-3.63	3.63	4.08881e-12	grey		up
63	TTC26	A0AVF1	3.98069e-15	6.61e-15	TRUE	TRUE	14.5	-7.23	7.23	3.52834e-13	grey		up
64	TTC30A	Q86WT1	2.06617e-15	6.61e-15	TRUE	TRUE	12.7	-6.37	6.37	2.23835e-13	grey		up
65	TUBB4B	P68371	2.69397e-07	0.0227	TRUE	TRUE	1.8	-0.9	0.9	4.16923e-06	grey		up
66	VANGL1	Q8TAA9	1.66968e-10	7.68e-09	TRUE	TRUE	6.69	-3.34	3.34	4.39985e-09	grey		up
67	XPR1	Q9UBH6	3.54924e-14	6.61e-15	TRUE	TRUE	10.7	-5.35	5.35	2.16282e-12	grey		up
68	ZBTB10	Q96DT7	2.91991e-10	4.98e-08	TRUE	TRUE	8.75	-4.37	4.37	6.94368e-09	grey		up
69	ZNF143	P52747	9.45916e-13	6.61e-15	TRUE	TRUE	8.04	-4.02	4.02	3.68907e-11	grey		up
70	ZNF281	Q9Y2X9	1.1253e-10	1.74e-09	TRUE	TRUE	8.53	-4.27	4.27	3.0477e-09	grey		up
71	ZNF629	Q9UEG4	2.92981e-11	4.62e-12	TRUE	TRUE	7.72	-3.86	3.86	8.65625e-10	grey		up
72	ZNF655	Q8N720	4.07489e-09	4.96e-05	TRUE	TRUE	7.01	-3.51	3.51	8.04195e-08	grey		up
73	1672	1672	2.95722e-05	0.36	FALSE	FALSE	12.2	-6.1	6.1	0.000231353	red	1700011H14Rik	up
74	AAR2	Q9Y312	0.00938728	0.801	FALSE	FALSE	5	-2.5	2.5	0.0228815	grey		up
78	ACAD11	Q709F0	8.95494e-05	0.483	FALSE	FALSE	7.24	-3.62	3.62	0.000563294	grey		up
81	ACSL3	O95573	0.00288711	0.75	FALSE	FALSE	5.03	-2.51	2.51	0.00882424	grey		up
82	ACTA1	P68133	0.000188473	0.558	FALSE	FALSE	1.07	-0.535	0.535	0.000993305	grey		up
89	ADCK3	Q8NI60	0.00630384	0.785	FALSE	FALSE	5.47	-2.74	2.74	0.0169786	grey		up
91	AFG3L2	Q9Y4W6	0.0138608	0.814	FALSE	FALSE	4.12	-2.06	2.06	0.0313556	grey		up
92	AGK	Q53H12	1.8629e-06	0.0959	FALSE	FALSE	1.57	-0.783	0.783	2.13685e-05	grey		up
100	AKAP11	Q9UKA4	0.0176056	0.822	FALSE	FALSE	4.82	-2.41	2.41	0.0375611	grey		up
102	AKAP8	O43823	0.000957903	0.686	FALSE	FALSE	4.27	-2.13	2.13	0.00364827	grey		up
105	ALDH1B1	P30837	4.39347e-06	0.158	FALSE	FALSE	1.73	-0.864	0.864	4.41611e-05	grey		up
106	ALDH2	P05091	0.00700602	0.789	FALSE	FALSE	4.47	-2.24	2.24	0.0183133	grey		up
108	ANKRD28	O15084	2.82342e-05	0.355	FALSE	FALSE	5.92	-2.96	2.96	0.000225642	grey		up
109	APLP2	Q06481	0.0173243	0.822	FALSE	FALSE	4.33	-2.16	2.16	0.0372052	grey		up
110	ARCN1	P48444	0.000348076	0.612	FALSE	FALSE	6	-3	3	0.00158586	grey		up
115	ARL10	Q8N8L6	0.000266236	0.589	FALSE	FALSE	5.71	-2.85	2.85	0.0012979	grey		up
116	ASCC3	Q8N3C0	0.00665185	0.787	FALSE	FALSE	3.96	-1.98	1.98	0.0176238	grey		up
117	ATAD3B	Q5T9A4	8.13795e-07	0.0545	FALSE	FALSE	3.6	-1.8	1.8	1.03743e-05	grey		up
119	ATP12A	P54707	0.000259616	0.587	FALSE	FALSE	6.32	-3.16	3.16	0.00127841	grey		up
120	ATP2A2	P16615	0.000107008	0.502	FALSE	FALSE	1.39	-0.694	0.694	0.00064403	grey		up
123	ATP5C1	P36542	8.19301e-07	0.0548	FALSE	FALSE	1.81	-0.907	0.907	1.03743e-05	grey		up
125	ATP5H	O75947	0.00115941	0.699	FALSE	FALSE	1.3	-0.649	0.649	0.00420233	grey		up
133	AUP1	Q9Y679	0.000289536	0.596	FALSE	FALSE	5.96	-2.98	2.98	0.00137378	grey		up
134	AURKB	Q96GD4	0.0170741	0.821	FALSE	FALSE	4.83	-2.41	2.41	0.036749	grey		up
135	BAG2	O95816	0.00110975	0.696	FALSE	FALSE	1.11	-0.556	0.556	0.00408305	grey		up
139	BHLHE22	Q8NFJ8	0.000431729	0.629	FALSE	FALSE	6.77	-3.38	3.38	0.00189611	grey		up
146	C1QBP	Q07021	0.0163686	0.82	FALSE	FALSE	1.03	-0.517	0.517	0.0357835	grey		up
150	CALU	O43852	9.01874e-06	0.228	FALSE	FALSE	3.18	-1.59	1.59	8.53716e-05	grey		up
156	CBWD2	Q8IUF1	6.61586e-05	0.451	FALSE	FALSE	6.01	-3	3	0.000450171	grey		up
167	CDC42EP1	Q00587	0.000502103	0.641	FALSE	FALSE	7.14	-3.57	3.57	0.00211013	grey		up
168	CDC45	O75419	0.00237272	0.74	FALSE	FALSE	5.59	-2.8	2.8	0.0075355	grey		up
184	COPA	P53621	0.00019023	0.558	FALSE	FALSE	1.76	-0.878	0.878	0.000997173	grey		up
186	COPB2	P35606	0.000469974	0.636	FALSE	FALSE	6.35	-3.18	3.18	0.00200098	grey		up
193	CS	O75390	0.000128287	0.52	FALSE	FALSE	10.4	-5.2	5.2	0.000748982	grey		up
196	CSNK2B	P67870	0.0019831	0.73	FALSE	FALSE	5.77	-2.88	2.88	0.00657261	grey		up
199	CTR9	Q6PD62	1.38501e-06	0.0795	FALSE	FALSE	4.63	-2.32	2.32	1.68798e-05	grey		up
210	DCAF7	P61962	0.00951203	0.801	FALSE	FALSE	5.21	-2.61	2.61	0.0231278	grey		up
213	DDOST	P39656	0.00235767	0.739	FALSE	FALSE	1.13	-0.566	0.566	0.0075122	grey		up
218	DDX39A	O00148	0.00198863	0.73	FALSE	FALSE	1.3	-0.649	0.649	0.00657261	grey		up
224	DHCR7	Q9UBM7	0.0159952	0.819	FALSE	FALSE	3.56	-1.78	1.78	0.0351247	grey		up
233	DNAJA2	O60884	0.0011088	0.696	FALSE	FALSE	1.62	-0.81	0.81	0.00408305	grey		up
234	DNAJA3	Q96EY1	2.26865e-06	0.108	FALSE	FALSE	3.46	-1.73	1.73	2.48532e-05	grey		up
235	DNAJB11	Q9UBS4	0.00342948	0.758	FALSE	FALSE	5.89	-2.95	2.95	0.0101943	grey		up
236	DNAJB12	Q9NXW2	9.89499e-06	0.238	FALSE	FALSE	6.4	-3.2	3.2	9.27656e-05	grey		up
240	DPM1	O60762	2.68875e-06	0.118	FALSE	FALSE	3.23	-1.61	1.61	2.89239e-05	grey		up
242	DUT	P33316	1.56872e-05	0.288	FALSE	FALSE	9.36	-4.68	4.68	0.000135355	grey		up
243	DYNC1H1	Q14204	0.00028827	0.596	FALSE	FALSE	1.21	-0.606	0.606	0.00137378	grey		up
246	DYNC2H1	Q8NCM8	7.67512e-05	0.467	FALSE	FALSE	8.39	-4.2	4.2	0.000505625	grey		up
274	EP400	Q96L91	0.0209129	0.828	FALSE	FALSE	2.25	-1.12	1.12	0.0430171	grey		up
277	ERLIN2	O94905	0.000239971	0.58	FALSE	FALSE	2.54	-1.27	1.27	0.00121229	grey		up
280	ESYT2	A0FGR8	7.7891e-05	0.469	FALSE	FALSE	7.34	-3.67	3.67	0.000506632	grey		up
283	EXOC1	Q9NV70	2.77302e-06	0.12	FALSE	FALSE	8.32	-4.16	4.16	2.9388e-05	grey		up
284	EXOC2	Q96KP1	0.00326991	0.756	FALSE	FALSE	5.52	-2.76	2.76	0.00980973	grey		up
285	EXOC3	O60645	0.0149252	0.817	FALSE	FALSE	4.83	-2.41	2.41	0.0333	grey		up
286	EXOC4	Q96A65	3.22634e-06	0.132	FALSE	FALSE	8.61	-4.3	4.3	3.34647e-05	grey		up
288	FAF2	Q96CS3	0.000253425	0.584	FALSE	FALSE	1.8	-0.899	0.899	0.00126066	grey		up
292	FANCD2	Q9BXW9	0.0063577	0.785	FALSE	FALSE	4.4	-2.2	2.2	0.0170765	grey		up
297	FASTKD5	Q7L8L6	0.00113484	0.697	FALSE	FALSE	4.49	-2.25	2.25	0.00412908	grey		up
309	GARS	P41250	0.0231139	0.831	FALSE	FALSE	1.12	-0.562	0.562	0.0462996	grey		up
311	GCDH	Q92947	0.00116819	0.699	FALSE	FALSE	6.48	-3.24	3.24	0.00421848	grey		up
314	GIGYF2	Q6Y7W6	0.000349904	0.612	FALSE	FALSE	5.37	-2.68	2.68	0.00158677	grey		up
321	GPN3	Q9UHW5	0.000113583	0.508	FALSE	FALSE	6.78	-3.39	3.39	0.000675265	grey		up
322	GPRASP2	Q96D09	0.00228517	0.738	FALSE	FALSE	5.54	-2.77	2.77	0.00735327	grey		up
331	HACD3	Q9P035	8.28682e-06	0.219	FALSE	FALSE	8.4	-4.2	4.2	7.92122e-05	grey		up
332	HAX1	O00165	1.43233e-06	0.0812	FALSE	FALSE	1.97	-0.984	0.984	1.70308e-05	grey		up
333	HBA1	P69905	0.01767	0.822	FALSE	FALSE	4.18	-2.09	2.09	0.0376163	grey		up
334	HBB	P68871	0.0168193	0.821	FALSE	FALSE	4.44	-2.22	2.22	0.036361	grey		up
348	HLA-C	P10321	0.0103677	0.804	FALSE	FALSE	1.22	-0.611	0.611	0.0246549	grey		up
386	HSPB1	P04792	4.56007e-05	0.41	FALSE	FALSE	1.26	-0.629	0.629	0.000334291	grey		up
387	HSPD1	P10809	0.000270674	0.59	FALSE	FALSE	2.37	-1.19	1.19	0.00131297	grey		up
389	HUWE1	Q7Z6Z7	0.000890953	0.682	FALSE	FALSE	2.45	-1.22	1.22	0.00342	grey		up
394	IFT74	Q96LB3	1.18418e-05	0.257	FALSE	FALSE	12	-5.99	5.99	0.000108922	grey		up
405	IKBKAP	O95163	0.00754558	0.792	FALSE	FALSE	4.47	-2.23	2.23	0.0193467	grey		up
412	IPO7	O95373	0.00301948	0.752	FALSE	FALSE	1.72	-0.862	0.862	0.00919997	grey		up
413	IPO9	Q96P70	4.97047e-05	0.419	FALSE	FALSE	1.68	-0.84	0.84	0.000358978	grey		up
414	ITIH2	P19823	0.00655668	0.787	FALSE	FALSE	4.33	-2.16	2.16	0.0174666	grey		up
416	KEAP1	Q14145	0.00208927	0.733	FALSE	FALSE	5.79	-2.9	2.9	0.00685872	grey		up
419	KIDINS220	Q9ULH0	1.78565e-05	0.303	FALSE	FALSE	10.9	-5.44	5.44	0.000151392	grey		up
426	KPNB1	Q14974	0.00465581	0.772	FALSE	FALSE	1.15	-0.573	0.573	0.0132215	grey		up
433	LMNA	P02545	0.00337624	0.757	FALSE	FALSE	5.3	-2.65	2.65	0.0100977	grey		up
434	LMNB2	Q03252	0.0127417	0.812	FALSE	FALSE	5.14	-2.57	2.57	0.0291624	grey		up
439	LTV1	Q96GA3	0.00035455	0.613	FALSE	FALSE	5.89	-2.95	2.95	0.00159856	grey		up
444	MAGED1	Q9Y5V3	0.0116476	0.808	FALSE	FALSE	3.87	-1.93	1.93	0.0272335	grey		up
445	MAGED2	Q9UNF1	0.000615413	0.656	FALSE	FALSE	5.74	-2.87	2.87	0.00247945	grey		up
446	MAGT1	Q9H0U3	0.0214289	0.829	FALSE	FALSE	4.13	-2.07	2.07	0.0437096	grey		up
448	MAPRE2	Q15555	0.0140569	0.815	FALSE	FALSE	2.81	-1.41	1.41	0.0316325	grey		up
457	MCM7	P33993	2.10886e-06	0.103	FALSE	FALSE	1.86	-0.928	0.928	2.36338e-05	grey		up
458	MDN1	Q9NU22	0.000921025	0.684	FALSE	FALSE	6.94	-3.47	3.47	0.00352156	grey		up
459	METTL13	Q8N6R0	0.00027395	0.591	FALSE	FALSE	5.5	-2.75	2.75	0.00132228	grey		up
461	MLF2	Q15773	0.000724191	0.667	FALSE	FALSE	6.39	-3.2	3.2	0.00282434	grey		up
462	MMS19	Q96T76	0.0125745	0.811	FALSE	FALSE	4.11	-2.06	2.06	0.0288474	grey		up
487	MTCH1	Q9NZJ7	0.000107835	0.503	FALSE	FALSE	6.43	-3.21	3.21	0.000645023	grey		up
490	MTX2	O75431	0.00552631	0.779	FALSE	FALSE	5.46	-2.73	2.73	0.0153073	grey		up
492	MYL12A	P19105	0.011298	0.807	FALSE	FALSE	5.09	-2.54	2.54	0.0265434	grey		up
497	NCAPD3	P42695	0.00117461	0.699	FALSE	FALSE	5.67	-2.84	2.84	0.00422601	grey		up
498	NCAPG2	Q86XI2	0.00070192	0.665	FALSE	FALSE	6.03	-3.02	3.02	0.00274848	grey		up
500	NCAPH2	Q6IBW4	8.05239e-05	0.472	FALSE	FALSE	7.05	-3.52	3.52	0.000516518	grey		up
503	NCLN	Q969V3	0.00964552	0.802	FALSE	FALSE	4.63	-2.31	2.31	0.0232782	grey		up
504	NDUFA10	O95299	0.000290254	0.596	FALSE	FALSE	6.16	-3.08	3.08	0.00137378	grey		up
507	NDUFA5	Q16718	0.000549022	0.647	FALSE	FALSE	1.7	-0.851	0.851	0.00223973	grey		up
509	NDUFA9	Q16795	0.00245199	0.741	FALSE	FALSE	4.31	-2.16	2.16	0.0076871	grey		up
511	NDUFAF4	Q9P032	0.0152218	0.818	FALSE	FALSE	3.86	-1.93	1.93	0.0338841	grey		up
513	NDUFS1	P28331	0.0217177	0.829	FALSE	FALSE	3.38	-1.69	1.69	0.0440224	grey		up
514	NDUFS2	O75306	0.000625822	0.657	FALSE	FALSE	6.25	-3.13	3.13	0.00251101	grey		up
516	NDUFS7	O75251	0.000299845	0.599	FALSE	FALSE	6.39	-3.2	3.2	0.00141231	grey		up
517	NDUFV1	P49821	0.0066464	0.787	FALSE	FALSE	5.59	-2.79	2.79	0.0176238	grey		up
518	NEFL	P07196	0.000440155	0.63	FALSE	FALSE	6.59	-3.3	3.3	0.00191585	grey		up
519	NEFM	P07197	0.000185642	0.556	FALSE	FALSE	3.59	-1.8	1.8	0.000983699	grey		up
522	NMT1	P30419	0.00753627	0.792	FALSE	FALSE	4.33	-2.17	2.17	0.0193467	grey		up
525	NOL9	Q5SY16	0.016147	0.82	FALSE	FALSE	4.47	-2.23	2.23	0.0353782	grey		up
536	NUBP2	Q9Y5Y2	0.0011278	0.697	FALSE	FALSE	4.99	-2.49	2.49	0.00412908	grey		up
540	NUP107	P57740	0.00323978	0.755	FALSE	FALSE	5.14	-2.57	2.57	0.00974934	grey		up
541	NUP133	Q8WUM0	0.00264348	0.745	FALSE	FALSE	6.03	-3.02	3.02	0.00823448	grey		up
543	NUP160	Q12769	5.35777e-06	0.176	FALSE	FALSE	9.1	-4.55	4.55	5.33044e-05	grey		up
544	NUP188	Q5SRE5	0.00136367	0.709	FALSE	FALSE	6.23	-3.11	3.11	0.00479991	grey		up
546	NUP43	Q8NFH3	0.00049963	0.64	FALSE	FALSE	5.39	-2.69	2.69	0.00210883	grey		up
548	NUP85	Q9BW27	5.05261e-05	0.421	FALSE	FALSE	7.07	-3.53	3.53	0.000362227	grey		up
549	NUP93	Q8N1F7	5.10267e-05	0.422	FALSE	FALSE	1.81	-0.903	0.903	0.000363146	grey		up
553	OSGEP	Q9NPF4	0.00783612	0.794	FALSE	FALSE	3.61	-1.81	1.81	0.0197422	grey		up
556	P4HA1	P13674	0.00391068	0.764	FALSE	FALSE	4.83	-2.41	2.41	0.0114502	grey		up
567	PCNA	P12004	1.37106e-05	0.273	FALSE	FALSE	1.16	-0.578	0.578	0.000120431	grey		up
572	PDLIM7	Q9NR12	0.0170505	0.821	FALSE	FALSE	4.25	-2.13	2.13	0.036749	grey		up
573	PELO	Q9BRX2	0.00490476	0.774	FALSE	FALSE	4.7	-2.35	2.35	0.0137079	grey		up
575	PFKM	P08237	0.00930426	0.8	FALSE	FALSE	4.51	-2.26	2.26	0.022736	grey		up
576	PFKP	Q01813	0.00171255	0.722	FALSE	FALSE	6.02	-3.01	3.01	0.00580673	grey		up
579	PGM3	O95394	0.00490671	0.774	FALSE	FALSE	4.89	-2.45	2.45	0.0137079	grey		up
586	PHKG2	P15735	0.00756366	0.792	FALSE	FALSE	5.26	-2.63	2.63	0.0193467	grey		up
588	PLEC	Q15149	0.000134852	0.525	FALSE	FALSE	2.79	-1.4	1.4	0.00077799	grey		up
590	POLD1	P28340	0.00400572	0.765	FALSE	FALSE	5.73	-2.87	2.87	0.0116237	grey		up
591	POLD3	Q15054	0.00794877	0.794	FALSE	FALSE	4.58	-2.29	2.29	0.0198719	grey		up
594	POLR2B	P30876	7.6516e-06	0.211	FALSE	FALSE	2.23	-1.11	1.11	7.38645e-05	grey		up
595	POLR2C	P19387	0.00625495	0.785	FALSE	FALSE	5.98	-2.99	2.99	0.0169405	grey		up
598	POLR2J3	Q9H1A7	0.00760992	0.793	FALSE	FALSE	4.15	-2.08	2.08	0.0193467	grey		up
600	POM121C	A8CG34	0.0200211	0.826	FALSE	FALSE	3.77	-1.89	1.89	0.0413571	grey		up
608	PPP4C	P60510	5.90514e-05	0.439	FALSE	FALSE	5.97	-2.98	2.98	0.000411251	grey		up
609	PPP6C	O00743	0.00164386	0.719	FALSE	FALSE	5.98	-2.99	2.99	0.00562373	grey		up
610	PPP6R3	Q5H9R7	0.000161733	0.543	FALSE	FALSE	7.15	-3.57	3.57	0.00088095	grey		up
612	PRDM2	Q13029	0.00654578	0.786	FALSE	FALSE	6.78	-3.39	3.39	0.0174666	grey		up
616	PRKDC	P78527	2.69957e-06	0.119	FALSE	FALSE	3.72	-1.86	1.86	2.89239e-05	grey		up
621	PRPF8	Q6P2Q9	0.00991146	0.803	FALSE	FALSE	1.11	-0.555	0.555	0.0237437	grey		up
626	PSMC1	P62191	0.0123011	0.81	FALSE	FALSE	4.79	-2.39	2.39	0.0284208	grey		up
632	PSMD1	Q99460	0.000132925	0.524	FALSE	FALSE	6.61	-3.31	3.31	0.000771441	grey		up
636	PSMD4	P55036	0.00984431	0.802	FALSE	FALSE	4.79	-2.4	2.4	0.0236409	grey		up
646	RAB6A	P20340	0.00712514	0.79	FALSE	FALSE	4.19	-2.1	2.1	0.0185749	grey		up
647	RAD50	Q92878	0.0143814	0.816	FALSE	FALSE	4.89	-2.45	2.45	0.0322342	grey		up
665	RCN1	Q15293	0.00109409	0.695	FALSE	FALSE	6.64	-3.32	3.32	0.00407151	grey		up
666	RFC3	P40938	0.00178796	0.724	FALSE	FALSE	5.43	-2.71	2.71	0.00599057	grey		up
667	RFC5	P40937	0.000148306	0.535	FALSE	FALSE	1.64	-0.821	0.821	0.000835829	grey		up
670	RHOT2	Q8IXI1	0.000173428	0.55	FALSE	FALSE	5.93	-2.97	2.97	0.000934211	grey		up
671	RICTOR	Q6R327	1.63014e-06	0.0883	FALSE	FALSE	6.52	-3.26	3.26	1.91492e-05	grey		up
672	RMDN3	Q96TC7	0.000221641	0.572	FALSE	FALSE	6.36	-3.18	3.18	0.00114372	grey		up
673	RNF138	Q8WVD3	0.0154287	0.818	FALSE	FALSE	4.8	-2.4	2.4	0.034111	grey		up
674	RNF219	Q5W0B1	3.05066e-05	0.364	FALSE	FALSE	8.88	-4.44	4.44	0.000234204	grey		up
693	RPL23	P62829	9.27922e-05	0.487	FALSE	FALSE	1.39	-0.693	0.693	0.000579951	grey		up
712	RPL38	P63173	6.64867e-05	0.452	FALSE	FALSE	1.33	-0.664	0.664	0.000450171	grey		up
732	RPS16	P62249	0.0001794	0.553	FALSE	FALSE	1.06	-0.532	0.532	0.000955822	grey		up
734	RPS18	P62269	0.000103524	0.499	FALSE	FALSE	1.19	-0.593	0.593	0.00062693	grey		up
741	RPS27L	Q71UM5	2.31656e-05	0.332	FALSE	FALSE	1.42	-0.709	0.709	0.000191411	grey		up
744	RPS3	P23396	7.28119e-07	0.0506	FALSE	FALSE	1.55	-0.777	0.777	9.72488e-06	grey		up
759	RUVBL1	Q9Y265	2.17986e-05	0.325	FALSE	FALSE	2.38	-1.19	1.19	0.000183221	grey		up
760	RUVBL2	Q9Y230	1.09785e-06	0.0678	FALSE	FALSE	2.89	-1.45	1.45	1.35494e-05	grey		up
768	SCO2	O43819	7.79434e-05	0.469	FALSE	FALSE	6.68	-3.34	3.34	0.000506632	grey		up
769	SDF4	Q9BRK5	0.01552	0.818	FALSE	FALSE	3.48	-1.74	1.74	0.0342354	grey		up
773	SEC16A	O15027	0.00367039	0.761	FALSE	FALSE	5.1	-2.55	2.55	0.0108248	grey		up
783	SETD2	Q9BYW2	3.89085e-06	0.147	FALSE	FALSE	6.8	-3.4	3.4	3.99324e-05	grey		up
793	SFXN4	Q6P4A7	1.48265e-05	0.282	FALSE	FALSE	7.75	-3.87	3.87	0.00012907	grey		up
795	SKIV2L	Q15477	0.00397452	0.765	FALSE	FALSE	5.47	-2.74	2.74	0.0115676	grey		up
799	SLC25A1	P53007	0.0207946	0.828	FALSE	FALSE	3.2	-1.6	1.6	0.0428642	grey		up
800	SLC25A10	Q9UBX3	0.00233931	0.739	FALSE	FALSE	5.82	-2.91	2.91	0.00747812	grey		up
803	SLC25A5	P05141	7.57549e-07	0.052	FALSE	FALSE	1.75	-0.876	0.876	9.98122e-06	grey		up
805	SLC39A7	Q92504	0.00266819	0.746	FALSE	FALSE	4.39	-2.2	2.2	0.00825867	grey		up
811	SMC1A	Q14683	7.9715e-07	0.0538	FALSE	FALSE	1.8	-0.899	0.899	1.0363e-05	grey		up
812	SMC2	O95347	0.000241839	0.58	FALSE	FALSE	1.57	-0.784	0.784	0.00121543	grey		up
813	SMC3	Q9UQE7	1.41944e-06	0.0808	FALSE	FALSE	2.85	-1.42	1.42	1.70308e-05	grey		up
814	SMC4	Q9NTJ3	6.29909e-06	0.192	FALSE	FALSE	2.32	-1.16	1.16	6.20365e-05	grey		up
817	SNRNP200	O75643	4.43978e-05	0.407	FALSE	FALSE	1.31	-0.655	0.655	0.000329276	grey		up
831	SON	P18583	7.9325e-05	0.471	FALSE	FALSE	2.05	-1.02	1.02	0.000512198	grey		up
832	SPC25	Q9HBM1	0.000264815	0.588	FALSE	FALSE	5.34	-2.67	2.67	0.00129746	grey		up
836	SQSTM1	Q13501	7.5059e-05	0.465	FALSE	FALSE	7.47	-3.73	3.73	0.00049784	grey		up
855	SSR4	P51571	9.65684e-05	0.491	FALSE	FALSE	1.28	-0.638	0.638	0.000592165	grey		up
864	TAF6L	Q9Y6J9	0.00761961	0.793	FALSE	FALSE	4.24	-2.12	2.12	0.0193467	grey		up
866	TCAF1	Q9Y4C2	0.00367487	0.761	FALSE	FALSE	4.82	-2.41	2.41	0.0108248	grey		up
869	TCF25	Q9BQ70	0.000252524	0.584	FALSE	FALSE	6.33	-3.17	3.17	0.00126066	grey		up
870	TCP1	P17987	2.21794e-06	0.106	FALSE	FALSE	1.83	-0.914	0.914	2.45737e-05	grey		up
872	TELO2	Q9Y4R8	0.012362	0.81	FALSE	FALSE	4.5	-2.25	2.25	0.0284268	grey		up
873	TFB2M	Q9H5Q4	0.00786414	0.794	FALSE	FALSE	5.14	-2.57	2.57	0.0197617	grey		up
876	THOC2	Q8NI27	0.0119836	0.809	FALSE	FALSE	2.44	-1.22	1.22	0.0279322	grey		up
880	TIGAR	Q9NQ88	0.000256051	0.585	FALSE	FALSE	6.42	-3.21	3.21	0.00126726	grey		up
882	TIMM23	O14925	0.0189282	0.825	FALSE	FALSE	4.61	-2.3	2.3	0.0396881	grey		up
883	TIMM44	O43615	7.24008e-05	0.461	FALSE	FALSE	2.73	-1.36	1.36	0.000483499	grey		up
884	TIMM50	Q3ZCQ8	1.34436e-05	0.271	FALSE	FALSE	1.52	-0.76	0.76	0.000120253	grey		up
885	TIMMDC1	Q9NPL8	0.00014445	0.532	FALSE	FALSE	6.56	-3.28	3.28	0.000823621	grey		up
888	TMED10	P49755	7.15263e-06	0.204	FALSE	FALSE	1.6	-0.8	0.8	6.97381e-05	grey		up
890	TMED5	Q9Y3A6	0.000380545	0.619	FALSE	FALSE	1.66	-0.832	0.832	0.00170198	grey		up
903	TRAF2	Q12933	0.000328785	0.607	FALSE	FALSE	6.1	-3.05	3.05	0.0015265	grey		up
904	TRIM28	Q13263	1.16621e-05	0.255	FALSE	FALSE	1.67	-0.834	0.834	0.000108291	grey		up
905	TRIM32	Q13049	0.000335468	0.609	FALSE	FALSE	6.28	-3.14	3.14	0.00154283	grey		up
908	TSPYL1	Q9H0U9	0.016473	0.82	FALSE	FALSE	4.09	-2.05	2.05	0.0358508	grey		up
909	TTC27	Q6P3X3	0.000280593	0.593	FALSE	FALSE	6.97	-3.49	3.49	0.00134768	grey		up
910	TTC30B	Q8N4P2	0.000457485	0.633	FALSE	FALSE	5.74	-2.87	2.87	0.00196497	grey		up
913	TUBA1B	P68363	1.36083e-05	0.272	FALSE	FALSE	1.24	-0.618	0.618	0.000120431	grey		up
915	TUBB	P07437	2.0021e-06	0.1	FALSE	FALSE	1.42	-0.708	0.708	2.26983e-05	grey		up
917	TUBB2B	Q9BVA1	1.23429e-05	0.262	FALSE	FALSE	1.79	-0.895	0.895	0.000111429	grey		up
918	TUBB3	Q13509	0.00686781	0.788	FALSE	FALSE	5.05	-2.53	2.53	0.018049	grey		up
919	TUBB4A	P04350	0.000452192	0.633	FALSE	FALSE	2.49	-1.25	1.25	0.00195083	grey		up
920	TUBB6	Q9BUF5	1.66135e-05	0.295	FALSE	FALSE	3.72	-1.86	1.86	0.000142089	grey		up
922	TUFM	P49411	8.94939e-07	0.0584	FALSE	FALSE	1.47	-0.737	0.737	1.11867e-05	grey		up
928	UBAC2	Q8NBM4	0.00820364	0.795	FALSE	FALSE	5.29	-2.65	2.65	0.0204303	grey		up
930	UBR5	O95071	0.000153901	0.538	FALSE	FALSE	8.69	-4.34	4.34	0.000857446	grey		up
939	USP9X	Q93008	0.00119976	0.701	FALSE	FALSE	5.76	-2.88	2.88	0.00428486	grey		up
943	VPS4A	Q9UN37	0.00280572	0.748	FALSE	FALSE	5.41	-2.7	2.7	0.00862958	grey		up
944	WDR6	Q9NNW5	0.000468411	0.635	FALSE	FALSE	3.34	-1.67	1.67	0.00200098	grey		up
946	WDR77	Q9BQA1	0.00919653	0.8	FALSE	FALSE	4.68	-2.34	2.34	0.0225292	grey		up
949	XPOT	O43592	0.0181343	0.823	FALSE	FALSE	3.09	-1.54	1.54	0.0381878	grey		up
955	YME1L1	Q96TA2	0.0121141	0.81	FALSE	FALSE	3.19	-1.59	1.59	0.0280552	grey		up
963	YY1	P25490	0.00628055	0.785	FALSE	FALSE	4.22	-2.11	2.11	0.0169627	grey		up
968	ZNF24	P17028	0.00414603	0.767	FALSE	FALSE	6.02	-3.01	3.01	0.0119597	grey		up
973	ZW10	O43264	0.00601016	0.783	FALSE	FALSE	5.79	-2.9	2.9	0.0164604	grey		up
974	ZWINT	O95229	9.52866e-05	0.49	FALSE	FALSE	6.42	-3.21	3.21	0.000588003	grey		up

## Sheet: Table9
gene	p_val	avg_logFC	pct.1	pct.2	p_val_adj
Gm42418	4.398358e-27	0.4114402	0.950	0.875	7.648306e-23
Ybx1	3.314195e-25	-0.5545491	0.563	0.704	5.763053e-21
Ttc36	6.434424e-24	-0.3934950	0.817	0.901	1.118882e-19
Tpt1	1.562796e-21	-0.3527361	0.901	0.937	2.717546e-17
Hbb-bs	5.270800e-21	0.2860627	0.615	0.367	9.165394e-17
Fth1	1.747319e-20	-0.2735184	0.999	1.000	3.038412e-16
Odc1	2.021221e-18	-0.5593224	0.596	0.689	3.514701e-14
Nudt19	1.417591e-17	-0.5344705	0.341	0.506	2.465050e-13
Hba-a1	6.954489e-17	0.2980951	0.536	0.326	1.209316e-12
Gpx1	3.623866e-15	-0.2665879	0.948	0.975	6.301541e-11
Spp1	4.840016e-15	0.4221062	0.650	0.476	8.416303e-11
AY036118	8.096587e-15	0.4544204	0.426	0.256	1.407915e-10
Chpt1	1.065636e-14	-0.3093345	0.775	0.823	1.853035e-10
mt-Nd4l	1.509257e-14	0.4523678	0.740	0.632	2.624447e-10
mt-Nd1	1.697455e-14	-0.3703274	0.899	0.911	2.951705e-10
Cltrn	4.065255e-14	0.3340173	0.803	0.689	7.069073e-10
mt-Atp8	7.711815e-14	0.4553227	0.472	0.316	1.341007e-09
Inmt	8.989032e-13	-0.5100699	0.229	0.372	1.563103e-08
Slc25a39	9.303522e-13	-0.4056598	0.383	0.523	1.617790e-08
Chchd10	1.528052e-12	-0.2898951	0.689	0.789	2.657130e-08
