# Supplementary material for: A previously uncharacterized Factor Associated with Metabolism and Energy (FAME/C14orf105/CCDC198/1700011H14Rik) is related to evolutionary adaptation, energy balance, and kidney physiology
Source: Nat Commun. 2023 May 29;14:3092. doi: 10.1038/s41467-023-38663-7 (PMC10226981; doi:10.1038/s41467-023-38663-7)
Supplement: Supplementary file 5 — Supplementary Data 10 [file 41467_2023_38663_MOESM5_ESM.xlsx]

## Sheet: readME
This Excel file contains the collection of the mut vs wt DE genes for different clusters from RIK data as well as the presence of these genes among sex-specific genes in proximal tubule (PT) and segment 3 of proximal tubule (S3) found in PMID: 31689386 (Table S3)
highlight by	meaning
light yellow background color	this gene was used in Figure
red font color	adjusted p-value is in top 10
light gray font color	adjusted p-value is less than 0.01

## Sheet: RIK.DE.compared_to_sexspec.PT_1
Rik mut vs wt							female PT (vs male PT)			male PT (vs female PT)			female S3 (vs male S3)			male S3 (vs female S3)
	gene_name	p_val	avg_logFC	pct.1	pct.2	p_val_adj	avg_logFC	p_val_adj	rank	avg_logFC	p_val_adj	rank	avg_logFC	p_val_adj	rank	avg_logFC	p_val_adj	rank
0	Gm42418	4.39836e-27	0.41144	0.95	0.875	7.64831e-23										0.49	1	106
1	Ybx1	3.31419e-25	-0.554549	0.563	0.704	5.76305e-21				0.3	3.97e-35	83
2	Ttc36	6.43442e-24	-0.393495	0.817	0.901	1.11888e-19
3	Tpt1	1.5628e-21	-0.352736	0.901	0.937	2.71755e-17				0.3	5.14e-69	48	0.3	1	253
4	Hbb-bs	5.2708e-21	0.286063	0.615	0.367	9.16539e-17	0.61	1	86
5	Fth1	1.74732e-20	-0.273518	0.999	1	3.03841e-16
6	Odc1	2.02122e-18	-0.559322	0.596	0.689	3.5147e-14				0.48	2.7e-63	52				0.4	1	137
7	Nudt19	1.41759e-17	-0.534471	0.341	0.506	2.46505e-13				0.54	1.65e-62	53
8	Hba-a1	6.95449e-17	0.298095	0.536	0.326	1.20932e-12							0.46	1	111
9	Gpx1	3.62387e-15	-0.266588	0.948	0.975	6.30154e-11										0.27	1	338
10	Spp1	4.84002e-15	0.422106	0.65	0.476	8.4163e-11	1.14	1.05e-275	3				1.84	1	66
11	AY036118	8.09659e-15	0.45442	0.426	0.256	1.40792e-10										0.31	1	264
12	Chpt1	1.06564e-14	-0.309335	0.775	0.823	1.85303e-10
13	mt-Nd4l	1.50926e-14	0.452368	0.74	0.632	2.62445e-10
14	mt-Nd1	1.69746e-14	-0.370327	0.899	0.911	2.95171e-10										0.29	1	291
15	Cltrn	4.06526e-14	0.334017	0.803	0.689	7.06907e-10
16	mt-Atp8	7.71181e-14	0.455323	0.472	0.316	1.34101e-09										0.28	1	311
17	Inmt	8.98903e-13	-0.51007	0.229	0.372	1.5631e-08				1.35	6.76e-275	10
18	Slc25a39	9.30352e-13	-0.40566	0.383	0.523	1.61779e-08										0.35	1	203
19	Chchd10	1.52805e-12	-0.289895	0.689	0.789	2.65713e-08
20	Sap30	1.59839e-12	-0.33874	0.094	0.214	2.77943e-08				0.26	7.68e-42	72
21	Stard10	5.21921e-12	-0.351574	0.329	0.48	9.07568e-08
22	Hbb-bt	1.26538e-11	0.315063	0.399	0.247	2.20037e-07
23	Bri3	1.90013e-11	-0.350193	0.315	0.467	3.30413e-07
24	Rpl13a	4.18073e-11	-0.266793	0.553	0.685	7.26988e-07
25	Adh1	9.25062e-11	-0.381299	0.184	0.31	1.60859e-06				0.6	8.43e-104	33				0.96	1.74e-09	29
26	Pfn1	1.10732e-10	-0.34168	0.333	0.467	1.92551e-06
27	Cyp4a14	1.80721e-10	0.46946	0.196	0.09	3.14256e-06	0.98	3.11e-127	15
28	Ptms	1.81518e-10	-0.320517	0.325	0.462	3.15642e-06
29	Nhp2	4.04396e-10	-0.32876	0.236	0.368	7.03204e-06										0.37	1	163
30	Cycs	4.2338e-10	0.310849	0.884	0.898	7.36215e-06				0.42	2.02e-118	29
31	Tmigd1	6.71271e-10	0.519128	0.361	0.243	1.16727e-05										1.1	2.16e-09	30
32	Tle5	1.03335e-09	-0.301239	0.374	0.503	1.7969e-05
33	Smap1	2.13716e-09	-0.286441	0.101	0.201	3.71631e-05
34	Eif5	2.89488e-09	-0.301599	0.268	0.4	5.0339e-05
35	Taf10	3.16465e-09	-0.310606	0.173	0.287	5.50302e-05
36	Ddah1	4.97442e-09	-0.280284	0.501	0.61	8.65001e-05
37	Cdkl1	1.34918e-08	0.349307	0.162	0.074	0.000234609	0.31	1.29e-30	48
38	Akr7a5	3.17756e-08	-0.311708	0.424	0.53	0.000552546
39	Acy1	4.58188e-08	-0.360921	0.205	0.307	0.000796743
40	Me1	4.72339e-08	-0.284994	0.325	0.445	0.000821351				0.28	1.52e-26	94				0.47	1	112
41	Bag1	1.07899e-07	-0.26175	0.237	0.35	0.00187626
42	Bola3	1.24384e-07	-0.28133	0.318	0.434	0.00216291
43	Tmem176b	1.35978e-07	0.318876	0.657	0.589	0.00236453							0.34	1	214
44	Ndufa10	3.01112e-07	-0.260107	0.408	0.509	0.00523604
45	Lars2	3.22838e-07	0.326869	0.232	0.137	0.00561382
46	Gm8797	3.3223e-07	0.329357	0.235	0.143	0.00577714
47	2300009A05Rik	4.47473e-07	-0.276838	0.138	0.228	0.00778111
48	Napsa	6.57401e-07	0.354878	0.635	0.569	0.0114316	1.21	1	84				0.44	1	126
49	Rab5if	1.20908e-06	-0.270042	0.196	0.291	0.0210247
50	Cyp2e1	1.6298e-06	-0.294657	0.269	0.373	0.0283406				1.65	0	2
51	Ethe1	1.73329e-06	-0.276971	0.433	0.513	0.0301401
52	Amacr	3.15451e-06	-0.263926	0.378	0.459	0.0548537				0.55	1.91e-94	38				0.9	0.205392	65
53	Sqstm1	5.38766e-06	-0.275954	0.16	0.243	0.0936861										0.26	1	368
54	Pdia6	7.43681e-06	0.2778	0.158	0.089	0.129319
55	Cyp2j5	8.70328e-06	0.31963	0.526	0.459	0.151341										0.46	0.65246	71
56	Comt	1.87043e-05	0.250507	0.479	0.397	0.325248										0.31	1	249
57	Rbis	2.17567e-05	0.27803	0.248	0.168	0.378326
58	Nudt2	4.4306e-05	0.263136	0.233	0.159	0.770438
59	Kcnj16	6.90935e-05	0.261053	0.361	0.288	1							0.26	1	340
60	Bcap31	0.000127044	0.291377	0.176	0.115	1
61	0610009B22Rik	0.000128919	0.256772	0.283	0.213	1
62	Slco1a6	0.000733289	0.33415	0.219	0.164	1							1.76	1.7e-11	6
63	Tmem174	0.000804152	0.254829	0.268	0.209	1
64	Tmem176a	0.00122821	0.272204	0.582	0.561	1
65	Fabp3	0.0059224	0.310313	0.18	0.137	1
66	Malat1	0.228322	0.385454	0.817	0.861	1
67	Ugt2b38	0.719789	0.333826	0.483	0.543	1				1.09	0	5

## Sheet: RIK.DE.compared_to_sexspec.PT_s
Rik mut vs wt							female PT (vs male PT)			male PT (vs female PT)			female S3 (vs male S3)			male S3 (vs female S3)
	gene_name	p_val	avg_logFC	pct.1	pct.2	p_val_adj	avg_logFC	p_val_adj	rank	avg_logFC	p_val_adj	rank	avg_logFC	p_val_adj	rank	avg_logFC	p_val_adj	rank
0	mt-Nd3	9.17698e-44	-0.536564	0.887	0.918	1.59579e-39										0.43	1	126
1	Tmem176b	3.38517e-42	0.431765	0.958	0.919	5.88647e-38							0.34	1	214
2	mt-Co3	6.77974e-40	-0.340132	1	1	1.17893e-35
3	Nat8f1	1.8677e-36	0.326517	0.983	0.939	3.24774e-32
4	mt-Nd1	1.87177e-33	-0.391011	0.98	0.992	3.25481e-29										0.29	1	291
5	Tmem176a	7.41929e-30	0.334728	0.966	0.94	1.29014e-25
6	Eci3	3.32777e-26	0.334406	0.901	0.815	5.78666e-22	0.28	7.11e-12	72				0.33	1	225
7	mt-Nd2	1.48271e-25	-0.256055	0.993	0.998	2.57828e-21										0.29	1	302
8	Zbtb8os	2.13559e-24	0.308489	0.5	0.315	3.71357e-20
9	Cyp2j5	9.41141e-24	0.284392	0.966	0.916	1.63655e-19										0.46	0.65246	71
10	Arl6ip1	1.36819e-23	0.322588	0.935	0.901	2.37915e-19
11	Sec11a	1.54358e-22	0.338276	0.741	0.625	2.68414e-18
12	Selenok	1.87234e-22	0.27129	0.75	0.599	3.25581e-18
13	Napsa	5.79887e-22	0.4306	0.913	0.845	1.00837e-17	1.21	1	84				0.44	1	126
14	Hbb-bs	9.28068e-22	0.334809	0.622	0.403	1.61382e-17	0.61	1	86
15	Slco1a6	5.32919e-21	0.57446	0.594	0.485	9.26693e-17							1.76	1.7e-11	6
16	Psmc6	1.85646e-20	0.278604	0.584	0.423	3.2282e-16
17	Cycs	7.59432e-20	0.330377	0.933	0.916	1.32058e-15				0.42	2.02e-118	29
18	Prdx1	1.51509e-19	0.284201	0.99	0.972	2.6346e-15
19	Cyb5a	7.9963e-19	0.320629	0.985	0.984	1.39048e-14				0.57	3.27e-113	30				0.66	0.667719	72
20	Tmigd1	3.34497e-18	0.335947	0.803	0.712	5.81657e-14										1.1	2.16e-09	30
21	Abhd2	5.37056e-18	0.258764	0.369	0.222	9.33887e-14										0.36	1	186
22	Adh5	3.15027e-17	0.252554	0.706	0.581	5.47801e-13										0.3	1	272
23	Tpmt	1.26918e-16	0.265235	0.715	0.601	2.20697e-12
24	Hba-a1	1.61987e-14	0.250686	0.512	0.358	2.81679e-10							0.46	1	111
25	Hbb-bt	4.69916e-14	0.257697	0.404	0.266	8.17137e-10
26	Hsd11b1	1.85707e-13	0.328356	0.223	0.121	3.22926e-09										1.35	6.46e-17	12
27	Ybx1	2.82284e-13	-0.309526	0.797	0.819	4.90864e-09				0.3	3.97e-35	83
28	Ptms	2.67496e-10	-0.257305	0.594	0.635	4.6515e-06
29	Jund	4.37054e-10	-0.257355	0.324	0.405	7.59993e-06
30	Bri3	1.65517e-09	-0.267764	0.561	0.601	2.87817e-05
31	Cd74	6.10591e-09	-0.328843	0.084	0.147	0.000106176
32	Aadat	1.43115e-06	0.270499	0.596	0.494	0.0248862	1.28	1	82				2.01	5.05e-13	5
33	Jun	3.44562e-06	-0.389384	0.349	0.396	0.0599158
34	Ugt2b38	8.51079e-06	0.799412	0.725	0.764	0.147994				1.09	0	5
35	Mt1	8.54757e-06	-0.395158	0.307	0.349	0.148634	0.35	4.44e-38	44				0.71	1	67
36	Gadd45g	0.000120537	-0.294107	0.335	0.369	1										0.53	1	90
37	Cd36	0.00018878	0.256744	0.441	0.417	1				0.47	4.14e-78	45				0.36	1	185
38	Klk1	0.00367009	-0.315139	0.299	0.329	1							0.37	1	173
39	Dusp1	0.00777182	-0.271017	0.303	0.32	1
40	Cyp4b1	0.0200133	0.261762	0.761	0.786	1				2.1	0	1				1.79	4.07e-17	11
41	Ugt2b37	0.0368053	0.432485	0.283	0.255	1
42	Umod	0.375203	-0.310299	0.369	0.351	1

## Sheet: RIK.DE.compared_to_sexspec.PT_c
Rik mut vs wt							female PT (vs male PT)			male PT (vs female PT)			female S3 (vs male S3)			male S3 (vs female S3)
	gene_name	p_val	avg_logFC	pct.1	pct.2	p_val_adj	avg_logFC	p_val_adj	rank	avg_logFC	p_val_adj	rank	avg_logFC	p_val_adj	rank	avg_logFC	p_val_adj	rank
0	mt-Nd4l	4.23185e-15	0.260844	0.976	0.964	7.35877e-11
1	mt-Nd3	2.53864e-12	-0.413808	0.92	0.925	4.41443e-08										0.43	1	126
2	Lars2	8.28433e-12	0.283086	0.639	0.473	1.44056e-07
3	Hbb-bs	3.5669e-11	0.495271	0.608	0.44	6.20248e-07	0.61	1	86
4	mt-Nd1	4.78589e-10	-0.275577	0.992	0.995	8.32218e-06										0.29	1	291
5	Gm42418	1.90024e-09	0.289162	0.983	0.962	3.30433e-05										0.49	1	106
6	Hba-a1	5.0414e-08	0.407657	0.515	0.389	0.00087665							0.46	1	111
7	Hbb-bt	2.76211e-06	0.31503	0.395	0.278	0.0480303
8	Ybx1	4.19258e-06	-0.283562	0.787	0.776	0.0729047				0.3	3.97e-35	83
9	Gm10639	0.004098	-0.280658	0.362	0.387	1
10	Jund	0.0225755	-0.270909	0.293	0.312	1
11	Jun	0.030368	-0.386997	0.243	0.264	1
12	Kap	0.339435	-0.383827	0.707	0.64	1				0.77	1.65e-186	14
