# Supplementary material for: A previously uncharacterized Factor Associated with Metabolism and Energy (FAME/C14orf105/CCDC198/1700011H14Rik) is related to evolutionary adaptation, energy balance, and kidney physiology
Source: Nat Commun. 2023 May 29;14:3092. doi: 10.1038/s41467-023-38663-7 (PMC10226981; doi:10.1038/s41467-023-38663-7)
Supplement: Supplementary file 6 — Supplementary Data 11 [file 41467_2023_38663_MOESM6_ESM.xlsx]

## Sheet: FVBAnt_main_experiment
180427_Rik1KO_1.meres	Exp001	TX001	TX002	TX003
	TSE PhenoMaster V6.3.3 (2017-5070 Mouse)
Box	Animal No.	Weight [g]	Text1	Text2	Text3
1	1001	27.6	Rik -/-	Text2-1	Text3-1
2	1005	24.8	FVB/Ant	Text2-2	Text3-2
3	1002	27.9	Rik -/-	Text2-3	Text3-3
4	1006	24.3	FVB/Ant	Text2-4	Text3-4
5	1003	28	Rik -/-	Text2-5	Text3-5
6	1007	25.6	FVB/Ant	Text2-6	Text3-6
7	1004	26.4	Rik -/-	Text2-7	Text3-7
8	1008	24.6	FVB/Ant	Text2-8	Text3-8
Date	Time	Box 1													Box 2													Box 3													Box 4
		VO2(3)	VCO2(3)	RER	H(3)	XT+YT	Z	CenA	CenF	DistK	DistD	Speed	Drink	Feed	VO2(3)	VCO2(3)	RER	H(3)	XT+YT	Z	CenA	CenF	DistK	DistD	Speed	Drink	Feed	VO2(3)	VCO2(3)	RER	H(3)	XT+YT	Z	CenA	CenF	DistK	DistD	Speed	Drink	Feed	VO2(3)	VCO2(3)	RER	H(3)	XT+YT	Z	CenA	CenF	DistK
Stop		[ml/h]	[ml/h]		[kcal/h]	[Cnts]	[Cnts]	[Cnts]	[Cnts]	[cm]	[cm]	[cm/s]	[ml]	[g]	[ml/h]	[ml/h]		[kcal/h]	[Cnts]	[Cnts]	[Cnts]	[Cnts]	[cm]	[cm]	[cm/s]	[ml]	[g]	[ml/h]	[ml/h]		[kcal/h]	[Cnts]	[Cnts]	[Cnts]	[Cnts]	[cm]	[cm]	[cm/s]	[ml]	[g]	[ml/h]	[ml/h]		[kcal/h]	[Cnts]	[Cnts]	[Cnts]	[Cnts]	[cm]
2018-04-27	14:06:00	85	63	0.738	0.404	2845	623	966	275	7099	7099	13	0.05	0.03	82	61	0.737	0.392	3560	294	1140	279	7256	7256	13	0.08	0.11	61	45	0.736	0.289	2840	1065	824	319	8269	8269	15	0.05	0.04	76	64	0.835	0.371	3601	584	1107	331	7859
	14:15:00	106	79	0.743	0.507	2113	401	585	193	11839	4740	9	0.07	0.04	107	78	0.725	0.508	2895	323	998	218	14256	6999	13	0.08	0.11	93	68	0.726	0.443	2246	828	585	253	14817	6548	12	0.09	0.12	101	87	0.858	0.494	3045	525	774	214	15081
	14:24:00	110	83	0.755	0.527	2430	598	678	207	17182	5343	10	0.14	0.05	113	83	0.73	0.538	3027	373	1147	254	21084	6829	13	0.11	0.11	117	88	0.75	0.558	1841	478	451	217	20739	5923	11	0.09	0.12	105	92	0.872	0.515	2646	399	781	218	21410
	14:33:00	123	98	0.8	0.592	2035	469	561	168	21806	4624	9	0.33	0.09	115	85	0.739	0.549	2403	170	656	169	26670	5586	10	0.11	0.13	118	93	0.79	0.567	1687	410	371	171	25834	5095	9	0.22	0.15	107	94	0.879	0.527	1579	346	319	93	24477
	14:42:00	128	105	0.826	0.619	1513	274	379	94	25425	3619	7	0.45	0.31	123	96	0.783	0.591	2789	248	882	198	33150	6480	12	0.12	0.14	118	94	0.797	0.568	1272	245	302	148	29874	4040	7	0.22	0.2	119	106	0.889	0.587	2415	551	693	191	30024
	14:51:00	125	107	0.855	0.611	1808	406	411	146	30002	4577	8	0.59	0.31	121	95	0.788	0.581	2273	287	808	228	37735	4585	8	0.12	0.14	122	99	0.816	0.589	1764	476	451	241	34740	4866	9	0.23	0.2	119	108	0.909	0.588	1946	313	615	238	34192
	15:00:00	129	112	0.871	0.632	1124	365	314	126	32823	2821	5	0.74	0.31	125	98	0.783	0.601	2427	273	566	145	43177	5441	10	0.21	0.14	121	101	0.841	0.588	1409	657	413	225	39884	5144	10	0.23	0.21	123	112	0.914	0.608	1579	669	290	103	36937
	15:09:00	128	115	0.901	0.63	830	79	81	22	36693	3871	7	0.82	0.32	127	102	0.804	0.611	2973	251	860	181	49961	6784	13	0.21	0.14	115	97	0.841	0.56	1429	427	321	167	43735	3851	7	0.24	0.21	121	110	0.91	0.6	1317	479	302	75	39591
	15:18:00	130	115	0.885	0.642	637	0	0	0	40677	3984	7	0.82	0.32	131	105	0.801	0.633	1452	210	347	207	52450	2489	5	0.21	0.14	116	99	0.848	0.567	980	386	177	156	46232	2497	5	0.24	0.21	124	116	0.932	0.619	1423	612	297	67	42692
	15:27:00	112	98	0.874	0.549	23	0	0	0	40807	131	0	0.82	0.32	122	99	0.812	0.589	2355	256	691	209	57152	4702	9	0.24	0.16	119	100	0.839	0.579	375	4	42	53	48133	1900	4	0.41	0.21	120	112	0.933	0.599	1771	537	484	112	46525
	15:36:00	102	84	0.815	0.496	29	0	0	0	40972	165	0	0.83	0.32	126	102	0.808	0.61	1856	200	518	180	61541	4389	8	0.24	0.19	114	87	0.763	0.547	209	0	0	0	50019	1886	3	0.41	0.21	122	115	0.945	0.609	2306	766	708	195	51658
	15:45:00	99	79	0.796	0.477	43	0	0	0	41253	281	1	0.84	0.32	124	101	0.814	0.6	2000	191	604	209	65517	3976	7	0.29	0.27	112	83	0.74	0.535	187	0	0	0	51486	1468	3	0.41	0.21	121	115	0.952	0.605	1233	328	282	133	54218
	15:54:00	93	72	0.769	0.447	306	67	0	0	42351	1098	2	0.87	0.33	123	104	0.844	0.601	1778	222	441	245	68576	3059	6	0.41	0.27	111	82	0.745	0.527	227	0	0	0	53290	1804	3	0.41	0.21	128	121	0.942	0.64	969	5	11	8	59823
	16:03:00	111	93	0.839	0.539	2449	650	946	259	48423	6071	11	1.03	0.45	130	110	0.848	0.635	2715	199	812	173	74804	6228	12	0.41	0.32	108	80	0.741	0.515	248	0	1	2	55347	2057	4	0.41	0.21	104	96	0.919	0.515	98	0	0	0	60641
	16:12:00	132	112	0.847	0.644	1657	540	527	125	52996	4574	8	1.15	0.45	130	108	0.834	0.631	1978	130	524	176	78767	3963	7	0.41	0.32	108	80	0.734	0.515	215	0	0	0	57146	1799	3	0.41	0.21	109	99	0.914	0.538	25	0	0	0	65597
	16:21:00	139	126	0.904	0.687	1828	368	597	173	57664	4668	9	1.51	0.64	122	104	0.849	0.598	1583	106	232	159	81654	2887	5	0.47	0.34	115	86	0.749	0.546	865	134	132	86	59549	2404	4	0.42	0.21	102	93	0.908	0.506	15	0	0	0	65678
	16:30:00	132	120	0.906	0.654	1075	168	233	99	61263	3599	7	1.65	0.71	114	98	0.862	0.559	1097	9	60	19	84889	3236	6	0.47	0.34	115	86	0.751	0.548	1418	257	249	106	63521	3972	7	0.42	0.24	112	97	0.87	0.547	1421	527	429	130	68960
	16:39:00	136	125	0.915	0.675	705	34	0	0	66742	5479	10	1.67	0.71	98	82	0.832	0.477	253	0	0	0	85998	1109	2	0.47	0.34	120	93	0.769	0.577	608	47	103	88	65668	2147	4	0.42	0.47	114	99	0.867	0.559	855	379	169	46	70689
	16:48:00	118	107	0.909	0.583	186	0	0	0	69107	2365	4	1.67	0.71	103	81	0.793	0.495	13	0	0	0	86062	64	0	0.47	0.34	103	78	0.755	0.494	265	0	1	1	67787	2119	4	0.57	0.47	115	102	0.881	0.567	774	229	200	62	72838
	16:57:00	107	96	0.897	0.529	94	0	1	0	72237	3129	6	1.67	0.71	99	79	0.802	0.477	151	1	0	0	86794	732	1	0.47	0.34	102	77	0.758	0.486	333	0	1	1	69863	2076	4	0.57	0.47	121	109	0.901	0.598	536	0	0	0	77498
	17:06:00	101	89	0.879	0.496	394	49	30	10	73715	1479	3	1.68	0.8	93	72	0.776	0.446	5	0	0	0	86827	33	0	0.48	0.34	104	78	0.758	0.495	460	6	17	22	71706	1843	3	0.57	0.47	118	110	0.926	0.588	120	0	0	0	78854
	17:15:00	123	114	0.924	0.612	1258	447	375	137	77212	3497	6	1.97	0.86	95	73	0.77	0.456	84	0	0	0	87348	521	1	0.53	0.34	103	80	0.778	0.495	336	9	0	0	74101	2395	4	0.57	0.47	109	97	0.886	0.537	415	0	0	0	81889
	17:24:00	131	123	0.942	0.653	1639	522	403	115	81718	4506	8	2.1	0.96	98	76	0.779	0.469	1235	102	327	76	90295	2947	5	0.53	0.34	104	76	0.729	0.496	232	0	0	0	76320	2219	4	0.57	0.47	100	91	0.912	0.494	901	392	231	72	84110
	17:33:00	135	130	0.961	0.676	1968	492	573	237	88058	6340	12	2.23	0.96	110	84	0.76	0.527	1942	195	403	167	93924	3630	7	0.53	0.35	115	86	0.744	0.547	872	78	91	63	79954	3633	7	0.57	0.47	119	107	0.902	0.586	1698	647	496	148	87721
	17:42:00	137	130	0.952	0.683	1006	334	175	63	90925	2867	5	2.54	1.09	116	90	0.781	0.556	1429	156	357	233	96290	2366	4	0.53	0.36	127	95	0.752	0.606	1427	495	331	217	83873	3920	7	0.57	0.47	133	123	0.922	0.661	1533	610	388	96	90543
	17:51:00	132	128	0.968	0.661	1021	235	160	36	95880	4955	9	2.54	1.1	123	98	0.798	0.591	1099	68	240	138	99446	3156	6	0.53	0.46	128	95	0.741	0.608	1493	500	183	98	87209	3335	6	0.57	0.47	133	126	0.951	0.663	995	483	235	54	92590
	18:00:00	141	136	0.963	0.707	1964	625	502	146	101254	5374	10	2.56	1.14	116	94	0.814	0.56	1962	218	521	156	104116	4669	9	0.53	0.46	123	97	0.792	0.59	1180	540	179	96	90551	3342	6	0.57	0.47	129	120	0.934	0.641	2244	451	710	256	98312
	18:09:00	141	135	0.963	0.704	3174	737	1120	310	108640	7386	14	2.75	1.16	124	101	0.814	0.6	4451	360	1734	373	112837	8721	16	0.53	0.5	124	99	0.799	0.598	1883	965	721	241	94996	4445	8	0.57	0.47	132	127	0.96	0.662	4492	715	1651	365	108587
	18:18:00	141	134	0.948	0.705	893	258	144	73	111149	2509	5	2.75	1.3	126	102	0.804	0.611	2519	232	630	203	117798	4961	9	0.63	0.51	128	104	0.811	0.618	1900	476	544	180	100622	5626	10	0.57	0.47	134	131	0.977	0.672	2068	485	636	163	115551
	18:27:00	139	134	0.964	0.697	1577	560	426	121	117443	6293	12	2.97	1.31	126	103	0.82	0.611	1349	162	351	240	120087	2289	4	0.63	0.51	130	105	0.805	0.629	1272	261	364	159	104270	3648	7	0.57	0.47	142	139	0.98	0.714	3105	698	859	216	122891
	18:36:00	127	123	0.969	0.635	145	2	0	0	118332	889	2	2.98	1.31	126	103	0.822	0.61	1602	155	446	129	122996	2909	5	0.9	0.73	130	107	0.824	0.63	2064	552	698	249	109627	5356	10	0.57	0.51	128	121	0.944	0.638	2311	558	701	169	129455
	18:45:00	110	103	0.938	0.546	27	0	0	0	118642	311	1	2.99	1.32	134	115	0.859	0.653	2553	257	534	85	128202	5205	10	0.97	0.79	121	100	0.825	0.588	1664	317	110	67	114050	4423	8	0.57	0.51	138	134	0.972	0.692	2238	460	635	234	134928
	18:54:00	109	99	0.909	0.538	17	0	0	0	118801	158	0	3	1.32	122	107	0.878	0.6	1868	116	359	93	131828	3627	7	1.04	0.86	130	108	0.832	0.632	1240	347	247	121	116862	2813	5	0.57	0.61	118	113	0.956	0.589	538	109	102	28	143763
	19:03:00	108	99	0.917	0.537	297	29	44	16	128459	9658	18	3.02	1.32	120	109	0.912	0.592	1439	85	271	64	134541	2713	5	1.04	0.86	126	110	0.871	0.618	1072	92	99	52	119530	2667	5	0.57	0.61	113	109	0.961	0.568	78	0	0	0	144539
	19:12:00	130	119	0.919	0.642	1402	386	447	161	131391	2932	5	3.04	1.36	123	113	0.912	0.611	1478	27	223	85	137531	2991	6	1.35	1.05	122	106	0.868	0.598	1424	222	169	128	123352	3823	7	0.57	0.61	130	124	0.953	0.652	1247	302	253	64	147514
	19:21:00	131	123	0.933	0.653	1564	511	335	100	135669	4278	8	3.36	1.54	123	117	0.953	0.613	547	1	0	0	139127	1595	3	1.35	1.05	125	113	0.901	0.62	1094	223	208	144	126410	3058	6	0.74	0.69	128	123	0.957	0.641	1162	260	234	72	149508
	19:30:00	144	135	0.94	0.717	873	257	208	74	138353	2685	5	3.45	1.54	111	102	0.919	0.549	40	0	0	0	140056	930	2	1.35	1.05	130	118	0.908	0.642	1353	196	403	223	129507	3097	6	0.74	0.69	128	124	0.97	0.639	2430	323	855	264	154915
	19:39:00	131	123	0.937	0.653	491	160	68	36	141439	3086	6	3.67	1.75	112	101	0.909	0.552	0	0	0	0	140056	0	0	1.35	1.05	123	110	0.891	0.608	1526	232	527	257	133318	3811	7	0.74	0.72	128	125	0.979	0.641	2892	284	1127	354	161154
	19:48:00	131	126	0.965	0.655	255	178	0	0	145146	3707	7	3.67	1.75	112	101	0.903	0.552	97	3	6	2	140297	241	0	1.35	1.05	117	104	0.887	0.578	878	153	92	32	136589	3271	6	0.75	0.72	128	122	0.957	0.64	996	10	117	36	165817
	19:57:00	119	113	0.957	0.593	54	132	0	0	146426	1280	2	3.67	1.75	105	92	0.877	0.517	1492	40	249	67	143094	2797	5	1.36	1.06	116	101	0.876	0.568	864	41	0	0	140038	3449	6	0.75	0.72	118	111	0.937	0.589	107	0	0	0	168636
	20:06:00	115	110	0.956	0.574	191	135	0	0	149507	3081	6	3.67	1.75	109	100	0.917	0.541	0	0	0	0	143094	0	0	1.36	1.06	110	94	0.856	0.537	373	0	0	0	141433	1395	3	0.75	0.72	118	112	0.954	0.588	57	0	0	0	170203
	20:15:00	124	120	0.97	0.622	1238	380	341	114	155061	5555	10	3.85	1.75	114	104	0.912	0.562	34	0	4	0	143136	42	0	1.36	1.06	106	88	0.823	0.517	1211	105	214	57	145920	4487	8	0.76	0.74	102	94	0.927	0.505	230	94	0	0	170804
	20:24:00	139	134	0.97	0.695	1188	497	157	47	157938	2877	5	3.95	1.92	103	91	0.888	0.507	823	7	54	11	144351	1215	2	1.41	1.3	125	110	0.88	0.613	1153	84	194	61	149192	3272	6	0.9	0.95	104	96	0.922	0.517	1304	333	372	103	173405
	20:33:00	134	129	0.963	0.673	1336	379	317	109	162527	4589	8	4.38	2.14	123	114	0.929	0.61	1721	120	523	173	148569	4218	8	1.59	1.31	122	109	0.892	0.599	256	0	0	0	150387	1195	2	0.9	0.95	122	116	0.952	0.608	2578	446	725	208	180073
	20:42:00	138	136	0.979	0.695	1423	394	434	145	167206	4678	9	4.43	2.14	119	111	0.934	0.591	1501	145	463	129	151776	3207	6	1.64	1.33	120	106	0.886	0.59	188	0	0	0	151279	891	2	0.9	0.95	123	120	0.973	0.619	358	0	0	0	182486
	20:51:00	126	121	0.964	0.63	109	0	0	0	168816	1610	3	4.44	2.14	123	115	0.939	0.612	2477	134	565	124	157238	5462	10	1.64	1.33	109	96	0.883	0.537	1076	104	173	66	154462	3183	6	0.92	0.95	98	91	0.936	0.486	264	56	5	2	184232
	21:00:00	109	103	0.95	0.542	88	0	0	0	170222	1406	3	4.44	2.14	119	111	0.934	0.592	1321	103	238	65	159201	1963	4	1.84	1.55	134	123	0.92	0.663	1321	242	321	163	157854	3392	6	1.02	1.12	100	92	0.926	0.495	665	346	87	28	185489
	21:09:00	139	133	0.953	0.696	368	151	64	61	170995	773	1	4.45	2.17	122	118	0.963	0.612	2616	27	436	114	164154	4953	9	1.92	1.7	121	111	0.915	0.6	460	0	0	0	159794	1940	4	1.02	1.12	126	120	0.957	0.629	301	202	34	6	187863
	21:18:00	141	134	0.955	0.704	1214	429	378	138	174414	3418	6	4.84	2.51	127	121	0.95	0.635	2267	107	460	133	169334	5180	10	1.92	1.7	119	110	0.928	0.589	303	0	0	0	161620	1826	3	1.04	1.12	101	96	0.948	0.506	153	151	0	0	188321
	21:27:00	132	129	0.98	0.662	1635	555	438	154	180068	5654	10	5.05	2.52	119	111	0.937	0.591	1034	15	93	32	171223	1889	3	1.92	1.7	115	105	0.912	0.568	802	126	133	57	164246	2626	5	1.04	1.12	122	118	0.97	0.611	2059	343	701	226	192805
	21:36:00	128	125	0.975	0.645	1883	291	841	337	185083	5016	9	5.18	2.57	122	115	0.941	0.61	450	0	0	0	172114	890	2	1.92	1.7	123	112	0.907	0.609	1766	191	665	281	168383	4137	8	1.05	1.12	121	118	0.973	0.608	3516	372	1433	356	199804
	21:45:00	127	122	0.962	0.633	1563	220	335	113	192506	7422	14	5.2	2.57	104	97	0.931	0.519	38	0	0	0	172162	49	0	1.92	1.7	125	112	0.895	0.618	2001	510	803	327	172930	4547	8	1.05	1.15	127	124	0.977	0.64	2535	286	727	213	205476
	21:54:00	128	122	0.956	0.639	473	3	0	0	197874	5369	10	5.2	2.57	116	104	0.901	0.572	41	0	0	0	172195	32	0	1.92	1.7	124	109	0.88	0.611	2513	360	1116	435	178565	5635	10	1.06	1.15	117	114	0.977	0.588	2347	81	883	306	211499
	22:03:00	113	106	0.938	0.561	28	0	0	0	198135	261	0	5.2	2.57	115	105	0.912	0.571	1483	19	206	41	175057	2862	5	2	1.74	132	112	0.849	0.642	1027	198	163	45	182220	3655	7	1.06	1.6	125	122	0.977	0.63	2924	180	901	276	219261
	22:12:00	100	94	0.938	0.5	77	0	0	0	198892	757	1	5.2	2.57	119	110	0.924	0.59	2341	214	637	146	180084	5027	9	2.02	1.8	134	120	0.897	0.662	1269	177	433	204	185052	2833	5	1.32	1.6	130	126	0.966	0.651	1951	332	32	8	222330
	22:21:00	105	94	0.894	0.52	8	0	0	0	198978	86	0	5.2	2.57	127	118	0.928	0.632	1414	66	190	50	182957	2872	5	2.07	1.82	129	120	0.931	0.642	1636	271	607	301	188796	3744	7	1.39	1.64	126	120	0.953	0.629	1478	54	310	111	225968
	22:30:00	105	92	0.877	0.517	8	0	0	0	199063	86	0	5.2	2.57	113	104	0.925	0.56	401	0	0	0	183992	1035	2	2.07	1.82	131	122	0.936	0.651	1765	331	651	275	193878	5082	9	1.52	1.64	126	123	0.979	0.631	4454	124	1795	481	241473
	22:39:00	107	96	0.895	0.527	775	168	221	116	201033	1969	4	5.21	2.57	110	98	0.898	0.54	20	0	0	0	184021	30	0	2.07	1.82	124	118	0.95	0.621	2108	386	784	345	200418	6540	12	1.65	1.64	142	141	0.994	0.713	2728	108	1081	282	249868
	22:48:00	143	131	0.917	0.707	1186	144	344	183	203896	2863	5	5.36	2.58	109	96	0.876	0.536	1	0	0	0	184028	7	0	2.07	1.82	122	115	0.938	0.609	1699	295	655	320	204445	4027	7	1.66	1.64	127	126	0.99	0.639	2619	48	1209	329	256480
	22:57:00	132	123	0.928	0.656	1305	460	182	75	207419	3523	7	5.6	2.6	106	90	0.849	0.517	0	0	0	0	184028	0	0	2.07	1.82	135	127	0.941	0.673	2032	414	773	318	210064	5619	10	1.68	1.66	126	122	0.966	0.63	1970	19	283	73	260150
	23:06:00	127	114	0.898	0.628	1479	128	507	200	212775	5356	10	5.6	2.63	111	92	0.833	0.539	0	0	0	0	184028	0	0	2.07	1.82	129	121	0.938	0.641	1265	227	232	120	212934	2870	5	1.68	1.66	127	124	0.975	0.64	1375	18	307	82	263458
	23:15:00	123	114	0.929	0.611	1464	391	399	144	216547	3772	7	5.67	2.64	109	92	0.845	0.53	957	16	155	53	185999	1971	4	2.08	2.31	125	115	0.923	0.62	1240	306	228	107	216207	3272	6	1.68	1.76	118	113	0.963	0.589	399	0	59	24	264995
	23:24:00	124	111	0.895	0.611	679	239	134	35	218003	1456	3	5.92	2.72	119	103	0.867	0.582	1495	14	167	68	189444	3445	6	2.31	2.33	127	119	0.94	0.631	1568	259	634	353	219556	3349	6	1.9	1.82	123	122	0.995	0.62	318	0	0	0	266638
	23:33:00	123	113	0.919	0.609	1100	41	151	82	222938	4935	9	5.92	2.72	120	109	0.907	0.592	860	3	48	22	190943	1499	3	2.31	2.33	130	126	0.973	0.651	1678	296	569	253	223920	4364	8	1.9	1.82	121	121	1	0.609	59	0	0	0	267186
	23:42:00	134	122	0.91	0.664	1150	146	438	220	226118	3180	6	5.92	2.74	110	100	0.917	0.543	259	0	0	0	191371	428	1	2.32	2.33	129	120	0.936	0.64	1548	321	270	100	228666	4746	9	1.9	1.9	118	110	0.935	0.587	59	1	0	0	267489
	23:51:00	121	109	0.902	0.599	1157	4	577	248	230552	4434	8	5.92	2.74	110	103	0.93	0.548	87	0	0	0	191779	408	1	2.45	2.4	129	119	0.923	0.642	1743	104	577	286	235745	7079	13	2.19	2.03	113	108	0.956	0.567	1887	169	589	130	271973
2018-04-28	00:00:00	114	99	0.87	0.56	832	19	69	23	233577	3026	6	6.03	2.74	109	100	0.911	0.541	0	0	0	0	191779	0	0	2.45	2.4	134	124	0.928	0.663	1993	110	491	154	244736	8990	17	2.2	2.03	122	117	0.959	0.61	3012	413	841	189	279345
	00:09:00	112	96	0.853	0.549	328	0	0	0	235826	2249	4	6.03	2.74	104	95	0.911	0.516	9	0	0	0	191787	8	0	2.45	2.4	124	118	0.955	0.62	1505	316	504	207	249080	4345	8	2.29	2.04	120	114	0.956	0.598	1282	31	450	175	283264
	00:18:00	98	81	0.82	0.477	19	0	0	0	235898	72	0	6.03	2.74	107	96	0.9	0.528	2	0	0	0	191800	13	0	2.46	2.4	130	125	0.955	0.652	1350	88	444	227	255651	6571	12	2.29	2.07	115	110	0.954	0.576	2007	131	799	282	288346
	00:27:00	108	85	0.792	0.518	30	0	0	0	236112	214	0	6.03	2.74	111	101	0.909	0.55	4	0	0	0	191809	9	0	2.46	2.4	118	112	0.949	0.589	1342	2	239	155	262881	7230	13	2.31	2.07	114	105	0.922	0.567	635	8	78	14	290802
	00:36:00	108	83	0.765	0.518	14	0	0	0	236159	47	0	6.03	2.74	111	101	0.909	0.549	19	0	0	0	191922	113	0	2.46	2.4	111	101	0.907	0.55	291	0	27	34	265216	2335	4	2.31	2.07	106	96	0.905	0.526	249	32	63	23	292574
	00:45:00	107	78	0.733	0.509	32	0	0	0	236872	713	1	6.03	2.74	109	99	0.906	0.538	672	7	74	18	193667	1746	3	2.46	2.4	115	104	0.902	0.568	191	0	0	0	266846	1631	3	2.31	2.07	96	87	0.904	0.473	865	305	4	0	294194
	00:54:00	104	76	0.734	0.493	19	0	0	0	236967	95	0	6.03	2.74	115	108	0.94	0.571	555	0	0	0	194478	810	2	2.47	2.4	117	107	0.915	0.577	1211	252	232	119	270744	3897	7	2.34	2.07	120	114	0.954	0.598	1878	206	552	162	298202
	01:03:00	104	75	0.718	0.493	591	111	179	67	239249	2282	4	6.03	2.74	109	102	0.936	0.54	170	0	0	0	194712	235	0	2.47	2.4	125	116	0.928	0.621	1553	495	541	251	273917	3173	6	2.34	2.13	116	111	0.963	0.58	2327	351	576	165	304245
	01:12:00	117	87	0.742	0.558	925	272	150	73	241282	2032	4	6.31	2.76	115	106	0.922	0.571	409	7	25	5	195881	1169	2	2.47	2.4	123	114	0.929	0.61	1188	446	0	0	276612	2695	5	2.34	2.37	122	116	0.95	0.61	372	15	0	0	307663
	01:21:00	122	98	0.8	0.591	1314	443	325	148	245341	4059	8	6.33	2.84	110	102	0.922	0.548	1717	146	343	108	200676	4794	9	2.55	2.4	128	122	0.957	0.639	856	139	136	89	278853	2241	4	2.61	2.51	109	99	0.911	0.537	44	0	0	0	308606
	01:30:00	122	100	0.819	0.59	1209	218	281	98	249146	3805	7	6.34	2.85	111	101	0.909	0.549	1964	103	664	133	205155	4479	8	2.59	2.4	131	124	0.947	0.654	1516	15	649	342	283752	4899	9	2.66	2.51	95	81	0.853	0.464	6	0	0	0	308632
	01:39:00	115	96	0.837	0.558	1275	234	167	84	252733	3587	7	6.47	2.95	116	104	0.896	0.57	1446	56	179	43	207569	2414	4	2.59	2.55	124	118	0.95	0.619	1590	120	489	194	290089	6338	12	2.66	2.51	98	80	0.817	0.473	26	0	0	0	309310
	01:48:00	120	99	0.825	0.581	758	4	201	70	256458	3725	7	6.47	2.95	109	96	0.876	0.536	896	0	0	0	208906	1338	2	2.59	2.55	126	121	0.959	0.631	1733	101	492	227	297717	7628	14	2.68	2.51	102	83	0.815	0.495	26	0	0	0	309689
	01:57:00	105	85	0.809	0.507	155	0	0	0	257801	1343	2	6.47	2.95	99	86	0.863	0.486	245	0	0	0	209259	352	1	2.59	2.55	122	114	0.934	0.609	1419	416	160	63	300495	2778	5	2.77	2.51	109	87	0.799	0.524	103	0	0	0	313150
	02:06:00	104	80	0.768	0.499	49	0	0	0	257956	156	0	6.47	2.95	96	79	0.83	0.464	36	0	0	0	209376	117	0	2.59	2.55	122	115	0.941	0.609	1085	388	0	0	302559	2064	4	2.77	2.87	101	79	0.782	0.484	101	0	0	0	315411
	02:15:00	92	72	0.779	0.444	78	0	0	0	261033	3077	6	6.47	2.95	97	76	0.788	0.466	39	0	0	0	209581	205	0	2.59	2.55	129	121	0.938	0.642	1462	62	440	228	307388	4828	9	3.18	2.92	93	70	0.754	0.444	416	97	15	4	317411
	02:24:00	93	70	0.757	0.445	41	0	0	0	261362	330	1	6.47	2.95	97	76	0.779	0.467	24	0	0	0	209652	72	0	2.59	2.55	128	123	0.962	0.641	1582	2	453	228	314110	6723	12	3.18	2.92	101	79	0.78	0.484	1674	545	370	101	320652
	02:33:00	93	68	0.732	0.443	53	0	0	0	261554	191	0	6.47	2.95	102	77	0.756	0.487	26	0	0	0	209745	93	0	2.59	2.55	128	123	0.962	0.642	1690	17	533	286	320579	6469	12	3.18	2.93	125	107	0.858	0.61	1989	184	599	192	325061
	02:42:00	103	75	0.731	0.488	194	88	0	0	262727	1174	2	6.47	2.95	95	73	0.76	0.456	18	0	0	0	209883	138	0	2.59	2.55	130	126	0.97	0.653	1612	15	436	205	327599	7019	13	3.24	2.93	115	104	0.905	0.568	2000	26	780	237	330131
	02:51:00	115	87	0.754	0.549	1091	370	170	60	268074	5347	10	6.47	2.95	100	76	0.756	0.477	889	51	190	50	211981	2098	4	2.6	2.55	126	122	0.973	0.631	1224	0	465	216	331415	3816	7	3.24	2.93	125	113	0.901	0.618	2002	118	604	139	336693
	03:00:00	113	85	0.753	0.538	516	221	3	0	268942	868	2	6.47	2.95	102	77	0.756	0.486	212	0	0	0	212462	481	1	2.6	2.55	118	113	0.956	0.589	471	0	1	2	336718	5304	10	3.24	2.93	125	113	0.91	0.616	198	0	0	0	339429
	03:09:00	132	105	0.799	0.636	1224	259	240	91	271511	2569	5	6.82	3.13	95	73	0.77	0.454	22	0	0	0	212637	176	0	2.61	2.55	119	109	0.919	0.589	197	0	0	0	338266	1548	3	3.24	2.93	115	102	0.891	0.566	129	0	0	0	340189
	03:18:00	128	107	0.838	0.624	1544	379	328	130	276078	4567	8	6.99	3.17	98	74	0.752	0.467	27	0	0	0	212858	221	0	2.61	2.55	117	108	0.925	0.579	153	0	0	0	339261	995	2	3.24	2.93	108	90	0.831	0.527	79	0	0	0	342173
	03:27:00	133	114	0.859	0.65	1219	376	300	124	279215	3138	6	6.99	3.17	92	68	0.738	0.437	36	0	0	0	213205	347	1	2.61	2.55	117	106	0.913	0.577	112	0	0	0	340026	765	1	3.24	2.93	105	84	0.797	0.507	16	0	0	0	342374
	03:36:00	115	97	0.847	0.561	307	123	0	0	281456	2241	4	6.99	3.17	94	70	0.745	0.447	321	0	0	0	214225	1020	2	2.61	2.55	123	113	0.925	0.608	129	0	0	0	340893	867	2	3.24	2.93	102	84	0.825	0.496	141	0	0	0	345672
	03:45:00	103	84	0.815	0.497	32	92	0	0	281669	213	0	6.99	3.17	93	71	0.757	0.445	579	20	61	19	217728	3504	6	2.61	2.55	123	114	0.923	0.611	444	0	19	20	343898	3005	6	3.24	2.93	96	78	0.819	0.464	124	0	0	0	346431
	03:54:00	101	81	0.805	0.487	52	88	0	0	282299	630	1	6.99	3.17	116	89	0.769	0.556	2074	136	524	111	224581	6852	13	2.61	2.55	129	119	0.921	0.64	1483	180	598	192	347339	3440	6	3.24	2.94	88	69	0.78	0.422	21	0	0	0	346768
	04:03:00	92	73	0.791	0.445	22	75	0	0	282381	82	0	6.99	3.17	104	79	0.765	0.497	840	4	46	46	230084	5503	10	2.61	2.55	123	112	0.914	0.607	1325	210	529	261	352094	4755	9	3.24	2.94	98	73	0.747	0.465	121	7	0	0	347847
	04:12:00	93	71	0.76	0.445	51	37	0	0	282888	507	1	6.99	3.17	112	88	0.789	0.539	1414	53	228	137	235420	5336	10	2.62	2.55	117	105	0.897	0.577	1186	88	418	232	355734	3640	7	3.27	2.97	93	69	0.74	0.441	595	148	119	33	349324
	04:21:00	93	71	0.763	0.445	43	32	0	0	283905	1017	2	6.99	3.17	104	80	0.773	0.498	940	12	32	6	244883	9464	18	2.62	2.55	134	120	0.891	0.662	1615	422	269	142	358775	3041	6	3.27	2.97	119	97	0.821	0.576	1480	51	581	154	352914
	04:30:00	97	73	0.746	0.465	348	22	0	0	290461	6556	12	6.99	3.17	91	69	0.76	0.436	355	0	0	0	250435	5551	10	2.62	2.55	130	118	0.908	0.641	1406	331	190	84	361333	2558	5	3.34	3.18	116	99	0.857	0.567	1645	110	410	129	356968
	04:39:00	98	72	0.734	0.467	69	68	0	0	291231	769	1	6.99	3.17	91	68	0.741	0.434	85	0	0	0	251288	853	2	2.63	2.55	119	109	0.914	0.589	1552	46	601	276	366165	4832	9	3.43	3.19	108	93	0.861	0.526	940	7	279	93	359628
	04:48:00	103	75	0.734	0.488	73	36	0	0	293358	2128	4	6.99	3.17	94	67	0.717	0.444	63	0	0	0	251876	589	1	2.63	2.55	117	106	0.908	0.578	1463	21	327	186	371398	5233	10	3.43	3.19	105	90	0.854	0.515	73	0	0	0	360372
	04:57:00	103	74	0.717	0.486	74	19	0	0	294433	1075	2	6.99	3.17	89	64	0.714	0.423	92	0	0	0	252697	821	2	2.63	2.55	120	108	0.902	0.591	1525	18	566	253	376012	4613	9	3.43	3.19	98	81	0.833	0.474	16	0	0	0	360497
	05:06:00	101	75	0.741	0.479	347	53	32	19	296310	1878	3	6.99	3.17	89	65	0.724	0.424	68	0	0	0	253543	845	2	2.63	2.55	123	113	0.923	0.61	1513	216	402	138	380450	4438	8	3.43	3.27	90	73	0.815	0.434	34	0	0	0	366595
	05:15:00	117	91	0.781	0.56	763	225	139	37	298297	1987	4	6.99	3.17	96	69	0.719	0.453	203	3	0	0	255414	1872	3	2.64	2.55	117	108	0.925	0.578	1441	391	0	0	383650	3200	6	3.43	3.55	91	74	0.809	0.442	27	0	0	0	369937
	05:24:00	114	90	0.786	0.55	769	77	141	74	300635	2338	4	6.99	3.17	124	90	0.728	0.587	1511	129	425	109	262088	6674	12	2.64	2.55	128	117	0.916	0.632	1798	19	816	275	389006	5356	10	3.8	3.63	94	74	0.784	0.453	44	0	0	0	375694
	05:33:00	111	88	0.792	0.537	303	0	0	0	303170	2534	5	6.99	3.17	126	96	0.758	0.603	1183	55	226	82	266105	4017	7	2.65	2.55	131	123	0.94	0.652	1782	11	681	238	395040	6034	11	3.88	3.63	90	69	0.764	0.432	434	0	0	0	382595
	05:42:00	97	77	0.797	0.467	37	0	0	0	306321	3151	6	6.99	3.17	108	80	0.741	0.515	1672	33	293	150	276417	10312	19	2.65	2.55	122	116	0.954	0.609	1491	16	341	115	401909	6869	13	3.88	3.63	95	73	0.773	0.453	49	0	0	0	383266
	05:51:00	91	70	0.766	0.435	20	0	0	0	307187	867	2	6.99	3.17	113	85	0.748	0.54	2169	31	406	150	285559	9142	17	2.65	2.55	127	119	0.94	0.631	1837	17	778	266	406834	4925	9	3.88	3.74	96	76	0.791	0.464	40	0	0	0	387021
	06:00:00	89	66	0.737	0.424	6	0	0	0	307192	5	0	6.99	3.17	111	83	0.747	0.53	2212	54	522	154	293953	8394	16	2.65	2.55	123	114	0.925	0.61	2325	6	1139	359	412401	5567	10	3.89	3.74	99	76	0.765	0.474	77	0	0	0	387832
	06:09:00	93	71	0.769	0.445	73	0	0	0	308520	1328	2	6.99	3.17	122	91	0.745	0.58	1465	115	98	28	298113	4160	8	2.67	2.55	125	115	0.919	0.62	1325	133	374	151	416789	4388	8	3.9	3.74	97	73	0.758	0.463	40	0	0	0	388630
	06:18:00	87	64	0.736	0.414	213	0	0	0	310842	2322	4	6.99	3.17	106	79	0.746	0.508	809	72	127	57	300264	2151	4	2.67	2.55	123	115	0.934	0.61	842	11	54	23	421537	4749	9	3.9	3.74	91	68	0.752	0.432	41	0	0	0	391881
	06:27:00	96	69	0.716	0.455	65	0	0	0	311684	842	2	6.99	3.17	104	79	0.765	0.496	1253	58	128	30	303019	2755	5	2.75	2.55	112	103	0.916	0.556	262	0	0	0	422901	1363	3	3.9	3.74	97	74	0.763	0.463	98	0	0	0	392724
	06:36:00	99	69	0.703	0.465	40	0	0	0	312085	401	1	6.99	3.17	105	83	0.792	0.506	612	0	0	0	305833	2814	5	2.75	2.55	105	92	0.872	0.516	199	0	0	0	428711	5810	11	3.9	3.74	90	68	0.752	0.432	41	0	0	0	395507
	06:45:00	101	71	0.704	0.477	9	0	0	0	312110	26	0	6.99	3.17	92	71	0.769	0.443	41	0	0	0	306039	206	0	2.75	2.55	106	91	0.857	0.517	177	0	0	0	430562	1851	3	3.91	3.74	87	64	0.739	0.412	16	0	0	0	395597
	06:54:00	96	70	0.73	0.457	13	0	0	0	312952	842	2	6.99	3.17	86	68	0.792	0.413	59	0	0	0	306485	446	1	2.75	2.55	104	88	0.847	0.506	254	0	0	0	434811	4250	8	3.91	3.74	99	75	0.757	0.475	99	0	0	0	399465
	07:03:00	91	67	0.728	0.433	27	0	0	0	313436	485	1	6.99	3.17	87	67	0.775	0.416	64	0	0	0	306965	480	1	2.75	2.55	100	83	0.831	0.485	262	0	0	0	443683	8872	16	3.91	3.74	93	71	0.766	0.443	39	0	0	0	402137
	07:12:00	94	66	0.705	0.443	6	0	0	0	313448	12	0	6.99	3.17	84	64	0.758	0.404	55	0	0	0	307512	547	1	2.75	2.55	101	81	0.804	0.486	280	0	0	0	453527	9844	18	3.91	3.74	88	66	0.75	0.422	247	0	0	0	404046
	07:21:00	90	62	0.689	0.423	38	0	0	0	313651	202	0	6.99	3.17	89	68	0.762	0.425	55	0	0	0	307866	354	1	2.75	2.55	98	78	0.797	0.474	237	0	0	0	462530	9002	17	3.91	3.74	95	72	0.762	0.454	1015	32	258	94	407630
	07:30:00	92	66	0.719	0.434	23	0	0	0	313791	141	0	6.99	3.17	93	71	0.763	0.447	39	0	0	0	308249	384	1	2.75	2.55	96	77	0.799	0.464	234	0	0	0	469844	7314	14	3.91	3.74	105	82	0.779	0.505	502	5	99	26	409423
	07:39:00	91	68	0.741	0.435	7	0	0	0	313815	23	0	6.99	3.17	99	76	0.764	0.476	848	11	40	6	310676	2427	4	2.78	2.55	94	74	0.79	0.454	274	0	0	0	473143	3299	6	3.92	3.74	107	85	0.793	0.516	186	0	0	0	411966
	07:48:00	94	67	0.72	0.444	8	0	0	0	313847	32	0	6.99	3.17	85	63	0.738	0.403	52	0	0	0	311039	363	1	2.78	2.55	99	76	0.762	0.475	310	0	0	0	479685	6541	12	3.92	3.74	101	77	0.761	0.484	117	0	0	0	412972
	07:57:00	90	64	0.714	0.424	176	0	26	7	317160	3314	6	6.99	3.17	87	64	0.736	0.414	43	0	0	0	311458	419	1	2.78	2.55	106	80	0.759	0.505	458	0	4	1	484699	5014	9	3.92	3.74	89	65	0.729	0.424	34	0	0	0	414004
	08:06:00	97	72	0.737	0.463	692	62	185	81	319936	2776	5	6.99	3.17	94	67	0.714	0.446	66	0	0	0	312168	711	1	2.78	2.55	106	82	0.774	0.506	500	0	0	0	488852	4154	8	3.92	3.74	91	66	0.723	0.431	33	0	0	0	416195
	08:15:00	131	103	0.785	0.631	320	0	0	0	323581	3645	7	7.02	3.17	90	64	0.711	0.424	51	0	0	0	312659	490	1	2.78	2.55	101	78	0.766	0.486	194	0	0	0	491780	2927	5	3.92	3.74	87	62	0.711	0.412	9	0	0	0	416782
	08:24:00	101	78	0.776	0.484	256	0	0	0	327920	4339	8	7.02	3.17	90	63	0.695	0.426	46	0	0	0	313081	423	1	2.78	2.55	99	75	0.754	0.474	248	0	0	0	494262	2483	5	3.93	3.74	89	63	0.702	0.421	45	0	0	0	417376
	08:33:00	87	65	0.755	0.414	68	0	0	0	333575	5656	10	7.02	3.17	91	66	0.719	0.433	62	0	0	0	313750	669	1	2.78	2.55	99	75	0.757	0.474	167	0	0	0	495896	1634	3	3.93	3.74	94	67	0.717	0.444	40	0	0	0	419365
	08:42:00	85	62	0.731	0.404	112	0	0	0	335964	2389	4	7.02	3.17	94	67	0.714	0.445	155	0	0	0	314593	843	2	2.78	2.55	100	74	0.743	0.474	220	0	0	0	503058	7162	13	3.93	3.74	91	65	0.714	0.432	26	0	0	0	419659
	08:51:00	85	61	0.718	0.402	84	0	0	0	340847	4883	9	7.02	3.17	104	78	0.743	0.497	1142	95	227	113	316886	2293	4	2.79	2.55	102	76	0.743	0.484	157	0	0	0	504507	1449	3	3.93	3.74	78	57	0.724	0.37	340	39	37	21	420528
	09:00:00	83	61	0.74	0.395	34	0	0	0	344783	3937	7	7.02	3.17	103	80	0.779	0.494	666	0	0	0	320106	3220	6	2.79	2.55	100	75	0.749	0.476	204	0	0	0	506392	1885	3	3.93	3.74	93	68	0.728	0.443	380	0	36	20	422501
	09:09:00	88	63	0.722	0.415	23	0	0	0	345902	1119	2	7.02	3.17	95	73	0.77	0.454	214	0	0	0	321342	1236	2	2.79	2.55	99	74	0.749	0.474	241	0	0	0	509204	2812	5	3.94	3.74	115	92	0.796	0.555	145	0	0	0	424196
	09:18:00	89	65	0.73	0.425	142	0	0	0	346589	687	1	7.02	3.17	91	67	0.734	0.433	76	0	0	0	321792	450	1	2.79	2.55	102	75	0.735	0.486	381	0	0	0	513702	4498	8	3.94	3.74	94	74	0.778	0.454	36	0	0	0	424957
	09:27:00	89	63	0.708	0.423	125	0	0	0	347330	741	1	7.02	3.17	98	73	0.74	0.468	60	0	0	0	322294	503	1	2.79	2.55	102	75	0.738	0.484	154	0	0	0	514781	1078	2	3.94	3.74	95	72	0.764	0.454	54	0	0	0	426591
	09:36:00	85	61	0.718	0.405	134	0	0	0	348684	1353	3	7.02	3.17	98	72	0.734	0.465	95	0	0	0	323141	847	2	2.79	2.55	102	75	0.738	0.485	153	0	0	0	515911	1130	2	3.94	3.74	99	75	0.762	0.473	19	0	0	0	427156
	09:45:00	85	62	0.724	0.404	96	0	0	0	349948	1264	2	7.02	3.17	90	65	0.724	0.425	59	0	0	0	323654	512	1	2.79	2.55	100	73	0.735	0.473	153	0	0	0	516961	1050	2	3.94	3.74	88	67	0.759	0.422	59	0	0	0	427857
	09:54:00	88	63	0.716	0.416	49	0	0	0	350411	463	1	7.02	3.17	94	67	0.714	0.445	57	0	0	0	324180	527	1	2.79	2.55	103	74	0.719	0.486	210	0	0	0	521101	4140	8	3.95	3.74	93	67	0.72	0.441	28	0	0	0	428277
	10:03:00	89	64	0.711	0.423	193	0	0	0	352252	1841	3	7.02	3.17	95	66	0.696	0.445	63	0	0	0	324990	810	1	2.79	2.55	102	74	0.722	0.484	176	0	0	0	529424	8324	15	3.95	3.74	93	68	0.731	0.442	28	0	0	0	429698
	10:12:00	94	69	0.735	0.445	114	0	0	0	353250	998	2	7.02	3.17	95	66	0.702	0.447	65	0	0	0	325692	702	1	2.79	2.55	100	72	0.72	0.476	342	0	0	0	533802	4377	8	3.95	3.74	93	68	0.731	0.443	44	0	0	0	430244
	10:21:00	90	64	0.714	0.424	48	0	0	0	359633	6383	12	7.02	3.17	93	67	0.72	0.442	69	0	0	0	326628	936	2	2.8	2.55	100	73	0.733	0.474	263	0	0	0	537753	3951	7	3.95	3.74	93	68	0.726	0.442	100	0	0	0	433669
	10:30:00	87	63	0.729	0.413	38	0	0	0	365520	5887	11	7.02	3.17	96	69	0.719	0.455	139	1	0	0	327630	1002	2	2.8	2.55	104	76	0.727	0.496	1268	20	215	88	542624	4871	9	3.96	3.74	87	64	0.742	0.412	154	0	0	0	434264
	10:39:00	90	63	0.698	0.426	51	0	0	0	366493	973	2	7.02	3.17	90	64	0.717	0.424	60	0	0	0	328184	555	1	2.8	2.55	110	82	0.748	0.525	858	1	110	36	547782	5158	10	3.96	3.74	91	66	0.726	0.433	41	0	0	0	434450
	10:48:00	88	63	0.716	0.415	191	0	0	0	368343	1850	3	7.02	3.17	89	64	0.717	0.423	75	0	0	0	328964	780	1	2.8	2.55	108	82	0.761	0.517	1142	3	124	43	554803	7021	13	3.96	3.74	93	68	0.726	0.441	52	0	0	0	435491
	10:57:00	90	63	0.702	0.425	117	0	0	0	369075	731	1	7.02	3.17	85	61	0.724	0.402	76	0	0	0	329586	622	1	2.8	2.55	112	86	0.764	0.537	765	0	0	0	562532	7729	14	3.96	3.74	93	67	0.72	0.442	216	1	42	9	438050
	11:06:00	98	70	0.714	0.466	397	60	42	9	373665	4590	9	7.02	3.17	89	65	0.724	0.424	79	0	0	0	330645	1060	2	2.81	2.55	113	85	0.754	0.537	515	1	1	0	568855	6323	12	3.96	3.74	107	82	0.761	0.514	408	6	16	4	441351
	11:15:00	96	70	0.733	0.456	272	0	0	0	377205	3541	7	7.06	3.17	90	62	0.692	0.425	86	0	0	0	331670	1024	2	2.81	2.55	106	78	0.737	0.505	290	0	0	0	581035	12179	23	3.96	3.74	106	80	0.752	0.506	664	116	130	44	444115
	11:24:00	91	67	0.738	0.435	219	0	0	0	379224	2019	4	7.06	3.17	90	63	0.705	0.423	96	0	0	0	332885	1215	2	2.81	2.55	100	73	0.735	0.475	141	0	0	0	582551	1516	3	3.97	3.74	114	85	0.746	0.546	45	0	0	0	444768
	11:33:00	81	58	0.718	0.382	111	0	0	0	379817	593	1	7.06	3.17	90	64	0.711	0.424	72	0	0	0	333795	910	2	2.81	2.55	104	74	0.712	0.494	109	0	0	0	583595	1044	2	3.97	3.74	94	68	0.723	0.443	79	0	0	0	445720
	11:42:00	85	61	0.721	0.404	69	0	0	0	380209	392	1	7.06	3.17	94	66	0.696	0.444	146	0	1	0	334951	1155	2	2.83	2.55	100	73	0.727	0.474	35	0	0	0	586142	2547	5	3.97	3.74	89	64	0.714	0.421	184	94	3	0	446345
	11:51:00	94	68	0.72	0.444	45	0	0	0	383548	3339	6	7.06	3.17	98	71	0.729	0.465	400	0	0	0	337513	2562	5	2.95	2.55	102	73	0.712	0.484	79	0	0	0	586836	694	1	3.97	3.74	127	100	0.794	0.61	2169	538	636	140	451028
	12:00:00	99	71	0.72	0.467	586	102	122	45	385970	2422	4	7.06	3.17	91	67	0.738	0.433	735	9	76	37	340574	3061	6	2.95	2.55	103	73	0.709	0.485	200	0	0	0	592482	5646	10	3.97	3.74	122	97	0.799	0.586	1636	374	431	93	455496
	12:09:00	97	72	0.74	0.464	268	0	0	0	389122	3152	6	7.06	3.17	100	73	0.733	0.476	703	0	0	0	344367	3793	7	2.95	2.55	100	72	0.72	0.474	264	0	0	0	597067	4585	8	3.98	3.74	125	104	0.83	0.61	367	5	0	0	458818
	12:18:00	85	62	0.731	0.402	122	0	0	0	391339	2217	4	7.06	3.17	81	58	0.721	0.382	141	0	0	0	345682	1316	2	2.95	2.55	100	71	0.706	0.473	360	0	0	0	609841	12774	24	3.98	3.74	106	86	0.806	0.514	155	3	0	0	459926
	12:27:00	85	61	0.711	0.402	41	0	0	0	391750	412	1	7.06	3.17	86	60	0.704	0.404	104	0	0	0	346699	1017	2	2.95	2.55	100	71	0.709	0.474	464	0	0	0	614808	4967	9	3.98	3.74	103	81	0.786	0.495	412	240	0	0	460778
	12:36:00	86	59	0.691	0.405	74	0	0	0	393755	2005	4	7.06	3.17	86	60	0.698	0.404	121	0	0	0	347630	931	2	2.95	2.55	96	69	0.723	0.455	478	0	0	0	623658	8849	16	3.98	3.74	106	85	0.803	0.514	1333	664	324	68	465022
	12:45:00	85	60	0.708	0.404	92	0	0	0	396159	2403	4	7.06	3.17	91	65	0.71	0.432	69	0	0	0	348482	852	2	2.95	2.55	104	77	0.737	0.496	617	1	39	14	628931	5273	10	3.98	3.74	114	97	0.846	0.558	11	96	0	0	465071
	12:54:00	85	60	0.701	0.403	268	93	32	15	398314	2155	4	7.06	3.17	95	65	0.684	0.445	658	57	44	20	349829	1348	2	2.95	2.55	104	77	0.74	0.494	595	0	0	0	635022	6092	11	3.99	3.74	104	95	0.906	0.516	17	0	0	0	465515
	13:03:00	94	68	0.723	0.445	529	127	87	28	400592	2278	4	7.06	3.17	121	92	0.764	0.578	1265	101	268	89	352253	2423	4	2.95	2.72	100	74	0.743	0.476	478	0	0	0	650043	15021	28	3.99	3.74	107	95	0.889	0.526	73	0	0	0	467722
	13:12:00	109	81	0.739	0.52	818	316	138	46	402114	1522	3	7.06	3.18	114	90	0.789	0.548	575	0	0	0	354954	2701	5	3.01	2.73	95	70	0.734	0.454	245	0	0	0	654071	4028	7	3.99	3.74	99	85	0.863	0.485	77	0	0	0	470580
	13:21:00	119	92	0.771	0.573	675	161	124	60	406034	3920	7	7.13	3.24	106	88	0.825	0.517	68	0	0	0	355567	614	1	3.01	2.73	102	74	0.722	0.485	435	8	0	0	657616	3545	7	3.99	3.74	99	88	0.888	0.486	716	341	59	15	474034
	13:30:00	122	97	0.795	0.589	239	0	0	0	410765	4731	9	7.15	3.24	99	80	0.805	0.478	63	0	0	0	356328	761	1	3.01	2.73	100	74	0.741	0.475	411	0	0	0	662540	4923	9	3.99	3.74	103	90	0.878	0.504	287	0	0	0	475423
	13:39:00	92	73	0.794	0.443	120	0	0	0	414712	3946	7	7.15	3.24	95	77	0.809	0.458	82	0	0	0	357219	892	2	3.01	2.74	91	67	0.737	0.433	191	0	0	0	665947	3407	6	3.99	3.74	89	75	0.842	0.434	3	0	0	0	475436
	13:48:00	88	69	0.789	0.424	162	13	0	0	416372	1660	3	7.15	3.24	97	75	0.773	0.466	70	0	0	0	358103	884	2	3.01	2.74	101	70	0.691	0.476	323	0	0	0	669753	3806	7	3.99	3.74	87	73	0.836	0.423	68	0	0	0	476557
	13:57:00	110	88	0.8	0.529	635	354	66	28	417483	1112	2	7.46	3.42	97	76	0.785	0.466	210	0	0	0	359202	1099	2	3.01	2.74	101	70	0.696	0.474	176	0	0	0	671353	1600	3	3.99	3.74	87	71	0.814	0.422	70	0	0	0	477365
	14:06:00	109	88	0.813	0.527	57	229	0	0	418000	517	1	7.46	3.43	91	71	0.788	0.436	71	0	0	0	359798	596	1	3.01	2.74	101	70	0.698	0.475	150	0	0	0	672154	801	1	3.99	3.74	92	71	0.766	0.443	300	209	0	0	478184
	14:15:00	106	90	0.852	0.516	98	206	0	0	419046	1046	2	7.46	3.43	99	81	0.817	0.478	986	52	111	33	362017	2219	4	3.01	2.87	101	69	0.688	0.475	453	9	38	9	674313	2159	4	4	3.74	121	102	0.85	0.589	2413	524	812	216	483961
	14:24:00	101	88	0.867	0.497	101	204	0	0	420891	1844	3	7.46	3.43	104	87	0.84	0.507	985	0	0	0	364982	2964	5	3.01	2.87	105	75	0.712	0.495	680	0	0	0	679757	5444	10	4	3.74	114	97	0.851	0.556	1388	274	217	110	486716
	14:33:00	96	80	0.842	0.466	193	226	0	0	421549	658	1	7.46	3.43	102	86	0.847	0.498	411	0	0	0	366594	1612	3	3.01	2.87	94	68	0.728	0.444	326	0	0	0	686967	7210	13	4	3.74	116	100	0.867	0.567	1415	308	6	0	488754
	14:42:00	101	88	0.867	0.497	635	202	80	43	424675	3126	6	7.69	3.55	87	73	0.832	0.425	54	0	0	0	366815	221	0	3.01	2.87	89	65	0.735	0.421	136	0	0	0	690863	3896	7	4	3.74	119	108	0.905	0.589	316	7	97	45	489549
	14:51:00	120	108	0.902	0.593	495	14	0	0	429217	4542	8	7.78	3.55	92	77	0.842	0.446	44	0	0	0	367065	250	0	3.01	2.87	94	67	0.709	0.445	641	99	21	8	695862	4998	9	4.01	3.74	104	96	0.919	0.517	58	0	0	0	490184
	15:00:00	115	105	0.914	0.569	837	138	193	83	432169	2953	5	7.79	3.6	94	77	0.819	0.456	1120	41	23	7	368801	1736	3	3.01	3.1	133	104	0.784	0.639	755	106	104	21	698144	2282	4	4.04	4.07	103	99	0.954	0.516	60	0	0	0	490662
	15:09:00	116	104	0.901	0.572	1125	505	175	54	434341	2172	4	7.9	3.75	116	101	0.868	0.571	2420	186	563	143	374833	6032	11	3.07	3.13	121	101	0.837	0.589	1605	190	384	123	702836	4692	9	4.18	4.17	106	100	0.944	0.526	117	0	0	0	492342
	15:18:00	124	112	0.91	0.611	828	38	165	77	437903	3562	7	8.2	3.8	120	107	0.889	0.59	1962	120	496	141	380400	5567	10	3.2	3.13	126	103	0.824	0.609	1149	13	441	182	705904	3068	6	4.23	4.17	104	99	0.951	0.517	54	0	0	0	492990
	15:27:00	119	109	0.914	0.589	29	0	0	0	438026	123	0	8.2	3.8	124	113	0.914	0.612	1259	74	361	112	383796	3396	6	3.27	3.13	120	103	0.855	0.588	829	5	98	24	710607	4703	9	4.24	4.17	103	99	0.957	0.515	139	0	0	0	496569
	15:36:00	101	93	0.923	0.5	51	0	0	0	438286	261	0	8.2	3.8	111	101	0.909	0.549	1502	83	346	111	387109	3314	6	3.33	3.18	108	92	0.854	0.526	423	0	0	0	713660	3053	6	4.24	4.17	103	100	0.976	0.516	203	0	0	0	498177
	15:45:00	101	91	0.905	0.499	95	0	0	0	438756	470	1	8.2	3.8	109	98	0.903	0.539	934	107	167	71	389057	1948	4	3.33	3.19	99	87	0.874	0.486	120	0	0	0	714165	505	1	4.24	4.17	99	94	0.948	0.496	1001	143	36	9	500286
	15:54:00	90	83	0.92	0.445	794	230	0	0	440210	1454	3	8.2	4.01	118	107	0.904	0.582	1413	102	300	77	391801	2744	5	3.6	3.57	101	89	0.882	0.496	135	0	0	0	715176	1011	2	4.24	4.17	124	123	0.993	0.623	1591	117	481	134	504199
	16:03:00	123	114	0.924	0.611	337	114	5	5	440915	705	1	8.61	4.45	110	101	0.919	0.546	640	0	0	0	394000	2199	4	3.67	3.57	101	89	0.876	0.496	141	0	0	0	716989	1813	3	4.25	4.17	129	128	0.99	0.651	2387	363	835	244	509588
	16:12:00	108	103	0.955	0.54	215	0	0	0	444311	3396	6	8.61	4.45	99	91	0.92	0.489	43	0	0	0	394139	140	0	3.67	3.57	98	81	0.828	0.476	184	0	0	0	718383	1393	3	4.25	4.17	129	128	0.988	0.651	2229	319	680	209	514998
	16:21:00	109	103	0.953	0.542	49	0	0	0	445118	808	1	8.61	4.45	104	95	0.908	0.515	10	0	0	0	394197	58	0	3.67	3.57	91	77	0.851	0.443	190	0	0	0	720602	2219	4	4.25	4.17	127	125	0.979	0.64	1567	320	335	72	518684
	16:30:00	113	108	0.957	0.563	167	0	0	0	446877	1759	3	8.63	4.45	100	94	0.938	0.498	8	0	0	0	394249	52	0	3.67	3.57	91	78	0.857	0.445	122	0	0	0	721554	953	2	4.25	4.17	127	126	0.986	0.641	1244	364	268	107	522122
	16:39:00	100	95	0.956	0.498	472	0	0	0	452044	5167	10	8.74	4.45	105	94	0.903	0.516	9	0	0	0	394307	59	0	3.67	3.57	97	83	0.85	0.475	105	0	0	0	722535	981	2	4.25	4.17	109	104	0.955	0.547	2	0	0	0	522133
	16:48:00	122	121	0.993	0.614	744	4	112	36	457007	4963	9	8.74	4.45	104	97	0.934	0.519	394	47	34	22	395243	936	2	3.67	3.6	106	91	0.857	0.518	679	0	44	7	726670	4135	8	4.26	4.17	106	100	0.952	0.527	30	0	0	0	523183
	16:57:00	122	119	0.983	0.611	1471	208	397	150	461427	4420	8	8.98	4.56	118	112	0.949	0.591	1037	73	177	38	397968	2725	5	3.67	3.6	108	92	0.856	0.526	728	0	0	0	734054	7384	14	4.26	4.17	101	97	0.957	0.505	46	0	0	0	524290
	17:06:00	129	127	0.991	0.647	1671	190	577	278	465896	4468	8	9.16	4.56	119	112	0.939	0.593	2443	402	689	178	402769	4801	9	3.72	3.6	106	91	0.857	0.517	862	23	69	15	740482	6428	12	4.26	4.17	101	99	0.979	0.508	60	0	0	0	525271
	17:15:00	128	126	0.989	0.643	1965	289	542	213	471142	5246	10	9.31	4.56	119	114	0.962	0.593	1046	90	247	131	406021	3252	6	3.72	3.6	111	97	0.873	0.547	999	14	169	60	747878	7396	14	4.26	4.17	99	94	0.945	0.496	378	0	0	0	527978
	17:24:00	140	135	0.97	0.7	2205	286	518	236	477194	6052	11	9.31	4.56	127	120	0.943	0.633	844	190	182	91	407842	1821	3	3.73	3.6	102	85	0.828	0.496	559	8	72	17	752295	4418	8	4.26	4.17	99	95	0.954	0.496	1228	192	241	81	532591
	17:33:00	132	130	0.982	0.663	1333	229	346	101	479838	2644	5	9.56	4.56	119	111	0.934	0.591	1370	50	187	47	411499	3657	7	4.02	3.84	92	74	0.806	0.445	320	0	0	0	760605	8310	15	4.26	4.17	112	105	0.943	0.556	1374	319	458	131	535496
	17:42:00	132	124	0.942	0.656	653	323	0	0	480745	907	2	9.56	4.57	104	94	0.905	0.515	320	0	0	0	413998	2499	5	4.02	3.85	103	81	0.791	0.496	958	71	187	58	764532	3927	7	4.26	4.17	132	127	0.966	0.661	2674	709	675	132	541820
	17:51:00	128	121	0.942	0.638	425	305	44	11	481752	1007	2	9.72	4.8	106	102	0.956	0.531	50	0	0	0	414651	653	1	4.02	3.85	114	90	0.789	0.548	863	27	86	33	770869	6337	12	4.26	4.17	138	135	0.98	0.693	2126	511	520	135	547853
	18:00:00	139	137	0.985	0.701	689	305	141	52	484611	2859	5	9.88	4.8	110	104	0.946	0.55	612	2	52	9	417808	3157	6	4.09	3.85	114	89	0.779	0.547	1073	126	209	109	774050	3182	6	4.26	4.57	132	127	0.96	0.66	1292	421	211	68	550631
	18:09:00	130	126	0.967	0.652	983	423	282	79	486401	1790	3	10.08	4.93	116	110	0.95	0.58	4615	335	1660	272	427491	9683	18	4.1	3.9	144	111	0.769	0.692	3651	381	1705	370	780872	6821	13	4.32	4.57	136	133	0.983	0.683	4637	1005	1738	323	559758
	18:18:00	136	133	0.976	0.684	1214	393	274	67	491707	5306	10	10.22	4.93	118	112	0.949	0.589	1508	209	307	108	430220	2729	5	4.21	4	142	108	0.759	0.68	2043	316	765	241	786001	5130	9	4.32	4.57	141	140	0.99	0.713	1472	288	250	82	563081
	18:27:00	128	125	0.975	0.643	116	27	0	0	493779	2072	4	10.22	4.93	118	113	0.955	0.589	1164	159	296	181	433179	2959	5	4.3	4.15	138	102	0.737	0.658	1332	282	403	124	789917	3916	7	4.35	4.57	144	142	0.984	0.724	3449	836	991	209	571531
	18:36:00	122	116	0.951	0.611	463	224	1	0	496758	2979	6	10.22	5.07	126	123	0.973	0.632	2156	173	627	152	438207	5028	9	4.44	4.15	144	113	0.788	0.692	1795	433	615	204	794140	4224	8	4.38	4.57	135	133	0.981	0.681	1782	473	270	108	577401
	18:45:00	128	126	0.982	0.645	1226	455	290	129	499907	3149	6	10.57	5.2	130	125	0.965	0.651	2739	277	865	168	444169	5962	11	4.49	4.2	134	109	0.813	0.648	1563	350	96	20	797303	3163	6	4.46	4.57	132	128	0.964	0.663	253	15	52	16	580331
	18:54:00	132	129	0.98	0.662	1631	445	490	193	505840	5932	11	10.57	5.22	125	119	0.953	0.623	1073	200	221	127	446052	1883	3	4.49	4.24	130	107	0.824	0.631	2260	376	556	188	802294	4991	9	4.64	4.57	118	111	0.937	0.588	331	99	0	0	581115
	19:03:00	140	138	0.985	0.704	1656	307	439	146	514261	8421	16	10.69	5.25	127	124	0.973	0.637	1572	166	421	126	450501	4449	8	4.71	4.49	143	127	0.888	0.703	885	126	111	30	805851	3557	7	4.64	4.57	127	126	0.986	0.641	1443	303	321	90	584288
	19:12:00	136	134	0.98	0.685	1043	189	295	103	518882	4621	9	10.9	5.25	127	120	0.95	0.633	1612	146	445	160	454674	4173	8	4.79	4.59	124	110	0.885	0.61	224	0	1	1	808257	2406	4	4.64	4.57	126	121	0.961	0.629	252	16	20	3	585186
	19:21:00	123	117	0.958	0.613	135	114	4	2	519838	956	2	10.9	5.25	124	120	0.965	0.622	1505	137	427	130	458198	3524	7	4.79	4.59	112	97	0.873	0.547	208	0	15	12	810236	1978	4	4.64	4.57	113	110	0.978	0.566	90	45	0	0	585468
	19:30:00	115	107	0.93	0.57	432	165	37	9	521306	1468	3	10.9	5.28	125	119	0.957	0.624	1121	77	338	142	460666	2469	5	4.86	4.59	112	95	0.848	0.547	419	5	28	29	813751	3515	7	4.64	4.57	124	120	0.973	0.621	1351	318	468	128	588248
	19:39:00	121	113	0.934	0.602	1213	220	199	73	525291	3985	7	11.13	5.5	116	110	0.947	0.579	1049	128	145	86	462368	1702	3	4.86	4.59	120	106	0.884	0.59	1070	266	44	13	816273	2522	5	4.64	4.67	135	135	0.999	0.681	1862	333	452	149	593556
	19:48:00	118	114	0.96	0.592	81	0	0	0	526201	910	2	11.13	5.5	118	112	0.949	0.591	883	75	191	67	464918	2549	5	5.01	4.59	134	121	0.908	0.661	1757	228	401	100	820368	4095	8	4.91	4.84	121	118	0.975	0.609	59	0	0	0	594105
	19:57:00	124	121	0.977	0.624	225	0	55	19	530312	4112	8	11.32	5.5	130	127	0.979	0.651	1156	70	174	55	469702	4785	9	5.06	4.59	139	131	0.942	0.691	1229	98	192	74	826841	6473	12	4.92	4.84	113	108	0.953	0.566	193	0	0	0	599449
	20:06:00	123	119	0.966	0.615	871	50	230	64	534438	4125	8	11.34	5.5	114	108	0.948	0.568	340	14	0	0	473085	3383	6	5.06	4.59	133	123	0.926	0.662	798	70	119	28	830207	3366	6	4.99	4.84	118	112	0.956	0.588	753	194	56	21	600856
	20:15:00	136	133	0.98	0.682	1820	290	400	161	540622	6185	11	11.51	5.51	102	96	0.94	0.51	4	0	0	0	473106	21	0	5.06	4.59	113	102	0.904	0.559	317	0	0	0	832035	1828	3	4.99	4.84	129	128	0.99	0.651	2151	276	759	260	606738
	20:24:00	126	121	0.957	0.631	507	317	30	39	541600	978	2	11.51	5.91	103	95	0.931	0.51	0	0	0	0	473106	0	0	5.06	4.59	137	128	0.93	0.683	854	253	64	15	834796	2762	5	5	4.99	137	137	0.999	0.693	2720	579	823	223	613223
	20:33:00	124	119	0.96	0.62	220	0	3	1	542669	1069	2	11.79	5.95	102	96	0.94	0.508	0	0	0	0	473106	0	0	5.07	4.59	119	111	0.933	0.589	667	163	48	21	837898	3102	6	5.16	5.22	134	131	0.979	0.671	2438	762	650	184	620202
	20:42:00	120	116	0.966	0.601	491	18	39	6	546758	4090	8	11.79	5.95	104	97	0.928	0.518	192	28	41	14	473590	484	1	5.07	4.59	115	106	0.919	0.569	1198	48	270	63	842984	5086	9	5.29	5.22	136	132	0.968	0.681	1036	221	252	103	624678
	20:51:00	123	122	0.991	0.62	686	38	89	51	550146	3387	6	11.94	5.96	140	139	0.995	0.704	972	132	187	84	475503	1913	4	5.08	4.8	124	117	0.943	0.62	271	0	0	0	844345	1361	3	5.29	5.22	108	101	0.934	0.537	31	0	0	0	625031
	21:00:00	122	117	0.961	0.611	170	7	0	0	552418	2272	4	11.94	5.96	136	131	0.963	0.68	1879	141	443	93	479919	4416	8	5.13	4.81	120	115	0.956	0.601	646	10	160	43	848165	3820	7	5.29	5.22	104	96	0.927	0.516	285	51	20	13	625637
	21:09:00	126	123	0.981	0.632	696	195	0	0	553236	818	2	11.94	6.48	119	113	0.952	0.592	850	20	5	5	482736	2818	5	5.14	5.33	110	104	0.945	0.547	321	0	1	1	856858	8693	16	5.29	5.22	110	101	0.912	0.546	1429	173	1	1	628067
	21:18:00	126	122	0.966	0.632	1857	114	570	192	559461	6226	12	12.65	6.52	123	119	0.968	0.614	1806	186	494	115	487447	4710	9	5.63	5.35	114	110	0.963	0.569	1441	92	373	124	861732	4874	9	5.29	5.47	121	117	0.968	0.607	1775	162	513	152	632374
	21:27:00	132	130	0.984	0.665	451	4	21	8	562200	2739	5	12.66	6.52	126	121	0.964	0.631	1555	104	366	139	490947	3500	6	5.68	5.39	132	130	0.985	0.662	1406	102	535	212	864960	3228	6	5.3	5.47	132	129	0.975	0.662	1988	413	545	188	637421
	21:36:00	141	137	0.974	0.705	1168	58	293	138	566048	3848	7	12.79	6.52	114	110	0.969	0.571	1693	71	259	49	500162	9216	17	5.79	5.39	133	123	0.928	0.66	1362	154	457	221	868247	3286	6	5.3	5.47	127	124	0.975	0.64	1488	111	453	126	641468
	21:45:00	123	120	0.98	0.616	193	0	0	0	572551	6503	12	12.79	6.52	118	112	0.947	0.589	1088	11	74	44	507872	7709	14	5.79	5.39	111	100	0.907	0.547	236	48	17	20	869075	828	2	5.3	5.77	128	125	0.983	0.641	768	1	230	82	643856
	21:54:00	118	113	0.957	0.592	337	9	79	17	578752	6201	11	12.79	6.52	124	122	0.982	0.623	1581	106	513	99	512315	4443	8	5.79	5.39	119	111	0.937	0.59	919	37	113	53	873691	4616	9	5.61	5.81	122	118	0.968	0.61	1197	55	400	175	646209
	22:03:00	117	115	0.983	0.591	1292	141	420	104	582959	4207	8	12.81	6.52	117	112	0.958	0.583	1355	103	399	136	516172	3857	7	5.93	5.39	120	113	0.943	0.6	460	0	0	0	888413	14722	27	5.61	5.81	109	105	0.963	0.547	585	2	134	51	647826
	22:12:00	125	122	0.973	0.627	1301	185	426	163	587663	4704	9	13.01	6.52	108	102	0.944	0.54	897	11	23	13	526842	10670	20	5.93	5.39	118	112	0.949	0.589	850	26	142	51	899237	10824	20	5.73	5.81	105	100	0.949	0.526	74	0	0	0	653390
	22:21:00	126	123	0.978	0.634	841	64	292	115	590018	2355	4	13.01	6.63	108	104	0.958	0.542	290	0	1	1	531227	4385	8	5.93	5.39	123	121	0.979	0.619	1482	181	395	155	903980	4743	9	5.88	5.81	106	101	0.954	0.528	33	0	0	0	656390
	22:30:00	127	119	0.94	0.631	641	231	57	35	591008	990	2	13.01	6.63	94	88	0.939	0.468	55	0	0	0	531998	771	1	5.93	5.39	132	129	0.977	0.663	1455	141	493	187	908499	4519	8	5.88	5.81	105	100	0.947	0.526	19	0	0	0	656775
	22:39:00	135	129	0.957	0.672	934	454	201	66	593994	2986	6	13.4	6.65	94	87	0.92	0.467	26	0	0	0	532302	303	1	5.93	5.39	130	128	0.983	0.652	811	50	118	45	913455	4956	9	5.88	5.81	104	96	0.919	0.515	190	0	0	0	660689
	22:48:00	125	120	0.957	0.624	240	207	0	0	595711	1717	3	13.4	6.65	96	89	0.935	0.476	16	0	0	0	532461	159	0	5.93	5.39	106	100	0.941	0.528	137	0	0	0	915282	1827	3	5.88	5.81	104	96	0.917	0.517	107	0	0	0	664690
	22:57:00	121	113	0.927	0.603	19	187	0	0	596033	322	1	13.4	6.65	105	97	0.925	0.521	215	0	1	1	537195	4734	9	5.93	5.39	106	100	0.944	0.529	314	0	0	0	922231	6949	13	5.88	5.81	100	91	0.909	0.496	175	0	0	0	669751
	23:06:00	123	113	0.919	0.61	23	168	0	0	597201	1169	2	13.4	6.65	137	133	0.971	0.687	1163	106	277	64	541344	4149	8	5.93	5.39	108	101	0.929	0.539	578	8	91	28	926927	4696	9	5.88	5.81	114	107	0.934	0.567	311	0	1	0	672993
	23:15:00	115	106	0.922	0.57	141	139	0	0	599048	1847	3	13.4	6.65	119	114	0.96	0.594	1942	20	510	169	545081	3737	7	5.93	5.59	104	97	0.933	0.516	596	1	66	14	931902	4976	9	5.88	5.81	109	100	0.924	0.539	1490	131	449	141	677193
	23:24:00	117	107	0.914	0.58	478	245	88	40	600372	1324	2	13.4	6.65	120	115	0.954	0.601	1245	112	296	121	547495	2413	4	5.93	5.59	142	140	0.984	0.714	1699	317	324	107	935498	3595	7	5.88	5.81	111	99	0.895	0.548	2873	488	1004	236	683224
	23:33:00	123	114	0.922	0.612	978	444	278	86	603816	3444	6	13.53	6.65	115	108	0.945	0.571	903	142	138	61	549179	1685	3	6.08	5.6	127	120	0.95	0.632	1180	362	88	56	937668	2170	4	5.96	5.96	128	123	0.959	0.642	1685	533	528	148	688032
	23:42:00	120	111	0.922	0.595	935	346	299	134	605878	2062	4	13.53	6.65	119	112	0.942	0.592	2227	104	517	130	555927	6747	12	6.27	5.63	122	116	0.95	0.611	1477	370	340	130	940627	2958	5	6.22	6.11	125	115	0.919	0.619	1522	540	340	103	691479
	23:51:00	122	110	0.902	0.604	895	339	114	54	607395	1517	3	13.81	6.74	118	114	0.962	0.592	1185	105	468	258	558548	2621	5	6.27	5.63	126	121	0.957	0.631	1241	488	453	184	944572	3945	7	6.25	6.11	118	110	0.933	0.588	1212	6	369	142	696279
2018-04-29	00:00:00	128	118	0.926	0.635	1303	321	277	143	615044	7649	14	13.92	6.74	124	121	0.974	0.621	1462	156	376	173	562507	3959	7	6.3	5.63	118	113	0.959	0.589	404	0	0	0	948416	3844	7	6.25	6.11	121	110	0.913	0.599	485	0	0	0	698904
	00:09:00	128	117	0.912	0.635	1650	195	577	247	622226	7182	13	13.97	6.78	116	111	0.963	0.579	1670	49	333	69	570584	8077	15	6.31	5.63	110	103	0.942	0.547	250	0	0	0	957521	9105	17	6.25	6.11	104	94	0.896	0.515	46	0	0	0	700107
	00:18:00	123	112	0.907	0.609	1293	505	434	211	626256	4030	7	13.97	6.9	110	105	0.955	0.551	1219	1	137	61	580827	10243	19	6.31	5.63	108	101	0.937	0.537	201	0	0	0	962583	5062	9	6.25	6.11	97	83	0.853	0.474	46	0	0	0	700488
	00:27:00	120	108	0.902	0.592	1422	316	637	309	630657	4400	8	13.97	6.9	108	102	0.942	0.539	226	0	0	0	585368	4542	8	6.31	5.63	106	100	0.944	0.527	368	18	61	14	965011	2428	4	6.25	6.11	95	80	0.839	0.464	49	0	0	0	701244
	00:36:00	123	110	0.898	0.607	922	318	438	284	633317	2660	5	13.97	6.9	101	93	0.923	0.5	75	0	0	0	587817	2448	5	6.31	5.63	121	118	0.975	0.61	1242	310	297	92	971413	6402	12	6.25	6.11	97	83	0.853	0.474	50	0	0	0	702062
	00:45:00	124	112	0.905	0.612	831	304	157	70	635579	2262	4	14.24	6.9	100	91	0.908	0.497	45	0	0	0	588477	660	1	6.31	5.63	140	135	0.964	0.703	1148	437	0	0	974176	2763	5	6.25	6.27	108	89	0.824	0.526	321	186	0	0	702942
	00:54:00	124	110	0.886	0.609	1130	521	212	89	638124	2546	5	14.44	6.99	127	120	0.945	0.634	958	28	74	29	590363	1886	3	6.31	5.65	133	125	0.941	0.661	1453	402	410	147	977325	3149	6	6.41	6.4	120	105	0.882	0.588	2282	499	777	220	707807
	01:03:00	124	111	0.89	0.612	476	145	0	0	640231	2106	4	14.44	6.99	115	107	0.932	0.57	1790	36	391	109	594965	4602	9	6.51	6.05	133	125	0.945	0.662	724	193	19	4	979279	1954	4	6.72	6.79	118	103	0.873	0.578	1510	491	259	97	712572
	01:12:00	109	96	0.876	0.537	32	170	0	0	640384	153	0	14.44	6.99	107	99	0.928	0.532	1272	10	194	77	603287	8322	15	6.51	6.05	126	122	0.97	0.63	1192	113	367	133	984928	5649	10	6.83	6.8	119	107	0.9	0.588	639	3	194	78	714348
	01:21:00	106	91	0.861	0.518	26	129	0	0	640505	121	0	14.44	6.99	111	104	0.944	0.552	953	12	58	26	611475	8188	15	6.6	6.05	124	120	0.968	0.621	1216	69	370	139	989545	4617	9	6.89	6.8	112	97	0.873	0.547	249	5	0	0	716694
	01:30:00	106	90	0.847	0.518	30	102	0	0	640821	316	1	14.44	6.99	102	95	0.934	0.508	146	0	0	0	614150	2675	5	6.6	6.05	126	122	0.964	0.632	1541	203	528	205	994354	4810	9	6.89	6.85	100	83	0.833	0.485	35	0	0	0	718279
	01:39:00	108	87	0.806	0.52	56	130	0	0	641001	180	0	14.44	6.99	102	94	0.923	0.505	19	0	0	0	614570	421	1	6.6	6.05	122	119	0.982	0.612	992	18	179	102	998396	4042	7	6.89	6.85	104	84	0.808	0.505	62	0	0	0	719634
	01:48:00	118	97	0.821	0.572	122	125	0	0	642099	1098	2	14.44	6.99	106	97	0.917	0.526	10	0	0	0	614659	89	0	6.6	6.05	118	112	0.954	0.589	724	0	0	0	1003654	5258	10	6.89	6.85	104	84	0.805	0.505	110	0	0	0	721837
	01:57:00	117	98	0.838	0.567	1240	257	343	109	647144	5046	9	14.44	6.99	102	96	0.934	0.509	12	0	0	0	614753	94	0	6.6	6.05	108	101	0.932	0.537	255	0	0	0	1008749	5095	9	6.89	6.85	102	82	0.802	0.494	160	234	0	0	722426
	02:06:00	122	100	0.819	0.59	1532	586	358	95	650980	3835	7	14.55	7	105	99	0.943	0.521	20	0	0	0	616056	1303	2	6.6	6.05	110	102	0.922	0.548	142	0	0	0	1013845	5096	9	6.9	6.85	133	113	0.853	0.649	1691	293	556	125	725664
	02:15:00	125	103	0.827	0.608	494	183	13	19	651892	913	2	14.55	7.32	103	93	0.908	0.507	1	0	0	0	616073	18	0	6.6	6.05	108	102	0.947	0.538	118	0	0	0	1016849	3005	6	6.9	6.85	129	110	0.856	0.63	2414	747	591	155	731585
	02:24:00	137	121	0.882	0.672	1110	190	324	154	655012	3119	6	14.97	7.32	101	92	0.914	0.498	8	0	0	0	616329	256	0	6.6	6.05	100	93	0.923	0.497	70	0	0	0	1023604	6755	13	6.9	6.85	127	108	0.854	0.618	1860	403	388	121	735667
	02:33:00	130	118	0.908	0.645	927	11	243	98	658915	3904	7	14.97	7.32	105	96	0.917	0.52	450	0	1	0	621231	4902	9	6.6	6.05	105	94	0.904	0.517	54	0	0	0	1024166	562	1	6.9	6.85	134	120	0.9	0.661	1779	406	409	167	740033
	02:42:00	118	104	0.884	0.58	179	0	0	0	660243	1328	2	14.97	7.32	134	126	0.944	0.668	838	49	51	41	623804	2573	5	6.6	6.1	104	96	0.927	0.516	90	0	0	0	1029526	5360	10	6.9	6.85	120	105	0.88	0.587	1570	116	507	175	745098
	02:51:00	104	92	0.882	0.51	114	0	0	0	661361	1119	2	14.97	7.32	108	101	0.942	0.537	1572	21	346	295	626875	3071	6	6.89	6.54	100	92	0.917	0.496	431	48	59	24	1032773	3247	6	6.9	6.85	117	104	0.883	0.577	1978	115	797	280	750104
	03:00:00	119	101	0.847	0.58	119	0	0	0	665348	3986	7	14.97	7.32	110	105	0.955	0.55	984	111	278	177	628649	1775	3	6.89	6.54	110	103	0.93	0.549	578	0	0	0	1039520	6747	12	6.9	6.85	120	104	0.864	0.587	726	345	129	44	752551
	03:09:00	126	105	0.829	0.613	54	0	0	0	665891	543	1	14.97	7.32	116	110	0.947	0.579	1555	114	321	69	636404	7755	14	6.96	6.54	131	124	0.949	0.653	1396	418	536	193	1043543	4023	7	6.91	6.85	110	93	0.849	0.537	166	0	0	0	754291
	03:18:00	113	93	0.825	0.547	556	135	114	49	670270	4379	8	14.97	7.32	106	101	0.948	0.529	216	0	0	0	640205	3801	7	6.96	6.54	138	133	0.96	0.691	1307	386	18	6	1046383	2840	5	6.91	6.87	95	80	0.842	0.464	22	0	0	0	754938
	03:27:00	117	97	0.828	0.57	691	98	155	51	672235	1965	4	14.97	7.32	95	90	0.945	0.474	55	0	0	0	645486	5281	10	6.96	6.54	136	133	0.974	0.683	905	422	0	0	1048872	2489	5	6.91	7.35	94	76	0.807	0.453	26	0	0	0	756239
	03:36:00	121	101	0.831	0.589	454	240	14	9	673091	856	2	15.12	7.35	98	92	0.932	0.489	6	0	0	0	645577	91	0	6.96	6.54	129	121	0.938	0.641	925	115	264	125	1050845	1973	4	7.34	7.49	99	76	0.77	0.475	34	0	0	0	756465
	03:45:00	129	112	0.868	0.635	1274	88	315	123	676800	3709	7	15.29	7.37	100	93	0.929	0.496	10	0	0	0	645697	121	0	6.96	6.54	143	139	0.974	0.716	874	26	203	92	1053478	2633	5	7.44	7.52	101	77	0.761	0.484	23	0	0	0	756779
	03:54:00	110	96	0.876	0.539	157	0	0	0	678816	2015	4	15.29	7.37	100	93	0.935	0.498	16	0	0	0	647710	2013	4	6.96	6.54	120	116	0.973	0.6	1329	75	523	248	1056801	3323	6	7.5	7.52	91	67	0.743	0.432	126	0	0	0	759377
	04:03:00	101	88	0.864	0.496	241	0	0	0	681343	2527	5	15.29	7.37	99	94	0.95	0.495	2	0	0	0	647745	35	0	6.96	6.54	128	124	0.973	0.64	1268	21	482	180	1059692	2891	5	7.52	7.52	97	74	0.761	0.464	132	0	0	0	761601
	04:12:00	94	77	0.819	0.456	157	0	0	0	682238	896	2	15.29	7.37	103	95	0.923	0.509	12	0	0	0	647892	147	0	6.96	6.54	116	111	0.958	0.579	690	11	94	48	1063821	4129	8	7.52	7.52	102	76	0.751	0.485	1063	155	147	45	765745
	04:21:00	95	76	0.8	0.457	123	0	0	0	683923	1684	3	15.29	7.37	103	95	0.92	0.51	264	0	17	6	649335	1443	3	6.96	6.54	112	105	0.933	0.557	235	0	0	0	1065526	1705	3	7.52	7.52	112	86	0.773	0.535	1136	142	288	69	768517
	04:30:00	95	75	0.788	0.457	53	0	0	0	684145	222	0	15.29	7.37	93	88	0.952	0.464	5	0	0	0	649372	38	0	6.96	6.54	106	99	0.931	0.529	165	0	0	0	1066395	869	2	7.52	7.52	101	79	0.777	0.485	709	296	205	74	770128
	04:39:00	95	74	0.785	0.456	108	0	0	0	685088	943	2	15.29	7.37	91	86	0.943	0.456	11	0	0	0	649532	160	0	6.96	6.54	100	93	0.937	0.496	122	0	0	0	1067240	845	2	7.52	7.52	88	67	0.765	0.421	4	0	0	0	770150
	04:48:00	91	68	0.744	0.433	148	0	0	0	686685	1597	3	15.29	7.37	94	87	0.92	0.468	0	0	0	0	649532	0	0	6.96	6.54	104	96	0.922	0.517	121	0	0	0	1077583	10343	19	7.52	7.52	93	70	0.76	0.443	53	0	0	0	771831
	04:57:00	89	65	0.73	0.424	129	0	0	0	688021	1336	2	15.29	7.37	105	96	0.914	0.518	417	2	35	9	653444	3912	7	6.96	6.54	106	98	0.923	0.526	178	0	0	0	1080320	2737	5	7.52	7.52	95	72	0.759	0.453	8	0	0	0	771885
	05:06:00	99	77	0.776	0.476	371	116	64	19	691725	3704	7	15.29	7.37	115	108	0.935	0.572	1784	271	427	115	657472	4028	7	6.97	6.65	102	95	0.929	0.506	570	10	71	23	1084819	4499	8	7.52	7.52	96	70	0.731	0.454	87	0	0	0	773442
	05:15:00	95	73	0.773	0.455	173	0	0	0	693483	1757	3	15.29	7.37	114	107	0.94	0.568	1655	299	512	181	660962	3490	6	6.98	6.65	141	133	0.943	0.701	643	181	0	0	1085973	1154	2	7.53	7.9	92	65	0.711	0.433	85	0	0	0	776593
	05:24:00	109	82	0.755	0.519	404	0	0	0	695785	2302	4	15.29	7.37	109	101	0.93	0.54	1951	53	774	202	666128	5167	10	6.98	6.65	113	105	0.933	0.561	1167	51	441	126	1089184	3211	6	7.73	8.01	98	69	0.701	0.462	16	0	0	0	776810
	05:33:00	115	88	0.766	0.551	1330	487	390	87	699422	3637	7	15.29	7.38	105	94	0.9	0.518	2037	79	719	215	671038	4910	9	6.98	6.65	116	109	0.937	0.577	1391	103	502	196	1093412	4227	8	7.86	8.01	94	65	0.686	0.442	29	0	0	0	778476
	05:42:00	110	85	0.776	0.527	906	368	60	29	703209	3787	7	15.46	7.38	102	88	0.867	0.5	1000	40	205	95	676653	5615	10	6.98	6.65	127	120	0.946	0.631	1362	42	368	124	1098632	5220	10	7.86	8.01	92	64	0.703	0.432	54	0	0	0	778772
	05:51:00	103	80	0.779	0.496	333	114	0	0	707680	4471	8	15.46	7.38	104	88	0.842	0.508	1466	18	329	145	683978	7325	14	6.98	6.65	131	124	0.951	0.652	1131	31	519	212	1102168	3536	7	7.86	8.01	94	67	0.714	0.444	51	0	0	0	780722
	06:00:00	84	66	0.779	0.404	314	54	0	0	711116	3436	6	15.46	7.38	104	89	0.857	0.507	962	19	192	90	689234	5256	10	6.98	6.65	110	104	0.947	0.549	202	2	0	0	1103631	1463	3	7.86	8.01	92	65	0.708	0.433	52	0	0	0	780912
	06:09:00	90	71	0.782	0.434	373	50	0	0	715773	4657	9	15.46	7.38	124	105	0.844	0.603	1037	85	111	21	692751	3517	7	7	6.65	108	102	0.952	0.537	640	17	72	20	1106948	3318	6	7.86	8.01	89	63	0.711	0.422	14	0	0	0	781131
	06:18:00	85	62	0.731	0.402	105	77	0	0	720646	4873	9	15.46	7.38	93	75	0.804	0.448	919	34	53	15	695787	3037	6	7	6.65	102	95	0.937	0.506	560	2	2	0	1111985	5036	9	7.86	8.01	89	63	0.702	0.422	28	0	0	0	781293
	06:27:00	84	62	0.738	0.401	193	17	0	0	724125	3479	6	15.46	7.38	84	65	0.772	0.404	184	0	0	0	697992	2205	4	7	6.65	102	96	0.937	0.507	226	0	0	0	1114099	2114	4	7.86	8.01	87	61	0.699	0.412	97	0	0	0	783937
	06:36:00	89	66	0.743	0.425	184	3	0	0	726723	2598	5	15.46	7.38	80	62	0.775	0.385	24	0	0	0	698335	343	1	7	6.65	94	84	0.896	0.465	83	0	0	0	1114405	306	1	7.86	8.01	87	62	0.708	0.412	79	0	0	0	785992
	06:45:00	90	66	0.737	0.426	34	12	0	0	728287	1564	3	15.46	7.38	82	64	0.779	0.393	12	0	0	0	698590	256	0	7	6.65	95	85	0.896	0.467	151	0	0	0	1118088	3683	7	7.86	8.01	92	65	0.711	0.433	147	0	0	0	787309
	06:54:00	87	63	0.729	0.413	107	10	0	0	732908	4622	9	15.46	7.38	82	63	0.768	0.394	5	0	0	0	698622	31	0	7	6.65	94	85	0.905	0.464	67	0	0	0	1119992	1904	4	7.86	8.01	87	62	0.708	0.412	100	0	0	0	789103
	07:03:00	87	64	0.732	0.414	481	0	0	0	738112	5204	10	15.46	7.38	87	65	0.755	0.414	9	0	0	0	698646	25	0	7	6.65	99	88	0.891	0.486	123	0	0	0	1123385	3392	6	7.86	8.01	91	67	0.732	0.433	47	0	0	0	789284
	07:12:00	92	66	0.719	0.437	383	14	0	0	744830	6718	12	15.46	7.38	89	67	0.746	0.426	16	0	0	0	698711	65	0	7	6.65	96	86	0.892	0.475	91	0	0	0	1124787	1402	3	7.86	8.01	89	65	0.723	0.423	41	0	0	0	789528
	07:21:00	88	63	0.719	0.415	391	39	0	0	749917	5087	9	15.46	7.38	87	63	0.719	0.414	85	0	0	0	699017	306	1	7	6.65	92	82	0.883	0.454	151	0	0	0	1126846	2059	4	7.86	8.01	87	62	0.714	0.412	13	0	0	0	789685
	07:30:00	90	64	0.711	0.425	325	4	0	0	752373	2455	5	15.46	7.38	103	79	0.762	0.495	1035	45	161	69	702272	3255	6	7	6.65	94	85	0.902	0.464	1024	9	327	125	1130925	4080	8	7.86	8.01	91	65	0.717	0.432	65	0	0	0	790640
	07:39:00	88	63	0.719	0.415	170	0	0	0	754132	1759	3	15.46	7.38	95	74	0.779	0.454	645	1	14	4	704053	1781	3	7	6.77	103	92	0.892	0.507	790	20	173	86	1133539	2613	5	7.86	8.01	85	60	0.711	0.401	29	0	0	0	790814
	07:48:00	99	72	0.729	0.468	949	234	285	119	757090	2959	5	15.46	7.38	93	68	0.732	0.444	94	0	0	0	704667	615	1	7	6.77	106	89	0.841	0.516	772	19	94	56	1137876	4338	8	7.86	8.01	90	63	0.699	0.422	185	0	0	0	791876
	07:57:00	104	78	0.751	0.496	498	0	0	0	760728	3638	7	15.5	7.38	89	65	0.73	0.424	2	0	0	0	704672	5	0	7	6.77	100	85	0.855	0.487	486	0	0	0	1141304	3428	6	7.86	8.01	100	71	0.712	0.473	578	137	91	31	795115
	08:06:00	104	79	0.768	0.496	579	0	0	0	764189	3461	6	15.5	7.38	87	65	0.742	0.414	0	0	0	0	704672	0	0	7	6.77	103	89	0.862	0.506	411	0	11	9	1143636	2332	4	7.86	8.01	110	82	0.745	0.526	2203	369	926	235	800031
	08:15:00	85	64	0.748	0.406	217	0	0	0	766177	1988	4	15.5	7.38	92	67	0.738	0.435	0	0	0	0	704672	0	0	7	6.77	93	79	0.853	0.454	200	0	0	0	1148440	4804	9	7.86	8.01	112	84	0.747	0.535	1694	538	700	240	804002
	08:24:00	87	65	0.749	0.414	417	0	0	0	769536	3359	6	15.5	7.38	87	64	0.736	0.416	4	0	0	0	704694	22	0	7	6.77	85	70	0.823	0.414	216	0	0	0	1150515	2074	4	7.86	8.01	113	84	0.749	0.538	1272	728	292	77	807071
	08:33:00	91	67	0.741	0.434	256	0	0	0	772068	2532	5	15.5	7.38	85	61	0.724	0.402	1	0	0	0	704698	4	0	7	6.77	85	69	0.81	0.412	194	0	0	0	1151877	1363	3	7.86	8.01	106	80	0.754	0.505	254	214	0	0	809091
	08:42:00	94	70	0.748	0.446	162	0	0	0	773411	1343	2	15.5	7.38	92	67	0.725	0.436	13	0	0	0	704755	57	0	7	6.77	90	70	0.77	0.433	156	0	0	0	1153841	1964	4	7.86	8.01	100	72	0.722	0.475	73	207	0	0	809492
	08:51:00	96	70	0.736	0.455	34	0	0	0	775077	1666	3	15.5	7.38	91	68	0.744	0.436	0	0	0	0	704755	0	0	7	6.77	93	70	0.748	0.443	126	0	0	0	1154518	677	1	7.86	8.01	88	60	0.687	0.412	3	49	0	0	809496
	09:00:00	94	67	0.714	0.446	49	0	0	0	775609	532	1	15.5	7.38	99	70	0.705	0.466	93	0	0	0	705070	315	1	7	6.77	97	75	0.774	0.464	73	0	0	0	1154879	361	1	7.86	8.01	83	60	0.721	0.392	2	226	0	0	809499
	09:09:00	90	63	0.705	0.424	86	0	0	0	776942	1333	2	15.5	7.38	97	73	0.752	0.464	889	126	199	122	707222	2153	4	7	6.77	99	77	0.773	0.476	136	0	0	0	1155947	1068	2	7.86	8.01	83	58	0.708	0.39	15	224	0	0	809578
	09:18:00	90	62	0.692	0.422	86	0	0	0	777470	528	1	15.5	7.38	101	78	0.764	0.485	769	60	44	42	709248	2026	4	7.06	6.77	97	75	0.772	0.464	87	0	0	0	1156505	558	1	7.87	8.01	98	70	0.714	0.463	0	60	0	0	809578
	09:27:00	94	67	0.714	0.446	93	0	0	0	778103	633	1	15.5	7.38	86	66	0.762	0.413	189	0	0	0	709810	561	1	7.06	6.77	97	74	0.763	0.464	304	0	0	0	1159968	3463	6	7.87	8.01	95	69	0.728	0.452	1	217	0	0	809579
	09:36:00	82	60	0.73	0.39	125	0	0	0	778749	646	1	15.5	7.38	87	67	0.769	0.415	25	0	0	0	709917	107	0	7.06	6.77	104	78	0.755	0.495	468	0	0	0	1166373	6405	12	7.87	8.01	94	65	0.692	0.444	12	243	0	0	809638
	09:45:00	81	58	0.718	0.382	106	0	0	0	779365	615	1	15.5	7.38	93	71	0.76	0.446	0	0	0	0	709917	0	0	7.06	6.77	93	70	0.754	0.444	171	0	0	0	1167530	1157	2	7.87	8.01	90	63	0.702	0.423	105	95	0	0	811611
	09:54:00	86	60	0.701	0.404	145	0	0	0	783939	4574	8	15.5	7.38	89	67	0.753	0.426	6	0	0	0	709948	31	0	7.06	6.77	93	70	0.754	0.442	265	0	0	0	1169875	2346	4	7.87	8.01	90	62	0.688	0.422	52	219	0	0	811987
	10:03:00	89	65	0.727	0.422	392	0	0	0	790483	6544	12	15.5	7.38	89	66	0.743	0.426	0	0	0	0	709948	0	0	7.06	6.77	97	72	0.739	0.463	156	0	0	0	1172622	2746	5	7.87	8.01	89	61	0.688	0.42	64	226	0	0	812948
	10:12:00	87	62	0.716	0.413	132	0	0	0	792189	1706	3	15.5	7.38	89	65	0.724	0.424	0	0	0	0	709948	0	0	7.06	6.77	100	73	0.733	0.474	226	0	0	0	1176516	3894	7	7.87	8.01	85	60	0.702	0.403	63	74	0	0	813888
	10:21:00	90	64	0.708	0.424	244	0	0	0	797478	5289	10	15.5	7.38	90	64	0.714	0.426	0	0	0	0	709948	0	0	7.06	6.77	105	75	0.722	0.496	255	0	0	0	1179761	3245	6	7.87	8.01	90	62	0.694	0.422	50	169	0	0	814265
	10:30:00	89	65	0.724	0.424	228	0	0	0	802203	4726	9	15.5	7.38	95	67	0.711	0.448	7	0	0	0	709969	21	0	7.06	6.77	102	75	0.732	0.484	142	0	0	0	1181232	1470	3	7.87	8.01	100	72	0.717	0.473	350	184	0	0	816780
	10:39:00	88	63	0.719	0.414	63	0	0	0	803245	1042	2	15.5	7.38	89	65	0.727	0.421	0	0	0	0	709969	0	0	7.06	6.77	100	74	0.743	0.475	240	0	0	0	1184840	3608	7	7.87	8.01	100	73	0.727	0.475	337	77	0	0	818785
	10:48:00	85	61	0.721	0.402	189	0	0	0	804881	1635	3	15.5	7.38	92	66	0.719	0.436	0	0	0	0	709969	0	0	7.06	6.77	100	72	0.725	0.474	260	0	0	0	1190328	5488	10	7.87	8.01	94	66	0.703	0.443	37	147	0	0	819031
	10:57:00	94	70	0.751	0.448	785	194	189	56	808821	3940	7	15.5	7.38	94	67	0.714	0.443	0	0	0	0	709969	0	0	7.06	6.77	108	83	0.771	0.516	986	16	198	73	1194306	3979	7	7.87	8.01	91	65	0.706	0.432	39	236	0	0	819343
	11:06:00	106	81	0.76	0.507	405	43	13	1	811726	2906	5	15.5	7.38	90	63	0.702	0.423	5	0	0	0	709984	15	0	7.06	6.77	107	84	0.778	0.516	1050	1	0	0	1203827	9521	18	7.87	8.01	89	63	0.699	0.422	133	93	0	0	821451
	11:15:00	105	83	0.784	0.506	623	0	0	0	815070	3344	6	15.5	7.38	92	65	0.703	0.434	0	0	0	0	709984	0	0	7.06	6.77	103	81	0.789	0.495	206	0	0	0	1206951	3124	6	7.87	8.01	89	65	0.732	0.423	560	265	92	27	824174
	11:24:00	83	63	0.768	0.396	162	0	0	0	816060	990	2	15.5	7.38	90	63	0.702	0.423	361	4	6	1	713380	3395	6	7.06	6.77	93	72	0.774	0.444	126	0	0	0	1208054	1103	2	7.87	8.01	93	67	0.72	0.442	473	188	0	0	827441
	11:33:00	83	61	0.73	0.394	107	0	0	0	816600	540	1	15.5	7.38	94	70	0.748	0.447	305	5	0	0	718827	5447	10	7.06	6.77	94	73	0.776	0.453	118	0	0	0	1209326	1272	2	7.87	8.01	102	74	0.732	0.483	1887	704	465	119	831590
	11:42:00	82	61	0.744	0.392	141	0	0	0	817438	838	2	15.5	7.38	89	67	0.756	0.424	105	0	0	0	721882	3055	6	7.06	6.77	99	75	0.757	0.474	77	0	0	0	1213148	3822	7	7.88	8.01	108	80	0.739	0.515	893	375	0	0	833210
	11:51:00	79	58	0.738	0.374	170	0	0	0	820939	3501	6	15.5	7.38	81	57	0.711	0.381	30	0	0	0	722594	712	1	7.06	6.77	99	76	0.762	0.474	187	1	1	0	1214770	1623	3	7.88	8.01	126	101	0.806	0.608	1119	185	302	92	835466
	12:00:00	90	63	0.705	0.424	210	0	0	0	822165	1226	2	15.5	7.38	81	58	0.711	0.383	43	0	0	0	723153	558	1	7.06	6.77	98	72	0.741	0.465	122	0	0	0	1215362	592	1	7.88	8.01	119	98	0.823	0.575	857	116	261	78	838010
	12:09:00	93	68	0.729	0.444	892	120	187	60	825964	3799	7	15.59	7.38	84	59	0.706	0.394	25	0	0	0	723352	199	0	7.06	6.77	98	71	0.728	0.464	167	0	0	0	1217750	2389	4	7.88	8.01	112	94	0.839	0.547	75	0	0	0	838356
	12:18:00	104	79	0.756	0.498	585	263	0	0	829768	3804	7	15.59	7.38	86	60	0.694	0.405	50	0	0	0	724546	1194	2	7.06	6.77	98	72	0.733	0.464	166	0	0	0	1220265	2514	5	7.88	8.01	107	95	0.882	0.528	27	0	0	0	838441
	12:27:00	100	75	0.753	0.477	886	309	131	36	833744	3976	7	15.59	7.4	87	61	0.7	0.412	61	0	0	0	733702	9156	17	7.06	6.77	95	71	0.742	0.453	250	0	0	0	1224609	4344	8	7.88	8.01	97	84	0.867	0.475	25	0	0	0	838687
	12:36:00	97	76	0.788	0.465	209	95	0	0	835618	1874	3	15.59	7.4	88	61	0.7	0.414	56	0	0	0	736466	2764	5	7.06	6.77	93	68	0.734	0.443	315	0	0	0	1233870	9261	17	7.88	8.01	95	81	0.85	0.463	24	0	0	0	839613
	12:45:00	89	68	0.772	0.425	131	67	0	0	836351	733	1	15.59	7.4	88	61	0.693	0.416	90	0	0	0	737707	1242	2	7.06	6.77	98	71	0.725	0.463	419	0	0	0	1238446	4577	8	7.88	8.01	91	77	0.845	0.442	51	0	0	0	842269
	12:54:00	84	67	0.796	0.404	188	79	0	0	837892	1542	3	15.59	7.4	87	62	0.709	0.413	5	0	0	0	737809	102	0	7.06	6.77	100	74	0.743	0.475	638	2	0	0	1244577	6131	11	7.88	8.01	91	78	0.86	0.443	65	0	0	0	842890
	13:03:00	85	65	0.762	0.405	107	98	0	0	838876	984	2	15.59	7.4	92	65	0.706	0.435	365	2	0	0	741897	4088	8	7.06	6.77	103	79	0.765	0.495	458	0	0	0	1250362	5785	11	7.88	8.01	100	83	0.839	0.484	590	19	172	42	844866
	13:12:00	86	66	0.765	0.413	145	65	0	0	840411	1534	3	15.59	7.4	97	70	0.727	0.458	616	135	90	38	745315	3418	6	7.06	6.77	93	68	0.734	0.443	281	0	0	0	1254402	4040	7	7.88	8.01	103	88	0.854	0.504	1434	524	328	105	847639
	13:21:00	87	65	0.749	0.415	65	83	0	0	844944	4534	8	15.59	7.4	110	81	0.734	0.525	1835	264	641	202	749291	3976	7	7.06	6.77	94	67	0.714	0.444	125	0	0	0	1254981	579	1	7.88	8.01	120	105	0.875	0.588	3206	734	905	213	854886
	13:30:00	89	68	0.766	0.424	500	198	74	21	847631	2686	5	15.59	7.41	114	83	0.73	0.54	1779	227	574	178	752991	3700	7	7.06	6.77	94	67	0.72	0.443	170	0	0	0	1257728	2748	5	7.88	8.01	119	107	0.893	0.588	893	73	129	71	858848
	13:39:00	111	90	0.812	0.538	1745	522	404	153	853155	5525	10	15.66	7.42	117	89	0.759	0.559	1218	166	239	159	754993	2001	4	7.06	6.77	99	69	0.703	0.465	154	0	0	0	1261044	3316	6	7.89	8.01	109	97	0.886	0.536	232	0	0	0	860579
	13:48:00	126	105	0.834	0.615	908	424	180	60	856004	2848	5	15.84	7.59	108	82	0.763	0.514	1272	82	267	135	759709	4716	9	7.16	6.77	104	76	0.729	0.495	592	20	123	26	1264685	3641	7	7.89	8.01	105	93	0.885	0.518	11	0	0	0	860692
	13:57:00	115	98	0.854	0.56	451	204	0	0	858822	2818	5	15.85	7.59	101	79	0.779	0.485	292	2	0	0	762889	3180	6	7.16	6.77	104	76	0.732	0.496	526	1	0	0	1269992	5307	10	7.89	8.01	92	80	0.868	0.453	40	0	0	0	862063
	14:06:00	102	86	0.844	0.498	138	118	0	0	860001	1180	2	15.85	7.59	84	67	0.796	0.403	27	0	0	0	763101	213	0	7.16	6.77	102	73	0.719	0.483	155	0	0	0	1273061	3069	6	7.89	8.01	96	80	0.839	0.466	286	42	0	0	863911
	14:15:00	87	73	0.842	0.424	113	128	0	0	860968	967	2	15.85	7.59	86	66	0.762	0.412	46	0	0	0	763483	382	1	7.16	6.77	94	67	0.711	0.442	204	0	0	0	1274726	1666	3	7.89	8.01	104	86	0.826	0.506	796	325	0	0	865363
	14:24:00	92	74	0.807	0.443	146	120	0	0	863832	2864	5	15.85	7.59	85	64	0.758	0.405	80	0	0	0	766293	2810	5	7.16	6.77	135	98	0.73	0.639	1025	178	96	18	1279230	4504	8	7.9	8.01	114	97	0.848	0.556	1469	377	429	122	868175
	14:33:00	92	74	0.801	0.446	690	195	53	18	866804	2972	6	15.91	7.6	91	68	0.744	0.434	31	0	0	0	766754	461	1	7.16	6.77	135	111	0.821	0.654	1423	404	197	39	1281854	2624	5	7.9	8.27	124	109	0.885	0.608	653	49	61	21	870801
	14:42:00	108	88	0.813	0.525	1235	264	280	99	869037	2233	4	15.91	7.71	104	79	0.762	0.496	671	40	94	56	770425	3671	7	7.16	6.77	128	105	0.822	0.62	1473	358	485	160	1286718	4863	9	8.02	8.27	104	94	0.901	0.515	31	0	0	0	871252
	14:51:00	123	106	0.863	0.602	1664	541	451	166	873537	4500	8	16.27	7.77	122	97	0.79	0.588	1135	59	242	97	774946	4521	8	7.16	6.77	121	102	0.846	0.59	926	38	364	172	1289572	2855	5	8.02	8.57	100	93	0.934	0.497	18	0	0	0	872092
	15:00:00	131	119	0.91	0.646	633	348	53	22	874455	918	2	16.27	7.97	139	114	0.822	0.673	1642	158	402	236	777915	2969	5	7.24	7.06	108	92	0.856	0.527	1073	107	339	108	1293446	3873	7	8.02	8.57	102	94	0.927	0.505	217	42	18	4	872856
	15:09:00	131	119	0.914	0.646	588	206	43	61	876350	1895	4	16.39	8.06	119	100	0.834	0.58	2612	195	573	111	785517	7601	14	7.34	7.06	108	91	0.841	0.527	580	1	0	0	1298393	4947	9	8.02	8.57	94	86	0.923	0.464	527	287	96	29	874134
	15:18:00	117	106	0.909	0.578	104	2	0	0	877387	1037	2	16.39	8.06	110	94	0.855	0.537	667	0	0	0	792328	6811	13	7.34	7.06	104	88	0.844	0.507	167	0	0	0	1299421	1028	2	8.02	8.57	125	117	0.937	0.62	887	47	188	69	876826
	15:27:00	109	101	0.925	0.539	298	3	0	0	880962	3575	7	16.39	8.06	96	81	0.848	0.467	111	0	0	0	794921	2593	5	7.34	7.06	91	76	0.836	0.444	201	0	0	0	1303016	3595	7	8.02	8.57	113	109	0.963	0.568	92	0	0	0	878227
	15:36:00	100	92	0.914	0.496	254	0	0	0	886234	5272	10	16.39	8.06	87	77	0.886	0.427	93	0	0	0	796835	1914	4	7.34	7.06	99	77	0.776	0.476	179	0	0	0	1305178	2162	4	8.02	8.57	113	108	0.953	0.567	118	0	0	0	881173
	15:45:00	98	90	0.911	0.487	229	2	0	0	888137	1903	4	16.39	8.06	89	77	0.867	0.435	126	0	0	0	798998	2163	4	7.34	7.06	97	75	0.774	0.465	381	0	0	0	1311030	5852	11	8.02	8.57	106	100	0.949	0.527	366	0	0	0	883546
	15:54:00	97	92	0.941	0.485	102	3	0	0	888826	689	1	16.39	8.06	87	75	0.865	0.427	57	0	0	0	799521	523	1	7.34	7.06	97	75	0.769	0.465	193	0	0	0	1316778	5748	11	8.02	8.57	100	93	0.931	0.497	154	0	0	0	884925
	16:03:00	104	96	0.922	0.517	426	1	2	0	891367	2541	5	16.58	8.06	112	99	0.88	0.55	398	65	78	61	800775	1254	2	7.34	7.06	95	72	0.759	0.454	201	0	0	0	1325766	8989	17	8.03	8.57	110	102	0.92	0.547	837	205	138	45	887463
	16:12:00	123	112	0.912	0.608	1831	702	494	152	896084	4718	9	16.74	8.09	114	100	0.88	0.561	1148	101	288	159	803589	2814	5	7.34	7.16	137	111	0.809	0.662	795	263	14	4	1327762	1996	4	8.03	8.57	116	110	0.944	0.58	2224	567	730	180	892095
	16:21:00	123	113	0.917	0.61	392	327	1	1	897139	1054	2	16.99	8.46	106	93	0.883	0.52	1747	69	555	188	808791	5202	10	7.34	7.17	113	93	0.824	0.547	1306	104	260	61	1333268	5506	10	8.09	8.57	130	125	0.964	0.649	2127	671	613	143	896785
	16:30:00	123	114	0.929	0.609	407	0	0	0	899413	2275	4	17	8.46	133	121	0.91	0.657	1096	222	197	203	810743	1952	4	7.36	7.33	117	98	0.834	0.57	429	3	0	0	1337452	4184	8	8.09	8.57	128	123	0.957	0.641	1741	388	503	133	900883
	16:39:00	110	102	0.933	0.546	84	0	0	0	900023	609	1	17	8.46	120	109	0.909	0.594	1903	152	456	141	815354	4611	9	7.65	7.45	108	92	0.849	0.528	277	0	0	0	1341018	3566	7	8.09	8.57	128	124	0.966	0.641	2446	608	577	168	907168
	16:48:00	104	98	0.943	0.516	132	0	0	0	901942	1920	4	17	8.46	117	108	0.924	0.579	2818	212	571	167	822235	6881	13	7.65	7.45	98	83	0.85	0.478	217	0	0	0	1343359	2341	4	8.09	8.57	128	123	0.959	0.64	1901	359	530	174	911673
	16:57:00	100	94	0.935	0.498	145	0	0	0	904397	2455	5	17	8.46	125	118	0.943	0.623	1968	168	260	70	826375	4140	8	7.67	7.45	102	85	0.828	0.496	348	3	0	0	1348906	5547	10	8.09	8.57	130	125	0.962	0.65	1919	290	493	203	915923
	17:06:00	108	104	0.958	0.542	317	0	0	0	906385	1988	4	17.19	8.46	113	104	0.919	0.559	905	51	140	31	831256	4881	9	7.72	7.49	101	86	0.849	0.495	764	0	0	0	1355676	6771	13	8.09	8.57	126	120	0.953	0.631	1058	125	164	105	920458
	17:15:00	116	110	0.945	0.578	965	66	243	84	910791	4405	8	17.19	8.46	150	142	0.947	0.747	793	125	91	74	834992	3736	7	7.72	7.49	110	92	0.834	0.537	502	5	0	0	1360631	4954	9	8.1	8.57	110	103	0.942	0.547	300	0	0	0	931481
	17:24:00	123	116	0.943	0.613	1198	228	379	154	914312	3522	7	17.28	8.83	127	116	0.912	0.631	1637	239	302	149	838650	3658	7	7.86	7.65	98	80	0.819	0.475	211	0	0	0	1362221	1591	3	8.1	8.57	110	102	0.925	0.547	139	0	0	0	936007
	17:33:00	143	139	0.969	0.717	1695	319	434	160	917778	3466	6	17.67	8.85	123	115	0.929	0.614	2545	232	421	84	844246	5596	10	7.89	7.75	116	92	0.794	0.558	739	108	26	3	1366670	4448	8	8.1	8.57	108	100	0.921	0.536	109	0	0	0	939600
	17:42:00	143	138	0.969	0.716	2326	289	756	317	924311	6533	12	17.78	8.85	127	118	0.931	0.632	2305	251	422	182	848875	4629	9	7.96	7.75	138	114	0.825	0.671	992	266	13	2	1369670	3000	6	8.1	8.74	106	100	0.944	0.527	181	0	2	2	942967
	17:51:00	138	130	0.945	0.686	1353	260	333	133	929275	4965	9	17.89	8.85	125	119	0.95	0.623	1025	140	109	126	851151	2275	4	8.06	7.88	121	102	0.841	0.588	884	43	107	26	1376177	6507	12	8.23	8.75	102	96	0.94	0.506	53	0	0	0	944217
	18:00:00	141	136	0.963	0.706	1059	330	195	62	931112	1837	3	18.03	8.86	124	118	0.948	0.621	1077	27	51	12	854886	3736	7	8.06	7.88	110	96	0.871	0.539	771	3	0	0	1384351	8174	15	8.23	8.75	104	95	0.912	0.517	242	0	0	0	946844
	18:09:00	132	126	0.953	0.659	1880	495	601	127	935421	4309	8	18.17	8.86	129	123	0.954	0.644	2152	152	860	195	859040	4154	8	8.19	7.88	105	92	0.877	0.514	140	0	0	0	1388097	3746	7	8.23	8.75	114	107	0.939	0.568	1736	403	643	182	950455
	18:18:00	146	140	0.96	0.731	1494	575	214	96	939937	4516	8	18.37	9.12	127	119	0.931	0.633	677	146	96	136	860125	1084	2	8.19	8.45	110	96	0.873	0.538	980	11	26	6	1397191	9093	17	8.23	8.75	122	116	0.95	0.609	890	301	243	69	952158
	18:27:00	133	127	0.959	0.663	1258	509	191	46	945679	5741	11	18.47	9.12	126	120	0.952	0.632	1418	79	198	76	863291	3166	6	8.52	8.45	145	129	0.893	0.712	2293	366	948	316	1403352	6161	11	8.23	8.78	128	121	0.949	0.639	2189	524	833	187	957189
	18:36:00	127	119	0.938	0.634	151	166	7	5	946667	989	2	18.47	9.12	115	108	0.94	0.571	80	0	0	0	863592	302	1	8.52	8.45	127	109	0.858	0.621	1550	291	557	223	1407615	4263	8	8.31	8.78	130	124	0.949	0.65	1766	724	426	135	961861
	18:45:00	106	100	0.939	0.53	61	144	0	0	948041	1373	3	18.47	9.12	119	111	0.939	0.59	8	0	0	0	863640	48	0	8.53	8.45	129	109	0.845	0.631	1429	427	354	113	1410391	2776	5	8.31	8.78	136	131	0.958	0.681	1779	490	504	168	966465
	18:54:00	100	93	0.923	0.498	62	140	0	0	950214	2174	4	18.47	9.12	112	107	0.951	0.559	166	0	0	0	864105	465	1	8.59	8.45	121	102	0.841	0.589	595	355	14	5	1411517	1125	2	8.51	9.12	114	107	0.943	0.566	334	0	0	0	969779
	19:03:00	107	99	0.922	0.53	1266	223	187	55	956696	6482	12	18.52	9.12	116	111	0.958	0.58	1661	119	330	73	868382	4277	8	8.61	8.45	135	118	0.877	0.661	1131	189	263	95	1416555	5039	9	8.56	9.15	114	108	0.951	0.569	479	0	31	14	973644
	19:12:00	147	134	0.915	0.726	1923	355	373	88	962262	5566	10	18.53	9.15	123	119	0.97	0.616	1951	100	278	54	874392	6010	11	8.62	8.46	129	118	0.914	0.64	604	22	168	42	1418523	1968	4	8.58	9.16	119	116	0.973	0.597	905	83	193	59	977754
	19:21:00	142	132	0.927	0.706	1917	571	404	94	966639	4377	8	18.67	9.21	134	130	0.972	0.673	3134	284	884	176	881279	6887	13	8.63	8.46	126	114	0.908	0.621	870	64	129	53	1422590	4067	8	8.67	9.2	134	128	0.956	0.672	1671	185	603	172	982366
	19:30:00	127	119	0.943	0.631	2620	550	647	137	974852	8214	15	18.87	9.21	128	126	0.984	0.641	2338	223	657	157	886160	4881	9	8.66	8.46	121	112	0.931	0.601	240	0	0	0	1424692	2101	4	8.67	9.2	122	117	0.959	0.609	1202	190	407	102	986214
	19:39:00	140	132	0.945	0.698	1649	404	441	114	979233	4380	8	19.08	9.5	134	131	0.979	0.674	2568	249	570	166	891152	4992	9	8.66	8.46	117	107	0.92	0.578	50	0	1	0	1425119	427	1	8.67	9.2	156	153	0.979	0.783	1403	339	329	95	989663
	19:48:00	140	132	0.945	0.697	1865	417	600	154	984269	5036	9	19.19	9.5	128	123	0.965	0.641	2482	148	626	208	896701	5549	10	8.66	8.46	115	102	0.888	0.567	218	4	0	0	1426338	1219	2	8.68	9.2	133	123	0.928	0.661	1364	258	377	114	992481
	19:57:00	125	119	0.953	0.624	766	183	83	33	987393	3124	6	19.19	9.5	133	128	0.964	0.664	2413	209	683	145	901701	5000	9	8.72	8.46	137	127	0.928	0.68	1088	72	271	143	1430432	4094	8	8.68	9.21	129	122	0.951	0.642	856	195	168	53	993990
	20:06:00	135	127	0.941	0.673	1172	309	205	69	990481	3089	6	19.48	9.61	127	118	0.926	0.632	1592	197	330	198	904579	2878	5	8.72	8.46	148	136	0.918	0.736	1926	273	677	231	1435488	5056	9	8.68	9.26	136	132	0.968	0.683	889	103	408	137	996003
	20:15:00	153	148	0.971	0.767	1316	434	201	97	992865	2384	4	19.56	9.69	127	118	0.928	0.633	1442	157	407	234	907077	2498	5	8.89	8.51	134	120	0.893	0.661	1154	195	307	178	1439008	3520	7	8.68	9.26	142	137	0.968	0.711	1703	306	533	167	999476
	20:24:00	139	134	0.964	0.695	833	324	195	82	994902	2037	4	19.8	9.69	127	119	0.94	0.632	554	12	32	9	907906	829	2	8.9	8.51	129	111	0.86	0.63	1364	238	507	240	1442600	3592	7	8.69	9.26	136	130	0.956	0.679	55	0	0	0	999917
	20:33:00	140	133	0.951	0.698	604	234	0	0	996222	1319	2	19.8	9.82	118	111	0.942	0.588	56	0	0	0	907984	78	0	8.9	8.51	124	108	0.872	0.609	1057	303	20	11	1444603	2003	4	8.7	9.41	120	115	0.963	0.599	59	0	0	0	1001284
	20:42:00	139	134	0.966	0.697	1975	536	473	129	1002182	5960	11	20.13	9.89	115	108	0.945	0.571	105	0	0	0	908144	160	0	8.9	8.51	130	115	0.878	0.64	596	205	83	32	1445897	1294	2	9.04	9.72	122	117	0.961	0.609	18	0	0	0	1001444
	20:51:00	143	136	0.952	0.714	747	250	149	37	1004108	1926	4	20.39	10.12	113	106	0.938	0.561	1012	73	255	119	909936	1793	3	8.91	8.51	130	116	0.895	0.639	1113	76	179	61	1451333	5436	10	9.23	9.78	118	115	0.973	0.591	124	0	1	0	1002328
	21:00:00	137	131	0.96	0.684	253	172	28	6	1006001	1893	4	20.39	10.13	118	109	0.922	0.584	1175	227	274	294	911818	1881	3	8.91	8.51	121	110	0.908	0.599	351	0	0	0	1457041	5709	11	9.23	9.78	120	120	0.993	0.607	1458	267	486	249	1006105
	21:09:00	123	118	0.958	0.617	11	214	0	0	1006039	38	0	20.39	10.13	123	116	0.948	0.613	2052	166	519	176	915300	3482	6	9.19	9.06	119	111	0.937	0.591	242	0	0	0	1461574	4533	8	9.23	9.78	143	143	0.998	0.722	2591	602	914	246	1011364
	21:18:00	117	110	0.942	0.581	45	218	0	0	1007728	1690	3	20.39	10.13	135	130	0.963	0.675	2170	109	454	127	919895	4595	9	9.26	9.06	121	112	0.931	0.6	551	3	7	2	1466123	4548	8	9.24	9.78	136	134	0.989	0.682	2414	349	880	347	1016531
	21:27:00	120	113	0.944	0.598	82	227	0	0	1009013	1285	2	20.39	10.13	129	123	0.956	0.644	2588	204	904	231	924407	4512	8	9.26	9.06	124	118	0.946	0.62	1345	119	407	128	1472979	6856	13	9.24	9.78	132	128	0.977	0.66	2071	447	772	291	1021439
	21:36:00	109	104	0.946	0.546	12	205	0	0	1009173	159	0	20.39	10.13	127	122	0.964	0.633	1708	73	296	102	927549	3142	6	9.36	9.06	130	125	0.96	0.651	1056	134	308	177	1476302	3323	6	9.25	9.78	129	129	0.998	0.65	1155	136	401	179	1024092
	21:45:00	119	114	0.957	0.594	863	308	198	45	1012544	3372	6	20.51	10.13	123	116	0.941	0.612	629	0	0	0	929230	1681	3	9.36	9.06	140	136	0.97	0.704	1162	187	383	189	1478973	2671	5	9.26	9.78	125	122	0.975	0.629	1473	114	410	185	1027799
	21:54:00	126	120	0.95	0.631	1108	244	265	70	1016488	3943	7	20.51	10.13	101	92	0.911	0.501	57	0	0	0	930919	1689	3	9.36	9.06	134	129	0.956	0.672	645	207	122	43	1480242	1268	2	9.44	10.1	125	122	0.973	0.63	187	0	0	0	1028729
	22:03:00	128	118	0.924	0.635	1203	262	305	63	1020229	3742	7	20.91	10.21	98	89	0.908	0.487	38	0	0	0	932008	1089	2	9.36	9.06	126	120	0.948	0.631	571	222	46	19	1482634	2392	4	9.8	10.36	106	98	0.928	0.525	14	0	0	0	1029825
	22:12:00	135	128	0.952	0.672	1573	116	362	116	1026802	6573	12	20.91	10.25	99	93	0.941	0.491	8	0	0	0	932039	31	0	9.36	9.06	124	118	0.946	0.621	360	0	0	0	1485960	3327	6	9.8	10.36	106	99	0.928	0.528	89	0	0	0	1031942
	22:21:00	138	134	0.97	0.693	2794	145	1113	354	1034176	7374	14	21.06	10.36	99	90	0.917	0.488	0	0	0	0	932039	0	0	9.36	9.06	120	115	0.961	0.6	187	0	0	0	1492106	6145	11	9.8	10.36	114	110	0.965	0.569	1320	244	167	48	1034432
	22:30:00	127	121	0.954	0.634	640	183	131	91	1035994	1818	3	21.06	10.36	102	94	0.92	0.508	414	52	43	102	932614	576	1	9.36	9.06	120	116	0.968	0.6	425	5	72	36	1496888	4782	9	9.81	10.36	111	107	0.955	0.557	812	448	197	65	1036398
	22:39:00	125	114	0.914	0.62	969	212	213	69	1038328	2334	4	21.42	10.62	115	108	0.935	0.573	1314	88	311	207	934863	2249	4	9.39	9.17	131	131	1.007	0.66	837	81	321	193	1498997	2109	4	9.83	10.45	109	105	0.965	0.546	22	0	0	0	1037692
	22:48:00	139	132	0.949	0.696	2347	152	923	270	1044622	6293	12	21.46	10.64	119	109	0.917	0.589	2171	162	573	116	939510	4646	9	9.53	9.17	140	136	0.974	0.702	1456	88	403	219	1502606	3608	7	9.85	10.45	110	105	0.955	0.548	110	0	1	1	1039703
	22:57:00	139	132	0.947	0.694	1935	257	635	190	1048776	4155	8	21.6	10.72	122	115	0.939	0.609	2251	19	609	163	944256	4746	9	9.53	9.21	136	133	0.977	0.682	1240	182	263	146	1506545	3939	7	9.85	10.45	113	110	0.97	0.568	1080	271	305	63	1043837
	23:06:00	131	125	0.96	0.654	1265	16	469	225	1052185	3409	6	21.62	10.72	120	116	0.969	0.601	1538	40	242	132	947311	3055	6	9.54	9.21	134	130	0.975	0.672	994	77	389	198	1509651	3106	6	9.92	10.45	120	114	0.952	0.598	2152	464	494	106	1048088
	23:15:00	129	122	0.949	0.643	639	54	224	119	1054073	1888	3	21.72	10.72	107	104	0.964	0.538	707	0	86	41	949323	2012	4	9.54	9.21	130	125	0.96	0.651	464	157	115	65	1511096	1445	3	9.95	10.72	129	127	0.981	0.649	1852	170	569	193	1051569
	23:24:00	118	107	0.909	0.581	473	0	0	0	1057175	3102	6	21.72	10.72	116	105	0.909	0.572	846	0	0	0	952289	2966	5	9.54	9.21	118	110	0.93	0.588	1027	50	181	91	1514571	3475	6	10.14	10.75	126	123	0.979	0.631	1750	41	675	264	1055837
	23:33:00	111	98	0.887	0.544	35	0	0	0	1059742	2568	5	21.72	10.72	103	94	0.911	0.509	253	0	0	0	953455	1165	2	9.54	9.21	134	130	0.975	0.672	1086	73	385	180	1518493	3922	7	10.21	10.81	132	127	0.964	0.659	1570	133	362	135	1058851
	23:42:00	105	93	0.891	0.516	1	0	0	0	1059749	7	0	21.72	10.72	103	92	0.897	0.509	13	0	0	0	953505	51	0	9.54	9.21	136	133	0.981	0.681	1051	267	314	123	1521263	2770	5	10.25	10.91	116	110	0.954	0.578	1732	604	547	160	1062927
	23:51:00	106	89	0.841	0.518	1	0	0	0	1059755	7	0	21.72	10.72	101	89	0.879	0.497	0	0	0	0	953505	0	0	9.54	9.21	122	118	0.966	0.61	685	52	228	107	1524127	2864	5	10.25	10.91	111	101	0.912	0.549	162	19	0	0	1063979
2018-04-30	00:00:00	102	86	0.844	0.498	10	0	0	0	1059837	81	0	21.72	10.72	101	89	0.873	0.498	114	17	14	26	953662	157	0	9.55	9.21	118	110	0.933	0.588	1362	14	481	214	1528939	4812	9	10.25	10.91	110	102	0.925	0.546	30	0	0	0	1064560
	00:09:00	106	88	0.825	0.515	341	7	88	27	1060920	1084	2	21.72	10.72	110	98	0.89	0.541	723	15	125	241	954622	961	2	9.55	9.49	115	105	0.914	0.567	909	0	200	104	1533198	4259	8	10.25	10.91	107	97	0.91	0.527	62	0	0	0	1065304
	00:18:00	111	91	0.818	0.539	1049	37	248	93	1067296	6375	12	21.72	10.72	127	117	0.914	0.631	2160	105	647	169	959044	4422	8	9.82	9.55	115	105	0.914	0.569	315	0	0	0	1536778	3579	7	10.25	10.91	94	83	0.885	0.463	94	0	0	0	1066234
	00:27:00	134	113	0.839	0.653	844	301	232	107	1069304	2008	4	21.72	10.75	119	112	0.939	0.591	1398	54	273	120	962785	3741	7	9.82	9.55	107	98	0.92	0.529	186	0	0	0	1540733	3955	7	10.25	10.91	100	90	0.901	0.495	112	0	0	0	1067024
	00:36:00	133	115	0.87	0.651	1259	172	281	142	1072633	3329	6	22.13	10.86	124	114	0.922	0.613	1045	0	15	3	964793	2008	4	9.82	9.6	120	114	0.945	0.6	627	44	166	47	1544478	3745	7	10.25	10.91	105	92	0.875	0.516	157	15	0	0	1070788
	00:45:00	139	125	0.897	0.687	2158	60	880	304	1081264	8631	16	22.23	10.87	109	100	0.922	0.539	845	0	130	61	967489	2696	5	9.82	9.6	116	110	0.944	0.579	937	107	211	61	1547414	2937	5	10.25	10.91	97	81	0.836	0.474	636	277	56	21	1072375
	00:54:00	132	119	0.899	0.651	1040	14	332	161	1086567	5303	10	22.23	10.87	107	98	0.92	0.529	513	0	0	0	969562	2074	4	9.82	9.6	114	105	0.914	0.567	321	0	0	0	1556921	9507	18	10.25	10.91	134	121	0.904	0.662	2446	602	957	324	1077432
	01:03:00	134	123	0.921	0.664	1463	114	423	170	1092053	5486	10	22.37	10.88	97	86	0.889	0.477	29	0	0	0	969849	286	1	9.82	9.6	100	92	0.923	0.496	103	0	0	0	1562600	5679	11	10.25	10.91	128	115	0.905	0.631	2158	714	702	214	1082131
	01:12:00	129	119	0.921	0.642	2144	63	655	220	1098939	6885	13	22.46	10.93	97	85	0.88	0.477	38	0	0	0	970005	157	0	9.82	9.6	119	110	0.923	0.59	691	36	81	31	1567335	4735	9	10.25	10.91	123	110	0.896	0.608	1305	298	442	143	1084910
	01:21:00	124	112	0.9	0.614	855	8	141	70	1104939	6000	11	22.46	10.93	97	86	0.886	0.478	1	0	0	0	970015	10	0	9.82	9.6	137	127	0.924	0.682	1139	432	104	21	1569261	1926	4	10.25	10.91	116	102	0.883	0.569	128	2	0	0	1085787
	01:30:00	121	108	0.89	0.598	933	23	142	41	1108606	3667	7	22.46	10.93	92	78	0.848	0.448	9	0	0	0	970044	29	0	9.82	9.6	133	124	0.933	0.661	1042	369	0	0	1571274	2013	4	10.25	10.94	97	83	0.861	0.474	39	0	0	0	1087131
	01:39:00	127	110	0.865	0.62	50	0	0	0	1109527	921	2	22.46	10.93	96	82	0.854	0.468	25	0	0	0	970139	95	0	9.82	9.6	119	108	0.907	0.587	1707	370	409	114	1575332	4059	8	10.62	11.27	100	83	0.836	0.484	13	0	0	0	1087232
	01:48:00	83	68	0.817	0.404	15	0	0	0	1109614	87	0	22.46	10.93	91	76	0.836	0.445	9	0	0	0	970183	45	0	9.82	9.6	138	133	0.962	0.692	544	54	128	61	1577013	1681	3	10.63	11.41	98	81	0.83	0.475	17	0	0	0	1087354
	01:57:00	88	71	0.808	0.424	4	0	0	0	1109619	5	0	22.46	10.93	91	77	0.842	0.444	1072	14	155	41	973012	2829	5	9.82	9.6	133	129	0.97	0.664	1057	28	389	163	1579977	2964	5	10.66	11.41	94	76	0.807	0.453	990	158	5	2	1089203
	02:06:00	88	69	0.785	0.424	26	0	0	0	1109702	83	0	22.46	10.93	110	96	0.865	0.541	1910	62	479	155	977272	4260	8	9.83	9.6	118	110	0.93	0.586	994	18	275	176	1584635	4658	9	10.66	11.41	131	110	0.839	0.64	1675	395	447	121	1092219
	02:15:00	98	74	0.761	0.467	54	0	0	0	1109883	182	0	22.46	10.93	116	101	0.868	0.569	739	12	137	228	978279	1007	2	9.83	9.6	115	106	0.929	0.569	390	0	0	0	1588836	4201	8	10.66	11.41	130	113	0.864	0.639	1682	465	472	99	1096226
	02:24:00	102	77	0.753	0.486	71	0	0	0	1111091	1208	2	22.46	10.93	121	105	0.865	0.593	1001	13	236	75	980483	2204	4	9.97	9.77	118	110	0.933	0.589	204	0	0	0	1590301	1465	3	10.66	11.41	132	116	0.882	0.648	170	3	2	3	1097006
	02:33:00	108	84	0.776	0.518	489	0	0	0	1114139	3049	6	22.46	10.93	110	96	0.865	0.541	190	0	0	0	982551	2068	4	9.98	9.77	114	106	0.926	0.568	227	0	0	0	1592125	1824	3	10.66	11.41	116	101	0.869	0.568	833	196	165	34	1099084
	02:42:00	113	84	0.745	0.539	1004	159	183	79	1117089	2949	5	22.46	11.02	98	86	0.883	0.48	51	0	0	0	982904	353	1	9.98	9.77	117	108	0.927	0.58	1294	134	360	131	1598085	5960	11	10.66	11.41	102	86	0.841	0.496	41	0	0	0	1099787
	02:51:00	128	104	0.81	0.621	1541	174	395	111	1120545	3456	6	22.85	11.25	99	89	0.896	0.489	22	0	0	0	983004	100	0	9.98	9.77	114	107	0.936	0.568	745	19	106	33	1603039	4955	9	10.66	11.41	96	79	0.827	0.465	6	0	0	0	1099813
	03:00:00	127	109	0.861	0.621	1794	50	517	129	1128024	7479	14	22.98	11.25	95	85	0.895	0.468	0	0	0	0	983004	0	0	9.98	9.77	101	90	0.893	0.496	222	0	0	0	1608607	5567	10	10.66	11.41	94	78	0.833	0.455	11	0	0	0	1099889
	03:09:00	124	110	0.883	0.61	903	0	248	88	1131545	3520	7	22.98	11.25	97	85	0.871	0.478	0	0	0	0	983004	0	0	9.98	9.77	112	98	0.875	0.55	170	0	0	0	1610562	1955	4	10.66	11.41	89	72	0.802	0.432	5	0	0	0	1099905
	03:18:00	129	113	0.875	0.631	359	0	0	0	1134256	2711	5	22.98	11.25	95	82	0.867	0.465	0	0	0	0	983004	0	0	9.98	9.77	109	95	0.866	0.536	691	281	23	2	1612313	1752	3	10.66	11.49	84	65	0.784	0.402	8	0	0	0	1101219
	03:27:00	108	93	0.864	0.528	37	0	0	0	1136183	1927	4	22.98	11.25	100	84	0.839	0.488	30	0	0	0	983130	126	0	9.98	9.77	129	119	0.921	0.642	539	323	0	0	1613513	1200	2	10.66	11.98	92	71	0.768	0.442	25	0	0	0	1101432
	03:36:00	103	86	0.835	0.5	18	0	0	0	1137641	1458	3	22.98	11.25	96	79	0.818	0.467	60	0	0	0	983300	170	0	10.07	9.77	123	115	0.934	0.612	1091	73	274	80	1616487	2974	6	11.2	12.14	93	70	0.757	0.444	114	0	0	0	1102963
	03:45:00	105	85	0.815	0.507	11	0	0	0	1137888	247	0	22.98	11.25	106	89	0.833	0.517	662	28	86	39	985347	2047	4	10.18	9.77	117	108	0.925	0.579	1391	17	340	121	1622355	5868	11	11.43	12.14	93	70	0.757	0.442	38	0	0	0	1103140
	03:54:00	107	86	0.811	0.516	14	0	0	0	1138450	562	1	22.98	11.25	113	94	0.825	0.55	2026	122	721	257	989671	4324	8	10.18	9.77	114	108	0.951	0.569	1047	0	127	43	1631429	9074	17	11.43	12.14	111	89	0.797	0.537	297	19	43	7	1104647
	04:03:00	105	83	0.792	0.504	6	0	0	0	1138488	38	0	22.98	11.25	113	96	0.848	0.551	565	39	64	231	990514	843	2	10.18	9.99	119	114	0.956	0.597	1647	37	687	267	1636723	5294	10	11.43	12.14	114	90	0.793	0.547	1816	531	602	133	1108673
	04:12:00	105	85	0.806	0.507	13	0	0	0	1138553	65	0	22.98	11.25	118	103	0.876	0.578	585	18	94	220	991308	794	1	10.37	10.26	121	113	0.933	0.602	1011	0	262	90	1642804	6081	11	11.43	12.14	115	92	0.796	0.555	2029	486	445	121	1112703
	04:21:00	111	89	0.807	0.535	243	0	0	0	1140278	1725	3	22.98	11.25	118	105	0.887	0.581	750	19	110	45	993120	1811	3	10.42	10.27	110	101	0.92	0.547	756	0	0	0	1649733	6929	13	11.43	12.14	122	104	0.852	0.598	1344	89	493	201	1115089
	04:30:00	117	93	0.793	0.565	691	36	198	47	1142533	2255	4	22.98	11.54	106	93	0.874	0.521	492	0	0	0	995308	2188	4	10.43	10.27	111	101	0.917	0.548	109	0	0	0	1651275	1542	3	11.43	12.14	110	94	0.859	0.536	139	23	31	28	1115414
	04:39:00	126	108	0.853	0.616	1984	103	635	164	1148225	5692	11	23.33	11.61	90	82	0.904	0.446	58	0	0	0	995688	381	1	10.46	10.27	117	108	0.923	0.58	114	0	0	0	1652871	1597	3	11.43	12.14	99	86	0.872	0.484	38	0	0	0	1116843
	04:48:00	125	110	0.879	0.613	1263	20	405	102	1151880	3655	7	23.34	11.61	97	87	0.898	0.478	47	0	0	0	995898	209	0	10.46	10.27	149	143	0.959	0.744	803	61	146	27	1657231	4359	8	11.43	12.14	97	84	0.875	0.474	35	0	0	0	1117441
	04:57:00	110	97	0.884	0.541	130	0	0	0	1153405	1525	3	23.34	11.61	97	87	0.898	0.477	0	0	0	0	995898	0	0	10.47	10.27	142	137	0.961	0.712	1341	270	309	94	1660969	3739	7	11.44	12.14	105	92	0.883	0.515	29	0	0	0	1117676
	05:06:00	102	87	0.852	0.498	27	0	0	0	1154489	1085	2	23.34	11.61	101	91	0.905	0.5	6	0	0	0	995928	30	0	10.47	10.27	124	119	0.955	0.621	631	13	66	28	1665976	5007	9	11.44	12.2	99	87	0.88	0.484	56	0	0	0	1118442
	05:15:00	95	82	0.864	0.466	26	0	0	0	1154849	359	1	23.34	11.61	97	87	0.898	0.477	13	0	0	0	995978	49	0	10.47	10.27	108	101	0.934	0.538	11	0	0	0	1666019	43	0	11.44	12.2	95	82	0.865	0.465	39	0	0	0	1118730
	05:24:00	91	77	0.845	0.446	51	0	0	0	1155569	720	1	23.34	11.61	92	83	0.897	0.456	12	0	0	0	996001	24	0	10.47	10.27	107	95	0.889	0.527	54	0	0	0	1667455	1436	3	11.44	12.2	97	82	0.839	0.474	24	0	0	0	1118874
	05:33:00	89	75	0.843	0.436	75	0	0	0	1159176	3607	7	23.35	11.61	91	82	0.904	0.448	1127	18	199	39	999086	3084	6	10.47	10.27	101	88	0.871	0.497	82	0	0	0	1668845	1391	3	11.44	12.2	100	83	0.828	0.485	18	0	0	0	1119004
	05:42:00	92	74	0.804	0.444	100	0	0	0	1166467	7291	14	23.35	11.61	91	78	0.855	0.445	324	0	0	0	1000488	1402	3	10.47	10.27	96	87	0.907	0.475	190	0	0	0	1670585	1740	3	11.44	12.2	102	84	0.823	0.495	373	28	89	21	1120110
	05:51:00	97	76	0.785	0.464	77	0	0	0	1168157	1690	3	23.35	11.61	83	72	0.87	0.407	11	0	0	0	1000541	53	0	10.47	10.27	95	84	0.888	0.465	1014	42	314	106	1673836	3251	6	11.44	12.2	108	89	0.819	0.525	1641	335	538	136	1123496
	06:00:00	102	85	0.83	0.497	251	0	51	10	1169869	1712	3	23.35	11.61	82	73	0.891	0.403	17	0	0	0	1000603	61	0	10.47	10.27	116	99	0.85	0.567	1683	25	709	232	1678862	5026	9	11.54	12.2	111	89	0.805	0.536	1505	64	703	239	1126507
	06:09:00	109	90	0.827	0.53	607	21	125	59	1171985	2116	4	23.35	11.61	84	75	0.889	0.414	6	0	0	0	1000630	28	0	10.47	10.27	116	100	0.864	0.568	1212	78	270	122	1685910	7048	13	11.54	12.2	106	87	0.813	0.515	1460	268	499	170	1129876
	06:18:00	106	87	0.814	0.516	1023	10	281	153	1174137	2152	4	23.35	11.62	90	75	0.83	0.436	1	0	0	0	1000633	3	0	10.47	10.27	101	87	0.857	0.496	909	9	215	61	1693861	7952	15	11.54	12.2	94	74	0.787	0.453	111	5	5	5	1130143
	06:27:00	115	94	0.816	0.556	743	10	141	85	1176315	2178	4	23.51	11.62	90	73	0.808	0.436	5	0	0	0	1000643	10	0	10.47	10.27	98	81	0.819	0.477	77	0	0	0	1696187	2325	4	11.54	12.2	105	82	0.782	0.505	109	0	0	0	1131096
	06:36:00	104	86	0.826	0.506	235	0	0	0	1179157	2842	5	23.51	11.62	85	71	0.836	0.414	351	11	75	83	1001558	914	2	10.47	10.48	96	76	0.794	0.463	37	0	0	0	1696483	296	1	11.54	12.2	95	72	0.756	0.454	0	0	0	0	1131096
	06:45:00	86	68	0.792	0.415	176	0	0	0	1183423	4266	8	23.51	11.62	102	86	0.844	0.498	1333	7	207	131	1004431	2874	5	10.47	10.51	99	75	0.754	0.475	78	0	0	0	1697349	866	2	11.54	12.2	93	70	0.754	0.444	16	0	0	0	1131172
	06:54:00	85	64	0.762	0.405	183	0	0	0	1184604	1181	2	23.51	11.62	104	87	0.837	0.508	666	0	0	0	1007300	2869	5	10.47	10.51	97	74	0.76	0.464	107	0	0	0	1698901	1552	3	11.54	12.2	85	61	0.717	0.402	3	0	0	0	1131195
	07:03:00	89	66	0.737	0.424	50	0	0	0	1184823	219	0	23.51	11.62	91	78	0.858	0.447	65	0	0	0	1007549	248	0	10.47	10.51	100	74	0.743	0.475	118	0	0	0	1701486	2585	5	11.54	12.2	85	61	0.717	0.402	4	0	0	0	1131227
	07:12:00	86	66	0.765	0.414	81	0	0	0	1186703	1880	3	23.51	11.62	89	79	0.897	0.437	0	0	0	0	1007549	0	0	10.47	10.51	95	71	0.742	0.454	128	0	0	0	1707183	5697	11	11.54	12.2	85	59	0.696	0.401	42	0	0	0	1132191
	07:21:00	96	71	0.742	0.455	101	0	0	0	1190028	3324	6	23.51	11.62	97	85	0.871	0.477	11	0	0	0	1007620	71	0	10.47	10.51	94	68	0.731	0.445	131	0	0	0	1711552	4369	8	11.54	12.2	94	67	0.709	0.444	111	0	0	0	1133528
	07:30:00	98	71	0.72	0.466	45	0	0	0	1190263	235	0	23.51	11.62	100	84	0.839	0.486	7	0	0	0	1007643	23	0	10.47	10.51	93	69	0.745	0.444	59	0	0	0	1711925	373	1	11.54	12.2	90	62	0.697	0.422	53	0	0	0	1133766
	07:39:00	93	68	0.732	0.443	313	0	1	1	1193326	3063	6	23.51	11.62	96	82	0.857	0.469	14	0	0	0	1007680	37	0	10.47	10.51	93	67	0.723	0.442	163	0	0	0	1713972	2047	4	11.54	12.2	90	62	0.688	0.422	33	0	0	0	1133971
	07:48:00	96	68	0.71	0.455	96	0	0	0	1194532	1205	2	23.51	11.62	91	79	0.868	0.445	0	0	0	0	1007680	0	0	10.47	10.51	94	68	0.72	0.444	60	0	0	0	1714318	346	1	11.54	12.2	89	63	0.705	0.421	49	0	0	0	1134206
	07:57:00	92	66	0.716	0.434	108	0	0	0	1197393	2861	5	23.51	11.62	97	83	0.847	0.475	8	0	0	0	1007695	15	0	10.47	10.51	93	68	0.731	0.443	103	0	0	0	1715483	1164	2	11.54	12.2	94	67	0.711	0.443	36	0	0	0	1134965
	08:06:00	90	63	0.708	0.423	97	0	0	0	1202179	4787	9	23.51	11.62	94	79	0.84	0.457	4	0	0	0	1007706	11	0	10.47	10.51	93	68	0.726	0.443	119	0	0	0	1717504	2021	4	11.54	12.2	94	67	0.717	0.443	63	0	0	0	1135782
	08:15:00	92	65	0.71	0.433	52	0	0	0	1202429	249	0	23.51	11.62	87	73	0.835	0.424	215	0	0	0	1008375	669	1	10.49	10.51	100	71	0.709	0.473	67	0	0	0	1717921	417	1	11.54	12.2	96	68	0.709	0.453	27	0	0	0	1135871
	08:24:00	92	66	0.722	0.434	74	0	0	0	1206000	3572	7	23.51	11.62	92	75	0.82	0.446	1039	36	170	48	1011780	3405	6	10.5	10.51	98	70	0.709	0.464	70	0	0	0	1718638	717	1	11.54	12.2	93	66	0.709	0.442	35	0	0	0	1136110
	08:33:00	87	63	0.719	0.414	169	0	0	0	1211579	5579	10	23.51	11.62	100	85	0.848	0.49	538	0	0	0	1014038	2258	4	10.6	10.51	96	69	0.72	0.454	62	0	0	0	1719094	456	1	11.54	12.2	94	66	0.703	0.442	36	0	0	0	1136375
	08:42:00	94	67	0.714	0.446	224	0	0	0	1213342	1762	3	23.51	11.62	83	68	0.82	0.404	26	0	0	0	1014123	85	0	10.6	10.51	98	70	0.712	0.463	63	0	0	0	1719431	336	1	11.54	12.2	89	64	0.717	0.423	26	0	0	0	1136848
	08:51:00	94	66	0.708	0.443	341	19	42	19	1216046	2704	5	23.51	11.62	87	73	0.835	0.425	5	0	0	0	1014148	25	0	10.6	10.51	98	71	0.728	0.465	59	0	0	0	1727632	8201	15	11.54	12.2	91	65	0.708	0.432	27	0	0	0	1137416
	09:00:00	108	82	0.757	0.515	648	11	101	33	1219420	3374	6	23.53	11.62	88	71	0.808	0.425	13	0	0	0	1014195	48	0	10.6	10.51	94	67	0.706	0.445	98	0	0	0	1728233	601	1	11.54	12.2	96	68	0.711	0.454	153	0	0	0	1139740
	09:09:00	95	72	0.764	0.454	120	0	0	0	1220015	595	1	23.53	11.62	93	73	0.785	0.445	0	0	0	0	1014195	0	0	10.6	10.51	102	75	0.73	0.485	868	15	161	42	1734200	5967	11	11.54	12.2	89	63	0.708	0.422	44	0	0	0	1140157
	09:18:00	84	64	0.762	0.403	14	0	0	0	1220045	31	0	23.53	11.62	95	73	0.773	0.455	12	0	0	0	1014232	37	0	10.6	10.51	109	79	0.724	0.517	849	0	29	9	1742744	8544	16	11.54	12.2	89	63	0.708	0.422	24	0	0	0	1140573
	09:27:00	84	63	0.748	0.4	18	0	0	0	1220126	81	0	23.53	11.62	89	69	0.772	0.427	44	0	0	0	1014373	141	0	10.6	10.51	106	80	0.757	0.504	341	0	0	0	1745870	3127	6	11.54	12.2	90	62	0.697	0.422	45	1	0	0	1141045
	09:36:00	87	65	0.755	0.413	11	0	0	0	1220146	20	0	23.53	11.62	89	68	0.759	0.425	10	0	0	0	1014439	66	0	10.6	10.51	93	69	0.737	0.443	74	0	0	0	1748234	2364	4	11.54	12.2	94	66	0.709	0.442	54	0	0	0	1141934
	09:45:00	89	67	0.749	0.424	68	0	0	0	1221850	1704	3	23.53	11.62	89	66	0.737	0.424	7	0	0	0	1014470	32	0	10.6	10.51	98	72	0.733	0.464	136	0	0	0	1763974	15740	29	11.54	12.2	96	67	0.7	0.453	54	0	0	0	1143313
	09:54:00	85	63	0.741	0.404	19	0	0	0	1221978	128	0	23.53	11.62	91	66	0.725	0.433	0	0	0	0	1014470	0	0	10.6	10.51	95	71	0.745	0.453	129	0	0	0	1766684	2710	5	11.54	12.2	109	80	0.741	0.517	137	2	0	0	1144393
	10:03:00	89	66	0.74	0.423	29	0	0	0	1225015	3037	6	23.53	11.62	94	67	0.711	0.443	0	0	0	0	1014470	0	0	10.6	10.51	98	71	0.73	0.465	163	0	0	0	1769490	2807	5	11.54	12.2	108	81	0.753	0.516	659	90	158	37	1147392
	10:12:00	92	65	0.713	0.433	189	0	0	0	1231782	6767	13	23.53	11.62	96	70	0.73	0.456	0	0	0	0	1014470	0	0	10.6	10.51	100	73	0.733	0.475	94	0	0	0	1770621	1131	2	11.54	12.2	107	81	0.758	0.513	476	65	96	41	1148880
	10:21:00	91	66	0.725	0.434	205	0	0	0	1235846	4064	8	23.53	11.62	94	69	0.729	0.446	0	0	0	0	1014470	0	0	10.6	10.51	102	74	0.725	0.485	72	0	0	0	1771057	436	1	11.54	12.2	102	76	0.743	0.484	517	65	98	25	1150205
	10:30:00	89	64	0.721	0.422	97	0	0	0	1243269	7423	14	23.53	11.62	89	65	0.724	0.424	19	0	0	0	1014531	61	0	10.6	10.51	99	74	0.741	0.474	89	0	0	0	1771645	588	1	11.54	12.2	93	68	0.731	0.443	52	0	0	0	1150389
	10:39:00	94	69	0.739	0.447	124	0	0	0	1247555	4286	8	23.53	11.62	98	73	0.74	0.467	505	0	0	0	1017300	2769	5	10.6	10.51	100	73	0.735	0.474	85	0	0	0	1772170	525	1	11.54	12.2	96	69	0.717	0.454	15	0	0	0	1150734
	10:48:00	90	64	0.711	0.427	177	0	0	0	1249912	2357	4	23.53	11.62	104	78	0.748	0.495	470	0	37	12	1019124	1825	3	10.6	10.51	96	69	0.72	0.453	69	0	0	0	1772648	478	1	11.54	12.2	94	67	0.711	0.442	22	0	0	0	1150815
	10:57:00	94	69	0.742	0.445	586	8	59	15	1253968	4056	8	23.54	11.62	99	75	0.753	0.474	475	0	0	0	1021197	2073	4	10.6	10.51	100	71	0.706	0.473	148	0	0	0	1773928	1280	2	11.54	12.2	92	63	0.688	0.431	36	0	0	0	1151194
	11:06:00	103	79	0.768	0.496	360	0	0	0	1256537	2569	5	23.54	11.62	94	68	0.726	0.446	26	0	0	0	1021323	126	0	10.6	10.51	98	70	0.717	0.465	195	0	0	0	1777813	3885	7	11.54	12.2	90	63	0.699	0.423	32	0	0	0	1154674
	11:15:00	85	62	0.738	0.403	17	0	0	0	1256603	66	0	23.54	11.62	90	64	0.717	0.425	5	0	0	0	1021362	39	0	10.6	10.51	98	70	0.72	0.463	135	0	0	0	1778824	1011	2	11.54	12.2	94	66	0.7	0.441	34	1	0	0	1158822
	11:24:00	94	70	0.739	0.449	64	0	0	0	1257110	507	1	23.54	11.62	92	65	0.71	0.433	2	0	0	0	1021411	49	0	10.6	10.51	100	72	0.714	0.475	203	0	0	0	1781606	2782	5	11.54	12.2	100	72	0.722	0.474	49	0	0	0	1160078
	11:33:00	90	66	0.73	0.427	93	0	0	0	1257804	694	1	23.54	11.62	89	64	0.714	0.421	1	0	0	0	1021418	7	0	10.6	10.51	94	66	0.703	0.443	154	0	0	0	1783732	2126	4	11.54	12.2	96	66	0.69	0.453	27	0	0	0	1160242
	11:42:00	85	61	0.718	0.402	58	0	0	0	1259324	1521	3	23.54	11.62	90	64	0.711	0.424	5	0	0	0	1021432	13	0	10.6	10.51	89	64	0.72	0.423	91	0	0	0	1784692	960	2	11.54	12.2	90	62	0.697	0.422	135	1	6	1	1161375
	11:51:00	90	65	0.724	0.425	37	0	0	0	1260369	1044	2	23.54	11.62	86	59	0.684	0.404	12	0	0	0	1021459	28	0	10.6	10.51	94	66	0.706	0.443	293	5	0	0	1786947	2255	4	11.54	12.2	90	62	0.688	0.422	99	0	0	0	1166432
	12:00:00	93	67	0.717	0.442	40	0	0	0	1260977	609	1	23.58	11.62	86	60	0.698	0.404	1	0	0	0	1021464	4	0	10.6	10.51	104	77	0.737	0.496	775	0	0	0	1793882	6936	13	11.54	12.2	85	61	0.724	0.401	1315	289	31	13	1168564
	12:09:00	96	70	0.73	0.456	396	0	0	0	1264972	3994	7	23.7	11.62	90	63	0.702	0.424	8	0	0	0	1021485	21	0	10.6	10.51	96	69	0.723	0.454	140	0	0	0	1797262	3380	6	11.54	12.2	114	89	0.779	0.548	634	117	119	39	1170611
	12:18:00	89	66	0.743	0.423	86	0	0	0	1265419	448	1	23.7	11.62	94	68	0.72	0.445	1	0	0	0	1021491	7	0	10.6	10.51	96	68	0.714	0.452	137	0	0	0	1800202	2939	5	11.54	12.2	110	91	0.826	0.536	59	0	0	0	1171030
	12:27:00	90	65	0.727	0.425	62	0	0	0	1265781	362	1	23.7	11.62	98	72	0.732	0.466	680	48	156	51	1022742	1251	2	10.6	10.57	101	69	0.688	0.473	136	0	0	0	1801090	889	2	11.54	12.2	100	83	0.833	0.485	37	0	0	0	1171493
	12:36:00	89	66	0.743	0.424	46	0	0	0	1266050	268	0	23.7	11.62	106	81	0.768	0.508	372	0	1	5	1024767	2024	4	10.6	10.58	105	75	0.714	0.495	511	0	18	2	1806521	5431	10	11.54	12.2	96	79	0.827	0.464	18	0	0	0	1172119
	12:45:00	90	64	0.717	0.424	76	0	0	0	1266406	357	1	23.7	11.62	103	83	0.804	0.497	590	0	0	0	1027499	2733	5	10.6	10.58	104	77	0.74	0.497	960	63	117	30	1814561	8040	15	11.54	12.2	89	74	0.827	0.433	21	0	0	0	1172642
	12:54:00	83	59	0.716	0.393	106	0	0	0	1267302	896	2	23.7	11.62	92	73	0.788	0.445	95	0	0	0	1028352	853	2	10.6	10.58	104	77	0.745	0.494	392	0	0	0	1818746	4184	8	11.54	12.2	83	66	0.796	0.402	28	0	0	0	1172967
	13:03:00	78	56	0.716	0.371	648	165	79	33	1268354	1052	2	23.7	11.62	94	75	0.791	0.454	7	0	0	0	1028429	77	0	10.6	10.58	93	70	0.751	0.442	279	0	0	0	1826938	8192	15	11.54	12.2	88	68	0.771	0.422	18	0	0	0	1173059
	13:12:00	108	86	0.795	0.519	1518	515	414	136	1272967	4613	9	23.7	11.71	93	73	0.785	0.446	1	0	0	0	1028435	6	0	10.6	10.58	96	68	0.711	0.453	291	0	0	0	1830752	3814	7	11.54	12.2	88	69	0.792	0.422	87	9	0	0	1173319
	13:21:00	113	96	0.848	0.551	813	288	257	101	1275342	2375	4	23.7	11.71	88	67	0.762	0.422	155	0	0	0	1029031	596	1	10.6	10.58	94	66	0.709	0.442	156	0	0	0	1833089	2337	4	11.54	12.2	92	71	0.771	0.442	1116	262	66	20	1175302
	13:30:00	120	104	0.867	0.589	363	85	0	0	1277391	2049	4	23.76	11.71	89	68	0.756	0.427	14	0	0	0	1029080	49	0	10.6	10.58	92	65	0.706	0.433	151	0	0	0	1838054	4965	9	11.54	12.2	120	101	0.843	0.586	2683	994	921	188	1180546
	13:39:00	108	93	0.856	0.53	123	4	0	0	1277943	552	1	23.76	11.71	94	69	0.732	0.445	8	0	0	0	1029103	24	0	10.6	10.58	94	65	0.689	0.444	133	0	0	0	1839806	1752	3	11.54	12.2	124	108	0.872	0.609	139	282	0	0	1181809
	13:48:00	89	74	0.834	0.433	77	0	0	0	1278598	655	1	23.76	11.71	85	63	0.734	0.404	257	0	0	0	1029924	821	2	10.6	10.59	99	69	0.698	0.465	188	3	13	3	1841474	1668	3	11.54	12.2	111	97	0.868	0.546	58	257	0	0	1182668
	13:57:00	92	74	0.807	0.443	66	13	0	0	1279420	822	2	23.76	11.71	89	67	0.759	0.425	1282	32	162	61	1033595	3671	7	10.6	10.59	134	100	0.748	0.64	1471	136	161	44	1850526	9052	17	11.54	12.21	99	85	0.861	0.484	611	358	0	0	1184016
	14:06:00	97	78	0.803	0.467	77	0	0	0	1281168	1748	3	23.76	11.71	95	72	0.757	0.455	739	92	97	35	1035720	2125	4	10.6	10.59	120	93	0.771	0.576	1443	223	306	121	1860199	9674	18	11.55	12.29	118	104	0.88	0.578	712	150	94	39	1185581
	14:15:00	93	72	0.776	0.444	176	53	0	0	1282152	984	2	23.76	11.71	123	99	0.809	0.593	1125	137	209	92	1038038	2318	4	10.64	10.85	116	92	0.794	0.558	1295	250	298	98	1867816	7617	14	11.6	12.29	129	120	0.931	0.639	1840	279	763	225	1189026
	14:24:00	101	81	0.802	0.489	588	125	92	35	1284261	2110	4	23.76	11.71	112	90	0.807	0.539	608	0	0	0	1039688	1651	3	10.85	10.85	100	81	0.804	0.485	597	16	0	0	1875753	7937	15	11.6	12.29	130	117	0.904	0.641	1259	547	376	71	1191840
	14:33:00	119	99	0.834	0.58	1509	395	438	169	1287297	3036	6	23.78	11.76	96	81	0.842	0.469	41	0	0	0	1040060	371	1	10.85	10.85	86	67	0.782	0.413	191	1	0	0	1880346	4592	9	11.6	12.29	115	104	0.905	0.566	5	0	0	0	1191850
	14:42:00	125	106	0.846	0.611	548	253	26	15	1289640	2343	4	24.17	11.95	99	86	0.863	0.487	34	0	0	0	1040207	147	0	10.85	10.85	84	65	0.774	0.402	168	149	0	0	1884931	4586	8	11.6	12.29	90	80	0.887	0.444	11	0	0	0	1192504
	14:51:00	109	95	0.871	0.537	54	0	0	0	1290623	983	2	24.17	11.96	96	83	0.87	0.469	21	0	0	0	1040292	85	0	10.85	10.85	93	69	0.743	0.444	194	109	0	0	1887223	2291	4	11.6	12.29	91	78	0.854	0.445	296	129	0	0	1193114
	15:00:00	90	80	0.884	0.445	20	0	0	0	1290738	115	0	24.17	11.96	99	86	0.863	0.486	0	0	0	0	1040292	0	0	10.85	10.85	111	82	0.738	0.528	365	145	31	9	1889590	2367	4	11.6	12.29	99	85	0.861	0.484	790	304	104	45	1194634
	15:09:00	85	74	0.868	0.415	30	0	0	0	1291010	272	1	24.17	11.96	91	78	0.864	0.444	798	42	288	115	1042205	1913	4	10.85	10.97	133	105	0.786	0.641	1222	294	115	37	1891879	2289	4	11.6	12.29	125	114	0.91	0.62	659	321	210	71	1196072
	15:18:00	89	77	0.867	0.437	59	0	0	0	1291788	777	1	24.17	11.96	112	96	0.858	0.547	1398	169	333	141	1044719	2514	5	10.89	10.97	126	100	0.792	0.608	1076	272	68	28	1894858	2979	6	11.6	12.37	105	94	0.898	0.516	0	0	0	0	1196072
	15:27:00	100	86	0.869	0.488	231	70	0	0	1294093	2306	4	24.21	11.96	118	104	0.881	0.582	1088	156	207	278	1046187	1468	3	10.89	11.06	129	109	0.843	0.63	1307	214	194	60	1898541	3683	7	11.89	12.49	100	92	0.917	0.496	451	356	8	2	1197128
	15:36:00	108	94	0.873	0.529	834	178	170	40	1297700	3606	7	24.61	11.99	120	107	0.892	0.593	1558	90	523	352	1049316	3129	6	11.08	11.15	122	106	0.863	0.599	1354	2	192	77	1906465	7924	15	11.89	12.49	95	88	0.93	0.472	585	183	9	3	1198888
	15:45:00	122	109	0.89	0.601	1765	682	513	111	1301807	4107	8	24.61	12.05	129	119	0.924	0.638	2054	111	716	251	1054606	5290	10	11.12	11.16	120	107	0.893	0.591	457	0	0	0	1912396	5931	11	11.89	12.49	108	98	0.914	0.534	1451	442	231	85	1201946
	15:54:00	120	107	0.897	0.59	790	275	108	17	1303886	2079	4	24.66	12.19	113	105	0.925	0.562	1448	39	346	152	1058242	3636	7	11.16	11.16	115	102	0.888	0.568	249	0	0	0	1914153	1757	3	11.89	12.49	120	111	0.926	0.597	161	7	0	0	1202859
	16:03:00	123	113	0.922	0.61	149	207	0	0	1305183	1297	2	24.78	12.19	127	121	0.954	0.635	1643	129	454	145	1061286	3044	6	11.22	11.37	102	87	0.852	0.496	206	0	0	0	1916529	2375	4	11.89	12.49	110	102	0.93	0.546	19	0	0	0	1203040
	16:12:00	107	98	0.92	0.528	77	214	0	0	1307235	2052	4	24.78	12.19	127	117	0.921	0.63	1188	72	207	128	1063139	1853	3	11.6	11.55	102	86	0.844	0.495	152	0	0	0	1922127	5598	10	11.89	12.49	108	101	0.932	0.538	171	47	26	6	1203501
	16:21:00	97	86	0.883	0.479	474	137	0	0	1307963	727	1	24.78	12.3	123	114	0.929	0.611	454	0	0	0	1064752	1614	3	11.6	11.56	100	83	0.831	0.487	123	0	0	0	1923525	1397	3	11.89	12.49	104	95	0.919	0.515	523	153	159	84	1204585
	16:30:00	119	108	0.909	0.589	594	114	82	27	1311423	3461	6	24.93	12.33	100	93	0.935	0.495	40	0	0	0	1064881	128	0	11.6	11.56	102	83	0.818	0.494	319	0	0	0	1929714	6189	11	11.89	12.49	135	128	0.95	0.673	309	31	1	1	1206505
	16:39:00	117	109	0.932	0.581	234	186	34	11	1313056	1632	3	24.93	12.33	104	99	0.957	0.519	7	0	0	0	1064901	20	0	11.6	11.56	103	82	0.796	0.497	324	0	0	0	1932493	2780	5	11.89	12.49	119	109	0.919	0.588	25	2	0	0	1206719
	16:48:00	126	118	0.941	0.625	582	184	126	36	1314127	1072	2	25.27	12.54	103	99	0.957	0.517	2	0	0	0	1064907	6	0	11.6	11.56	106	89	0.834	0.517	696	1	0	0	1939722	7228	13	11.89	12.49	112	104	0.931	0.556	36	0	0	0	1206978
	16:57:00	133	126	0.95	0.664	656	29	63	17	1317502	3374	6	25.3	12.54	104	97	0.934	0.519	50	0	0	0	1065087	180	0	11.6	11.56	146	123	0.842	0.714	1028	168	35	14	1944470	4748	9	11.91	12.59	106	99	0.936	0.525	64	0	0	0	1207410
	17:06:00	126	122	0.966	0.632	1381	337	122	29	1320634	3133	6	25.31	12.6	113	106	0.935	0.561	1240	44	213	50	1068233	3146	6	11.65	11.56	154	134	0.874	0.754	919	276	109	34	1948252	3782	7	12.08	12.61	110	103	0.932	0.547	519	114	16	5	1209684
	17:15:00	122	117	0.956	0.612	1685	481	445	91	1324645	4010	7	25.48	12.66	122	112	0.922	0.603	2399	115	560	137	1072911	4678	9	11.69	11.56	127	109	0.864	0.62	1057	80	231	67	1952158	3905	7	12.19	12.74	121	110	0.906	0.6	2168	125	294	68	1217894
	17:24:00	134	131	0.981	0.673	1083	399	80	23	1326355	1711	3	25.76	12.99	117	111	0.95	0.582	1056	26	166	43	1075590	2678	5	11.69	11.56	103	90	0.873	0.506	279	0	0	0	1955004	2846	5	12.2	12.74	121	109	0.899	0.597	1440	77	88	30	1221272
	17:33:00	118	114	0.965	0.59	87	0	0	0	1326603	248	0	25.76	12.99	121	113	0.932	0.603	740	15	101	30	1077339	1749	3	11.69	11.56	99	84	0.842	0.484	266	0	0	0	1961769	6766	13	12.21	12.74	109	98	0.904	0.536	1358	51	157	45	1224613
	17:42:00	116	111	0.96	0.58	57	0	0	0	1327374	771	1	25.77	12.99	122	111	0.907	0.604	1590	107	366	103	1081336	3998	7	11.71	11.69	102	83	0.815	0.496	945	172	31	6	1971624	9854	18	12.23	12.74	111	99	0.897	0.547	91	0	0	0	1226315
	17:51:00	112	107	0.959	0.56	21	0	0	0	1327455	81	0	25.78	12.99	117	110	0.945	0.581	1678	54	258	64	1086428	5091	9	11.73	11.78	132	111	0.839	0.642	908	127	36	7	1976789	5166	10	12.24	12.84	103	91	0.884	0.507	42	0	0	0	1227494
	18:00:00	106	100	0.95	0.527	26	0	0	0	1327558	104	0	25.79	12.99	120	108	0.902	0.591	1148	50	176	54	1088586	2158	4	11.8	11.83	124	109	0.874	0.61	591	3	0	0	1983113	6324	12	12.24	12.84	103	91	0.886	0.505	725	83	130	41	1230053
	18:09:00	109	105	0.96	0.547	339	9	0	0	1329164	1605	3	26.08	12.99	129	120	0.931	0.642	3816	220	1494	277	1096528	7942	15	11.86	11.93	128	114	0.89	0.629	1628	283	452	102	1990403	7290	13	12.31	12.84	125	115	0.923	0.621	4368	359	1587	291	1238579
	18:18:00	123	118	0.961	0.614	780	82	254	86	1331846	2682	5	26.08	12.99	125	115	0.922	0.619	1767	105	392	84	1100242	3714	7	11.87	11.95	124	109	0.885	0.609	16	0	0	0	1991326	924	2	12.32	12.84	129	120	0.929	0.64	2090	330	731	200	1243739
	18:27:00	126	121	0.964	0.631	1804	435	320	74	1335606	3760	7	26.08	13.21	128	119	0.926	0.636	1105	19	104	42	1103259	3018	6	12.11	12.2	110	95	0.864	0.536	218	0	0	0	1993817	2491	5	12.32	12.84	132	124	0.935	0.659	970	200	166	61	1246482
	18:36:00	140	140	1	0.705	1563	251	336	81	1340700	5094	9	26.46	13.44	120	116	0.966	0.601	156	0	0	0	1104442	1183	2	12.11	12.21	112	94	0.832	0.547	713	12	78	29	2001707	7890	15	12.32	12.84	135	127	0.939	0.673	1756	128	363	80	1250971
	18:45:00	130	126	0.969	0.654	331	32	20	7	1342657	1958	4	26.61	13.44	106	103	0.979	0.53	39	0	0	0	1104598	156	0	12.11	12.21	121	102	0.848	0.589	1342	67	181	34	2012633	10925	20	12.33	12.84	134	128	0.95	0.671	277	0	0	0	1252509
	18:54:00	120	115	0.954	0.602	34	0	0	0	1342810	152	0	26.61	13.44	110	104	0.946	0.549	59	0	0	0	1104788	191	0	12.12	12.21	146	123	0.841	0.713	1737	357	561	189	2017329	4697	9	12.46	12.85	110	103	0.932	0.549	1085	140	0	0	1254653
	19:03:00	114	111	0.974	0.571	147	14	0	0	1343498	689	1	26.61	13.44	106	100	0.945	0.528	3	0	0	0	1104805	17	0	12.12	12.21	146	123	0.842	0.71	927	285	155	81	2020885	3556	7	12.46	12.85	118	111	0.942	0.589	740	29	55	15	1256491
	19:12:00	127	122	0.966	0.634	669	60	30	13	1345174	1676	3	26.75	13.83	109	102	0.939	0.542	194	0	0	0	1105903	1098	2	12.15	12.21	122	99	0.814	0.589	690	433	0	0	2024813	3927	7	12.46	12.99	116	110	0.954	0.578	150	0	3	2	1258442
	19:21:00	121	119	0.98	0.61	862	62	174	43	1349392	4218	8	26.97	13.83	116	112	0.968	0.582	1833	99	403	89	1110841	4939	9	12.15	12.23	129	110	0.858	0.628	1059	101	129	29	2031814	7002	13	12.7	13.44	130	125	0.964	0.65	1478	60	329	104	1262693
	19:30:00	145	148	1.021	0.736	2132	270	451	144	1353833	4440	8	27.06	13.83	121	115	0.951	0.603	1290	28	83	21	1122905	12064	22	12.22	12.54	131	113	0.862	0.64	458	0	0	0	2038783	6969	13	12.7	13.44	120	115	0.954	0.601	858	49	38	27	1267526
	19:39:00	132	131	0.994	0.666	1083	119	368	161	1357570	3737	7	27.23	13.83	111	108	0.973	0.559	1739	41	167	43	1130071	7165	13	12.35	12.65	126	113	0.897	0.62	312	0	26	5	2052395	13612	25	12.7	13.44	134	129	0.96	0.671	1515	113	326	79	1270835
	19:48:00	151	150	0.992	0.759	444	21	37	14	1360900	3330	6	27.37	13.83	108	103	0.955	0.538	335	0	0	0	1132014	1943	4	12.45	12.65	115	104	0.902	0.569	388	2	51	18	2056590	4195	8	12.89	13.44	132	126	0.958	0.659	1037	95	248	56	1276367
	19:57:00	130	126	0.967	0.652	908	36	82	40	1363405	2505	5	27.38	13.83	104	99	0.954	0.518	90	0	0	0	1132454	440	1	12.45	12.65	117	108	0.923	0.58	162	0	0	0	2059832	3243	6	12.89	13.44	122	116	0.945	0.609	530	16	143	40	1278096
	20:06:00	118	113	0.957	0.591	85	0	0	0	1364089	683	1	27.38	13.83	106	101	0.95	0.53	97	0	0	0	1133186	732	1	12.45	12.65	114	107	0.931	0.569	1321	122	249	70	2065646	5814	11	12.89	13.49	128	124	0.97	0.64	380	0	6	19	1279467
	20:15:00	114	108	0.945	0.569	1154	363	153	49	1366974	2885	5	27.6	13.92	105	103	0.979	0.529	157	0	0	0	1133972	786	1	12.45	12.65	135	128	0.946	0.673	1362	194	376	128	2071031	5385	10	12.95	13.49	136	132	0.974	0.682	1304	77	508	142	1283044
	20:24:00	138	137	0.997	0.695	510	0	21	8	1371035	4061	8	27.6	13.92	105	104	0.993	0.529	256	0	0	0	1135171	1199	2	12.45	12.65	119	110	0.923	0.59	1319	124	261	104	2078126	7095	13	13	13.51	129	127	0.983	0.651	2490	83	1004	295	1288805
	20:33:00	112	107	0.954	0.561	1163	134	194	38	1373212	2177	4	27.69	13.98	107	106	0.992	0.538	916	33	144	33	1137970	2799	5	12.47	12.65	137	128	0.93	0.682	760	123	88	31	2081098	2973	6	13	13.86	125	124	0.99	0.631	978	167	132	59	1293316
	20:42:00	127	120	0.95	0.633	695	131	0	0	1374349	1137	2	27.69	14.14	116	111	0.958	0.581	2175	53	544	158	1141522	3551	7	12.52	12.69	141	133	0.941	0.704	488	11	36	16	2088396	7298	14	13.27	13.92	126	123	0.975	0.631	1706	178	541	207	1298121
	20:51:00	132	130	0.982	0.665	1676	259	533	134	1378983	4633	9	28.13	14.35	118	113	0.962	0.59	1205	24	254	101	1143657	2135	4	12.63	12.8	113	101	0.889	0.558	251	0	0	0	2092178	3782	7	13.27	13.92	124	120	0.97	0.619	541	0	3	5	1302153
	21:00:00	129	130	1.007	0.654	490	79	0	0	1381497	2515	5	28.13	14.35	120	118	0.984	0.605	2241	88	304	76	1155361	11704	22	12.77	12.87	115	103	0.898	0.567	475	0	58	15	2097182	5005	9	13.41	13.92	131	128	0.975	0.659	1100	0	0	0	1316183
	21:09:00	121	121	1	0.612	767	64	190	66	1384557	3060	6	28.25	14.35	120	116	0.969	0.601	3571	7	1128	287	1168550	13189	24	12.83	12.97	114	106	0.931	0.568	879	0	6	2	2105915	8733	16	13.41	13.92	108	101	0.934	0.538	1614	162	49	17	1320861
	21:18:00	123	123	0.999	0.622	346	3	0	0	1385579	1022	2	28.25	14.35	125	122	0.979	0.626	1840	71	409	151	1172908	4358	8	12.89	13.02	116	111	0.951	0.581	1773	169	432	136	2114226	8311	15	13.41	14	127	125	0.983	0.64	2967	280	918	222	1327344
	21:27:00	114	112	0.988	0.573	395	74	99	34	1386465	886	2	28.25	14.35	124	121	0.972	0.622	1547	14	171	39	1177250	4342	8	12.89	13.02	140	137	0.982	0.703	974	129	231	110	2118343	4117	8	13.41	14	132	127	0.958	0.66	1059	226	306	141	1330937
	21:36:00	124	123	0.989	0.625	759	341	192	95	1388846	2381	4	28.63	14.54	116	111	0.95	0.581	906	2	99	22	1180279	3028	6	12.89	13.02	116	108	0.925	0.577	849	104	145	114	2122889	4546	8	13.41	14	134	131	0.981	0.672	1410	21	223	113	1335304
	21:45:00	126	126	1.002	0.634	1373	201	389	156	1394785	5940	11	28.77	14.57	96	90	0.945	0.477	131	0	0	0	1192568	12289	23	12.89	13.02	117	106	0.911	0.578	1228	3	0	0	2135345	12456	23	13.41	14	126	122	0.97	0.629	876	0	4	2	1348872
	21:54:00	132	131	0.994	0.663	1858	220	528	215	1401280	6495	12	28.89	14.57	100	95	0.953	0.5	1541	15	193	41	1215822	23255	43	12.89	13.02	117	107	0.911	0.58	855	125	66	30	2142944	7599	14	13.43	14	115	112	0.973	0.579	1284	16	145	26	1358737
	22:03:00	120	115	0.956	0.602	180	0	0	0	1402189	910	2	28.89	14.57	112	108	0.959	0.561	1866	57	234	37	1226916	11094	21	12.89	13.03	141	134	0.951	0.702	1444	454	33	11	2145915	2972	6	13.43	14.14	130	128	0.99	0.652	1028	72	297	87	1361417
	22:12:00	110	107	0.974	0.553	97	0	0	0	1403348	1159	2	28.89	14.57	117	113	0.962	0.588	2779	70	662	168	1240434	13518	25	13.05	13.24	132	126	0.954	0.659	1928	341	515	138	2151803	5888	11	13.88	14.26	115	114	0.99	0.578	514	19	37	25	1367152
	22:21:00	103	101	0.98	0.519	72	0	0	0	1403581	233	0	28.89	14.57	124	122	0.987	0.624	3109	144	885	184	1251257	10823	20	13.16	13.3	128	122	0.953	0.642	1718	178	203	76	2160602	8799	16	13.88	14.26	110	106	0.963	0.549	1379	205	27	9	1370359
	22:30:00	106	101	0.945	0.531	684	5	0	0	1406551	2970	5	28.95	14.57	123	122	0.989	0.62	3405	14	893	234	1258733	7476	14	13.16	13.33	128	122	0.955	0.639	534	0	0	0	2165442	4840	9	13.88	14.26	138	135	0.983	0.693	3233	137	956	204	1376738
	22:39:00	112	108	0.967	0.562	1338	202	279	66	1410995	4444	8	29.03	14.57	124	121	0.974	0.623	2060	1	65	13	1263932	5199	10	13.21	13.33	122	116	0.95	0.608	263	0	0	0	2169373	3931	7	13.88	14.26	140	136	0.972	0.702	4550	114	1712	390	1389318
	22:48:00	133	127	0.953	0.664	1050	248	344	108	1413476	2481	5	29.3	14.86	117	110	0.942	0.582	1949	27	343	114	1268137	4205	8	13.23	13.33	124	120	0.97	0.62	1152	174	242	76	2175443	6070	11	13.88	14.26	139	138	0.99	0.703	5071	109	2367	608	1400642
	22:57:00	137	132	0.96	0.686	825	185	204	51	1415699	2223	4	29.47	15.09	121	113	0.934	0.601	1664	0	259	97	1271858	3721	7	13.24	13.33	110	104	0.95	0.548	180	0	0	0	2179795	4352	8	13.88	14.26	134	129	0.966	0.671	3209	54	1053	285	1407610
	23:06:00	134	131	0.981	0.674	1531	354	427	157	1422566	6867	13	29.61	15.09	113	105	0.93	0.562	728	3	87	39	1273623	1766	3	13.24	13.33	105	101	0.96	0.527	382	0	0	0	2192512	12717	24	13.88	14.26	128	122	0.949	0.64	2516	14	659	263	1412993
	23:15:00	130	128	0.981	0.654	831	56	240	146	1426131	3565	7	29.68	15.09	119	112	0.944	0.591	1084	7	138	63	1275730	2107	4	13.24	13.33	125	116	0.928	0.622	1266	366	29	5	2196427	3915	7	13.88	14.45	129	120	0.931	0.639	2824	49	992	266	1420897
	23:24:00	136	134	0.991	0.683	1201	85	140	79	1432015	5884	11	29.81	15.09	118	114	0.96	0.593	1610	24	207	60	1279433	3703	7	13.41	13.66	128	123	0.962	0.641	1354	370	19	9	2202784	6357	12	14.03	14.78	122	115	0.936	0.609	2555	45	655	125	1429915
	23:33:00	116	110	0.95	0.58	142	0	0	0	1432591	576	1	29.81	15.09	120	116	0.971	0.601	1537	1	282	116	1282660	3227	6	13.51	13.66	130	126	0.966	0.653	2030	803	624	193	2209081	6296	12	14.17	14.81	122	114	0.927	0.608	2113	37	420	115	1434489
	23:42:00	114	108	0.945	0.571	183	0	0	0	1434054	1463	3	29.81	15.09	121	114	0.939	0.603	1117	1	84	50	1286344	3683	7	13.51	13.66	127	119	0.935	0.631	1952	509	508	168	2215956	6876	13	14.27	14.89	115	101	0.879	0.567	1750	200	15	17	1438147
	23:51:00	100	94	0.941	0.498	132	0	0	0	1437549	3495	6	29.81	15.09	121	114	0.946	0.603	1651	3	409	119	1290968	4624	9	13.56	13.66	127	119	0.942	0.632	900	4	79	18	2221705	5749	11	14.27	14.89	133	123	0.922	0.661	2874	31	904	286	1443853
2018-05-01	00:00:00	105	94	0.891	0.519	107	0	0	0	1438323	773	1	29.81	15.09	117	109	0.93	0.582	793	0	0	0	1293641	2674	5	13.56	13.66	114	108	0.946	0.57	160	0	0	0	2241560	19855	37	14.27	14.89	132	126	0.951	0.66	2264	50	529	177	1449028
	00:09:00	103	93	0.905	0.508	139	0	0	0	1443678	5355	10	29.81	15.09	105	96	0.914	0.518	85	0	0	0	1293970	328	1	13.56	13.66	115	112	0.968	0.579	344	0	0	0	2249574	8014	15	14.27	14.89	128	121	0.942	0.639	2103	10	370	102	1454047
	00:18:00	100	92	0.917	0.498	172	0	0	0	1446318	2640	5	29.87	15.09	94	86	0.907	0.466	56	0	0	0	1294494	524	1	13.56	13.66	114	109	0.958	0.569	917	327	37	10	2253906	4332	8	14.28	14.89	112	106	0.945	0.558	1676	14	466	241	1457788
	00:27:00	103	93	0.897	0.51	126	0	0	0	1447878	1560	3	29.87	15.09	97	86	0.895	0.476	14	0	0	0	1294775	281	1	13.56	13.66	140	139	0.992	0.704	628	503	0	0	2255511	1605	3	14.28	15.21	116	109	0.939	0.578	789	17	287	86	1460423
	00:36:00	117	106	0.902	0.579	1418	201	324	92	1455565	7687	14	29.88	15.09	106	91	0.858	0.52	14	0	0	0	1294814	40	0	13.56	13.66	120	115	0.963	0.6	785	400	118	41	2266118	10607	20	14.65	15.3	118	110	0.926	0.587	116	0	0	0	1461636
	00:45:00	124	114	0.919	0.612	800	311	185	60	1457810	2245	4	30.06	15.32	102	88	0.861	0.498	1	0	0	0	1294818	4	0	13.56	13.66	126	121	0.962	0.632	774	21	29	5	2272758	6640	12	14.65	15.3	109	97	0.894	0.535	22	0	0	0	1462352
	00:54:00	132	122	0.928	0.654	1804	302	686	194	1462356	4545	8	30.36	15.49	98	82	0.838	0.475	8	0	0	0	1294844	27	0	13.56	13.66	129	128	0.99	0.652	668	147	133	38	2280327	7569	14	14.75	15.3	111	97	0.868	0.546	49	0	0	0	1466777
	01:03:00	135	128	0.948	0.675	554	0	0	0	1465319	2964	5	30.36	15.49	98	81	0.823	0.477	0	0	0	0	1294844	0	0	13.56	13.66	120	115	0.961	0.601	428	8	31	6	2285651	5324	10	14.75	15.3	106	90	0.849	0.516	17	0	0	0	1466847
	01:12:00	107	98	0.92	0.53	183	0	0	0	1471325	6006	11	30.36	15.49	100	85	0.845	0.488	140	0	0	0	1295307	463	1	13.56	13.66	111	110	0.993	0.559	480	242	34	5	2295923	10272	19	14.75	15.3	97	83	0.856	0.476	1	0	0	0	1466851
	01:21:00	103	93	0.902	0.509	236	0	0	0	1476850	5525	10	30.36	15.49	112	98	0.877	0.548	919	22	189	39	1299890	4583	8	13.56	13.66	107	105	0.973	0.539	324	0	0	0	2307342	11419	21	14.75	15.3	93	78	0.836	0.454	1	0	0	0	1466854
	01:30:00	99	89	0.899	0.488	145	0	0	0	1478846	1996	4	30.36	15.49	112	97	0.872	0.548	1210	17	122	31	1303260	3369	6	13.56	13.66	111	108	0.973	0.558	589	260	25	6	2319616	12274	23	14.75	15.42	109	88	0.809	0.527	152	0	0	0	1467909
	01:39:00	97	88	0.908	0.479	44	0	0	0	1479065	218	0	30.38	15.49	85	71	0.84	0.414	52	0	0	0	1304050	790	1	13.56	13.66	146	151	1.031	0.743	404	273	0	0	2322892	3276	6	14.75	16.05	115	94	0.815	0.556	1764	138	650	163	1472618
	01:48:00	104	90	0.865	0.51	133	0	0	0	1484649	5584	10	30.39	15.49	83	69	0.831	0.403	15	0	0	0	1304118	69	0	13.56	13.66	126	123	0.977	0.632	1386	315	340	91	2328047	5156	10	15.18	16.12	111	88	0.795	0.535	594	148	48	15	1475982
	01:57:00	118	105	0.894	0.581	890	352	232	80	1487237	2588	5	30.4	15.51	87	74	0.845	0.425	97	0	0	0	1304941	822	2	13.56	13.66	126	122	0.97	0.633	1870	420	582	206	2332662	4615	9	15.46	16.12	125	107	0.856	0.609	849	16	178	47	1477892
	02:06:00	128	115	0.896	0.631	1774	160	411	122	1491903	4667	9	30.88	15.52	94	77	0.819	0.455	29	0	0	0	1305117	176	0	13.56	13.66	128	124	0.968	0.64	2053	285	921	340	2339945	7283	13	15.46	16.15	113	100	0.887	0.556	36	0	0	0	1478092
	02:15:00	121	114	0.941	0.601	484	131	58	15	1494397	2494	5	30.88	15.52	88	69	0.779	0.423	21	0	0	0	1305173	56	0	13.56	13.66	126	123	0.979	0.633	1673	53	426	148	2350811	10866	20	15.46	16.15	115	104	0.902	0.568	396	0	0	0	1485825
	02:24:00	106	98	0.917	0.528	229	0	0	0	1496360	1963	4	30.88	15.52	93	72	0.776	0.447	2	0	0	0	1305180	7	0	13.56	13.66	126	123	0.973	0.632	1901	372	662	198	2357337	6526	12	15.46	16.15	115	105	0.912	0.567	1302	49	412	120	1489450
	02:33:00	96	87	0.908	0.476	32	0	0	0	1496452	92	0	30.88	15.52	103	76	0.745	0.489	220	0	0	0	1305647	467	1	13.57	13.66	126	123	0.979	0.632	1567	163	457	177	2364615	7278	13	15.46	16.15	121	109	0.904	0.597	429	5	13	0	1491022
	02:42:00	97	87	0.901	0.477	55	0	0	0	1497870	1418	3	30.88	15.52	102	78	0.764	0.489	664	1	0	0	1307147	1500	3	13.57	13.85	130	127	0.979	0.652	1898	22	317	110	2373932	9317	17	15.46	16.15	109	98	0.904	0.537	39	0	0	0	1492419
	02:51:00	95	84	0.892	0.466	62	0	0	0	1498371	501	1	30.88	15.52	119	101	0.847	0.581	1192	22	287	123	1309987	2841	5	13.61	14.03	124	120	0.968	0.619	330	0	0	0	2377927	3995	7	15.46	16.15	119	108	0.905	0.588	1275	70	548	151	1495962
	03:00:00	104	89	0.862	0.507	170	0	0	0	1502225	3854	7	30.88	15.52	122	107	0.871	0.6	2612	169	940	245	1316261	6274	12	13.79	14.03	128	124	0.968	0.643	274	0	0	0	2383187	5260	10	15.46	16.15	117	105	0.901	0.577	3924	79	1917	445	1504577
	03:09:00	101	83	0.825	0.488	186	0	0	0	1508988	6762	13	30.88	15.52	126	114	0.905	0.622	1009	0	87	42	1319248	2988	6	13.88	14.03	126	122	0.97	0.631	369	0	0	0	2396700	13513	25	15.46	16.15	122	107	0.877	0.599	2458	124	1073	307	1509099
	03:18:00	96	80	0.833	0.465	349	0	0	0	1512018	3031	6	30.88	15.52	118	106	0.904	0.582	483	0	0	0	1322008	2759	5	13.88	14.03	126	121	0.957	0.631	620	355	72	15	2407930	11230	21	15.46	16.15	128	111	0.862	0.629	2359	67	900	290	1514392
	03:27:00	100	84	0.845	0.487	822	124	85	22	1517115	5097	9	30.88	15.52	99	91	0.917	0.49	22	0	0	0	1322132	124	0	13.88	14.03	111	109	0.978	0.559	144	71	0	0	2409966	2036	4	15.46	16.15	116	98	0.843	0.567	1208	26	446	160	1517053
	03:36:00	135	116	0.862	0.66	1219	436	322	96	1520139	3023	6	31.07	15.68	97	86	0.883	0.478	47	0	0	0	1322378	245	0	13.88	14.03	122	118	0.968	0.611	406	52	3	1	2413689	3723	7	15.46	16.15	119	99	0.834	0.578	2402	33	759	257	1521637
	03:45:00	126	111	0.879	0.618	578	96	125	46	1522200	2061	4	31.26	16.06	97	86	0.88	0.478	7	0	0	0	1322405	27	0	13.88	14.03	148	146	0.985	0.745	1131	230	293	81	2417686	3997	7	15.5	16.21	116	97	0.836	0.566	849	8	251	139	1523588
	03:54:00	126	113	0.893	0.622	1437	141	304	101	1525619	3419	6	31.51	16.16	105	94	0.889	0.519	16	0	0	0	1322475	70	0	13.88	14.03	151	153	1.013	0.766	1378	488	431	140	2422164	4478	8	15.5	16.21	113	91	0.8	0.547	690	59	136	92	1525224
	04:03:00	121	113	0.936	0.6	1215	25	450	238	1529135	3516	7	31.51	16.16	106	94	0.891	0.52	144	0	0	0	1323120	645	1	13.88	14.03	114	107	0.939	0.569	1290	6	437	134	2429665	7502	14	15.5	16.21	107	83	0.773	0.515	71	0	0	0	1527142
	04:12:00	127	121	0.954	0.633	676	0	44	21	1531991	2855	5	31.51	16.16	101	89	0.884	0.496	1625	64	463	110	1328358	5238	10	13.88	14.03	96	88	0.921	0.476	163	0	0	0	2438057	8391	16	15.5	16.21	110	85	0.772	0.525	3	0	0	0	1527160
	04:21:00	107	99	0.92	0.531	220	0	0	0	1533886	1896	4	31.51	16.16	112	98	0.877	0.549	1458	92	306	85	1332614	4255	8	13.88	14.03	94	86	0.908	0.467	314	0	0	0	2445497	7440	14	15.5	16.21	108	83	0.766	0.516	5	0	0	0	1527180
	04:30:00	98	88	0.902	0.483	135	0	0	0	1534540	654	1	31.51	16.16	117	100	0.848	0.573	1828	24	479	173	1339087	6473	12	13.88	14.13	97	86	0.887	0.476	140	0	0	0	2452001	6504	12	15.5	16.21	104	76	0.729	0.495	13	0	0	0	1527245
	04:39:00	98	89	0.908	0.486	312	0	0	0	1538070	3530	7	31.51	16.16	120	98	0.822	0.58	2140	49	250	55	1347062	7975	15	13.88	14.35	103	90	0.876	0.504	89	0	0	0	2457487	5486	10	15.5	16.21	98	70	0.717	0.464	3	0	0	0	1527252
	04:48:00	97	87	0.904	0.478	152	0	0	0	1540225	2156	4	31.51	16.16	112	95	0.851	0.546	1333	3	109	22	1350091	3028	6	14.02	14.4	110	94	0.859	0.537	115	0	0	0	2458900	1414	3	15.5	16.21	93	68	0.728	0.441	0	0	0	0	1527252
	04:57:00	98	90	0.92	0.486	148	0	0	0	1543803	3578	7	31.52	16.16	107	96	0.889	0.529	650	0	7	1	1352560	2469	5	14.04	14.4	103	89	0.862	0.506	163	0	0	0	2461866	2966	5	15.5	16.21	96	68	0.711	0.452	1	0	0	0	1527259
	05:06:00	99	89	0.899	0.487	99	0	0	0	1545906	2103	4	31.52	16.16	99	88	0.887	0.487	324	0	0	0	1353901	1341	2	14.04	14.4	99	85	0.861	0.484	262	1	0	0	2464447	2581	5	15.5	16.21	96	68	0.706	0.452	0	0	0	0	1527259
	05:15:00	99	88	0.89	0.487	91	0	0	0	1546299	393	1	31.53	16.16	99	87	0.878	0.486	34	0	0	0	1354313	413	1	14.04	14.4	108	92	0.849	0.526	1180	270	295	95	2470898	6451	12	15.5	16.21	92	64	0.7	0.433	129	0	0	0	1527811
	05:24:00	112	99	0.887	0.549	528	10	69	18	1548143	1843	3	31.63	16.16	99	87	0.875	0.486	14	0	0	0	1354493	179	0	14.04	14.4	116	102	0.883	0.568	1436	426	375	94	2475606	4708	9	15.5	16.21	99	73	0.738	0.473	1452	47	606	153	1531947
	05:33:00	116	103	0.883	0.572	1260	259	408	123	1551353	3210	6	31.7	16.16	94	85	0.895	0.466	15	0	0	0	1354585	93	0	14.04	14.4	103	89	0.865	0.506	1187	320	299	104	2480978	5372	10	15.5	16.21	108	81	0.748	0.515	4019	104	1684	400	1540981
	05:42:00	109	97	0.884	0.537	1098	169	177	49	1557542	6189	11	31.7	16.16	102	87	0.852	0.5	11	0	0	0	1354659	74	0	14.04	14.4	103	88	0.855	0.504	321	0	0	0	2484318	3340	6	15.5	16.21	115	85	0.74	0.545	2912	79	1368	335	1547422
	05:51:00	112	97	0.872	0.547	409	105	50	25	1558673	1131	2	31.7	16.16	98	82	0.832	0.477	3	0	0	0	1354718	59	0	14.04	14.4	95	80	0.842	0.464	210	0	0	0	2487516	3198	6	15.5	16.21	113	83	0.733	0.535	1384	6	518	160	1550734
	06:00:00	95	83	0.87	0.468	118	0	0	0	1561871	3198	6	31.7	16.16	98	83	0.853	0.476	43	0	0	0	1354833	114	0	14.04	14.4	85	69	0.807	0.413	180	0	0	0	2489637	2121	4	15.5	16.21	112	82	0.733	0.534	792	8	281	112	1552565
	06:09:00	87	74	0.848	0.426	190	0	0	0	1563662	1791	3	31.7	16.16	101	88	0.87	0.495	968	56	154	39	1360050	5218	10	14.04	14.4	86	68	0.791	0.413	147	0	0	0	2491053	1416	3	15.5	16.21	102	75	0.74	0.485	1552	240	332	128	1556003
	06:18:00	85	71	0.836	0.412	85	0	0	0	1563888	226	0	31.7	16.16	100	85	0.854	0.488	244	0	0	0	1361044	994	2	14.04	14.4	86	67	0.776	0.413	175	0	0	0	2500305	9252	17	15.5	16.21	117	87	0.744	0.556	1411	36	581	208	1559619
	06:27:00	85	68	0.799	0.412	50	0	0	0	1564085	198	0	31.7	16.16	81	68	0.843	0.395	20	0	0	0	1361518	473	1	14.04	14.4	86	66	0.766	0.411	220	0	0	0	2505315	5010	9	15.5	16.21	113	83	0.738	0.537	1273	38	388	149	1562763
	06:36:00	93	71	0.76	0.447	241	0	0	0	1567224	3138	6	31.7	16.16	83	68	0.817	0.404	19	0	0	0	1361642	125	0	14.04	14.4	91	66	0.723	0.432	49	0	0	0	2509004	3689	7	15.5	16.21	106	78	0.734	0.504	155	0	0	0	1565287
	06:45:00	93	69	0.745	0.444	127	0	0	0	1568470	1247	2	31.7	16.16	93	72	0.772	0.447	4	0	0	0	1361652	10	0	14.04	14.4	87	63	0.72	0.412	99	0	0	0	2511932	2928	5	15.5	16.21	107	77	0.724	0.505	159	0	0	0	1568484
	06:54:00	98	71	0.729	0.466	41	0	0	0	1568595	125	0	31.74	16.16	89	67	0.753	0.425	12	0	0	0	1361681	29	0	14.04	14.4	89	65	0.732	0.423	154	0	0	0	2514688	2756	5	15.5	16.21	98	69	0.704	0.463	9	0	0	0	1568541
	07:03:00	93	70	0.745	0.445	127	0	0	0	1569364	768	1	31.74	16.16	88	68	0.772	0.424	2	0	0	0	1361692	11	0	14.04	14.4	91	67	0.732	0.432	139	0	0	0	2517285	2597	5	15.5	16.21	101	71	0.701	0.476	5	0	0	0	1568572
	07:12:00	93	69	0.745	0.443	52	0	0	0	1569668	305	1	31.74	16.16	89	67	0.746	0.425	44	0	0	0	1361888	196	0	14.04	14.4	93	68	0.731	0.443	204	0	0	0	2518972	1686	3	15.5	16.21	100	69	0.685	0.472	0	0	0	0	1568572
	07:21:00	94	70	0.745	0.446	84	0	0	0	1570115	447	1	31.78	16.16	89	67	0.753	0.423	0	0	0	0	1361888	0	0	14.04	14.4	89	63	0.708	0.422	192	0	0	0	2520679	1707	3	15.5	16.21	97	67	0.69	0.455	1	0	0	0	1568579
	07:30:00	93	68	0.729	0.443	103	0	0	0	1572395	2279	4	31.78	16.16	94	68	0.726	0.446	124	0	0	0	1362280	392	1	14.06	14.4	89	64	0.717	0.423	271	0	0	0	2527841	7162	13	15.5	16.21	96	66	0.687	0.453	0	0	0	0	1568579
	07:39:00	94	68	0.726	0.444	108	0	0	0	1573033	639	1	31.78	16.16	102	77	0.753	0.488	1062	6	128	25	1365219	2939	5	14.14	14.4	89	64	0.72	0.423	204	0	0	0	2531420	3579	7	15.5	16.21	95	63	0.667	0.442	12	0	0	0	1568644
	07:48:00	87	66	0.762	0.415	287	1	60	15	1574639	1606	3	31.88	16.16	88	69	0.785	0.424	95	0	0	0	1365966	747	1	14.14	14.4	89	66	0.738	0.423	147	0	1	0	2534711	3291	6	15.5	16.21	92	64	0.703	0.432	0	0	0	0	1568644
	07:57:00	105	83	0.79	0.508	757	22	104	38	1578208	3569	7	31.88	16.16	80	63	0.786	0.383	61	0	0	0	1366284	318	1	14.14	14.4	86	65	0.757	0.413	422	57	82	23	2536751	2039	4	15.5	16.21	91	65	0.711	0.432	3	0	0	0	1568653
	08:06:00	114	91	0.794	0.55	502	23	42	11	1580521	2313	4	31.88	16.16	85	62	0.731	0.403	92	0	0	0	1367185	901	2	14.14	14.4	100	73	0.735	0.475	839	318	127	31	2540346	3596	7	15.56	16.21	92	63	0.683	0.433	0	0	0	0	1568653
	08:15:00	111	89	0.799	0.538	1594	257	392	163	1583477	2956	5	31.88	16.16	88	64	0.729	0.416	68	0	0	0	1369427	2242	4	14.14	14.4	106	79	0.749	0.506	1097	108	273	93	2543546	3199	6	15.56	16.21	97	66	0.681	0.454	18	0	0	0	1568748
	08:24:00	105	85	0.803	0.508	198	0	0	0	1584426	950	2	31.88	16.16	89	64	0.721	0.424	29	0	0	0	1373825	4398	8	14.14	14.4	108	82	0.763	0.515	988	151	246	84	2547587	4041	7	15.56	16.21	94	67	0.711	0.443	4	0	0	0	1568760
	08:33:00	88	70	0.795	0.426	69	0	0	0	1584657	230	0	31.88	16.16	92	67	0.725	0.436	4	0	0	0	1373847	22	0	14.14	14.4	103	80	0.773	0.496	589	80	0	0	2553054	5467	10	15.56	16.21	94	66	0.709	0.442	44	0	0	0	1568915
	08:42:00	84	66	0.786	0.406	47	0	0	0	1586579	1922	4	31.88	16.16	90	63	0.698	0.424	2	0	0	0	1373850	3	0	14.14	14.4	104	78	0.75	0.495	77	146	0	0	2555172	2118	4	15.56	16.21	85	58	0.677	0.401	6	0	0	0	1568934
	08:51:00	87	66	0.759	0.414	85	0	0	0	1590713	4135	8	31.88	16.16	86	60	0.704	0.404	10	0	0	0	1373892	42	0	14.14	14.4	96	70	0.731	0.455	198	82	0	0	2560643	5471	10	15.56	16.21	92	62	0.677	0.432	22	0	0	0	1569051
	09:00:00	87	65	0.745	0.413	26	0	0	0	1590812	98	0	31.88	16.16	89	65	0.73	0.423	15	0	0	0	1373929	37	0	14.14	14.4	100	72	0.72	0.474	332	104	0	0	2564966	4322	8	15.56	16.21	94	64	0.683	0.441	22	0	0	0	1569144
	09:09:00	91	67	0.731	0.434	39	0	0	0	1590944	133	0	31.88	16.16	90	64	0.714	0.426	9	0	0	0	1373965	36	0	14.14	14.4	98	71	0.717	0.466	315	146	0	0	2571344	6378	12	15.56	16.21	96	66	0.69	0.453	14	0	0	0	1569186
	09:18:00	89	66	0.737	0.424	55	0	0	0	1591191	247	0	31.88	16.16	102	75	0.731	0.486	948	14	283	96	1377159	3194	6	14.19	14.4	98	70	0.712	0.463	193	60	0	0	2573330	1986	4	15.56	16.21	92	63	0.683	0.433	0	0	0	0	1569186
	09:27:00	90	64	0.717	0.426	30	0	0	0	1591354	163	0	31.88	16.16	104	78	0.756	0.496	553	0	118	62	1378346	1187	2	14.19	14.4	93	69	0.737	0.444	206	112	0	0	2575146	1816	3	15.56	16.21	90	61	0.679	0.421	0	0	0	0	1569186
	09:36:00	94	67	0.711	0.445	39	0	0	0	1591520	166	0	31.88	16.16	109	82	0.752	0.519	755	7	140	70	1380134	1788	3	14.19	14.4	96	69	0.714	0.454	14	89	0	0	2575516	370	1	15.56	16.21	90	61	0.673	0.423	18	0	0	0	1569263
	09:45:00	89	64	0.721	0.424	25	0	0	0	1591611	91	0	31.88	16.16	108	83	0.765	0.518	803	0	5	1	1382356	2222	4	14.19	14.4	92	66	0.714	0.434	78	117	0	0	2576968	1452	3	15.56	16.21	94	66	0.709	0.442	43	0	0	0	1569400
	09:54:00	83	61	0.74	0.393	15	0	0	0	1591667	56	0	31.88	16.16	104	81	0.782	0.5	180	0	0	0	1384157	1802	3	14.19	14.4	94	66	0.703	0.442	197	105	0	0	2579751	2784	5	15.56	16.21	99	67	0.682	0.463	14	0	0	0	1569456
	10:03:00	89	65	0.73	0.422	115	0	0	0	1592918	1251	2	31.88	16.16	87	65	0.752	0.415	27	0	0	0	1384327	169	0	14.19	14.4	91	65	0.711	0.432	525	71	0	0	2585078	5327	10	15.56	16.21	94	66	0.7	0.443	4	0	0	0	1569468
	10:12:00	85	61	0.714	0.403	28	0	0	0	1593039	122	0	31.88	16.16	89	65	0.73	0.421	23	0	0	0	1385145	819	2	14.19	14.4	94	68	0.731	0.444	322	82	0	0	2590220	5141	10	15.56	16.21	92	64	0.7	0.432	11	0	0	0	1569506
	10:21:00	85	60	0.704	0.403	44	0	0	0	1593305	266	0	31.88	16.16	89	64	0.721	0.422	23	0	0	0	1386118	973	2	14.19	14.4	94	68	0.728	0.445	262	93	0	0	2592663	2443	5	15.56	16.21	91	66	0.723	0.433	9	0	0	0	1569542
	10:30:00	83	59	0.706	0.391	90	0	0	0	1595162	1857	3	31.88	16.16	89	65	0.733	0.424	20	0	0	0	1386191	73	0	14.19	14.4	96	68	0.706	0.453	259	112	0	0	2594827	2164	4	15.56	16.21	89	63	0.708	0.422	34	0	0	0	1569694
	10:39:00	87	63	0.716	0.413	65	0	0	0	1596336	1174	2	31.88	16.16	90	64	0.714	0.426	28	0	0	0	1386278	87	0	14.19	14.4	98	69	0.709	0.463	226	104	0	0	2602156	7329	14	15.56	16.21	100	73	0.727	0.473	788	14	261	82	1572727
	10:48:00	86	61	0.708	0.405	47	0	0	0	1596616	280	1	31.88	16.16	89	65	0.727	0.424	93	0	0	0	1386695	416	1	14.19	14.4	90	63	0.705	0.423	238	127	0	0	2610561	8405	16	15.56	16.21	107	77	0.722	0.505	216	0	0	0	1574840
	10:57:00	83	60	0.723	0.394	605	4	174	52	1598600	1983	4	31.88	16.16	89	66	0.746	0.423	214	0	0	0	1389257	2562	5	14.19	14.4	94	67	0.709	0.444	260	117	0	0	2616003	5442	10	15.56	16.21	111	80	0.719	0.525	162	0	0	0	1575757
	11:06:00	96	71	0.739	0.455	443	0	0	0	1602346	3746	7	31.89	16.16	89	66	0.737	0.424	42	0	0	0	1390689	1432	3	14.19	14.4	94	67	0.72	0.443	249	127	0	0	2621041	5038	9	15.56	16.21	87	61	0.708	0.409	31	0	0	0	1576067
	11:15:00	87	65	0.752	0.414	120	0	0	0	1602891	545	1	31.89	16.16	90	63	0.695	0.424	72	0	0	0	1391172	483	1	14.19	14.4	91	67	0.732	0.433	259	124	0	0	2623549	2508	5	15.56	16.21	83	58	0.702	0.39	32	0	0	0	1576217
	11:24:00	90	65	0.721	0.425	104	0	0	0	1608036	5146	10	31.9	16.16	90	64	0.714	0.424	95	0	0	0	1391813	641	1	14.19	14.4	94	67	0.714	0.443	273	92	0	0	2628344	4795	9	15.56	16.21	86	58	0.671	0.402	12	0	0	0	1576247
	11:33:00	85	62	0.731	0.404	138	0	0	0	1610889	2853	5	31.9	16.16	90	63	0.702	0.423	89	0	0	0	1393041	1228	2	14.19	14.4	94	66	0.7	0.443	245	111	0	0	2641983	13639	25	15.56	16.21	90	60	0.67	0.422	22	0	0	0	1576382
	11:42:00	94	70	0.745	0.446	47	0	0	0	1611065	176	0	31.9	16.16	90	64	0.714	0.425	82	0	0	0	1394617	1576	3	14.19	14.4	93	67	0.72	0.443	383	90	0	0	2649823	7839	15	15.56	16.21	83	59	0.711	0.391	56	0	0	0	1576944
	11:51:00	85	62	0.731	0.404	60	0	0	0	1611455	391	1	31.9	16.16	89	65	0.727	0.423	57	0	0	0	1395694	1077	2	14.19	14.4	98	71	0.725	0.465	776	112	56	8	2655635	5812	11	15.56	16.21	85	59	0.699	0.401	31	0	0	0	1577720
	12:00:00	90	64	0.708	0.425	48	0	0	0	1611761	305	1	31.9	16.16	90	62	0.695	0.423	36	0	0	0	1395867	173	0	14.19	14.4	106	79	0.747	0.506	915	243	196	69	2659324	3689	7	15.56	16.21	90	60	0.667	0.421	158	0	0	0	1579383
	12:09:00	90	62	0.692	0.425	55	0	0	0	1612173	412	1	31.9	16.16	81	58	0.714	0.383	76	0	0	0	1396352	485	1	14.19	14.4	95	71	0.75	0.455	241	0	0	0	2662338	3014	6	15.56	16.21	107	75	0.702	0.504	463	0	2	0	1580712
	12:18:00	88	62	0.703	0.414	62	1	0	0	1614263	2090	4	31.9	16.16	85	61	0.718	0.402	39	0	0	0	1396549	197	0	14.19	14.4	86	67	0.776	0.415	353	0	0	0	2665994	3656	7	15.56	16.21	96	69	0.723	0.453	1188	78	176	52	1583853
	12:27:00	89	65	0.737	0.423	244	2	0	0	1616892	2629	5	32.06	16.16	92	66	0.725	0.435	196	0	0	0	1398241	1693	3	14.26	14.4	91	67	0.737	0.434	255	0	0	0	2668013	2019	4	15.56	16.21	108	81	0.746	0.516	1567	126	172	42	1587416
	12:36:00	108	84	0.781	0.518	967	217	230	82	1620577	3684	7	32.06	16.16	98	73	0.743	0.467	157	0	0	0	1399106	864	2	14.26	14.4	94	67	0.72	0.443	340	0	0	0	2672440	4427	8	15.56	16.21	115	86	0.746	0.546	441	0	0	0	1589654
	12:45:00	102	78	0.764	0.486	192	0	0	0	1621306	729	1	32.06	16.16	95	72	0.751	0.454	104	0	0	0	1400182	1076	2	14.26	14.4	92	65	0.706	0.433	143	0	0	0	2674628	2188	4	15.56	16.21	115	91	0.785	0.555	179	0	0	0	1591701
	12:54:00	109	83	0.76	0.519	1031	263	148	22	1625066	3760	7	32.06	16.16	83	58	0.706	0.391	20	0	0	0	1400316	134	0	14.26	14.4	91	66	0.723	0.433	31	0	0	0	2676904	2276	4	15.56	16.21	90	72	0.8	0.433	36	0	0	0	1592900
	13:03:00	97	76	0.791	0.465	184	0	0	0	1626871	1804	3	32.06	16.16	79	56	0.705	0.373	15	0	0	0	1400394	78	0	14.26	14.4	91	67	0.737	0.434	371	0	0	0	2684892	7989	15	15.56	16.21	95	72	0.764	0.452	25	0	0	0	1592974
	13:12:00	84	67	0.799	0.406	158	0	0	0	1628742	1871	3	32.06	16.16	79	56	0.705	0.372	42	0	0	0	1401706	1312	2	14.26	14.4	102	76	0.743	0.485	586	1	0	0	2689732	4839	9	15.56	16.21	91	68	0.749	0.433	77	0	0	0	1596068
	13:21:00	84	63	0.751	0.4	297	111	1	0	1630471	1729	3	32.06	16.16	81	58	0.707	0.384	167	0	0	0	1403353	1647	3	14.26	14.4	95	70	0.731	0.453	369	0	0	0	2692900	3169	6	15.56	16.21	93	70	0.757	0.442	30	0	0	0	1599601
	13:30:00	92	71	0.776	0.442	940	279	111	47	1632497	2026	4	32.06	16.21	84	59	0.702	0.394	95	0	0	0	1404642	1289	2	14.26	14.4	93	68	0.728	0.443	291	0	0	0	2694505	1605	3	15.56	16.21	97	72	0.741	0.464	61	0	0	0	1599827
	13:39:00	105	85	0.809	0.507	238	0	0	0	1633681	1184	2	32.06	16.21	88	61	0.696	0.415	15	0	0	0	1404730	88	0	14.26	14.4	100	71	0.704	0.474	439	58	42	11	2697835	3330	6	15.56	16.21	89	66	0.738	0.423	471	59	5	3	1602199
	13:48:00	92	77	0.842	0.446	99	0	0	0	1634144	463	1	32.06	16.21	85	59	0.694	0.402	91	0	0	0	1405836	1106	2	14.26	14.4	94	68	0.726	0.444	372	105	38	25	2700804	2969	5	15.57	16.21	94	67	0.714	0.443	993	218	107	29	1604833
	13:57:00	87	75	0.862	0.424	85	0	0	0	1634410	266	0	32.06	16.21	86	60	0.701	0.404	66	0	0	0	1406408	572	1	14.26	14.4	106	78	0.729	0.506	862	622	203	96	2703526	2722	5	15.61	16.21	121	98	0.81	0.587	1218	50	254	42	1607900
	14:06:00	84	69	0.82	0.405	168	0	0	0	1636596	2186	4	32.06	16.21	105	76	0.726	0.498	394	0	38	10	1408700	2292	4	14.26	14.4	111	81	0.731	0.525	1024	579	289	158	2707136	3610	7	15.61	16.21	110	93	0.839	0.537	82	0	0	0	1608365
	14:15:00	86	69	0.806	0.414	98	0	0	0	1638426	1830	3	32.06	16.22	109	80	0.728	0.518	1985	131	583	125	1413320	4621	9	14.26	14.4	119	86	0.721	0.566	1189	407	14	13	2709308	2171	4	15.61	16.21	97	83	0.853	0.475	43	0	0	0	1609345
	14:24:00	84	66	0.786	0.403	67	0	0	0	1639304	878	2	32.06	16.22	106	78	0.73	0.505	1720	46	367	136	1416626	3306	6	14.26	14.44	124	100	0.81	0.598	1047	349	35	7	2711154	1847	3	16	16.43	97	83	0.858	0.474	26	0	0	0	1610201
	14:33:00	104	82	0.793	0.499	1224	396	100	46	1642108	2804	5	32.2	16.32	116	90	0.776	0.558	846	6	91	44	1418424	1798	3	14.31	14.56	121	103	0.852	0.59	1018	62	369	166	2714584	3430	6	16.09	16.43	104	88	0.849	0.507	25	0	0	0	1610449
	14:42:00	107	88	0.825	0.518	475	58	0	0	1643839	1731	3	32.37	16.32	107	88	0.822	0.517	175	0	0	0	1419173	749	1	14.31	14.56	120	103	0.857	0.587	728	0	46	26	2720187	5603	10	16.1	16.43	108	92	0.849	0.527	315	53	0	0	1611427
	14:51:00	114	98	0.862	0.559	988	193	219	60	1648184	4345	8	32.5	16.32	92	76	0.823	0.447	35	0	0	0	1419309	136	0	14.34	14.56	117	99	0.848	0.569	323	0	0	0	2724375	4188	8	16.1	16.43	110	94	0.851	0.537	708	98	15	6	1612995
	15:00:00	120	105	0.87	0.59	1267	467	177	45	1650401	2217	4	32.54	16.64	87	74	0.845	0.426	22	0	0	0	1419688	378	1	14.34	14.57	97	84	0.87	0.475	275	0	0	0	2729805	5430	10	16.1	16.43	115	103	0.893	0.567	1871	120	519	192	1617134
	15:09:00	124	112	0.905	0.611	704	177	146	44	1653270	2869	5	32.8	16.64	91	78	0.855	0.446	4	0	0	0	1419694	6	0	14.34	14.57	99	86	0.863	0.486	302	0	0	0	2735321	5517	10	16.1	16.43	115	104	0.907	0.568	131	0	0	0	1617985
	15:18:00	107	96	0.895	0.526	189	0	0	0	1654773	1502	3	32.8	16.64	94	79	0.84	0.458	51	0	0	0	1420033	339	1	14.34	14.57	101	87	0.86	0.496	155	0	0	0	2739689	4368	8	16.1	16.43	107	96	0.905	0.527	73	0	0	0	1620482
	15:27:00	98	87	0.887	0.484	73	0	0	0	1655024	251	0	32.8	16.64	88	74	0.842	0.427	162	0	11	4	1420733	700	1	14.47	14.57	108	91	0.846	0.525	514	0	0	0	2749295	9606	18	16.11	16.43	102	93	0.91	0.506	29	0	0	0	1621778
	15:36:00	97	86	0.883	0.477	64	0	0	0	1655420	396	1	32.81	16.64	94	78	0.834	0.456	1017	9	240	132	1422876	2143	4	14.55	14.82	93	79	0.853	0.454	107	0	0	0	2750630	1335	2	16.11	16.43	100	92	0.92	0.495	66	0	0	0	1622077
	15:45:00	95	84	0.885	0.466	220	37	0	0	1656263	843	2	32.81	16.64	118	104	0.884	0.581	2532	194	740	154	1429355	6479	12	14.69	14.89	98	80	0.817	0.476	96	0	0	0	2751313	683	1	16.11	16.43	94	86	0.914	0.465	58	0	0	0	1624396
	15:54:00	106	92	0.874	0.519	838	295	20	24	1657629	1366	3	32.97	16.75	118	106	0.899	0.581	1830	102	429	163	1433546	4191	8	14.69	14.97	98	82	0.836	0.475	70	0	0	0	2751773	461	1	16.12	16.43	96	87	0.912	0.474	84	0	0	0	1625907
	16:03:00	117	106	0.909	0.578	450	0	0	0	1659452	1823	3	32.97	16.75	115	105	0.909	0.571	1952	51	339	52	1439214	5668	10	14.71	14.97	94	77	0.824	0.455	326	7	63	13	2754239	2466	5	16.12	16.43	110	103	0.935	0.549	143	0	0	0	1627234
	16:12:00	105	97	0.925	0.519	112	0	0	0	1660548	1096	2	32.97	16.75	109	100	0.917	0.539	2049	55	452	131	1445478	6263	12	14.8	14.97	110	92	0.834	0.537	596	1	0	0	2761483	7244	13	16.12	16.43	106	99	0.933	0.526	1435	109	533	179	1630565
	16:21:00	109	100	0.922	0.54	218	10	0	0	1662535	1987	4	32.97	16.75	115	105	0.909	0.57	187	0	0	0	1446490	1012	2	14.9	14.97	139	119	0.856	0.68	943	78	187	70	2766543	5060	9	16.14	16.69	110	101	0.915	0.546	1260	389	305	195	1633452
	16:30:00	113	105	0.93	0.561	1046	177	200	62	1665221	2686	5	33.13	16.75	103	93	0.899	0.51	58	0	0	0	1447135	645	1	14.9	14.97	127	108	0.852	0.62	1317	294	471	154	2769771	3228	6	16.15	16.69	129	119	0.921	0.64	1454	65	322	120	1636774
	16:39:00	123	113	0.919	0.612	1380	396	234	109	1667430	2209	4	33.52	16.93	106	94	0.891	0.521	706	2	121	54	1448243	1109	2	14.9	15.1	116	100	0.857	0.568	491	9	22	10	2774824	5053	9	16.15	16.69	114	107	0.934	0.569	52	0	0	0	1640005
	16:48:00	128	123	0.961	0.642	1153	341	270	167	1670956	3526	7	33.77	17.1	119	110	0.922	0.591	1308	14	231	56	1451607	3364	6	14.99	15.18	98	79	0.8	0.475	214	0	0	0	2776713	1889	3	16.15	16.69	112	103	0.923	0.556	148	0	0	0	1641505
	16:57:00	135	130	0.968	0.674	2668	535	999	217	1678448	7493	14	33.94	17.1	113	104	0.919	0.56	610	0	0	0	1453287	1680	3	14.99	15.18	92	71	0.774	0.443	177	0	0	0	2780147	3434	6	16.15	16.69	110	100	0.905	0.545	41	0	0	0	1642413
	17:06:00	133	128	0.959	0.666	1384	139	235	137	1682918	4470	8	33.94	17.18	104	98	0.943	0.519	41	0	0	0	1453882	595	1	14.99	15.18	92	71	0.771	0.443	539	1	1	0	2784978	4831	9	16.15	16.69	104	93	0.893	0.514	74	0	0	0	1642927
	17:15:00	135	130	0.963	0.677	673	185	12	2	1684564	1645	3	34.2	17.44	101	96	0.952	0.506	214	0	0	0	1455429	1547	3	15.13	15.18	101	79	0.777	0.485	356	47	22	6	2786730	1752	3	16.15	16.69	105	95	0.906	0.517	48	0	0	0	1643568
	17:24:00	118	114	0.97	0.59	222	0	0	0	1686360	1796	3	34.2	17.44	100	95	0.947	0.5	230	0	0	0	1456774	1345	2	15.26	15.19	128	103	0.803	0.62	1034	335	0	0	2789260	2530	5	16.15	16.69	97	85	0.878	0.474	217	1	6	1	1645181
	17:33:00	114	110	0.966	0.572	64	0	0	0	1686950	590	1	34.2	17.44	108	103	0.953	0.539	1509	139	432	105	1460119	3345	6	15.26	15.25	113	93	0.822	0.547	767	121	105	34	2791440	2179	4	16.33	16.83	103	90	0.87	0.505	1499	143	265	102	1648808
	17:42:00	103	100	0.971	0.517	353	0	0	0	1689513	2563	5	34.2	17.44	112	107	0.951	0.56	1798	117	432	105	1464282	4163	8	15.26	15.25	111	91	0.819	0.538	212	0	0	0	2792561	1122	2	16.33	16.83	134	121	0.902	0.66	2111	394	711	171	1653183
	17:51:00	100	96	0.968	0.499	627	0	0	0	1692625	3112	6	34.2	17.44	127	121	0.952	0.633	898	19	143	59	1466736	2455	5	15.3	15.46	106	91	0.857	0.517	421	0	0	0	2797317	4756	9	16.33	16.83	130	118	0.908	0.641	1468	274	404	144	1658453
	18:00:00	103	100	0.963	0.518	444	2	0	0	1694730	2104	4	34.34	17.44	121	114	0.941	0.601	226	10	41	8	1467626	890	2	15.3	15.46	105	93	0.888	0.518	346	0	0	0	2806476	9159	17	16.33	16.83	130	116	0.899	0.639	1672	220	549	272	1662738
	18:09:00	118	114	0.967	0.589	1485	140	448	135	1699189	4459	8	34.34	17.44	119	114	0.96	0.594	2277	185	938	175	1471718	4092	8	15.34	15.46	107	97	0.905	0.527	610	1	0	0	2813418	6942	13	16.33	16.83	138	131	0.948	0.689	4685	387	1998	391	1671838
	18:18:00	122	120	0.985	0.614	431	115	68	78	1700234	1045	2	34.34	17.98	114	109	0.961	0.57	1000	40	182	63	1474288	2569	5	15.34	15.59	111	100	0.9	0.548	789	21	87	25	2818912	5494	10	16.33	16.83	127	118	0.931	0.631	1415	64	299	79	1676760
	18:27:00	125	125	0.993	0.632	1943	113	345	113	1707185	6951	13	35.07	17.99	128	125	0.972	0.643	1279	82	292	60	1477631	3343	6	15.57	15.69	144	132	0.92	0.714	1645	392	511	172	2823627	4715	9	16.41	16.83	112	104	0.923	0.558	63	0	0	0	1677827
	18:36:00	122	118	0.963	0.612	38	0	0	0	1707374	190	0	35.07	17.99	118	114	0.965	0.589	187	14	55	10	1478408	777	1	15.57	15.69	118	103	0.878	0.577	1148	186	147	48	2829801	6174	11	16.41	16.83	108	99	0.919	0.534	31	0	0	0	1678710
	18:45:00	122	119	0.975	0.614	487	8	59	16	1709676	2301	4	35.27	17.99	107	105	0.983	0.537	145	0	0	0	1479031	623	1	15.57	15.69	114	97	0.851	0.559	330	10	0	0	2832715	2914	5	16.41	16.83	111	100	0.9	0.547	884	184	36	13	1681217
	18:54:00	130	130	0.997	0.656	532	11	61	21	1711628	1952	4	35.27	17.99	111	110	0.984	0.56	171	0	0	0	1479632	600	1	15.58	15.69	110	93	0.841	0.536	704	221	30	10	2835336	2621	5	16.41	16.86	134	127	0.946	0.67	2331	205	399	87	1686506
	19:03:00	117	115	0.983	0.59	118	0	0	0	1712282	654	1	35.27	17.99	122	119	0.975	0.614	2701	163	574	106	1486479	6848	13	15.66	15.79	130	114	0.876	0.64	417	279	0	0	2836294	958	2	16.41	17.24	136	130	0.954	0.681	866	25	158	73	1689877
	19:12:00	109	108	0.988	0.549	274	0	0	0	1713719	1438	3	35.35	17.99	120	115	0.961	0.601	1505	108	544	151	1490438	3959	7	15.66	15.79	121	112	0.929	0.601	1109	107	180	55	2840681	4387	8	16.88	17.44	126	121	0.962	0.629	427	0	1	1	1691404
	19:21:00	106	102	0.968	0.529	258	0	0	0	1716991	3272	6	35.35	17.99	115	107	0.938	0.571	852	8	130	65	1492135	1697	3	15.66	15.89	123	113	0.92	0.61	388	1	0	0	2844312	3631	7	16.88	17.44	111	106	0.948	0.556	44	0	0	0	1691745
	19:30:00	107	107	0.997	0.542	1054	9	147	21	1720090	3099	6	35.47	17.99	120	114	0.944	0.6	438	2	73	60	1492861	725	1	15.66	16.42	123	112	0.911	0.609	678	8	262	82	2847739	3426	6	16.98	17.44	126	120	0.95	0.628	251	0	1	2	1694409
	19:39:00	107	107	0.995	0.542	1488	130	476	128	1724435	4345	8	35.56	18.03	123	117	0.958	0.613	1305	37	199	77	1495401	2541	5	16.04	16.42	123	114	0.927	0.611	227	0	0	0	2850246	2507	5	16.98	17.44	114	107	0.941	0.569	1149	52	243	78	1698318
	19:48:00	122	118	0.97	0.61	1702	212	437	80	1729281	4846	9	36.11	18.19	126	123	0.978	0.631	640	36	127	40	1498425	3024	6	16.13	16.42	121	114	0.947	0.602	303	1	0	0	2852359	2113	4	16.99	17.44	114	107	0.939	0.568	846	278	23	15	1701414
	19:57:00	126	124	0.985	0.633	303	0	0	0	1731223	1942	4	36.11	18.19	108	104	0.967	0.539	155	0	0	0	1499281	856	2	16.15	16.42	122	116	0.954	0.608	900	57	235	64	2856337	3978	7	17	17.45	132	126	0.958	0.659	985	34	265	111	1703786
	20:06:00	124	121	0.974	0.624	649	218	132	38	1732937	1714	3	36.18	18.41	103	100	0.966	0.516	174	0	0	0	1500631	1350	3	16.15	16.42	119	111	0.93	0.592	132	0	0	0	2857870	1533	3	17	17.45	123	116	0.945	0.611	79	0	0	0	1704831
	20:15:00	130	127	0.979	0.654	993	151	226	59	1736003	3066	6	36.72	18.69	112	108	0.97	0.561	82	0	0	0	1501025	394	1	16.15	16.42	110	102	0.927	0.547	150	0	0	0	2859910	2040	4	17	17.45	127	124	0.973	0.64	214	0	0	0	1705711
	20:24:00	130	129	0.988	0.655	408	7	115	23	1738353	2349	4	36.82	18.69	111	109	0.975	0.559	241	0	0	0	1502246	1221	2	16.16	16.42	143	139	0.974	0.716	490	61	31	6	2860975	1065	2	17	17.97	130	125	0.962	0.65	1666	135	689	239	1709634
	20:33:00	122	121	0.993	0.614	79	0	0	0	1738966	613	1	36.82	18.69	118	114	0.967	0.589	558	13	71	14	1503643	1397	3	16.16	16.42	112	106	0.948	0.559	561	10	52	10	2862662	1687	3	17.25	17.97	126	119	0.946	0.628	1603	110	525	267	1713404
	20:42:00	126	125	0.993	0.633	248	1	0	0	1740471	1505	3	36.82	18.69	114	110	0.969	0.57	845	51	115	29	1505741	2099	4	16.19	16.42	103	99	0.954	0.517	320	1	0	0	2864473	1810	3	17.25	17.97	121	112	0.931	0.6	785	164	34	16	1715005
	20:51:00	123	124	1.004	0.622	1119	41	147	36	1743697	3226	6	36.99	18.69	105	104	0.99	0.531	39	0	0	0	1506072	331	1	16.19	16.42	112	106	0.945	0.559	1340	70	247	67	2870734	6262	12	17.32	18	129	128	0.992	0.65	2016	193	436	141	1718481
	21:00:00	106	103	0.976	0.531	510	83	46	7	1745036	1339	2	36.99	18.69	99	96	0.965	0.496	1080	20	134	40	1508488	2416	4	16.19	16.52	125	123	0.984	0.631	1282	123	158	80	2878739	8005	15	17.33	18	120	115	0.963	0.599	190	2	0	0	1719148
	21:09:00	121	122	1.008	0.614	1721	483	544	206	1748666	3631	7	37.4	18.79	112	109	0.978	0.561	2139	26	373	133	1512539	4051	8	16.21	16.65	120	116	0.973	0.6	677	0	0	0	2884478	5738	11	17.33	18	117	114	0.968	0.588	209	0	0	0	1721366
	21:18:00	127	127	0.998	0.642	418	74	45	14	1750114	1447	3	37.41	18.86	115	109	0.956	0.572	1928	68	424	128	1517521	4981	9	16.21	16.65	118	111	0.94	0.588	204	0	29	7	2887550	3072	6	17.34	18	114	110	0.97	0.57	192	12	0	0	1723383
	21:27:00	126	124	0.985	0.631	1348	377	402	98	1754102	3988	7	37.71	19.19	123	117	0.958	0.613	2310	63	682	214	1522310	4789	9	16.27	16.65	108	101	0.939	0.535	322	6	40	6	2889564	2014	4	17.43	18	117	114	0.975	0.589	123	6	1	1	1724926
	21:36:00	130	131	1.007	0.656	989	33	217	85	1761095	6993	13	37.86	19.19	112	106	0.951	0.558	1232	56	234	84	1525052	2742	5	16.33	16.65	139	134	0.968	0.694	1447	60	190	62	2896720	7156	13	17.45	18	123	121	0.982	0.617	673	83	172	49	1727784
	21:45:00	131	133	1.012	0.665	1521	70	459	176	1767382	6287	12	37.86	19.19	120	110	0.922	0.594	1317	53	250	118	1526917	1865	3	16.56	16.69	136	132	0.972	0.683	1236	369	143	36	2898805	2084	4	17.45	18.09	114	114	1	0.577	187	1	0	0	1731248
	21:54:00	127	127	0.998	0.641	1420	174	555	192	1771504	4122	8	37.97	19.19	122	119	0.97	0.613	845	0	0	0	1529896	2978	6	16.56	16.69	132	129	0.979	0.664	863	643	0	0	2900350	1546	3	17.45	18.54	113	112	0.995	0.569	678	82	142	40	1733320
	22:03:00	138	139	1.012	0.697	1658	253	304	49	1775482	3978	7	37.98	19.19	105	103	0.985	0.529	419	0	0	0	1531753	1857	3	16.56	16.69	125	117	0.935	0.621	1171	390	124	47	2903404	3053	6	18	18.69	119	117	0.982	0.599	2510	373	776	246	1738574
	22:12:00	123	117	0.958	0.613	214	3	0	0	1776600	1118	2	37.98	19.19	108	103	0.958	0.538	168	0	0	0	1532927	1174	2	16.56	16.7	122	117	0.957	0.609	909	208	165	77	2907135	3732	7	18.31	18.69	123	122	0.988	0.621	1579	441	437	310	1741648
	22:21:00	116	110	0.947	0.581	121	0	0	0	1777082	482	1	37.98	19.19	104	98	0.943	0.517	882	20	247	101	1534480	1553	3	16.56	16.7	120	114	0.952	0.6	137	0	0	0	2908324	1189	2	18.31	18.69	125	124	0.99	0.63	2032	111	702	351	1746580
	22:30:00	115	111	0.963	0.577	266	63	0	0	1777739	657	1	37.98	19.19	116	114	0.979	0.584	1434	14	333	154	1536654	2174	4	16.65	16.86	119	117	0.984	0.599	181	0	0	0	2910224	1899	4	18.31	18.69	109	105	0.963	0.546	121	0	0	0	1748592
	22:39:00	120	116	0.971	0.601	536	262	77	47	1778830	1091	2	37.98	19.46	124	123	0.994	0.623	1793	103	281	88	1540529	3875	7	16.72	17.01	119	118	0.991	0.6	1036	285	199	57	2914967	4744	9	18.31	18.69	109	106	0.965	0.548	69	0	0	0	1750881
	22:48:00	133	130	0.972	0.669	2478	390	804	216	1785985	7155	13	38.64	19.53	126	122	0.964	0.633	1559	0	36	14	1543882	3353	6	16.83	17.06	118	115	0.977	0.593	275	198	0	0	2918203	3236	6	18.31	18.69	111	108	0.973	0.557	676	87	155	70	1752909
	22:57:00	139	139	1	0.704	458	11	1	0	1787797	1812	3	38.64	19.53	127	121	0.954	0.636	1476	1	171	70	1547499	3617	7	16.83	17.06	111	110	0.99	0.559	439	12	58	17	2919907	1704	3	18.31	18.69	116	110	0.951	0.578	2083	297	638	161	1756892
	23:06:00	126	124	0.99	0.632	1095	9	316	100	1790630	2833	5	38.67	19.53	111	108	0.973	0.559	474	0	0	0	1549781	2282	4	16.83	17.06	115	115	1.004	0.579	773	227	95	30	2924699	4792	9	18.31	18.69	130	126	0.973	0.652	1886	58	415	118	1760960
	23:15:00	131	127	0.972	0.657	1560	188	528	209	1793780	3149	6	38.8	19.53	116	112	0.963	0.582	17	0	0	0	1549827	46	0	16.83	17.06	127	127	0.997	0.641	1920	723	502	143	2931125	6426	12	18.31	18.78	131	131	1	0.662	674	0	0	0	1764597
	23:24:00	122	118	0.963	0.612	937	109	208	89	1796019	2240	4	38.8	19.53	113	108	0.957	0.563	108	0	0	0	1550237	410	1	16.83	17.06	107	104	0.97	0.539	295	305	0	0	2935966	4841	9	18.31	18.78	125	122	0.977	0.628	112	0	0	0	1769408
	23:33:00	116	111	0.95	0.581	278	0	0	0	1797042	1022	2	38.8	19.53	108	104	0.961	0.541	809	16	124	38	1553239	3002	6	16.83	17.06	95	91	0.962	0.475	479	63	27	6	2938593	2626	5	18.31	18.78	115	112	0.97	0.578	48	0	0	0	1769790
	23:42:00	111	103	0.925	0.551	43	0	0	0	1797199	157	0	38.8	19.53	109	102	0.933	0.541	865	8	120	35	1556182	2943	5	16.83	17.06	125	125	0.997	0.631	615	574	0	0	2939700	1108	2	18.31	19.11	120	115	0.959	0.598	0	0	0	0	1769790
	23:51:00	103	92	0.897	0.506	28	0	0	0	1797302	103	0	38.8	19.53	94	88	0.933	0.468	88	0	0	0	1556520	338	1	16.83	17.06	127	126	0.994	0.64	690	622	48	10	2942418	2718	5	18.44	19.46	117	114	0.973	0.587	1819	119	350	102	1774919
2018-05-02	00:00:00	91	82	0.9	0.447	53	0	0	0	1797898	596	1	38.8	19.53	96	89	0.92	0.478	162	0	0	0	1562781	6261	12	16.83	17.06	117	115	0.98	0.59	1251	661	190	50	2946916	4498	8	18.66	19.48	121	120	0.986	0.611	2551	384	1161	306	1780238
	00:09:00	101	89	0.879	0.499	58	0	0	0	1798394	496	1	38.8	19.53	97	85	0.874	0.476	696	2	17	10	1566843	4062	8	16.83	17.13	115	112	0.975	0.578	255	424	0	0	2952987	6071	11	18.66	19.48	124	119	0.957	0.621	1012	412	206	190	1782510
	00:18:00	117	101	0.863	0.571	489	0	89	18	1800328	1934	4	38.82	19.53	113	103	0.906	0.56	852	4	69	25	1568451	1608	3	16.89	17.68	116	112	0.968	0.58	209	95	0	0	2955833	2846	5	18.66	19.48	124	118	0.946	0.62	2056	94	935	362	1786007
	00:27:00	118	102	0.862	0.578	1488	327	406	80	1804700	4372	8	38.82	19.53	125	117	0.938	0.623	2638	49	367	88	1573179	4728	9	17.05	17.68	118	114	0.97	0.589	534	91	1	1	2959052	3219	6	18.66	19.48	126	120	0.955	0.629	2017	147	781	344	1789816
	00:36:00	124	111	0.895	0.609	1175	266	236	108	1807214	2514	5	39.25	19.69	127	118	0.924	0.632	1812	3	4	2	1576512	3332	6	17.05	17.71	120	116	0.968	0.6	517	582	149	64	2962236	3184	6	18.66	19.48	124	119	0.959	0.62	372	51	119	56	1790843
	00:45:00	134	122	0.906	0.665	1008	153	216	101	1809820	2606	5	39.52	19.81	120	110	0.919	0.593	738	0	0	0	1578395	1883	3	17.07	17.71	112	106	0.95	0.558	463	509	150	37	2964352	2116	4	18.77	19.48	132	126	0.949	0.66	126	0	0	0	1793069
	00:54:00	133	123	0.923	0.659	970	2	170	66	1812490	2669	5	39.52	19.81	106	99	0.936	0.529	159	0	0	0	1578972	577	1	17.07	17.71	108	103	0.96	0.539	75	187	0	0	2965745	1393	3	18.78	19.48	112	104	0.923	0.557	87	0	0	0	1795349
	01:03:00	127	118	0.933	0.629	583	12	118	33	1814530	2041	4	39.52	19.81	117	110	0.935	0.584	34	0	0	0	1579431	459	1	17.07	17.71	113	111	0.98	0.569	1157	279	251	88	2970227	4482	8	18.8	19.82	100	92	0.923	0.495	25	0	0	0	1796361
	01:12:00	113	106	0.938	0.563	198	0	0	0	1816038	1508	3	39.52	19.81	112	105	0.935	0.559	536	2	41	8	1582842	3411	6	17.07	17.71	119	117	0.982	0.6	770	582	198	86	2972730	2503	5	18.8	19.82	96	88	0.915	0.475	83	0	0	0	1797344
	01:21:00	109	99	0.909	0.541	62	0	0	0	1816358	320	1	39.52	19.81	110	104	0.941	0.548	1555	91	341	105	1587165	4323	8	17.08	17.71	122	117	0.961	0.611	971	592	252	102	2976671	3941	7	18.8	19.82	108	99	0.916	0.536	110	0	0	0	1797991
	01:30:00	100	93	0.923	0.498	627	0	0	0	1823838	7480	14	39.52	19.81	94	86	0.91	0.467	81	0	0	0	1588328	1163	2	17.08	17.71	128	125	0.983	0.642	1297	473	202	98	2980418	3747	7	18.8	19.82	110	102	0.927	0.547	91	29	0	0	1798706
	01:39:00	99	88	0.884	0.488	120	0	0	0	1828826	4988	9	39.52	19.81	103	94	0.914	0.511	101	0	0	0	1589039	711	1	17.08	17.71	134	132	0.983	0.673	1408	515	122	62	2983369	2950	5	18.8	19.82	117	109	0.932	0.579	2123	144	644	206	1803477
	01:48:00	106	89	0.841	0.517	129	0	0	0	1834185	5358	10	39.52	19.81	101	91	0.902	0.498	10	0	0	0	1589085	46	0	17.08	17.71	129	121	0.934	0.642	925	410	0	0	2984892	1523	3	18.8	19.82	120	111	0.926	0.597	123	3	1	1	1805005
	01:57:00	113	95	0.835	0.551	607	33	94	33	1836786	2602	5	39.52	19.81	108	95	0.886	0.53	250	0	0	0	1589932	846	2	17.19	17.71	132	128	0.97	0.662	937	274	2	0	2986604	1713	3	19.14	20.05	102	92	0.9	0.504	46	0	0	0	1806047
	02:06:00	112	96	0.858	0.55	613	50	146	33	1839157	2371	4	39.94	19.81	107	99	0.922	0.53	1970	101	506	155	1594764	4832	9	17.19	17.71	133	126	0.943	0.664	1259	216	391	171	2989879	3274	6	19.44	20.2	116	99	0.855	0.567	107	0	0	0	1806426
	02:15:00	116	101	0.866	0.57	1904	428	388	137	1843042	3885	7	39.94	19.83	107	97	0.908	0.529	1605	23	411	151	1598234	3470	6	17.19	17.71	132	128	0.966	0.662	1116	76	376	160	2993057	3178	6	19.52	20.2	112	96	0.856	0.548	1478	300	210	62	1809598
	02:24:00	110	95	0.86	0.538	382	0	41	18	1844041	1000	2	39.94	19.83	112	100	0.893	0.551	885	24	138	30	1600001	1767	3	17.33	17.87	134	132	0.983	0.673	1634	179	748	255	2996358	3301	6	19.52	20.2	116	101	0.876	0.568	2432	229	941	286	1814253
	02:33:00	102	89	0.873	0.499	75	0	0	0	1844326	285	1	39.94	19.83	119	109	0.917	0.59	1322	0	99	38	1602922	2920	5	17.64	17.93	128	122	0.946	0.641	1189	2	316	106	3003031	6672	12	19.52	20.2	131	120	0.915	0.649	1594	151	398	172	1817888
	02:42:00	102	84	0.827	0.495	491	0	0	0	1848813	4487	8	39.94	19.83	119	111	0.929	0.592	1331	10	491	156	1606756	3834	7	17.64	17.93	128	124	0.966	0.641	1023	13	296	124	3007227	4196	8	19.52	20.2	123	114	0.925	0.609	1994	94	806	265	1822070
	02:51:00	103	82	0.801	0.496	92	0	0	0	1849734	921	2	39.94	19.83	107	99	0.931	0.53	243	0	0	0	1607672	915	2	17.64	17.93	122	117	0.963	0.609	224	0	0	0	3009039	1812	3	19.52	20.2	118	110	0.93	0.587	758	61	311	129	1823947
	03:00:00	106	83	0.779	0.509	168	0	0	0	1852240	2506	5	39.94	19.83	107	97	0.911	0.529	10	0	0	0	1607694	22	0	17.64	17.93	99	96	0.968	0.495	190	0	0	0	3014893	5855	11	19.52	20.2	118	109	0.923	0.587	135	12	0	0	1824795
	03:09:00	106	80	0.757	0.508	160	0	0	0	1854336	2096	4	39.94	19.83	103	95	0.923	0.51	18	0	0	0	1607729	35	0	17.64	17.93	108	102	0.942	0.537	251	0	0	0	3020310	5417	10	19.52	20.2	116	106	0.913	0.577	19	0	0	0	1825914
	03:18:00	104	77	0.743	0.496	633	140	135	78	1856526	2190	4	39.94	19.9	105	98	0.934	0.522	14	0	0	0	1607776	47	0	17.64	17.93	107	103	0.955	0.537	176	0	0	0	3024382	4072	8	19.52	20.2	111	101	0.91	0.548	39	1	0	0	1826762
	03:27:00	137	111	0.806	0.664	1604	291	492	158	1860563	4037	7	40.13	19.92	109	99	0.903	0.539	99	0	0	0	1609465	1689	3	17.64	17.93	106	100	0.947	0.528	247	0	0	0	3026098	1717	3	19.52	20.2	113	102	0.906	0.558	247	10	53	17	1828264
	03:36:00	126	105	0.836	0.613	997	270	212	66	1862270	1707	3	40.14	20.05	98	90	0.914	0.487	26	0	0	0	1609544	80	0	17.64	17.93	108	103	0.957	0.538	186	0	0	0	3027695	1597	3	19.52	20.2	109	98	0.904	0.537	1015	162	224	49	1831161
	03:45:00	132	115	0.871	0.646	1119	85	365	102	1865844	3574	7	40.32	20.11	100	91	0.905	0.497	316	7	48	17	1610981	1437	3	17.64	17.93	100	95	0.951	0.498	476	0	0	0	3032493	4797	9	19.52	20.2	96	85	0.881	0.473	70	0	0	0	1831771
	03:54:00	133	118	0.885	0.654	853	4	35	15	1868677	2832	5	40.49	20.11	105	96	0.917	0.519	2199	23	396	107	1616089	5108	9	17.64	17.93	99	94	0.951	0.495	130	0	0	0	3035246	2753	5	19.52	20.2	105	91	0.87	0.516	15	0	0	0	1831878
	04:03:00	128	113	0.882	0.63	287	0	0	0	1870413	1737	3	40.49	20.11	105	93	0.889	0.517	936	0	0	0	1619556	3466	6	17.64	17.93	97	93	0.956	0.486	868	123	103	22	3042114	6868	13	19.52	20.2	105	90	0.857	0.516	14	0	0	0	1832053
	04:12:00	102	87	0.852	0.496	176	0	0	0	1871987	1574	3	40.49	20.11	95	84	0.889	0.468	111	0	0	0	1620258	702	1	17.64	17.93	150	149	0.995	0.756	921	96	153	53	3046643	4529	8	19.52	20.2	101	87	0.863	0.494	29	0	0	0	1832254
	04:21:00	105	92	0.877	0.517	83	0	0	0	1873882	1895	4	40.49	20.11	96	81	0.842	0.466	35	0	0	0	1620467	209	0	17.64	17.93	106	100	0.947	0.528	238	1	0	0	3053134	6491	12	19.52	20.2	102	84	0.828	0.495	29	0	0	0	1832382
	04:30:00	100	84	0.839	0.488	191	0	0	0	1875738	1855	3	40.49	20.11	92	76	0.826	0.446	47	0	0	0	1621216	749	1	17.64	17.93	97	93	0.956	0.487	226	0	0	0	3055655	2520	5	19.52	20.2	102	84	0.82	0.495	21	0	0	0	1832512
	04:39:00	100	81	0.807	0.486	69	0	0	0	1876897	1160	2	40.49	20.11	94	76	0.806	0.455	18	0	0	0	1621271	55	0	17.64	17.93	87	83	0.951	0.434	220	0	0	0	3061041	5386	10	19.52	20.2	102	84	0.818	0.495	118	0	0	0	1832898
	04:48:00	103	81	0.784	0.496	14	0	0	0	1877347	450	1	40.49	20.11	102	79	0.782	0.489	609	35	168	36	1622593	1322	2	17.64	17.93	86	77	0.892	0.424	216	0	0	0	3065495	4454	8	19.52	20.2	104	80	0.768	0.496	1749	329	664	161	1836977
	04:57:00	104	78	0.751	0.495	69	0	0	0	1877564	217	0	40.49	20.11	108	85	0.787	0.519	1674	49	275	63	1626027	3434	6	17.64	17.93	96	86	0.895	0.476	160	0	0	0	3070570	5076	9	19.52	20.2	113	92	0.817	0.546	2874	493	1219	276	1843562
	05:06:00	104	79	0.756	0.496	40	0	0	0	1877709	145	0	40.49	20.11	86	67	0.785	0.413	239	0	0	0	1629336	3309	6	17.64	17.93	94	86	0.914	0.465	165	0	0	0	3072321	1751	3	19.52	20.2	115	93	0.811	0.557	806	66	113	37	1845441
	05:15:00	104	80	0.773	0.498	1034	195	314	80	1880931	3222	6	40.49	20.11	85	64	0.755	0.405	71	0	0	0	1630545	1209	2	17.64	17.93	92	82	0.883	0.455	1001	327	25	4	3074442	2121	4	19.54	20.21	100	80	0.798	0.485	791	115	246	81	1847454
	05:24:00	130	106	0.812	0.63	1295	243	330	105	1884798	3867	7	40.49	20.11	87	65	0.749	0.415	143	0	0	0	1632530	1985	4	17.64	17.93	121	108	0.892	0.599	855	408	0	0	3075956	1514	3	19.54	20.48	109	86	0.782	0.526	230	48	0	0	1848293
	05:33:00	120	98	0.815	0.581	668	156	144	36	1887465	2667	5	40.62	20.11	87	66	0.762	0.415	35	0	0	0	1633078	548	1	17.64	17.93	129	120	0.931	0.64	548	174	4	3	3076928	972	2	19.76	20.83	101	80	0.79	0.485	1104	57	259	97	1850604
	05:42:00	111	89	0.802	0.537	210	3	46	7	1888229	765	1	40.62	20.11	85	62	0.731	0.405	73	0	0	0	1633605	527	1	17.64	17.93	135	128	0.952	0.672	1766	93	774	229	3081070	4142	8	19.95	20.86	90	70	0.779	0.432	608	14	12	13	1852086
	05:51:00	92	73	0.788	0.444	19	0	0	0	1888289	59	0	40.62	20.11	86	61	0.714	0.406	69	0	0	0	1634265	660	1	17.64	17.93	128	123	0.957	0.641	1556	21	596	223	3086369	5300	10	19.95	20.86	91	68	0.746	0.434	18	0	0	0	1852362
	06:00:00	93	71	0.763	0.444	25	0	0	0	1890284	1995	4	40.62	20.11	88	63	0.722	0.415	930	3	44	18	1635865	1600	3	17.64	17.93	126	119	0.939	0.629	1431	20	635	220	3090399	4030	7	19.95	20.86	95	71	0.748	0.452	20	0	0	0	1852429
	06:09:00	108	82	0.755	0.517	98	0	0	0	1890695	411	1	40.62	20.11	97	76	0.779	0.466	807	2	0	0	1637008	1143	2	17.64	18.57	119	110	0.928	0.589	553	44	0	0	3093235	2835	5	19.95	20.86	93	69	0.743	0.443	31	0	2	1	1852900
	06:18:00	98	74	0.758	0.468	46	0	0	0	1891010	315	1	40.62	20.11	108	93	0.864	0.529	1588	16	295	96	1639923	2915	5	17.88	18.78	114	108	0.948	0.568	191	0	0	0	3094395	1160	2	19.95	20.86	89	65	0.726	0.423	43	0	0	0	1853261
	06:27:00	94	69	0.742	0.445	51	0	0	0	1892171	1161	2	40.62	20.11	111	100	0.906	0.548	1688	2	0	0	1642739	2816	5	17.97	18.78	100	93	0.928	0.495	135	0	0	0	3097642	3247	6	19.96	20.86	91	66	0.729	0.433	54	0	1	0	1853477
	06:36:00	89	65	0.727	0.424	98	0	0	0	1893489	1318	2	40.62	20.11	111	102	0.914	0.55	1595	24	167	58	1646289	3550	7	18.04	18.78	100	91	0.909	0.496	192	0	0	0	3100488	2846	5	19.96	20.86	94	67	0.709	0.444	62	0	1	0	1854186
	06:45:00	94	67	0.717	0.444	68	0	0	0	1893807	318	1	40.62	20.11	117	108	0.919	0.582	2125	49	447	136	1651356	5067	9	18.04	18.78	98	90	0.922	0.485	186	0	0	0	3101347	860	2	19.96	20.86	98	68	0.693	0.462	80	5	0	0	1856208
	06:54:00	90	63	0.698	0.424	116	0	0	0	1894882	1075	2	40.62	20.11	112	104	0.922	0.558	266	0	0	0	1652298	942	2	18.04	18.78	96	90	0.941	0.476	175	0	0	0	3102992	1644	3	19.96	20.86	94	67	0.714	0.443	121	4	0	0	1857936
	07:03:00	90	64	0.717	0.424	64	0	0	0	1895752	870	2	40.62	20.11	97	88	0.901	0.48	6	0	0	0	1652345	47	0	18.04	18.78	98	92	0.945	0.487	178	0	0	0	3114462	11471	21	19.96	20.86	91	66	0.732	0.432	1	1	0	0	1857939
	07:12:00	90	64	0.711	0.424	86	0	0	0	1896892	1140	2	40.62	20.11	96	88	0.914	0.476	11	0	0	0	1652384	40	0	18.04	18.78	94	87	0.926	0.465	672	0	0	0	3132509	18047	33	19.96	20.86	89	64	0.723	0.422	10	2	0	0	1857993
	07:21:00	94	68	0.72	0.444	95	0	0	0	1899498	2606	5	40.62	20.11	98	89	0.902	0.485	54	0	0	0	1653569	1185	2	18.04	18.78	92	84	0.922	0.454	372	0	0	0	3141911	9402	17	19.96	20.86	89	64	0.723	0.422	96	3	0	0	1858509
	07:30:00	99	69	0.697	0.465	288	2	53	15	1903739	4241	8	40.64	20.11	96	89	0.92	0.477	11	0	0	0	1653596	26	0	18.04	18.78	94	84	0.885	0.465	515	0	76	20	3145952	4041	7	19.96	20.86	94	66	0.697	0.444	60	0	0	0	1858960
	07:39:00	102	74	0.725	0.485	415	2	22	2	1906229	2490	5	40.71	20.11	103	94	0.911	0.508	77	0	0	0	1654597	1001	2	18.04	18.78	105	93	0.888	0.518	655	0	0	0	3150546	4594	9	19.96	20.86	96	66	0.69	0.454	18	0	0	0	1859023
	07:48:00	102	75	0.734	0.484	300	0	0	0	1908015	1786	3	40.71	20.11	101	91	0.905	0.498	310	0	6	3	1656477	1880	3	18.05	18.78	90	81	0.896	0.444	165	0	0	0	3151410	864	2	19.97	20.86	92	65	0.708	0.433	67	1	0	0	1861554
	07:57:00	83	61	0.74	0.395	62	0	0	0	1911751	3736	7	40.71	20.11	94	87	0.917	0.468	1493	19	493	204	1660879	4402	8	18.1	18.78	92	83	0.895	0.455	159	0	0	0	3152477	1067	2	19.97	20.86	87	63	0.729	0.412	40	45	0	0	1862116
	08:06:00	75	58	0.767	0.359	254	0	0	0	1917612	5862	11	40.71	20.11	102	95	0.931	0.509	775	14	59	17	1662960	2081	4	18.1	18.78	94	84	0.893	0.465	695	82	17	1	3154251	1774	3	20.02	21.31	98	70	0.714	0.464	28	0	0	0	1863052
	08:15:00	80	60	0.746	0.381	172	0	0	0	1918951	1339	2	40.71	20.11	92	83	0.897	0.456	35	0	0	0	1663509	549	1	18.1	18.78	149	142	0.95	0.746	987	68	318	86	3156703	2452	5	20.14	21.42	85	60	0.702	0.4	30	0	0	0	1866736
	08:24:00	90	66	0.73	0.426	58	0	0	0	1919890	939	2	40.71	20.11	90	78	0.861	0.443	53	0	0	0	1666860	3351	6	18.1	18.78	127	117	0.924	0.629	1126	227	124	72	3160437	3734	7	20.14	21.42	85	60	0.705	0.401	196	0	0	0	1870058
	08:33:00	92	66	0.722	0.436	85	0	0	0	1921575	1685	3	40.71	20.11	89	77	0.867	0.434	49	0	0	0	1667133	273	1	18.1	18.78	123	113	0.914	0.61	1383	35	557	200	3164110	3674	7	20.21	21.42	92	64	0.703	0.432	165	3	0	0	1872273
	08:42:00	87	64	0.739	0.414	34	0	0	0	1921720	145	0	40.71	20.11	91	79	0.871	0.447	174	0	0	0	1667955	822	2	18.1	18.78	121	110	0.908	0.601	1530	20	575	185	3168484	4374	8	20.21	21.42	93	67	0.723	0.442	166	23	1	0	1873529
	08:51:00	88	63	0.722	0.415	109	0	0	0	1922356	635	1	40.71	20.11	96	82	0.861	0.468	133	0	0	0	1669351	1396	3	18.1	18.78	117	108	0.923	0.582	846	0	0	0	3174536	6053	11	20.21	21.42	104	77	0.742	0.494	721	55	142	34	1876212
	09:00:00	86	59	0.691	0.404	139	0	0	0	1925280	2925	5	40.71	20.11	98	81	0.832	0.476	90	0	0	0	1669737	386	1	18.1	18.78	102	95	0.935	0.508	318	0	0	0	3177278	2742	5	20.21	21.42	108	82	0.758	0.515	1727	125	434	127	1880316
	09:09:00	103	75	0.736	0.487	720	36	87	30	1928178	2898	5	40.71	20.11	102	85	0.835	0.495	120	0	0	0	1670328	592	1	18.1	18.78	102	95	0.932	0.507	174	0	0	0	3178284	1006	2	20.22	21.42	101	77	0.764	0.483	81	25	0	0	1880783
	09:18:00	108	83	0.768	0.517	1530	288	414	98	1932108	3930	7	40.71	20.11	85	72	0.85	0.416	111	0	0	0	1671409	1081	2	18.1	18.78	104	95	0.912	0.516	280	0	0	0	3187316	9032	17	20.22	21.42	99	73	0.733	0.473	98	16	0	0	1881850
	09:27:00	105	83	0.792	0.506	465	0	0	0	1934191	2083	4	40.71	20.11	85	72	0.84	0.416	91	0	0	0	1673446	2038	4	18.1	18.78	104	94	0.898	0.515	215	0	0	0	3196286	8970	17	20.22	21.42	91	64	0.706	0.432	10	0	0	0	1881894
	09:36:00	89	68	0.769	0.425	26	0	0	0	1934276	85	0	40.71	20.11	92	71	0.776	0.442	83	0	0	0	1678671	5224	10	18.1	18.78	100	92	0.923	0.495	174	0	0	0	3205355	9069	17	20.22	21.42	89	64	0.717	0.422	28	0	0	0	1882415
	09:45:00	89	65	0.727	0.424	18	0	0	0	1934344	69	0	40.71	20.11	93	72	0.776	0.445	29	0	0	0	1678976	305	1	18.1	18.78	102	94	0.921	0.508	84	0	0	0	3205990	635	1	20.22	21.42	87	62	0.714	0.411	34	0	0	0	1884133
	09:54:00	90	63	0.705	0.423	44	0	0	0	1936894	2549	5	40.71	20.11	91	72	0.791	0.438	38	0	0	0	1682940	3964	7	18.1	18.78	102	93	0.91	0.507	152	0	0	0	3210953	4963	9	20.22	21.42	89	63	0.708	0.422	36	0	0	0	1884527
	10:03:00	92	66	0.719	0.435	213	0	0	0	1939380	2486	5	40.71	20.11	91	70	0.776	0.436	123	0	0	0	1684805	1866	3	18.1	18.78	102	92	0.9	0.505	351	0	0	0	3223996	13044	24	20.22	21.42	96	68	0.714	0.453	26	3	0	0	1884762
	10:12:00	90	64	0.708	0.424	195	0	0	0	1944187	4808	9	40.71	20.11	91	70	0.766	0.437	40	0	0	0	1685116	311	1	18.1	18.78	101	90	0.89	0.498	233	0	0	0	3228053	4056	8	20.22	21.42	98	68	0.693	0.463	58	0	0	0	1887994
	10:21:00	90	63	0.708	0.423	106	0	0	0	1945611	1423	3	40.71	20.11	94	71	0.76	0.447	45	0	0	0	1685242	126	0	18.1	18.78	101	88	0.868	0.497	356	0	0	0	3232631	4578	8	20.22	21.42	96	67	0.692	0.453	72	0	0	0	1890353
	10:30:00	87	64	0.736	0.413	113	0	0	0	1947785	2174	4	40.71	20.11	88	69	0.785	0.423	7	0	0	0	1685266	23	0	18.1	18.78	101	87	0.855	0.495	276	0	0	0	3237046	4415	8	20.22	21.42	96	67	0.703	0.453	12	0	0	0	1890390
	10:39:00	87	64	0.732	0.414	62	0	0	0	1948342	557	1	40.71	20.11	94	75	0.797	0.454	14	0	0	0	1685296	30	0	18.1	18.78	104	89	0.854	0.507	875	0	54	16	3245703	8657	16	20.23	21.42	90	63	0.705	0.424	33	0	0	0	1892289
	10:48:00	91	63	0.692	0.426	55	0	0	0	1948577	235	0	40.71	20.11	93	71	0.769	0.443	26	0	0	0	1685412	117	0	18.1	18.78	101	88	0.871	0.495	520	0	0	0	3251859	6156	11	20.23	21.42	89	62	0.697	0.421	48	0	0	0	1893657
	10:57:00	89	64	0.724	0.422	99	0	0	0	1948939	361	1	40.71	20.11	91	69	0.756	0.436	19	0	0	0	1685485	73	0	18.1	18.78	100	85	0.852	0.486	153	0	0	0	3253447	1589	3	20.23	21.42	94	65	0.692	0.442	22	0	0	0	1893788
	11:06:00	94	66	0.699	0.444	114	0	0	0	1950034	1095	2	40.71	20.11	97	75	0.77	0.466	948	6	38	3	1687977	2493	5	18.11	18.78	99	84	0.841	0.484	168	0	0	0	3253983	535	1	20.23	21.42	94	65	0.689	0.442	51	0	0	0	1894013
	11:15:00	89	64	0.721	0.423	146	0	0	0	1952202	2168	4	40.71	20.11	93	73	0.788	0.447	440	2	52	5	1689970	1993	4	18.11	18.78	98	81	0.822	0.475	210	0	0	0	3267130	13147	24	20.23	21.42	98	70	0.712	0.464	185	5	3	3	1894932
	11:24:00	89	65	0.727	0.424	112	0	0	0	1953912	1710	3	40.71	20.11	101	79	0.779	0.486	130	0	0	0	1691756	1786	3	18.11	18.78	101	79	0.78	0.486	181	0	0	0	3269889	2759	5	20.23	21.42	102	74	0.73	0.484	1178	251	432	168	1898042
	11:33:00	87	63	0.719	0.414	109	0	0	0	1958113	4200	8	40.71	20.11	86	66	0.769	0.414	21	0	0	0	1691825	69	0	18.11	18.78	97	76	0.788	0.464	502	0	0	0	3284352	14463	27	20.23	21.42	108	80	0.739	0.515	1133	140	98	29	1900982
	11:42:00	90	64	0.711	0.425	100	0	0	0	1961668	3556	7	40.71	20.11	85	63	0.745	0.404	18	0	0	0	1691887	62	0	18.11	18.78	96	76	0.788	0.464	50	0	0	0	3291089	6737	12	20.23	21.42	90	69	0.767	0.432	61	3	0	0	1901364
	11:51:00	92	66	0.71	0.437	82	0	0	0	1962240	572	1	40.71	20.11	89	66	0.743	0.422	9	0	0	0	1691911	24	0	18.11	18.78	96	76	0.785	0.464	217	0	0	0	3295300	4212	8	20.23	21.42	89	66	0.741	0.423	6	0	0	0	1901391
	12:00:00	89	63	0.708	0.422	77	0	0	0	1963008	768	1	40.71	20.11	94	71	0.754	0.447	78	0	0	0	1692911	1000	2	18.11	18.78	109	85	0.779	0.526	1123	13	108	22	3301439	6138	11	20.23	21.42	89	64	0.723	0.422	59	0	0	0	1904055
	12:09:00	94	68	0.726	0.444	341	0	70	9	1966977	3969	7	40.72	20.11	93	71	0.76	0.447	70	0	0	0	1693805	893	2	18.11	18.78	108	84	0.776	0.517	465	0	59	17	3305128	3689	7	20.23	21.42	92	63	0.688	0.431	324	0	0	0	1906241
	12:18:00	101	74	0.735	0.478	326	0	0	0	1969015	2038	4	40.76	20.11	91	67	0.734	0.432	212	0	0	0	1697082	3278	6	18.11	18.78	98	78	0.792	0.474	179	0	0	0	3305799	671	1	20.23	21.42	94	64	0.681	0.443	212	2	0	0	1908282
	12:27:00	101	77	0.759	0.485	1531	300	395	145	1973302	4287	8	40.76	20.11	93	69	0.745	0.444	27	0	0	0	1697746	664	1	18.11	18.78	95	73	0.776	0.454	483	0	0	0	3314839	9041	17	20.24	21.42	85	59	0.686	0.402	41	0	0	0	1908938
	12:36:00	116	91	0.786	0.557	1152	216	261	92	1976943	3641	7	41.04	20.12	94	69	0.732	0.447	49	0	0	0	1698028	282	1	18.11	18.78	97	72	0.741	0.464	302	0	0	0	3320554	5715	11	20.24	21.42	85	59	0.686	0.401	61	0	0	0	1909521
	12:45:00	109	88	0.808	0.529	428	0	0	0	1979843	2900	5	41.04	20.12	91	67	0.728	0.434	149	0	0	0	1698752	725	1	18.11	18.78	105	76	0.727	0.496	323	0	0	0	3331092	10538	20	20.24	21.42	87	61	0.693	0.411	111	5	3	0	1909979
	12:54:00	99	79	0.793	0.478	272	0	0	0	1982281	2439	5	41.04	20.12	97	75	0.767	0.466	336	9	53	9	1700352	1600	3	18.11	18.78	102	75	0.738	0.484	415	0	0	0	3340030	8938	17	20.24	21.42	102	73	0.717	0.484	402	47	74	43	1912378
	13:03:00	89	68	0.766	0.425	94	0	0	0	1982787	505	1	41.04	20.12	94	69	0.739	0.445	127	0	0	0	1701423	1070	2	18.11	18.78	98	71	0.725	0.465	256	0	0	0	3347009	6979	13	20.24	21.42	107	75	0.707	0.504	1491	331	431	96	1915415
	13:12:00	91	70	0.769	0.434	84	0	0	0	1983438	651	1	41.04	20.12	89	65	0.733	0.424	22	0	0	0	1701497	75	0	18.11	18.78	95	70	0.739	0.453	243	0	0	0	3362173	15164	28	20.24	21.42	108	79	0.729	0.515	1575	395	379	115	1918621
	13:21:00	89	67	0.753	0.423	63	0	0	0	1984160	722	1	41.04	20.12	90	63	0.702	0.425	90	0	0	0	1702570	1073	2	18.11	18.78	102	76	0.748	0.485	458	0	0	0	3368767	6594	12	20.24	21.42	113	89	0.791	0.544	157	2	0	0	1920486
	13:30:00	87	65	0.745	0.415	86	0	0	0	1984487	327	1	41.04	20.12	88	62	0.703	0.415	58	0	0	0	1703870	1301	2	18.11	18.78	101	78	0.766	0.485	450	9	64	15	3374391	5625	10	20.24	21.42	95	79	0.83	0.464	30	0	0	0	1920694
	13:39:00	85	62	0.724	0.405	413	0	0	0	1986635	2148	4	41.04	20.12	90	64	0.711	0.426	53	0	0	0	1705099	1229	2	18.11	18.78	97	75	0.772	0.464	175	0	0	0	3383547	9156	17	20.24	21.42	86	73	0.848	0.421	78	0	0	0	1922777
	13:48:00	93	70	0.754	0.445	446	75	0	0	1989348	2713	5	41.04	20.21	88	62	0.706	0.415	78	0	0	0	1706812	1714	3	18.11	18.78	95	71	0.739	0.454	116	0	0	0	3388654	5106	9	20.24	21.42	91	75	0.824	0.444	76	0	0	0	1927905
	13:57:00	108	84	0.784	0.518	1552	323	501	92	1994443	5095	9	41.04	20.23	90	65	0.727	0.425	823	15	162	73	1709748	2936	5	18.12	18.78	96	70	0.731	0.455	280	0	0	0	3396347	7693	14	20.24	21.42	95	81	0.853	0.463	196	0	0	0	1929427
	14:06:00	105	84	0.798	0.508	81	0	0	0	1994803	360	1	41.04	20.23	114	91	0.796	0.55	1644	79	364	53	1713595	3847	7	18.13	18.78	96	71	0.739	0.455	278	0	0	0	3401413	5066	9	20.25	21.42	100	82	0.822	0.484	105	0	0	0	1930641
	14:15:00	90	72	0.801	0.435	24	0	0	0	1994883	80	0	41.04	20.23	107	90	0.841	0.52	470	0	0	0	1715973	2378	4	18.14	18.78	98	70	0.717	0.463	552	1	16	2	3407457	6044	11	20.25	21.42	93	77	0.83	0.454	55	0	0	0	1931262
	14:24:00	89	67	0.759	0.424	122	0	0	0	2003435	8553	16	41.04	20.23	100	83	0.828	0.488	116	0	0	0	1717003	1030	2	18.14	18.78	153	126	0.823	0.743	643	49	2	2	3408743	1286	2	20.26	21.48	91	76	0.836	0.443	181	3	0	0	1933682
	14:33:00	91	70	0.769	0.434	262	0	0	0	2006428	2992	6	41.08	20.23	86	70	0.809	0.416	27	0	0	0	1717364	361	1	18.14	18.78	111	90	0.807	0.538	1460	198	534	176	3412949	4206	8	20.27	21.48	104	86	0.821	0.505	1118	360	350	123	1936443
[truncated: 57 more columns]

## Sheet: FVBAnt_fasting_experiment
			180510_Rik1KO_3.meres_tap nelkul	Exp001	TX001	TX002	TX003
				TSE PhenoMaster V6.3.3 (2017-5070 Mouse)
			Box	Animal No.	Weight [g]	Text1	Text2	Text3
			1	1001	26.4	Rik -/-	Text2-1	Text3-1
			2	1005	25.5	FVB/Ant	Text2-2	Text3-2
			3	1002	28.3	Rik -/-	Text2-3	Text3-3
			4	1006	26.7	FVB/Ant	Text2-4	Text3-4
			5	1003	28.3	Rik -/-	Text2-5	Text3-5
			6	1007	26.1	FVB/Ant	Text2-6	Text3-6
			7	1004	26.3	Rik -/-	Text2-7	Text3-7
			8	1008	26.3	FVB/Ant	Text2-8	Text3-8
	1_KO		5_FVB/Ant	6_FVB/Ant	7_FVB/Ant	8_FVB/Ant	1_KO	2_KO	3_KO	4_KO	5_FVB/Ant	6_FVB/Ant	7_FVB/Ant	8_FVB/Ant	1_KO	2_KO	3_KO	4_KO	5_FVB/Ant	6_FVB/Ant	7_FVB/Ant	8_FVB/Ant	1_KO	2_KO	3_KO	4_KO	5_FVB/Ant	6_FVB/Ant	7_FVB/Ant	8_FVB/Ant	1_KO	2_KO	3_KO	4_KO	5_FVB/Ant	6_FVB/Ant	7_FVB/Ant	8_FVB/Ant	1_KO	2_KO	3_KO	4_KO	5_FVB/Ant	6_FVB/Ant	7_FVB/Ant	8_FVB/Ant	1_KO	2_KO	3_KO
Date	Time	Events
			CenA	CenA	CenA	CenA	CenA	CenA	CenA	CenA	CenF	CenF	CenF	CenF	CenF	CenF	CenF	CenF	DistD	DistD	DistD	DistD	DistD	DistD	DistD	DistD	DistK	DistK	DistK	DistK	DistK	DistK	DistK	DistK	DistK	DistK	DistK	DistK	DistK	DistK	DistK	DistK	Drink	Drink	Drink	Drink	Drink	Drink	Drink
Stop			[Cnts]	[Cnts]	[Cnts]	[Cnts]	[Cnts]	[Cnts]	[Cnts]	[Cnts]	[Cnts]	[Cnts]	[Cnts]	[Cnts]	[Cnts]	[Cnts]	[Cnts]	[Cnts]	[cm]	[cm]	[cm]	[cm]	[cm]	[cm]	[cm]	[cm]	[cm]	[cm]	[cm]	[cm]	[cm]	[cm]	[cm]	[cm]	[cm]	[cm]	[cm]	[cm]	[cm]	[cm]	[cm]	[cm]	[ml]	[ml]	[ml]	[ml]	[ml]	[ml]	[ml]
	15:55:00		0	0	0	0	272	0	0	0	0	0	0	0	122	0	0	0	1758	0	12530	30265	4586	2874	7126	3720	34622	17101	44425	196456	34633	34335	50867	49601	0	0	0	0	0	0	0	0	0.15	0.08	0.41	0.13	0.33	0.11	1.5
	16:04:00		0	0	0	0	0	0	0	0	0	0	0	0	0	0	0	0	869	26	3859	27929	3215	0	4688	3803	35492	17127	48283	224385	37848	34335	55554	53403	870	26	3858	27929	3215	0	4687	3802	0.15	0.09	0.41	0.13	0.33	0.11	1.5
	16:13:00		0	80	0	0	0	0	0	0	0	19	0	0	0	0	0	0	2432	1177	7071	28662	503	23	6115	3465	37923	18304	55354	253047	38351	34357	61669	56868	3301	1203	10929	56591	3718	22	10802	7267	0.15	0.14	0.51	0.13	0.33	0.11	1.5
	16:22:00		0	160	0	156	0	0	0	0	0	98	0	45	0	0	0	0	895	2911	7264	22948	490	0	7977	3698	38818	21215	62618	275995	38841	34357	69646	60566	4196	4114	18193	79539	4208	22	18779	10965	0.15	0.14	0.51	0.13	0.33	0.11	1.5
	16:31:00		0	389	0	295	0	0	120	0	0	253	0	72	0	0	44	0	719	3361	8310	20805	4476	0	8878	3098	39536	24576	70928	296800	43318	34357	78524	63663	4914	7475	26503	100344	8685	22	27657	14062	0.15	0.14	0.51	0.21	0.33	0.11	1.5
	16:40:00		0	393	59	255	0	0	9	0	0	267	14	60	0	0	2	0	473	3251	4377	25228	456	1226	7594	3158	40009	27827	75304	322028	43774	35584	86118	66821	5387	10726	30879	125572	9141	1249	35251	17220	0.15	0.19	0.51	0.24	0.33	0.11	1.5
	16:49:00		0	92	164	47	1	0	0	1	0	40	53	11	0	0	0	0	765	1884	4790	27544	5197	7999	5180	10801	40774	29711	80095	349572	48971	43583	91298	77621	6152	12610	35670	153116	14338	9248	40431	28020	0.15	0.2	0.51	0.24	0.33	0.11	1.5
	16:58:00		0	0	423	0	57	0	0	0	0	0	186	0	39	0	0	0	2853	112	5847	30505	7652	4291	4945	9532	43627	29823	85942	380078	56622	47874	96243	87153	9005	12722	41517	183622	21989	13539	45376	37552	0.22	0.2	0.51	0.24	0.33	0.11	1.6
	17:07:00		0	0	263	0	32	0	0	0	0	0	151	0	6	0	0	0	2213	1219	3926	30935	2385	1907	6427	3965	45840	31042	89868	411012	59007	49781	102670	91118	11218	13941	45443	214556	24374	15446	51803	41517	0.22	0.2	0.51	0.24	0.33	0.11	1.6
	17:16:00		623	0	365	0	0	0	1	0	221	0	146	0	0	0	0	0	5767	483	3808	29603	461	6466	7229	3600	51607	31525	93677	440615	59468	56247	109899	94718	16985	14424	49252	244159	24835	21912	59032	45117	0.22	0.2	0.51	0.24	0.33	0.12	1.6
	17:25:00		549	0	48	0	0	0	232	0	175	0	29	0	0	0	63	0	6321	24	6968	31107	898	580	8615	6304	57928	31549	100644	471722	60366	56827	118514	101022	23306	14448	56219	275266	25733	22492	67647	51421	0.22	0.2	0.51	0.24	0.33	0.13	1.6
	17:34:00		398	70	0	0	0	0	483	168	121	17	0	0	0	0	160	53	6039	2731	3222	31486	2581	1917	8166	11804	63967	34280	103866	503208	62947	58744	126680	112825	29345	17179	59441	306752	28314	24409	75813	63224	0.22	0.21	0.51	0.24	0.33	0.13	1.6
	17:43:00		415	0	0	0	368	0	254	55	139	0	0	0	93	0	85	18	6548	1860	2441	18510	6595	5961	8997	14914	70516	36140	106307	521718	69542	64705	135677	127739	35894	19039	61882	325262	34909	30370	84810	78138	0.22	0.56	0.51	0.24	0.33	0.13	1.6
	17:52:00		593	539	0	207	546	0	0	0	119	232	0	45	157	0	0	0	8429	4911	552	27592	5883	8432	7604	5480	78945	41051	106860	549310	75425	73137	143281	133219	44323	23950	62435	352854	40792	38802	92414	83618	0.22	0.56	0.51	0.24	0.33	0.13	1.6
	18:01:00		446	351	0	504	371	0	0	0	110	161	0	91	131	0	0	0	6586	3329	511	31719	4863	145	5708	6910	85531	44380	107371	581029	80288	73282	148989	140128	50909	27279	62946	384573	45655	38947	98122	90527	0.22	0.56	0.51	0.24	0.65	0.14	1.6
	18:10:00		1035	604	46	865	761	0	16	0	160	133	10	132	215	0	4	0	10796	6174	2572	43701	8428	320	13853	4063	96327	50555	109943	624730	88715	73602	162842	144192	61705	33454	65518	428274	54082	39267	111975	94591	0.22	0.56	0.51	0.26	0.69	0.15	1.6
	18:19:00		527	397	142	815	345	0	352	0	86	142	38	130	162	0	69	0	9156	5798	5650	49312	5605	8157	9278	4828	105483	56353	115593	674043	94320	81759	172120	149020	70861	39252	71168	477587	59687	47424	121253	99419	0.24	0.56	0.51	0.28	0.83	0.15	1.6
	18:28:00		556	487	494	712	536	253	354	287	125	137	178	134	194	90	102	71	8679	5499	3964	46998	6340	10429	8846	10224	114162	61852	119556	721040	100660	92188	180966	159244	79540	44751	75131	524584	66027	57853	130099	109643	0.24	0.56	0.54	0.3	0.93	0.15	1.6
	18:37:00		415	487	424	517	395	256	354	396	100	164	170	85	181	164	106	148	8829	5594	5924	26661	6091	3161	8690	6051	122991	67446	125480	747702	106751	95349	189656	165295	88369	50345	81055	551246	72118	61014	138789	115694	0.24	0.56	0.54	0.3	0.93	0.22	1.6
	18:46:00		495	412	293	560	370	0	380	382	135	192	113	91	127	0	94	148	8792	8163	3688	28963	5466	6312	9901	7555	131783	75608	129168	776665	112216	101660	199558	172850	97161	58507	84743	580209	77583	67325	148691	123249	0.24	0.56	0.54	0.3	0.99	0.22	1.6
	18:55:00		630	335	276	657	343	140	577	265	156	190	132	128	119	67	128	119	8345	5351	8380	23070	7148	5095	8613	6195	140128	80959	137548	799736	119364	106755	208171	179045	105506	63858	93123	603280	84731	72420	157304	129444	0.29	0.56	0.54	0.31	1.14	0.34	1.6
	19:04:00		736	291	315	691	139	256	294	119	134	128	139	120	55	167	82	43	9256	3091	4978	25244	4274	2349	9548	5531	149384	84050	142527	824979	123638	109104	217719	184576	114762	66949	98102	628523	89005	74769	166852	134975	0.29	0.56	0.54	0.31	1.18	0.34	1.6
	19:13:00		863	333	290	527	580	108	296	176	201	133	116	68	168	53	84	44	7860	6819	3417	29212	6204	3896	10320	8006	157243	90869	145944	854192	129843	113000	228039	192582	122621	73768	101519	657736	95210	78665	177172	142981	0.29	0.56	0.54	0.31	1.36	0.34	1.6
	19:22:00		835	404	317	648	344	159	461	241	252	150	121	95	141	77	111	98	8848	6337	3977	39953	3824	3706	9523	7666	166091	97207	149921	894145	133666	116706	237562	200248	131469	80106	105496	697689	99033	82371	186695	150647	0.29	0.56	0.54	0.31	1.36	0.34	1.6
	19:31:00		713	309	474	640	0	0	187	100	154	83	174	103	0	0	45	68	11681	4702	4004	32619	2797	6036	11764	6540	177772	101909	153925	926764	136463	122741	249326	206788	143150	84808	109500	730308	101830	88406	198459	157187	0.32	0.56	0.6	0.34	1.36	0.34	1.6
	19:40:00		807	113	222	631	0	0	0	0	192	32	80	109	0	0	0	0	9103	2918	9137	41265	404	4505	9770	5483	186875	104827	163062	968029	136867	127247	259096	212271	152253	87726	118637	771573	102234	92912	208229	162670	0.34	0.56	0.6	0.34	1.37	0.34	1.6
	19:49:00		836	321	244	1705	0	0	0	0	176	133	110	283	0	0	0	0	9470	3795	5752	40725	611	3719	6014	7694	196345	108622	168814	1008754	137479	130966	265111	219965	161723	91521	124389	812298	102846	96631	214244	170364	0.36	0.56	0.6	0.54	1.37	0.34	1.6
	19:58:00		801	350	313	711	0	0	0	0	154	126	128	116	0	0	0	0	9300	4794	3562	39896	6549	1906	4316	6854	205645	113416	172377	1048650	144027	132872	269427	226819	171023	96315	127952	852194	109394	98537	218560	177218	0.36	0.56	0.64	0.76	1.38	0.34	1.6
	20:07:00		513	311	293	524	374	0	0	0	93	84	107	112	92	0	0	0	8140	4978	5331	37521	4570	1938	5341	11606	213785	118394	177707	1086171	148597	134810	274768	238424	179163	101293	133282	889715	113964	100475	223901	188823	0.43	0.56	0.8	0.76	1.63	0.34	1.6
	20:16:00		678	398	380	1030	229	2	0	0	127	82	128	184	109	0	0	0	8901	6068	5922	35023	4499	3721	7001	3785	222685	124463	183629	1121194	153096	138531	281769	242210	188063	107362	139204	924738	118463	104196	230902	192609	0.5	0.61	0.91	0.76	1.83	0.34	1.6
	20:25:00		450	227	324	384	333	121	60	0	84	102	122	68	151	59	11	0	9226	3680	4084	29544	5307	3589	8668	3937	231912	128142	187713	1150738	158403	142120	290437	246147	197290	111041	143288	954282	123770	107785	239570	196546	0.56	0.68	0.92	0.76	1.94	0.48	1.6
	20:34:00		354	48	513	492	231	201	354	0	90	18	174	92	126	85	91	0	8105	2225	7145	24155	5363	3017	8966	3867	240017	130368	194858	1174893	163766	145137	299403	250014	205395	113267	150433	978437	129133	110802	248536	200413	0.56	0.68	0.98	0.99	2.15	0.48	1.6
	20:43:00		415	0	267	513	518	192	574	109	117	0	94	108	168	90	141	21	6759	14	5623	21896	4863	3388	8479	7532	246776	130381	200481	1196790	168628	148525	307882	257546	212154	113280	156056	1000334	133995	114190	257015	207945	0.72	0.68	0.98	1.01	2.25	0.58	1.6
	20:52:00		408	0	210	488	295	250	431	251	95	0	63	85	150	194	127	122	9744	17	5685	26954	5567	3252	9884	7697	256520	130398	206166	1223744	174196	151776	317766	265243	221898	113297	161741	1027288	139563	117441	266899	215642	0.72	0.68	1.06	1.19	2.38	0.58	1.6
	21:01:00		335	0	322	287	407	214	378	352	118	0	96	54	151	113	89	128	6549	955	4683	30267	3810	2897	10395	7523	263069	131353	210849	1254011	178006	154673	328161	272766	228447	114252	166424	1057555	143373	120338	277294	223165	0.72	0.68	1.13	1.19	2.57	0.58	1.6
	21:10:00		482	64	329	325	317	121	245	296	122	14	111	61	160	83	73	98	8349	1647	4896	25296	5978	2966	8064	5978	271417	133000	215745	1279307	183983	157640	336225	278744	236795	115899	171320	1082851	149350	123305	285358	229143	0.72	0.68	1.18	1.29	2.61	0.58	1.6
	21:19:00		390	198	153	382	33	205	389	112	105	45	47	53	29	114	80	41	8142	3069	5225	21660	5379	3526	6215	6938	279559	136068	220970	1300967	189362	161166	342440	285682	244937	118967	176545	1104511	154729	126831	291573	236081	0.72	0.71	1.37	1.29	2.61	0.7	1.6
	21:28:00		153	378	295	427	0	388	293	355	26	180	107	119	0	167	77	112	6431	4922	3726	9050	1116	3588	7906	6108	285990	140990	224696	1310016	190478	164754	350346	291791	251368	123889	180271	1113560	155845	130419	299479	242190	0.72	0.71	1.46	1.38	2.61	0.74	1.6
	21:37:00		0	283	300	329	0	133	241	72	0	123	107	62	0	115	55	18	1596	5923	6216	10772	4047	3064	8027	7383	287586	146913	230912	1320788	194526	167818	358373	299174	252964	129812	186487	1124332	159893	133483	307506	249573	0.72	0.79	1.59	1.41	2.61	0.75	1.6
	21:46:00		0	176	242	105	0	141	0	52	0	90	109	19	0	120	0	14	1601	2382	5297	9062	7254	2676	21872	7175	289188	149295	236209	1329851	201780	170494	380245	306349	254566	132194	191784	1133395	167147	136159	329378	256748	0.72	0.79	1.77	1.41	2.61	0.84	1.6
	21:55:00		0	458	213	69	0	283	0	158	0	181	74	22	0	119	0	40	1539	5265	3505	2598	3468	4262	17887	6943	290727	154560	239715	1332448	205247	174757	398132	313292	256105	137459	195290	1135992	170614	140422	347265	263691	0.72	0.79	1.77	1.41	2.62	0.84	1.6
	22:04:00		0	201	54	0	0	223	1	88	0	174	32	0	0	188	0	31	1413	2965	3141	1799	5720	2650	11910	7361	292140	157525	242855	1334247	210967	177407	410042	320653	257518	140424	198430	1137791	176334	143072	359175	271052	0.72	0.86	1.77	1.41	2.63	0.92	1.6
	22:13:00		0	241	19	0	2	68	0	0	0	76	2	0	0	51	0	0	1345	3347	5188	2086	4434	2649	6219	4158	293485	160873	248043	1336333	215401	180056	416261	324811	258863	143772	203618	1139877	180768	145721	365394	275210	0.72	0.86	1.77	1.41	2.63	1	1.6
	22:22:00		249	238	0	0	387	62	0	0	63	101	0	0	83	77	0	0	5608	3591	58	1980	7606	2337	5775	5414	299093	164463	248100	1338313	223007	182394	422036	330225	264471	147362	203675	1141857	188374	148059	371169	280624	0.72	0.96	1.77	1.41	2.93	1.03	1.6
	22:31:00		766	296	0	0	222	83	0	0	118	152	0	0	88	66	0	0	9506	2790	652	2270	4976	4782	7572	9537	308599	167254	248752	1340583	227983	187175	429608	339763	273977	150153	204327	1144127	193350	152840	378741	290162	0.72	0.98	1.77	1.42	2.93	1.08	1.7
	22:40:00		623	166	0	32	475	0	0	0	138	38	0	11	191	0	0	0	8381	5088	683	7319	5235	4237	7570	7019	316980	172342	249435	1347903	233218	191412	437178	346782	282358	155241	205010	1151447	198585	157077	386311	297181	0.72	0.98	1.77	1.42	3.18	1.08	1.7
	22:49:00		448	109	0	504	342	0	129	0	84	54	0	89	140	0	34	0	7403	2604	2404	7349	7823	337	15695	3987	324383	174946	251840	1355252	241041	191749	452873	350769	289761	157845	207415	1158796	206408	157414	402006	301168	0.74	0.98	1.77	1.65	3.32	1.08	1.7
	22:58:00		777	180	0	522	362	0	359	0	144	62	0	102	135	0	86	0	8716	2462	9994	6630	5724	683	9440	4172	333099	177408	261834	1361882	246764	192432	462313	354941	298477	160307	217409	1165426	212131	158097	411446	305340	0.74	1.18	1.78	1.76	3.39	1.08	1.7
	23:07:00		365	15	186	397	241	0	130	0	82	5	52	106	120	0	36	0	6830	4128	6188	4988	3479	221	12005	4133	339930	181536	268022	1366870	250243	192653	474318	359075	305308	164435	223597	1170414	215610	158318	423451	309474	0.77	1.18	1.78	1.76	3.42	1.08	1.7
	23:16:00		381	0	115	178	331	0	0	0	117	0	47	43	156	0	0	0	6442	4574	5828	8739	4564	91	15763	3725	346372	186110	273850	1375609	254807	192744	490080	362799	311750	169009	229425	1179153	220174	158409	439213	313198	0.83	1.18	1.8	1.76	3.49	1.08	1.7
	23:25:00		384	0	557	170	261	0	0	85	130	0	214	27	112	0	0	20	5688	2972	5164	7203	4276	2424	10734	11175	352060	189082	279013	1382812	259084	195168	500814	373975	317438	171981	234588	1186356	224451	160833	449947	324374	0.84	1.18	1.86	1.76	3.6	1.08	1.7
	23:34:00		354	0	450	127	253	0	0	85	140	0	151	38	137	0	0	15	6130	1276	4368	7812	3490	10551	9603	7071	358190	190358	283381	1390624	262573	205719	510418	381045	323568	173257	238956	1194168	227940	171384	459551	331444	0.84	1.18	1.9	1.96	3.72	1.08	1.7
	23:43:00		269	0	270	0	219	0	0	57	46	0	99	0	145	0	0	20	5483	782	3738	5270	4345	3688	6664	4069	363673	191141	287119	1395895	266919	209407	517082	385114	329051	174040	242694	1199439	232286	175072	466215	335513	0.97	1.18	1.94	1.96	3.72	1.08	1.7
	23:52:00		0	0	328	0	2	0	0	24	0	0	125	0	3	0	0	7	2675	2595	4136	3249	4876	7688	5222	8156	366348	193736	291255	1399144	271795	217095	522303	393270	331726	176635	246830	1202688	237162	182760	471436	343669	0.97	1.18	1.96	1.96	3.72	1.08	1.7
2018-05-11	00:01:00		0	0	79	0	0	74	0	0	0	0	20	0	0	34	0	0	2003	140	5145	3575	8255	8749	4826	4833	368351	193875	296400	1402718	280049	225844	527129	398103	333729	176774	251975	1206262	245416	191509	476262	348502	0.97	1.18	2.13	1.96	3.72	1.08	1.7
	00:10:00		0	0	155	0	0	200	15	0	0	0	126	0	0	96	0	0	1403	1728	5238	3275	3379	2352	8237	2920	369754	195603	301638	1405994	283428	228195	535366	401023	335132	178502	257213	1209538	248795	193860	484499	351422	0.97	1.18	2.13	1.96	3.72	1.18	1.7
	00:19:00		0	0	106	0	0	91	0	0	0	0	52	0	0	106	0	0	965	10986	5429	2751	5575	2579	7085	3346	370720	206589	307066	1408745	289003	230775	542450	404369	336098	189488	262641	1212289	254370	196440	491583	354768	0.97	1.19	2.13	1.96	3.72	1.18	1.7
	00:28:00		0	527	0	0	0	94	0	0	0	129	0	0	0	114	0	0	520	6918	2160	2849	2073	2530	16960	3481	371239	213507	309226	1411594	291076	233305	559410	407849	336617	196406	264801	1215138	256443	198970	508543	358248	0.97	1.25	2.13	1.96	3.72	1.18	1.7
	00:37:00		0	169	0	0	0	11	302	0	0	114	0	0	0	8	78	0	1505	4361	206	2880	2827	3622	6150	4993	372744	217869	309432	1414473	293903	236928	565560	412842	338122	200768	265007	1218017	259270	202593	514693	363241	0.97	1.25	2.13	1.96	3.72	1.18	1.7
	00:46:00		0	161	0	0	0	0	246	0	0	99	0	0	0	0	90	0	2945	4796	332	2513	358	253	5706	3654	375689	222665	309764	1416986	294261	237180	571266	416496	341067	205564	265339	1220530	259628	202845	520399	366895	0.97	1.26	2.13	1.96	3.72	1.18	1.7
	00:55:00		51	166	0	0	0	0	38	15	7	110	0	0	0	0	11	4	2027	3794	1037	2247	227	37	15590	4355	377716	226458	310801	1419233	294487	237217	586856	420851	343094	209357	266376	1222777	259854	202882	535989	371250	0.97	1.26	2.13	1.96	3.72	1.18	1.7
	01:04:00		210	61	0	0	0	0	268	15	38	76	0	0	0	0	89	9	4782	2109	758	8233	3454	4	11993	3826	382498	228567	311559	1427466	297941	237221	598849	424677	347876	211466	267134	1231010	263308	202886	547982	375076	0.97	1.26	2.13	1.96	3.72	1.18	1.7
	01:13:00		565	126	0	405	0	0	0	42	162	98	0	108	0	0	0	37	5941	3045	4704	5494	3899	711	9153	5952	388439	231612	316263	1432959	301840	237932	608002	430629	353817	214511	271838	1236503	267207	203597	557135	381028	0.98	1.36	2.13	2.1	3.72	1.18	1.7
	01:22:00		257	234	70	320	0	0	0	54	83	125	13	70	0	0	0	93	5577	3872	3275	4271	8787	9750	8297	4181	394016	235484	319538	1437230	310627	247682	616299	434810	359394	218383	275113	1240774	275994	213347	565432	385209	0.98	1.36	2.13	2.1	3.72	1.19	1.7
	01:31:00		117	27	375	0	196	0	0	0	50	18	99	0	68	0	0	0	4015	1801	5421	9298	3784	1260	7283	12608	398031	237285	324960	1446528	314411	248942	623582	447418	363409	220184	280535	1250072	279778	214607	572715	397817	0.98	1.36	2.13	2.1	3.72	1.19	1.7
	01:40:00		0	0	87	0	301	0	0	0	0	0	50	0	116	0	0	0	2105	45	4110	3137	4550	1291	5867	9704	400136	237330	329070	1449665	318961	250234	629449	457122	365514	220229	284645	1253209	284328	215899	578582	407521	0.98	1.36	2.13	2.1	3.86	1.19	1.7
	01:49:00		0	0	214	0	256	0	0	0	0	0	79	0	138	0	0	0	2177	152	4196	2229	5298	7108	4557	3612	402313	237481	333266	1451893	324259	257341	634005	460735	367691	220380	288841	1255437	289626	223006	583138	411134	0.98	1.36	2.17	2.1	4.07	1.2	1.7
	01:58:00		0	0	141	0	185	0	0	0	0	0	42	0	126	0	0	0	1744	3943	3625	1960	2452	2638	6554	4787	404056	241424	336891	1453853	326711	259979	640559	465522	369434	224323	292466	1257397	292078	225644	589692	415921	0.98	1.36	2.31	2.1	4.07	1.2	1.7
	02:07:00		0	0	0	0	342	0	0	0	0	0	0	0	154	0	0	0	2081	1448	5643	2254	5641	10758	7650	4384	406138	242872	342534	1456107	332353	270737	648209	469906	371516	225771	298109	1259651	297720	236402	597342	420305	0.98	1.36	2.31	2.1	4.12	1.2	1.7
	02:16:00		0	0	0	0	153	0	0	0	0	0	0	0	41	0	0	0	1881	636	8543	2167	2253	5443	5907	5001	408019	243507	351076	1458275	334606	276180	654116	474907	373397	226406	306651	1261819	299973	241845	603249	425306	0.98	1.37	2.32	2.1	4.21	1.2	1.7
	02:25:00		0	0	0	0	0	0	0	0	0	0	0	0	0	0	0	0	1196	1413	5436	2492	7603	1378	5057	6049	409215	244920	356512	1460767	342208	277558	659173	480956	374593	227819	312087	1264311	307575	243223	608306	431355	0.98	1.37	2.32	2.1	4.21	1.2	1.7
	02:34:00		32	0	0	0	0	0	0	219	6	0	0	0	0	0	0	70	2448	2281	3004	2489	6391	856	6862	5605	411663	247201	359515	1463255	348600	278414	666035	486562	377041	230100	315090	1266799	313967	244079	615168	436961	0.98	1.38	2.32	2.11	4.21	1.21	1.7
	02:43:00		201	44	0	0	0	0	0	75	37	4	0	0	0	0	0	58	4242	2581	348	2138	287	2400	6821	3719	415905	249781	359863	1465393	348887	280813	672856	490280	381283	232680	315438	1268937	314254	246478	621989	440679	0.98	1.38	2.33	2.11	4.21	1.21	1.7
	02:52:00		0	0	0	0	0	0	0	70	0	0	0	0	0	0	0	58	2186	932	3698	2784	1226	533	5766	4550	418091	250714	363561	1468177	350113	281346	678622	494830	383469	233613	319136	1271721	315480	247011	627755	445229	0.98	1.39	2.33	2.11	4.21	1.21	1.7
	03:01:00		0	0	0	0	0	60	0	0	0	0	0	0	0	26	0	0	887	3000	6979	2532	3465	6825	8681	4887	418979	253713	370540	1470708	353578	288171	687303	499717	384357	236612	326115	1274252	318945	253836	636436	450116	0.98	1.44	2.33	2.12	4.21	1.22	1.7
	03:10:00		0	812	0	64	0	258	160	16	0	179	0	10	0	179	27	11	1149	6386	14476	6035	2583	3454	28385	8066	420128	260099	385016	1476743	356161	291625	715688	507784	385506	242998	340591	1280287	321528	257290	664821	458183	0.98	1.45	2.34	2.13	4.22	1.27	1.7
	03:19:00		0	327	78	220	0	152	235	0	0	183	14	43	0	112	69	0	1026	3768	12550	7185	1324	2585	7705	6504	421154	263867	397565	1483929	357485	294210	723393	514288	386532	246766	353140	1287473	322852	259875	672526	464687	0.98	1.48	2.34	2.14	4.22	1.3	1.7
	03:28:00		0	62	0	0	0	91	208	0	0	54	0	0	0	143	57	0	1435	1591	6568	8727	2088	1595	9317	3600	422589	265458	404133	1492656	359572	295805	732710	517888	387967	248357	359708	1296200	324939	261470	681843	468287	0.98	1.52	2.34	2.14	4.22	1.31	1.7
	03:37:00		0	0	84	0	0	130	2	0	0	0	20	0	0	112	1	0	972	105	3300	3438	503	1839	9604	6030	423562	265564	407433	1496094	360075	297644	742314	523918	388940	248463	363008	1299638	325442	263309	691447	474317	0.98	1.52	2.6	2.14	4.23	1.31	1.7
	03:46:00		0	0	0	0	0	22	0	0	0	0	0	0	0	25	0	0	3443	494	565	3269	899	3853	10923	3725	427004	266057	407998	1499363	360974	301497	753236	527643	392382	248956	363573	1302907	326341	267162	702369	478042	0.98	1.52	2.6	2.14	4.23	1.31	1.7
	03:55:00		0	0	0	0	0	0	0	0	0	0	0	0	0	0	0	0	5605	825	604	2695	697	247	6702	3559	432609	266883	408602	1502058	361671	301744	759939	531201	397987	249782	364177	1305602	327038	267409	709072	481600	0.98	1.52	2.6	2.14	4.24	1.31	1.7
	04:04:00		45	0	44	0	0	0	0	0	8	0	8	0	0	0	0	0	3749	2950	1269	2399	5683	1629	3225	3499	436357	269833	409871	1504457	367353	303373	763164	534700	401735	252732	365446	1308001	332720	269038	712297	485099	1	1.52	2.6	2.14	4.24	1.32	1.7
	04:13:00		71	0	275	0	2	0	0	0	9	0	73	0	1	0	0	0	3199	1522	7657	2429	3472	714	2215	3585	439557	271355	417528	1506886	370825	304086	765379	538285	404935	254254	373103	1310430	336192	269751	714512	488684	1	1.52	2.6	2.14	4.25	1.32	1.7
	04:22:00		0	45	174	0	104	0	0	1	0	8	111	0	47	0	0	0	2931	1558	4446	2058	4052	597	4877	6564	442488	272913	421974	1508944	374877	304684	770256	544849	407866	255812	377549	1312488	340244	270349	719389	495248	1	1.52	2.6	2.14	4.25	1.32	1.7
	04:31:00		0	0	96	0	0	0	0	0	0	0	29	0	0	0	0	0	1473	277	3527	2372	411	1252	2743	4302	443961	273190	425500	1511317	375288	305935	772999	549151	409339	256089	381075	1314861	340655	271600	722132	499550	1	1.52	2.6	2.15	4.26	1.32	1.7
	04:40:00		0	0	34	0	0	0	0	0	0	0	16	0	0	0	0	0	1173	475	7694	2382	189	968	1932	3915	445134	273666	433195	1513699	375477	306904	774932	553067	410512	256565	388770	1317243	340844	272569	724065	503466	1	1.52	2.6	2.15	4.26	1.33	1.7
	04:49:00		0	0	5	0	0	0	0	0	0	0	1	0	0	0	0	0	1595	1027	4048	2240	1950	2218	3069	4685	446729	274693	437242	1515939	377427	309122	778000	557751	412107	257592	392817	1319483	342794	274787	727133	508150	1	1.52	2.6	2.15	4.27	1.33	1.7
	04:58:00		0	0	149	0	0	0	0	235	0	0	41	0	0	0	0	78	1103	127	3507	4548	1451	492	3947	7940	447832	274820	440749	1520487	378878	309614	781947	565691	413210	257719	396324	1324031	344245	275279	731080	516090	1	1.53	2.6	2.15	4.27	1.33	1.7
	05:07:00		0	0	0	84	0	0	0	66	0	0	0	10	0	0	0	30	1822	230	1458	7163	7045	1862	3449	6654	449655	275050	442207	1527650	385923	311476	785396	572344	415033	257949	397782	1331194	351290	277141	734529	522743	1	1.53	2.6	2.25	4.27	1.34	1.7
	05:16:00		0	0	0	239	125	0	0	0	0	0	0	58	35	0	0	0	987	76	3272	9482	5456	1261	2367	5895	450642	275126	445479	1537132	391379	312737	787763	578240	416020	258025	401054	1340676	356746	278402	736896	528639	1	1.53	2.6	2.27	4.5	1.34	1.7
	05:25:00		0	0	0	0	39	0	0	0	0	0	0	0	8	0	0	0	1456	50	947	5461	4502	2952	2440	9122	452098	275176	446427	1542593	395881	315689	790202	587362	417476	258075	402002	1346137	361248	281354	739335	537761	1	1.53	2.6	2.27	4.5	1.34	1.7
	05:34:00		0	0	0	0	0	0	0	0	0	0	0	0	0	0	0	0	2750	184	2557	1946	2511	2181	6879	5772	454848	275359	448983	1544539	398391	317869	797082	593134	420226	258258	404558	1348083	363758	283534	746215	543533	1.01	1.54	2.6	2.27	4.5	1.34	1.7
	05:43:00		0	0	0	0	0	0	308	0	0	0	0	0	0	0	94	0	5349	23	303	3019	11200	3478	8100	3821	460197	275383	449286	1547558	409592	321347	805182	596955	425575	258282	404861	1351102	374959	287012	754315	547354	1.01	1.54	2.6	2.27	4.5	1.35	1.7
	05:52:00		0	0	0	0	0	0	238	0	0	0	0	0	0	0	69	0	4583	1716	4568	2801	8885	1926	8172	3578	464780	277098	453854	1550359	418477	323273	813354	600532	430158	259997	409429	1353903	383844	288938	762487	550931	1.01	1.55	2.6	2.27	4.5	1.35	1.7
	06:01:00		78	0	0	0	0	0	130	0	7	0	0	0	0	0	41	0	3508	1594	292	3606	5269	181	10648	3675	468288	278693	454146	1553964	423746	323454	824002	604207	433666	261592	409721	1357508	389113	289119	773135	554606	1.02	1.55	2.6	2.27	4.5	1.35	1.7
	06:10:00		133	0	0	0	0	0	0	0	74	0	0	0	0	0	0	0	3886	55	686	3403	1342	905	6466	3953	472174	278747	454833	1557367	425089	324359	830468	608160	437552	261646	410408	1360911	390456	290024	779601	558559	1.02	1.55	2.6	2.27	4.5	1.36	1.7
	06:19:00		0	0	0	0	0	0	0	0	0	0	0	0	0	0	0	0	2506	71	1818	5972	3087	5403	6826	3890	474680	278818	456651	1563339	428175	329762	837294	612049	440058	261717	412226	1366883	393542	295427	786427	562448	1.02	1.56	2.6	2.28	4.5	1.36	1.7
	06:28:00		0	0	0	0	0	0	0	0	0	0	0	0	0	0	0	0	1079	1844	493	10566	411	1328	6706	3932	475759	280661	457144	1573905	428586	331090	844000	615981	441137	263560	412719	1377449	393953	296755	793133	566380	1.03	1.56	2.6	2.28	4.5	1.36	1.7
	06:37:00		0	0	0	0	0	0	0	0	0	0	0	0	0	0	0	0	1621	334	0	10106	1093	1067	6271	4069	477379	280995	457144	1584012	429680	332157	850271	620049	442757	263894	412719	1387556	395047	297822	799404	570448	1.03	1.56	2.6	2.28	4.5	1.36	1.7
	06:46:00		0	0	0	0	0	0	0	0	0	0	0	0	0	0	0	0	980	144	0	16259	776	119	4450	3581	478359	281139	457144	1600271	430455	332275	854721	623631	443737	264038	412719	1403815	395822	297940	803854	574030	1.03	1.57	2.6	2.28	4.51	1.37	1.7
	06:55:00		0	0	0	0	62	0	0	0	0	0	0	0	18	0	0	0	1449	69	4990	3473	4517	495	2413	3527	479808	281208	462134	1603744	434972	332771	857134	627157	445186	264107	417709	1407288	400339	298436	806267	577556	1.03	1.57	2.6	2.28	4.52	1.37	1.7
	07:04:00		0	0	0	0	45	0	0	0	0	0	0	0	11	0	0	0	2118	239	7623	2988	3045	396	2423	4552	481926	281447	469757	1606732	438018	333167	859557	631709	447304	264346	425332	1410276	403385	298832	808690	582108	1.04	1.57	2.6	2.29	4.52	1.37	1.7
	07:13:00		0	0	0	0	0	0	0	1	0	0	0	0	0	0	0	0	2581	72	301	5071	9075	318	4716	6938	484507	281519	470058	1611803	447093	333485	864272	638647	449885	264418	425633	1415347	412460	299150	813405	589046	1.04	1.58	2.6	2.29	4.52	1.38	1.7
	07:22:00		0	0	0	143	0	0	0	0	0	0	0	41	0	0	0	0	2317	1557	95	8026	4616	3664	3687	4559	486824	283076	470153	1619829	451709	337149	867959	643206	452202	265975	425728	1423373	417076	302814	817092	593605	1.04	1.58	2.6	2.29	4.52	1.38	1.7
	07:31:00		0	0	0	0	0	32	0	0	0	0	0	0	0	13	0	0	2578	2786	205	3208	5536	4856	3843	4244	489402	285862	470358	1623037	457245	342006	871802	647450	454780	268761	425933	1426581	422612	307671	820935	597849	1.04	1.58	2.6	2.3	4.53	1.38	1.7
	07:40:00		0	270	0	0	0	229	0	0	0	81	0	0	0	85	0	0	1307	4047	0	3453	4625	3029	2583	3824	490709	289909	470358	1626490	461870	345034	874385	651273	456087	272808	425933	1430034	427237	310699	823518	601672	1.05	1.67	2.6	2.3	4.53	1.39	1.7
	07:49:00		0	0	0	0	0	282	0	0	0	0	0	0	0	119	0	0	959	2620	17	5455	6305	3767	2404	4064	491667	292530	470375	1631946	468175	348801	876789	655337	457045	275429	425950	1435490	433542	314466	825922	605736	1.05	1.67	2.6	2.3	4.54	1.39	1.7
	07:58:00		33	0	0	0	0	0	0	0	8	0	0	0	0	0	0	0	1933	908	0	3260	8690	6506	2743	5117	493600	293438	470375	1635206	476865	355307	879532	660453	458978	276337	425950	1438750	442232	320972	828665	610852	1.06	1.67	2.6	2.31	4.54	1.39	1.7
	08:07:00		0	0	0	0	0	0	0	0	0	0	0	0	0	0	0	0	3726	553	0	2626	8077	3307	2621	5194	497326	293991	470375	1637832	484942	358614	882153	665648	462704	276890	425950	1441376	450309	324279	831286	616047	1.06	1.67	2.6	2.31	4.54	1.39	1.7
	08:16:00		0	0	0	0	0	0	0	0	0	0	0	0	0	0	0	0	2449	2109	1841	2265	6122	380	9984	9996	499774	296099	472216	1640097	491064	358994	892137	675643	465152	278998	427791	1443641	456431	324659	841270	626042	1.06	1.67	2.6	2.31	4.54	1.39	1.7
	08:25:00		0	0	0	0	0	0	0	0	0	0	0	0	0	0	0	0	2990	2964	8557	1722	3741	1110	12363	3910	502764	299064	480773	1641819	494804	360104	904500	679554	468142	281963	436348	1445363	460171	325769	853633	629953	1.06	1.67	2.6	2.31	4.55	1.4	1.7
	08:34:00		0	0	0	42	0	0	0	0	0	0	0	2	0	0	0	0	2318	1674	435	2463	4908	1381	6925	4106	505081	300738	481208	1644282	499713	361485	911425	683660	470459	283637	436783	1447826	465080	327150	860558	634059	1.06	1.67	2.6	2.31	4.55	1.4	1.7
	08:43:00		0	0	0	1	123	0	0	0	0	0	0	0	40	0	0	0	2669	524	333	7271	4767	3285	8498	4042	507750	301262	481540	1651553	504480	364771	919923	687702	473128	284161	437115	1455097	469847	330436	869056	638101	1.07	1.67	2.6	2.31	4.55	1.4	1.7
	08:52:00		0	0	0	0	0	0	0	0	0	0	0	0	0	0	0	0	2496	1945	849	9209	4277	347	7121	6661	510246	303207	482389	1660762	508757	365118	927044	694362	475624	286106	437964	1464306	474124	330783	876177	644761	1.08	1.67	2.61	2.32	4.56	1.41	1.7
	09:01:00		0	0	0	0	0	0	0	0	0	0	0	0	0	0	0	0	3062	173	997	2764	1409	4798	2345	6345	513308	303380	483386	1663526	510165	369916	929389	700707	478686	286279	438961	1467070	475532	335581	878522	651106	1.08	1.67	2.61	2.32	4.56	1.41	1.7
	09:10:00		0	1	0	0	0	0	0	0	0	0	0	0	0	0	0	0	2770	1317	303	2915	1389	7973	3781	7009	516078	304697	483688	1666441	511555	377888	933170	707716	481456	287596	439263	1469985	476922	343553	882303	658115	1.08	1.67	2.61	2.32	4.56	1.41	1.7
	09:19:00		39	0	0	0	0	5	0	40	6	0	0	0	0	2	0	7	4550	3573	90	1309	2149	3410	2499	13350	520628	308269	483778	1667750	513704	381299	935669	721066	486006	291168	439353	1471294	479071	346964	884802	671465	1.08	1.67	2.61	2.32	4.56	1.41	1.7
	09:28:00		68	0	0	0	0	0	0	0	14	0	0	0	0	0	0	0	4238	998	0	1162	4173	2554	3025	11809	524866	309267	483778	1668912	517878	383853	938695	732874	490244	292166	439353	1472456	483245	349518	887828	683273	1.08	1.67	2.62	2.32	4.56	1.42	1.7
	09:37:00		0	0	0	0	0	0	0	0	0	0	0	0	0	0	0	0	1400	412	1365	1127	4368	703	4783	6953	526266	309679	485142	1670039	522246	384556	943477	739827	491644	292578	440717	1473583	487613	350221	892610	690226	1.08	1.67	2.62	2.33	4.57	1.42	1.7
	09:46:00		0	0	203	0	0	0	2	0	0	0	87	0	0	0	0	0	2455	69	6202	1259	6353	2852	7778	7976	528721	309748	491345	1671297	528599	387408	951255	747802	494099	292647	446920	1474841	493966	353073	900388	698201	1.08	1.67	2.64	2.33	4.57	1.42	1.7
	09:55:00		0	0	182	2	0	0	0	0	0	0	75	0	0	0	0	0	2142	142	4073	4636	10575	1650	6311	7962	530863	309889	495417	1675933	539174	389058	957566	755764	496241	292788	450992	1479477	504541	354723	906699	706163	1.09	1.67	2.69	2.33	4.57	1.42	1.7
	10:04:00		0	0	43	0	0	0	0	0	0	0	27	0	0	0	0	0	2753	82	4932	1316	2906	2361	5333	7733	533616	309971	500349	1677249	542080	391419	962899	763497	498994	292870	455924	1480793	507447	357084	912032	713896	1.09	1.67	2.69	2.33	4.58	1.43	1.7
	10:13:00		0	0	0	0	0	0	0	0	0	0	0	0	0	0	0	0	3795	1161	827	1569	2231	1368	8225	6473	537411	311132	501176	1678818	544312	392787	971124	769969	502789	294031	456751	1482362	509679	358452	920257	720368	1.09	2.28	2.69	2.33	4.58	1.43	1.7
	10:22:00		0	166	0	0	0	65	0	0	0	46	0	0	0	23	0	0	2842	3235	1288	1651	2896	6848	3771	5649	540253	314367	502463	1680469	547208	399635	974895	775618	505631	297266	458038	1484013	512575	365300	924028	726017	1.09	2.28	2.69	2.34	4.58	1.43	1.7
	10:31:00		0	338	0	0	97	0	0	0	0	129	0	0	37	0	0	0	1827	4493	3308	1106	2999	2089	2825	7661	542080	318860	505771	1681575	550207	401724	977720	783280	507458	301759	461346	1485119	515574	367389	926853	733679	1.1	2.28	2.69	2.34	4.65	1.43	1.7
	10:40:00		0	109	0	0	234	0	0	110	0	104	0	0	88	0	0	56	2109	1368	1057	3677	3349	3422	2892	6305	544189	320229	506828	1685252	553556	405146	980612	789585	509567	303128	462403	1488796	518923	370811	929745	739984	1.1	2.28	2.69	2.34	4.65	1.44	1.7
	10:49:00		0	329	0	349	230	0	0	52	0	115	0	68	97	0	0	32	3865	4734	635	6506	3864	3459	5625	7475	548054	324963	507463	1691758	557421	408604	986238	797060	513432	307862	463038	1495302	522788	374269	935371	747459	1.1	2.28	2.69	2.36	4.68	1.44	1.7
	10:58:00		0	139	0	185	269	0	0	133	0	89	0	62	143	0	0	59	2410	3862	96	3485	2383	1608	4654	6250	550464	328825	507558	1695243	559804	410212	990892	803310	515842	311724	463133	1498787	525171	375877	940025	753709	1.11	2.28	2.69	2.36	4.76	1.44	1.7
	11:07:00		0	236	0	71	169	0	2	129	0	71	0	18	54	0	1	58	3086	3648	2911	7231	4729	1432	8987	8227	553550	332474	510469	1702474	564533	411644	999879	811537	518928	315373	466044	1506018	529900	377309	949012	761936	1.11	2.28	2.69	2.36	4.92	1.44	1.7
	11:16:00		0	0	0	0	302	0	0	0	0	0	0	0	84	0	0	0	3096	24	269	6263	4151	1451	8051	11337	556646	332497	510738	1708737	568684	413095	1007929	822873	522024	315396	466313	1512281	534051	378760	957062	773272	1.11	2.28	2.69	2.36	4.92	1.45	1.7
	11:25:00		0	0	0	0	0	0	0	0	0	0	0	0	0	0	0	0	4541	29	323	2484	3473	4203	4979	7538	561187	332526	511061	1711220	572157	417297	1012908	830411	526565	315425	466636	1514764	537524	382962	962041	780810	1.27	2.28	2.69	2.36	4.92	1.45	1.7
	11:34:00		122	0	0	0	0	0	0	0	24	0	0	0	0	0	0	0	5510	32	482	3722	6332	3385	14137	7155	566697	332558	511543	1714943	578489	420682	1027045	837566	532075	315457	467118	1518487	543856	386347	976178	787965	1.27	2.28	2.69	2.36	4.92	1.45	1.7
	11:43:00		631	0	0	0	0	0	0	0	96	0	0	0	0	0	0	0	7514	111	349	2033	2521	627	8339	8078	574211	332669	511892	1716976	581010	421309	1035384	845645	539589	315568	467467	1520520	546377	386974	984517	796044	1.27	2.28	2.69	2.36	4.92	1.45	1.7
	11:52:00		521	0	0	0	0	0	252	0	135	0	0	0	0	0	65	0	6590	1729	172	1573	5408	8676	7808	7061	580801	334398	512064	1718549	586418	429986	1043192	852706	546179	317297	467639	1522093	551785	395651	992325	803105	1.27	2.28	2.69	2.36	4.92	1.45	1.7
	12:01:00		164	0	0	0	0	0	211	0	38	0	0	0	0	0	63	0	5404	1026	117	1603	3852	11525	6785	6743	586205	335425	512181	1720152	590270	441511	1049977	859449	551583	318324	467756	1523696	555637	407176	999110	809848	1.27	2.28	2.69	2.36	4.92	1.46	1.7
	12:10:00		0	0	0	0	0	0	559	0	0	0	0	0	0	0	133	0	2248	1938	0	1690	4544	3040	8231	6784	588453	337362	512181	1721841	594814	444551	1058207	866232	553831	320261	467756	1525385	560181	410216	1007340	816631	1.27	2.28	2.69	2.37	4.92	1.46	1.7
	12:19:00		0	0	0	0	0	232	34	0	0	0	0	0	0	97	16	0	1744	1033	7006	1687	3959	3916	5060	7441	590197	338395	519187	1723528	598773	448467	1063267	873673	555575	321294	474762	1527072	564140	414132	1012400	824072	1.27	2.28	2.69	2.37	4.92	1.46	1.7
	12:28:00		0	0	208	0	0	194	0	0	0	0	69	0	0	112	0	0	3475	2029	4346	2038	475	2690	4933	6934	593672	340425	523533	1725566	599248	451156	1068200	880607	559050	323324	479108	1529110	564615	416821	1017333	831006	1.27	2.28	2.69	2.37	4.92	1.58	1.7
	12:37:00		0	0	244	0	0	150	0	0	0	0	112	0	0	118	0	0	3546	2313	4162	1687	1279	2242	2654	9659	597218	342737	527695	1727253	600527	453399	1070855	890266	562596	325636	483270	1530797	565894	419064	1019988	840665	1.27	2.28	2.69	2.37	4.92	1.58	1.7
	12:46:00		0	0	176	0	0	266	0	0	0	0	59	0	0	123	0	0	3145	1232	4368	5860	2351	2579	3629	15376	600363	343969	532063	1733113	602877	455978	1074483	905642	565741	326868	487638	1536657	568244	421643	1023616	856041	1.27	2.28	2.75	2.38	4.92	1.59	1.7
	12:55:00		0	0	261	134	0	101	0	0	0	0	91	19	0	80	0	0	3228	2704	4526	6007	3108	1506	4254	9944	603591	346673	536589	1739120	605985	457483	1078738	915586	568969	329572	492164	1542664	571352	423148	1027871	865985	1.27	2.28	2.85	2.4	4.92	1.71	1.7
	13:04:00		0	54	171	0	0	158	0	0	0	17	95	0	0	91	0	0	3574	1213	7647	7170	1770	2698	7614	6503	607165	347886	544236	1746290	607755	460181	1086352	922089	572543	330785	499811	1549834	573122	425846	1035485	872488	1.27	2.28	2.85	2.4	4.92	1.71	1.7
	13:13:00		0	119	329	0	254	0	0	0	0	31	120	0	96	0	0	0	2336	1666	6819	1596	3315	2801	4244	9716	609501	349552	551054	1747886	611070	462982	1090596	931805	574879	332451	506629	1551430	576437	428647	1039729	882204	1.27	2.28	2.94	2.4	5	1.71	1.7
	13:22:00		0	0	148	0	131	0	0	0	0	0	56	0	101	0	0	0	2272	1282	5103	1799	2007	32	3567	7543	611773	350835	556158	1749685	613077	463014	1094163	939349	577151	333734	511733	1553229	578444	428679	1043296	889748	1.27	2.28	2.97	2.4	5.04	1.71	1.7
	13:31:00		0	0	0	0	48	0	0	46	0	0	0	0	16	0	0	8	2018	623	3941	2079	1191	511	3804	10958	613792	351457	560099	1751764	614268	463525	1097967	950307	579170	334356	515674	1555308	579635	429190	1047100	900706	1.27	2.28	2.97	2.4	5.04	1.71	1.7
	13:40:00		0	0	0	0	0	0	1	0	0	0	0	0	0	0	1	0	3424	1457	4540	2037	327	492	6947	17320	617216	352914	564638	1753801	614595	464017	1104914	967627	582594	335813	520213	1557345	579962	429682	1054047	918026	1.27	2.28	2.97	2.4	5.04	1.71	1.7
	13:49:00		0	0	0	0	42	0	0	0	0	0	0	0	17	0	0	0	1433	136	1218	1855	2895	1576	17643	9997	618649	353050	565856	1755657	617490	465593	1122558	977624	584027	335949	521431	1559201	582857	431258	1071691	928023	1.27	2.28	2.97	2.4	5.12	1.71	1.7
	13:58:00		0	0	0	0	58	0	0	0	0	0	0	0	25	0	0	0	1800	253	416	1660	2098	231	5781	8971	620449	353303	566273	1757316	619589	465824	1128339	986595	585827	336202	521848	1560860	584956	431489	1077472	936994	1.27	2.28	2.97	2.41	5.12	1.71	1.7
	14:07:00		0	0	0	0	0	0	0	0	0	0	0	0	0	0	0	0	2267	34	500	1602	694	290	4917	9674	622716	353337	566772	1758918	620283	466113	1133256	996269	588094	336236	522347	1562462	585650	431778	1082389	946668	1.27	2.28	2.97	2.41	5.12	1.71	1.7
	14:16:00		0	0	0	0	0	0	0	0	0	0	0	0	0	0	0	0	2938	260	980	1778	299	3419	6082	8552	625654	353598	567753	1760696	620582	469532	1139338	1004821	591032	336497	523328	1564240	585949	435197	1088471	955220	1.27	2.28	2.97	2.41	5.12	1.71	1.7
	14:25:00		0	44	0	1	0	0	0	0	0	3	0	0	0	0	0	0	2509	2790	8975	5155	836	930	5227	15157	628164	356388	576728	1765851	621417	470463	1144565	1019977	593542	339287	532303	1569395	586784	436128	1093698	970376	1.27	2.28	2.97	2.41	5.12	1.71	1.7
	14:34:00		0	123	0	79	27	0	0	0	0	51	0	16	6	0	0	0	2580	3198	9696	6703	2612	2428	12680	14193	630744	359586	586424	1772554	624030	472890	1157245	1034170	596122	342485	541999	1576098	589397	438555	1106378	984569	1.27	2.28	2.97	2.41	5.12	1.71	1.7
	14:43:00		129	242	0	374	0	0	65	0	32	92	0	93	0	0	15	0	4741	2755	4821	4205	2336	2858	20939	10540	635484	362340	591245	1776759	626366	475748	1178184	1044710	600862	345239	546820	1580303	591733	441413	1127317	995109	1.27	2.28	2.97	2.62	5.22	1.71	1.7
	14:52:00		228	156	0	337	0	0	276	36	125	147	0	91	0	0	62	7	4738	1673	4998	4298	4357	451	8627	10652	640223	364013	596243	1781056	630723	476199	1186810	1055362	605601	346912	551818	1584600	596090	441864	1135943	1005761	1.27	2.28	2.97	2.62	5.71	1.71	1.7
	15:01:00		378	392	0	442	173	0	0	3	62	161	0	83	64	0	0	0	6317	4460	15138	5821	4125	832	10897	12993	646540	368474	611381	1786878	634848	477031	1197707	1068355	611918	351373	566956	1590422	600215	442696	1146840	1018754	1.35	2.28	2.97	2.64	5.71	1.71	1.7
	15:10:00		32	253	49	409	293	0	0	0	2	138	10	118	153	0	0	0	5306	2960	12003	5008	3184	511	9304	10326	651845	371434	623384	1791886	638032	477542	1207011	1078681	617223	354333	578959	1595430	603399	443207	1156144	1029080	1.35	2.28	2.97	2.69	5.71	1.71	1.7
	15:19:00		0	244	190	465	279	0	0	0	0	148	77	98	155	0	0	0	3969	3937	6377	7144	4099	3389	7581	8453	655814	375370	629761	1799029	642131	480931	1214592	1087133	621192	358269	585336	1602573	607498	446596	1163725	1037532	1.35	2.28	2.98	2.69	5.71	1.71	1.7
	15:28:00		0	415	116	310	510	44	0	0	0	131	59	100	121	6	0	0	4121	5137	4296	6804	7352	4488	9319	8854	659936	380507	634057	1805833	649483	485420	1223911	1095987	625314	363406	589632	1609377	614850	451085	1173044	1046386	1.35	2.28	3.02	2.69	5.71	1.71	1.7
	15:37:00		0	703	281	459	267	0	0	0	0	239	135	120	126	0	0	0	4514	5732	5849	10440	3241	5852	7765	13473	664450	386239	639906	1816274	652725	491271	1231676	1109460	629828	369138	595481	1619818	618092	456936	1180809	1059859	1.35	2.28	3.1	2.72	5.71	1.71	1.7
	15:46:00		20	407	183	175	277	0	0	281	7	102	84	34	146	0	0	94	4569	6296	5727	14356	2667	4034	8002	9064	669020	392534	645633	1830630	655391	495305	1239678	1118524	634398	375433	601208	1634174	620758	460970	1188811	1068923	1.35	2.35	3.1	2.72	5.71	1.71	1.7
	15:55:00		88	73	303	73	0	0	0	116	18	12	81	23	0	0	0	67	4557	3982	4401	21953	5811	6210	9818	7192	673576	396517	650034	1852583	661203	501515	1249496	1125716	638954	379416	605609	1656127	626570	467180	1198629	1076115	1.35	2.35	3.16	2.72	5.71	1.71	1.7
		15:55:23 - Measurement Stopped
[truncated: 73 more columns]
