# Supplementary material for: A previously uncharacterized Factor Associated with Metabolism and Energy (FAME/C14orf105/CCDC198/1700011H14Rik) is related to evolutionary adaptation, energy balance, and kidney physiology
Source: Nat Commun. 2023 May 29;14:3092. doi: 10.1038/s41467-023-38663-7 (PMC10226981; doi:10.1038/s41467-023-38663-7)
Supplement: Supplementary file 7 — Supplementary Data 12 [file 41467_2023_38663_MOESM7_ESM.xlsx]

## Sheet: Information
mouse ID	sex	genotype
64U-E5692	male	wildtype
82Z-08350	male	wildtype
82Z-08351	male	wildtype
82Z-08352	male	wildtype
82Z-08353	male	wildtype
82Z-08340	male	wildtype
82Z-08341	male	wildtype
82Z-08342	male	wildtype
64U-E5696	female	wildtype
64U-E5697	female	wildtype
82Z-08354	female	wildtype
82Z-08355	female	wildtype
82Z-08343	female	wildtype
82Z-08344	female	wildtype
82Z-08345	female	wildtype
E64-G2030	male	Fame KO
E64-G2035	male	Fame KO
E64-G2041	male	Fame KO
E64-G2042	male	Fame KO
E64-G2912	male	Fame KO
E64-G2916	male	Fame KO
E64-G2917	male	Fame KO
E64-G2918	male	Fame KO
E64-G2919	male	Fame KO
E64-G2920	male	Fame KO
E64-G2045	female	Fame KO
E64-G2915	female	Fame KO
E64-G2921	female	Fame KO
E64-G2928	female	Fame KO
E64-G2933	female	Fame KO

## Sheet: C57Bl6_main_experiment
	Date	Time	CHECK	SPECIMEN_ID	Box	Body weight before experiment	Body weight after experiment	Date Time	MetaData Link	Timepoint	inc_dt	inc_diff	firstDay	dark	Temperature	Grade 1	STRAIN	GENDER	Ambulatory activity (no. of beam cuts)	Carbohydrate oxidation	Carbon dioxide production	CenA	CenF	CenT	CO2	Cumulative food intake	Cumulative water intake	dCO2	DistD	DistK	dO2	Flow	H(2)	H(3)	Heat production (metabolic rate)	Lipid oxidation	O2	Oxygen consumption	PerA	PerF	PerT	Ref.CO2	Ref.O2	Respiratory Exchange Ratio	S.Flow	Speed	Temp	Total activity (no. of fine movement + no. of beam cuts)	VCO2(2)
1	2021-09-24	11:11:00	1_64U-E5692	64U-E5692	1	31.1	30.1	2021-09-24T11:11:00+0100	CAL_2021_09_24_2	01:00:00	2021-09-24 11:11:00	-409	2021-09-24 18:00:00	light	24 Â°C	wt	Ctrl	Male	102	2.05983	3496	390	115	505	0.55	0.25	0	0.512	704	1262	0.538	0.35	7.784	0.576	18.536	0.194833	20.33	3722	233	129	362	0.038	20.87	0.939	0.35	1	23.1	867	1468
2	2021-09-24	11:26:00	1_64U-E5692	64U-E5692	1	31.1	30.1	2021-09-24T11:26:00+0100	CAL_2021_09_24_2	01:15:00	2021-09-24 11:26:00	-394	2021-09-24 18:00:00	light	24 Â°C	wt	Ctrl	Male	0	1.93	3100	0	0	0	0.492	0.25	0	0.455	0	1262	0.468	0.35	6.75	0.5	16.075	0.111333	20.41	3209	0	0	0	0.037	20.87	0.966	0.35	0	23.3	0	1302
3	2021-09-24	11:41:00	1_64U-E5692	64U-E5692	1	31.1	30.1	2021-09-24T11:41:00+0100	CAL_2021_09_24_2	01:30:00	2021-09-24 11:41:00	-379	2021-09-24 18:00:00	light	24 Â°C	wt	Ctrl	Male	49	1.67967	2566	116	51	167	0.414	0.31	0	0.377	261	1522	0.385	0.35	5.559	0.412	13.237	0.0556667	20.49	2639	91	119	210	0.037	20.88	0.972	0.35	0	23.4	377	1078
4	2021-09-24	11:56:00	1_64U-E5692	64U-E5692	1	31.1	30.1	2021-09-24T11:56:00+0100	CAL_2021_09_24_2	01:45:00	2021-09-24 11:56:00	-364	2021-09-24 18:00:00	light	24 Â°C	wt	Ctrl	Male	130	1.97883	2917	571	149	720	0.465	0.31	0.05	0.428	841	2364	0.433	0.35	6.26	0.464	14.906	0.0278333	20.44	2964	304	187	491	0.037	20.87	0.984	0.35	1	23.6	1211	1225
5	2021-09-24	12:11:00	1_64U-E5692	64U-E5692	1	31.1	30.1	2021-09-24T12:11:00+0100	CAL_2021_09_24_2	02:00:00	2021-09-24 12:11:00	-349	2021-09-24 18:00:00	light	24 Â°C	wt	Ctrl	Male	22	1.836	2784	91	34	125	0.446	0.53	0.05	0.409	164	2528	0.417	0.35	6.013	0.445	14.319	0.0556667	20.46	2852	40	30	70	0.037	20.88	0.976	0.35	0	23.7	195	1169
6	2021-09-24	12:26:00	1_64U-E5692	64U-E5692	1	31.1	30.1	2021-09-24T12:26:00+0100	CAL_2021_09_24_2	02:15:00	2021-09-24 12:26:00	-334	2021-09-24 18:00:00	light	24 Â°C	wt	Ctrl	Male	23	1.769	2693	0	1	1	0.43	0.53	0.05	0.394	33	2560	0.404	0.35	5.845	0.433	13.918	0.0556667	20.48	2776	26	55	81	0.036	20.88	0.97	0.35	0	23.8	82	1131
7	2021-09-24	12:41:00	1_64U-E5692	64U-E5692	1	31.1	30.1	2021-09-24T12:41:00+0100	CAL_2021_09_24_2	02:30:00	2021-09-24 12:41:00	-319	2021-09-24 18:00:00	light	24 Â°C	wt	Ctrl	Male	16	1.96533	2839	28	17	45	0.454	0.6	0.1	0.417	91	2652	0.417	0.35	6.012	0.445	14.316	0	20.46	2836	11	39	50	0.037	20.88	1.001	0.35	0	23.8	95	1192
8	2021-09-24	12:56:00	1_64U-E5692	64U-E5692	1	31.1	30.1	2021-09-24T12:56:00+0100	CAL_2021_09_24_2	02:45:00	2021-09-24 12:56:00	-304	2021-09-24 18:00:00	light	24 Â°C	wt	Ctrl	Male	4	1.74667	2678	26	5	31	0.429	0.6	0.15	0.392	61	2712	0.397	0.35	5.742	0.425	13.673	0.0556667	20.48	2718	6	18	24	0.037	20.88	0.985	0.35	0	23.9	55	1124
9	2021-09-24	13:11:00	1_64U-E5692	64U-E5692	1	31.1	30.1	2021-09-24T13:11:00+0100	CAL_2021_09_24_2	03:00:00	2021-09-24 13:11:00	-289	2021-09-24 18:00:00	light	24 Â°C	wt	Ctrl	Male	1	1.78667	2566	0	1	1	0.412	0.74	0.15	0.376	24	2736	0.375	0.35	5.424	0.402	12.917	0	20.5	2557	2	2	4	0.036	20.88	1.003	0.35	0	23.9	5	1078
10	2021-09-24	13:26:00	1_64U-E5692	64U-E5692	1	31.1	30.1	2021-09-24T13:26:00+0100	CAL_2021_09_24_2	03:15:00	2021-09-24 13:26:00	-274	2021-09-24 18:00:00	light	24 Â°C	wt	Ctrl	Male	92	2.36733	3408	420	100	520	0.536	1.08	0.41	0.5	597	3333	0.502	0.35	7.249	0.537	17.262	0	20.38	3424	190	154	344	0.036	20.88	0.995	0.35	1	23.9	864	1431
11	2021-09-24	13:41:00	1_64U-E5692	64U-E5692	1	31.1	30.1	2021-09-24T13:41:00+0100	CAL_2021_09_24_2	03:30:00	2021-09-24 13:41:00	-259	2021-09-24 18:00:00	light	24 Â°C	wt	Ctrl	Male	0	2.0235	2999	0	0	0	0.476	1.08	0.42	0.441	2	3335	0.442	0.35	6.378	0.472	15.188	0.0278333	20.44	3012	1	2	3	0.036	20.88	0.995	0.35	0	24	3	1259
12	2021-09-24	13:56:00	1_64U-E5692	64U-E5692	1	31.1	30.1	2021-09-24T13:56:00+0100	CAL_2021_09_24_2	03:45:00	2021-09-24 13:56:00	-244	2021-09-24 18:00:00	light	24 Â°C	wt	Ctrl	Male	0	1.876	2711	0	0	0	0.434	1.08	0.42	0.398	0	3335	0.397	0.35	5.732	0.425	13.65	0	20.47	2703	0	0	0	0.036	20.87	1.003	0.35	0	24	0	1138
13	2021-09-24	14:11:00	1_64U-E5692	64U-E5692	1	31.1	30.1	2021-09-24T14:11:00+0100	CAL_2021_09_24_2	04:00:00	2021-09-24 14:11:00	-229	2021-09-24 18:00:00	light	24 Â°C	wt	Ctrl	Male	7	1.82667	2486	0	0	0	0.401	1.08	0.42	0.365	12	3347	0.356	0.35	5.134	0.38	12.226	-0.0556667	20.51	2404	4	49	53	0.035	20.87	1.034	0.35	0	24.1	53	1044
14	2021-09-24	14:26:00	1_64U-E5692	64U-E5692	1	31.1	30.1	2021-09-24T14:26:00+0100	CAL_2021_09_24_2	04:15:00	2021-09-24 14:26:00	-214	2021-09-24 18:00:00	light	24 Â°C	wt	Ctrl	Male	13	1.82667	2469	0	0	0	0.398	1.08	0.42	0.362	13	3361	0.356	0.35	5.146	0.381	12.255	-0.0556667	20.52	2417	17	26	43	0.036	20.87	1.022	0.35	0	24.1	43	1037
15	2021-09-24	14:41:00	1_64U-E5692	64U-E5692	1	31.1	30.1	2021-09-24T14:41:00+0100	CAL_2021_09_24_2	04:30:00	2021-09-24 14:41:00	-199	2021-09-24 18:00:00	light	24 Â°C	wt	Ctrl	Male	2	1.7955	2518	22	4	26	0.407	1.08	0.43	0.37	62	3422	0.364	0.35	5.246	0.389	12.492	-0.0278333	20.51	2463	18	34	52	0.037	20.88	1.022	0.35	0	24.1	78	1058
16	2021-09-24	14:56:00	1_64U-E5692	64U-E5692	1	31.1	30.1	2021-09-24T14:56:00+0100	CAL_2021_09_24_2	04:45:00	2021-09-24 14:56:00	-184	2021-09-24 18:00:00	light	24 Â°C	wt	Ctrl	Male	38	1.742	2515	38	8	46	0.405	1.08	0.48	0.369	141	3563	0.368	0.35	5.312	0.393	12.649	0	20.51	2504	53	115	168	0.036	20.88	1.004	0.35	0	24.1	214	1056
17	2021-09-24	15:11:00	1_64U-E5692	64U-E5692	1	31.1	30.1	2021-09-24T15:11:00+0100	CAL_2021_09_24_2	05:00:00	2021-09-24 15:11:00	-169	2021-09-24 18:00:00	light	24 Â°C	wt	Ctrl	Male	162	2.44317	3450	424	169	593	0.541	1.26	0.74	0.505	754	4317	0.5	0.35	7.231	0.536	17.22	-0.0278333	20.38	3401	355	174	529	0.036	20.88	1.014	0.35	1	24.1	1122	1449
18	2021-09-24	15:26:00	1_64U-E5692	64U-E5692	1	31.1	30.1	2021-09-24T15:26:00+0100	CAL_2021_09_24_2	05:15:00	2021-09-24 15:26:00	-154	2021-09-24 18:00:00	light	24 Â°C	wt	Ctrl	Male	153	2.42083	3409	437	136	573	0.534	1.31	0.9	0.499	766	5082	0.497	0.35	7.197	0.533	17.139	-0.0278333	20.38	3392	283	235	518	0.035	20.88	1.005	0.35	1	24.1	1091	1431
19	2021-09-24	15:41:00	1_64U-E5692	64U-E5692	1	31.1	30.1	2021-09-24T15:41:00+0100	CAL_2021_09_24_2	05:30:00	2021-09-24 15:41:00	-139	2021-09-24 18:00:00	light	24 Â°C	wt	Ctrl	Male	1	2.36733	3394	0	0	0	0.535	1.31	0.9	0.499	3	5085	0.501	0.35	7.224	0.535	17.203	0	20.38	3413	0	10	10	0.036	20.88	0.994	0.35	0	24.2	10	1425
20	2021-09-24	15:56:00	1_64U-E5692	64U-E5692	1	31.1	30.1	2021-09-24T15:56:00+0100	CAL_2021_09_24_2	05:45:00	2021-09-24 15:56:00	-124	2021-09-24 18:00:00	light	24 Â°C	wt	Ctrl	Male	0	1.8225	2697	0	0	0	0.431	1.31	0.9	0.395	2	5087	0.4	0.35	5.791	0.429	13.789	0.0278333	20.48	2742	1	6	7	0.036	20.88	0.984	0.35	0	24.1	7	1133
21	2021-09-24	16:11:00	1_64U-E5692	64U-E5692	1	31.1	30.1	2021-09-24T16:11:00+0100	CAL_2021_09_24_2	06:00:00	2021-09-24 16:11:00	-109	2021-09-24 18:00:00	light	24 Â°C	wt	Ctrl	Male	46	1.58567	2285	13	2	15	0.371	1.32	0.9	0.336	141	5228	0.337	0.35	4.858	0.36	11.568	0	20.54	2294	67	120	187	0.035	20.88	0.996	0.35	0	24.1	202	960
22	2021-09-24	16:26:00	1_64U-E5692	64U-E5692	1	31.1	30.1	2021-09-24T16:26:00+0100	CAL_2021_09_24_2	06:15:00	2021-09-24 16:26:00	-94	2021-09-24 18:00:00	light	24 Â°C	wt	Ctrl	Male	0	2.01883	2835	0	0	0	0.452	1.82	0.9	0.416	18	5246	0.411	0.35	5.935	0.439	14.132	-0.0278333	20.46	2790	1	11	12	0.036	20.87	1.016	0.35	0	24.2	12	1191
23	2021-09-24	16:41:00	1_64U-E5692	64U-E5692	1	31.1	30.1	2021-09-24T16:41:00+0100	CAL_2021_09_24_2	06:30:00	2021-09-24 16:41:00	-79	2021-09-24 18:00:00	light	24 Â°C	wt	Ctrl	Male	35	1.93833	2640	83	21	104	0.424	1.82	0.96	0.388	213	5459	0.38	0.35	5.477	0.406	13.042	-0.0556667	20.49	2569	105	56	161	0.036	20.87	1.028	0.35	0	24.2	265	1108
24	2021-09-24	16:56:00	1_64U-E5692	64U-E5692	1	31.1	30.1	2021-09-24T16:56:00+0100	CAL_2021_09_24_2	06:45:00	2021-09-24 16:56:00	-64	2021-09-24 18:00:00	light	24 Â°C	wt	Ctrl	Male	1	2.04117	2851	0	0	0	0.455	1.83	0.97	0.419	10	5469	0.415	0.35	5.983	0.443	14.248	-0.0278333	20.46	2815	3	8	11	0.036	20.88	1.013	0.35	0	24.2	11	1197
25	2021-09-24	17:11:00	1_64U-E5692	64U-E5692	1	31.1	30.1	2021-09-24T17:11:00+0100	CAL_2021_09_24_2	07:00:00	2021-09-24 17:11:00	-49	2021-09-24 18:00:00	light	24 Â°C	wt	Ctrl	Male	1	1.9295	2690	0	0	0	0.43	1.83	0.97	0.394	1	5470	0.392	0.35	5.671	0.42	13.505	-0.0278333	20.48	2672	0	28	28	0.036	20.87	1.007	0.35	0	24.3	28	1130
26	2021-09-24	17:26:00	1_64U-E5692	64U-E5692	1	31.1	30.1	2021-09-24T17:26:00+0100	CAL_2021_09_24_2	07:15:00	2021-09-24 17:26:00	-34	2021-09-24 18:00:00	light	24 Â°C	wt	Ctrl	Male	5	1.87133	2556	0	0	0	0.411	1.83	0.97	0.375	11	5481	0.367	0.35	5.301	0.393	12.623	-0.0556667	20.5	2486	14	24	38	0.036	20.87	1.028	0.35	0	24.3	38	1073
27	2021-09-24	17:41:00	1_64U-E5692	64U-E5692	1	31.1	30.1	2021-09-24T17:41:00+0100	CAL_2021_09_24_2	07:30:00	2021-09-24 17:41:00	-19	2021-09-24 18:00:00	light	24 Â°C	wt	Ctrl	Male	26	1.73317	2584	0	0	0	0.416	1.83	0.97	0.379	21	5503	0.38	0.35	5.487	0.406	13.066	0.0278333	20.5	2590	13	79	92	0.037	20.88	0.998	0.35	0	24.2	92	1085
28	2021-09-24	17:56:00	1_64U-E5692	64U-E5692	1	31.1	30.1	2021-09-24T17:56:00+0100	CAL_2021_09_24_2	07:45:00	2021-09-24 17:56:00	-4	2021-09-24 18:00:00	light	24 Â°C	wt	Ctrl	Male	128	2.29567	3142	145	82	227	0.499	1.93	1.07	0.461	376	5879	0.453	0.35	6.543	0.485	15.58	-0.0556667	20.42	3072	183	198	381	0.038	20.88	1.023	0.35	0	24.1	608	1319
29	2021-09-24	18:11:00	1_64U-E5692	64U-E5692	1	31.1	30.1	2021-09-24T18:11:00+0100	CAL_2021_09_24_2	08:00:00	2021-09-24 18:11:00	11	2021-09-24 18:00:00	dark	24 Â°C	wt	Ctrl	Male	62	2.9745	4048	225	95	320	0.632	2.2	1.36	0.594	450	6329	0.583	0.35	8.42	0.624	20.051	-0.0835	20.29	3952	208	89	297	0.038	20.87	1.024	0.35	1	24	617	1700
30	2021-09-24	18:26:00	1_64U-E5692	64U-E5692	1	31.1	30.1	2021-09-24T18:26:00+0100	CAL_2021_09_24_2	08:15:00	2021-09-24 18:26:00	26	2021-09-24 18:00:00	dark	24 Â°C	wt	Ctrl	Male	148	2.519	3465	375	127	502	0.546	2.27	1.61	0.508	694	7024	0.502	0.35	7.257	0.537	17.281	-0.0556667	20.37	3412	284	202	486	0.038	20.87	1.015	0.35	1	24	988	1455
31	2021-09-24	18:41:00	1_64U-E5692	64U-E5692	1	31.1	30.1	2021-09-24T18:41:00+0100	CAL_2021_09_24_2	08:30:00	2021-09-24 18:41:00	41	2021-09-24 18:00:00	dark	24 Â°C	wt	Ctrl	Male	35	2.56833	3706	13	15	28	0.582	2.27	1.62	0.544	64	7088	0.542	0.35	7.822	0.579	18.625	0	20.33	3686	12	114	126	0.038	20.87	1.005	0.35	0	23.9	154	1556
32	2021-09-24	18:56:00	1_64U-E5692	64U-E5692	1	31.1	30.1	2021-09-24T18:56:00+0100	CAL_2021_09_24_2	08:45:00	2021-09-24 18:56:00	56	2021-09-24 18:00:00	dark	24 Â°C	wt	Ctrl	Male	169	2.78283	4073	282	116	398	0.635	2.42	1.78	0.597	562	7649	0.601	0.35	8.679	0.643	20.668	0.0278333	20.27	4101	287	190	477	0.038	20.87	0.993	0.35	1	23.9	875	1711
33	2021-09-24	19:11:00	1_64U-E5692	64U-E5692	1	31.1	30.1	2021-09-24T19:11:00+0100	CAL_2021_09_24_2	09:00:00	2021-09-24 19:11:00	71	2021-09-24 18:00:00	dark	24 Â°C	wt	Ctrl	Male	73	2.84517	4033	121	81	202	0.629	2.66	1.86	0.591	246	7896	0.587	0.35	8.485	0.628	20.206	-0.0278333	20.29	3995	73	53	126	0.038	20.87	1.009	0.35	0	23.9	328	1694
34	2021-09-24	19:26:00	1_64U-E5692	64U-E5692	1	31.1	30.1	2021-09-24T19:26:00+0100	CAL_2021_09_24_2	09:15:00	2021-09-24 19:26:00	86	2021-09-24 18:00:00	dark	24 Â°C	wt	Ctrl	Male	34	2.412	3466	79	42	121	0.547	2.76	1.91	0.509	180	8076	0.509	0.35	7.339	0.544	17.477	0	20.36	3462	59	55	114	0.038	20.87	1.001	0.35	0	23.9	235	1455
35	2021-09-24	19:41:00	1_64U-E5692	64U-E5692	1	31.1	30.1	2021-09-24T19:41:00+0100	CAL_2021_09_24_2	09:30:00	2021-09-24 19:41:00	101	2021-09-24 18:00:00	dark	24 Â°C	wt	Ctrl	Male	46	2.38083	3515	78	76	154	0.554	2.92	1.91	0.516	155	8231	0.517	0.35	7.47	0.553	17.788	0.0278333	20.36	3527	40	30	70	0.038	20.87	0.997	0.35	0	23.9	224	1476
36	2021-09-24	19:56:00	1_64U-E5692	64U-E5692	1	31.1	30.1	2021-09-24T19:56:00+0100	CAL_2021_09_24_2	09:45:00	2021-09-24 19:56:00	116	2021-09-24 18:00:00	dark	24 Â°C	wt	Ctrl	Male	156	2.67533	3685	310	108	418	0.576	2.92	2.27	0.538	645	8876	0.53	0.35	7.698	0.57	18.332	-0.0556667	20.34	3618	273	228	501	0.038	20.87	1.019	0.35	1	23.9	919	1547
37	2021-09-24	20:11:00	1_64U-E5692	64U-E5692	1	31.1	30.1	2021-09-24T20:11:00+0100	CAL_2021_09_24_2	10:00:00	2021-09-24 20:11:00	131	2021-09-24 18:00:00	dark	24 Â°C	wt	Ctrl	Male	60	2.68883	3794	61	61	122	0.592	3.05	2.33	0.554	184	9060	0.55	0.35	7.981	0.591	19.006	-0.0278333	20.32	3758	54	84	138	0.038	20.87	1.01	0.35	0	23.9	260	1593
38	2021-09-24	20:26:00	1_64U-E5692	64U-E5692	1	31.1	30.1	2021-09-24T20:26:00+0100	CAL_2021_09_24_2	10:15:00	2021-09-24 20:26:00	146	2021-09-24 18:00:00	dark	24 Â°C	wt	Ctrl	Male	85	2.8675	4042	207	70	277	0.629	3.3	2.41	0.592	416	9476	0.591	0.35	8.545	0.633	20.348	-0.0278333	20.28	4029	191	129	320	0.037	20.87	1.003	0.35	0	23.9	597	1697
39	2021-09-24	20:41:00	1_64U-E5692	64U-E5692	1	31.1	30.1	2021-09-24T20:41:00+0100	CAL_2021_09_24_2	10:30:00	2021-09-24 20:41:00	161	2021-09-24 18:00:00	dark	24 Â°C	wt	Ctrl	Male	68	2.66183	3596	125	41	166	0.564	3.3	2.55	0.527	328	9804	0.514	0.35	7.446	0.551	17.731	-0.0835	20.36	3490	180	176	356	0.037	20.87	1.03	0.35	0	23.9	522	1510
40	2021-09-24	20:56:00	1_64U-E5692	64U-E5692	1	31.1	30.1	2021-09-24T20:56:00+0100	CAL_2021_09_24_2	10:45:00	2021-09-24 20:56:00	176	2021-09-24 18:00:00	dark	24 Â°C	wt	Ctrl	Male	89	2.76467	3841	149	61	210	0.599	3.4	2.58	0.561	391	10195	0.552	0.35	7.999	0.592	19.047	-0.0556667	20.32	3755	190	198	388	0.038	20.87	1.023	0.35	0	23.8	598	1613
41	2021-09-24	21:11:00	1_64U-E5692	64U-E5692	1	31.1	30.1	2021-09-24T21:11:00+0100	CAL_2021_09_24_2	11:00:00	2021-09-24 21:11:00	191	2021-09-24 18:00:00	dark	24 Â°C	wt	Ctrl	Male	126	3.04617	4308	590	183	773	0.67	3.44	2.81	0.633	877	11072	0.631	0.35	9.101	0.674	21.671	-0.0278333	20.24	4290	338	136	474	0.037	20.87	1.004	0.35	1	23.8	1247	1809
42	2021-09-24	21:26:00	1_64U-E5692	64U-E5692	1	31.1	30.1	2021-09-24T21:26:00+0100	CAL_2021_09_24_2	11:15:00	2021-09-24 21:26:00	206	2021-09-24 18:00:00	dark	24 Â°C	wt	Ctrl	Male	83	2.8675	4045	408	110	518	0.631	3.64	2.88	0.594	617	11690	0.591	0.35	8.542	0.633	20.341	-0.0278333	20.28	4026	186	88	274	0.038	20.87	1.005	0.35	1	23.8	792	1699
43	2021-09-24	21:41:00	1_64U-E5692	64U-E5692	1	31.1	30.1	2021-09-24T21:41:00+0100	CAL_2021_09_24_2	11:30:00	2021-09-24 21:41:00	221	2021-09-24 18:00:00	dark	24 Â°C	wt	Ctrl	Male	29	2.62183	3687	31	14	45	0.576	3.78	2.89	0.537	96	11786	0.534	0.36	7.769	0.575	18.5	-0.0278333	20.34	3659	20	73	93	0.039	20.87	1.008	0.35	0	23.8	138	1548
44	2021-09-24	21:56:00	1_64U-E5692	64U-E5692	1	31.1	30.1	2021-09-24T21:56:00+0100	CAL_2021_09_24_2	11:45:00	2021-09-24 21:56:00	236	2021-09-24 18:00:00	dark	24 Â°C	wt	Ctrl	Male	12	2.44317	3445	1	2	3	0.545	3.8	2.89	0.507	11	11797	0.504	0.35	7.263	0.538	17.295	-0.0278333	20.37	3422	7	20	27	0.038	20.87	1.007	0.35	0	23.8	30	1447
45	2021-09-24	22:11:00	1_64U-E5692	64U-E5692	1	31.1	30.1	2021-09-24T22:11:00+0100	CAL_2021_09_24_2	12:00:00	2021-09-24 22:11:00	251	2021-09-24 18:00:00	dark	24 Â°C	wt	Ctrl	Male	9	2.05933	3105	24	15	39	0.494	3.8	2.89	0.456	111	11908	0.463	0.35	6.688	0.495	15.927	0.0556667	20.41	3170	48	22	70	0.038	20.87	0.98	0.35	0	23.8	109	1304
46	2021-09-24	22:26:00	1_64U-E5692	64U-E5692	1	31.1	30.1	2021-09-24T22:26:00+0100	CAL_2021_09_24_2	12:15:00	2021-09-24 22:26:00	266	2021-09-24 18:00:00	dark	24 Â°C	wt	Ctrl	Male	31	2.20633	3019	51	30	81	0.48	3.92	2.89	0.442	116	12024	0.434	0.35	6.288	0.466	14.974	-0.0556667	20.44	2952	56	28	84	0.038	20.87	1.023	0.35	0	23.8	165	1268
47	2021-09-24	22:41:00	1_64U-E5692	64U-E5692	1	31.1	30.1	2021-09-24T22:41:00+0100	CAL_2021_09_24_2	12:30:00	2021-09-24 22:41:00	281	2021-09-24 18:00:00	dark	24 Â°C	wt	Ctrl	Male	177	2.49667	3455	655	210	865	0.545	4.02	3.17	0.507	1086	13110	0.496	0.35	7.169	0.531	17.072	-0.0556667	20.38	3362	424	212	636	0.037	20.87	1.028	0.35	1	23.8	1501	1451
48	2021-09-24	22:56:00	1_64U-E5692	64U-E5692	1	31.1	30.1	2021-09-24T22:56:00+0100	CAL_2021_09_24_2	12:45:00	2021-09-24 22:56:00	296	2021-09-24 18:00:00	dark	24 Â°C	wt	Ctrl	Male	98	3.26433	4088	297	80	377	0.637	4.15	3.27	0.599	422	13532	0.568	0.35	8.221	0.609	19.576	-0.222667	20.3	3820	129	115	244	0.037	20.87	1.07	0.35	0	23.9	621	1717
49	2021-09-24	23:11:00	1_64U-E5692	64U-E5692	1	31.1	30.1	2021-09-24T23:11:00+0100	CAL_2021_09_24_2	13:00:00	2021-09-24 23:11:00	311	2021-09-24 18:00:00	dark	24 Â°C	wt	Ctrl	Male	5	2.77817	3931	2	1	3	0.616	4.15	3.27	0.578	11	13543	0.572	0.35	8.249	0.611	19.643	-0.0278333	20.3	3881	4	23	27	0.038	20.87	1.013	0.35	0	23.9	30	1651
50	2021-09-24	23:26:00	1_64U-E5692	64U-E5692	1	31.1	30.1	2021-09-24T23:26:00+0100	CAL_2021_09_24_2	13:15:00	2021-09-24 23:26:00	326	2021-09-24 18:00:00	dark	24 Â°C	wt	Ctrl	Male	1	2.385	3286	0	1	1	0.521	4.15	3.28	0.482	1	13544	0.476	0.35	6.873	0.509	16.366	-0.0556667	20.4	3230	0	2	2	0.039	20.87	1.017	0.35	0	23.8	3	1380
51	2021-09-24	23:41:00	1_64U-E5692	64U-E5692	1	31.1	30.1	2021-09-24T23:41:00+0100	CAL_2021_09_24_2	13:30:00	2021-09-24 23:41:00	341	2021-09-24 18:00:00	dark	24 Â°C	wt	Ctrl	Male	112	2.09467	2875	104	66	170	0.46	4.33	3.28	0.421	174	13718	0.412	0.35	5.961	0.441	14.194	-0.0556667	20.46	2795	65	133	198	0.039	20.87	1.028	0.35	0	23.8	368	1207
52	2021-09-24	23:56:00	1_64U-E5692	64U-E5692	1	31.1	30.1	2021-09-24T23:56:00+0100	CAL_2021_09_24_2	13:45:00	2021-09-24 23:56:00	356	2021-09-24 18:00:00	dark	24 Â°C	wt	Ctrl	Male	137	2.68417	3648	445	157	602	0.573	4.33	3.51	0.535	675	14393	0.52	0.35	7.522	0.557	17.913	-0.0835	20.35	3522	263	147	410	0.038	20.87	1.036	0.35	1	23.8	1012	1532
53	2021-09-25	00:11:00	1_64U-E5692	64U-E5692	1	31.1	30.1	2021-09-25T00:11:00+0100	CAL_2021_09_24_2	14:00:00	2021-09-25 00:11:00	371	2021-09-24 18:00:00	dark	24 Â°C	wt	Ctrl	Male	54	2.385	3287	30	36	66	0.521	4.34	3.51	0.482	81	14474	0.475	0.35	6.864	0.508	16.344	-0.0556667	20.39	3225	34	68	102	0.038	20.87	1.019	0.35	0	23.8	168	1380
54	2021-09-25	00:26:00	1_64U-E5692	64U-E5692	1	31.1	30.1	2021-09-25T00:26:00+0100	CAL_2021_09_24_2	14:15:00	2021-09-25 00:26:00	386	2021-09-24 18:00:00	dark	24 Â°C	wt	Ctrl	Male	126	3.028	4045	457	126	583	0.631	4.51	3.65	0.593	685	15159	0.58	0.35	8.389	0.621	19.977	-0.111333	20.29	3934	273	172	445	0.038	20.87	1.028	0.35	1	23.8	1028	1699
55	2021-09-25	00:41:00	1_64U-E5692	64U-E5692	1	31.1	30.1	2021-09-25T00:41:00+0100	CAL_2021_09_24_2	14:30:00	2021-09-25 00:41:00	401	2021-09-24 18:00:00	dark	24 Â°C	wt	Ctrl	Male	195	2.96983	3895	686	216	902	0.609	4.66	3.88	0.571	989	16148	0.552	0.35	7.989	0.592	19.023	-0.139167	20.32	3734	393	209	602	0.038	20.87	1.043	0.35	1	23.8	1504	1636
56	2021-09-25	00:56:00	1_64U-E5692	64U-E5692	1	31.1	30.1	2021-09-25T00:56:00+0100	CAL_2021_09_24_2	14:45:00	2021-09-25 00:56:00	416	2021-09-24 18:00:00	dark	24 Â°C	wt	Ctrl	Male	28	2.89867	4007	6	2	8	0.627	4.78	3.88	0.589	85	16233	0.581	0.35	8.381	0.621	19.957	-0.0556667	20.29	3939	34	92	126	0.038	20.87	1.017	0.35	0	23.8	134	1683
57	2021-09-25	01:11:00	1_64U-E5692	64U-E5692	1	31.1	30.1	2021-09-25T01:11:00+0100	CAL_2021_09_24_2	15:00:00	2021-09-25 01:11:00	431	2021-09-24 18:00:00	dark	24 Â°C	wt	Ctrl	Male	1	2.586	3579	0	0	0	0.565	4.78	3.88	0.526	2	16235	0.517	0.35	7.448	0.552	17.737	-0.0556667	20.35	3496	0	12	12	0.039	20.87	1.024	0.35	0	23.8	12	1503
58	2021-09-25	01:26:00	1_64U-E5692	64U-E5692	1	31.1	30.1	2021-09-25T01:26:00+0100	CAL_2021_09_24_2	15:15:00	2021-09-25 01:26:00	446	2021-09-24 18:00:00	dark	24 Â°C	wt	Ctrl	Male	4	2.13933	2917	0	0	0	0.467	4.78	3.88	0.429	22	16257	0.421	0.35	6.066	0.449	14.445	-0.0556667	20.45	2847	10	28	38	0.038	20.87	1.025	0.35	0	23.8	38	1225
59	2021-09-25	01:41:00	1_64U-E5692	64U-E5692	1	31.1	30.1	2021-09-25T01:41:00+0100	CAL_2021_09_24_2	15:30:00	2021-09-25 01:41:00	461	2021-09-24 18:00:00	dark	24 Â°C	wt	Ctrl	Male	36	2.0365	2698	0	0	0	0.433	4.78	3.88	0.395	5	16262	0.383	0.35	5.539	0.41	13.189	-0.0835	20.49	2589	2	43	45	0.037	20.87	1.042	0.35	0	23.8	45	1133
60	2021-09-25	01:56:00	1_64U-E5692	64U-E5692	1	31.1	30.1	2021-09-25T01:56:00+0100	CAL_2021_09_24_2	15:45:00	2021-09-25 01:56:00	476	2021-09-24 18:00:00	dark	24 Â°C	wt	Ctrl	Male	7	2.01417	2655	0	0	0	0.423	4.78	3.89	0.387	0	16262	0.376	0.36	5.47	0.405	13.026	-0.0835	20.5	2560	4	7	11	0.037	20.87	1.037	0.35	0	23.8	11	1115
61	2021-09-25	02:11:00	1_64U-E5692	64U-E5692	1	31.1	30.1	2021-09-25T02:11:00+0100	CAL_2021_09_24_2	16:00:00	2021-09-25 02:11:00	491	2021-09-24 18:00:00	dark	24 Â°C	wt	Ctrl	Male	43	2.0365	2714	63	14	77	0.435	4.78	3.89	0.399	201	16463	0.385	0.35	5.558	0.412	13.235	-0.0835	20.49	2596	127	130	257	0.036	20.87	1.045	0.35	0	23.8	334	1140
62	2021-09-25	02:26:00	1_64U-E5692	64U-E5692	1	31.1	30.1	2021-09-25T02:26:00+0100	CAL_2021_09_24_2	16:15:00	2021-09-25 02:26:00	506	2021-09-24 18:00:00	dark	24 Â°C	wt	Ctrl	Male	68	2.38033	3107	18	16	34	0.492	4.83	3.89	0.456	146	16608	0.441	0.35	6.372	0.472	15.174	-0.111333	20.43	2978	64	112	176	0.036	20.87	1.043	0.35	0	23.8	210	1305
63	2021-09-25	02:41:00	1_64U-E5692	64U-E5692	1	31.1	30.1	2021-09-25T02:41:00+0100	CAL_2021_09_24_2	16:30:00	2021-09-25 02:41:00	521	2021-09-24 18:00:00	dark	24 Â°C	wt	Ctrl	Male	193	2.32683	3105	757	242	999	0.493	5.27	4.06	0.456	1045	17653	0.445	0.35	6.422	0.476	15.293	-0.0835	20.43	3009	379	184	563	0.037	20.87	1.032	0.35	1	23.8	1562	1304
64	2021-09-25	02:56:00	1_64U-E5692	64U-E5692	1	31.1	30.1	2021-09-25T02:56:00+0100	CAL_2021_09_24_2	16:45:00	2021-09-25 02:56:00	536	2021-09-24 18:00:00	dark	24 Â°C	wt	Ctrl	Male	12	2.67533	3694	21	28	49	0.579	5.27	4.18	0.542	77	17730	0.535	0.35	7.726	0.572	18.398	-0.0556667	20.34	3632	9	68	77	0.038	20.87	1.017	0.35	0	23.8	126	1551
65	2021-09-25	03:11:00	1_64U-E5692	64U-E5692	1	31.1	30.1	2021-09-25T03:11:00+0100	CAL_2021_09_24_2	17:00:00	2021-09-25 03:11:00	551	2021-09-24 18:00:00	dark	24 Â°C	wt	Ctrl	Male	9	2.64367	3333	0	0	0	0.525	5.27	4.19	0.488	3	17733	0.466	0.35	6.748	0.5	16.069	-0.167	20.39	3142	2	16	18	0.037	20.85	1.061	0.35	0	23.8	18	1400
66	2021-09-25	03:26:00	1_64U-E5692	64U-E5692	1	31.1	30.1	2021-09-25T03:26:00+0100	CAL_2021_09_24_2	17:15:00	2021-09-25 03:26:00	566	2021-09-24 18:00:00	dark	24 Â°C	wt	Ctrl	Male	7	2.184	3003	0	0	0	0.477	5.27	4.19	0.441	9	17742	0.431	0.35	6.236	0.462	14.849	-0.0556667	20.44	2925	7	13	20	0.037	20.87	1.027	0.35	0	23.8	20	1261
67	2021-09-25	03:41:00	1_64U-E5692	64U-E5692	1	31.1	30.1	2021-09-25T03:41:00+0100	CAL_2021_09_24_2	17:30:00	2021-09-25 03:41:00	581	2021-09-24 18:00:00	dark	24 Â°C	wt	Ctrl	Male	7	2.09	2692	0	0	0	0.432	5.27	4.19	0.395	0	17742	0.381	0.35	5.517	0.409	13.138	-0.111333	20.49	2578	0	7	7	0.037	20.87	1.044	0.35	0	23.7	7	1130
68	2021-09-25	03:56:00	1_64U-E5692	64U-E5692	1	31.1	30.1	2021-09-25T03:56:00+0100	CAL_2021_09_24_2	17:45:00	2021-09-25 03:56:00	596	2021-09-24 18:00:00	dark	24 Â°C	wt	Ctrl	Male	10	2.09	2696	4	9	13	0.433	5.27	4.19	0.395	15	17757	0.381	0.35	5.518	0.409	13.139	-0.111333	20.49	2577	6	22	28	0.038	20.87	1.046	0.35	0	23.7	41	1132
69	2021-09-25	04:11:00	1_64U-E5692	64U-E5692	1	31.1	30.1	2021-09-25T04:11:00+0100	CAL_2021_09_24_2	18:00:00	2021-09-25 04:11:00	611	2021-09-24 18:00:00	dark	24 Â°C	wt	Ctrl	Male	1	2.11233	2722	0	1	1	0.438	5.27	4.19	0.399	1	17758	0.385	0.35	5.559	0.412	13.237	-0.111333	20.49	2595	0	1	1	0.038	20.87	1.049	0.35	0	23.7	2	1143
70	2021-09-25	04:26:00	1_64U-E5692	64U-E5692	1	31.1	30.1	2021-09-25T04:26:00+0100	CAL_2021_09_24_2	18:15:00	2021-09-25 04:26:00	626	2021-09-24 18:00:00	dark	24 Â°C	wt	Ctrl	Male	1	1.94717	2585	0	3	3	0.417	5.27	4.19	0.379	3	17762	0.367	0.35	5.313	0.393	12.652	-0.0835	20.51	2485	0	6	6	0.038	20.87	1.04	0.35	0	23.7	9	1086
71	2021-09-25	04:41:00	1_64U-E5692	64U-E5692	1	31.1	30.1	2021-09-25T04:41:00+0100	CAL_2021_09_24_2	18:30:00	2021-09-25 04:41:00	641	2021-09-24 18:00:00	dark	24 Â°C	wt	Ctrl	Male	72	2.023	2612	126	78	204	0.422	5.27	4.2	0.384	298	18060	0.367	0.35	5.293	0.392	12.604	-0.111333	20.51	2465	134	148	282	0.038	20.87	1.06	0.35	0	23.7	486	1097
72	2021-09-25	04:56:00	1_64U-E5692	64U-E5692	1	31.1	30.1	2021-09-25T04:56:00+0100	CAL_2021_09_24_2	18:45:00	2021-09-25 04:56:00	656	2021-09-24 18:00:00	dark	24 Â°C	wt	Ctrl	Male	2	2.3045	3083	2	3	5	0.491	5.27	4.2	0.452	8	18068	0.443	0.35	6.396	0.474	15.23	-0.0835	20.43	2999	3	10	13	0.038	20.87	1.028	0.35	0	23.7	18	1295
73	2021-09-25	05:11:00	1_64U-E5692	64U-E5692	1	31.1	30.1	2021-09-25T05:11:00+0100	CAL_2021_09_24_2	19:00:00	2021-09-25 05:11:00	671	2021-09-24 18:00:00	dark	24 Â°C	wt	Ctrl	Male	14	2.0635	2900	23	18	41	0.464	5.37	4.2	0.426	89	18156	0.422	0.35	6.098	0.452	14.52	-0.0278333	20.44	2870	31	39	70	0.038	20.87	1.01	0.35	0	23.7	111	1218
74	2021-09-25	05:26:00	1_64U-E5692	64U-E5692	1	31.1	30.1	2021-09-25T05:26:00+0100	CAL_2021_09_24_2	19:15:00	2021-09-25 05:26:00	686	2021-09-24 18:00:00	dark	24 Â°C	wt	Ctrl	Male	71	2.52783	3405	137	48	185	0.535	5.51	4.42	0.497	415	18571	0.486	0.35	7.061	0.523	16.815	-0.0835	20.38	3311	201	113	314	0.038	20.87	1.028	0.35	0	23.8	499	1430
75	2021-09-25	05:41:00	1_64U-E5692	64U-E5692	1	31.1	30.1	2021-09-25T05:41:00+0100	CAL_2021_09_24_2	19:30:00	2021-09-25 05:41:00	701	2021-09-24 18:00:00	dark	24 Â°C	wt	Ctrl	Male	0	2.5055	3370	0	0	0	0.532	5.51	4.42	0.495	0	18571	0.486	0.35	7.009	0.519	16.69	-0.0835	20.38	3289	0	0	0	0.037	20.87	1.024	0.35	0	23.9	0	1415
76	2021-09-25	05:56:00	1_64U-E5692	64U-E5692	1	31.1	30.1	2021-09-25T05:56:00+0100	CAL_2021_09_24_2	19:45:00	2021-09-25 05:56:00	716	2021-09-24 18:00:00	dark	24 Â°C	wt	Ctrl	Male	0	1.876	2708	0	0	0	0.434	5.51	4.42	0.397	0	18571	0.396	0.35	5.723	0.424	13.627	0	20.48	2698	0	1	1	0.037	20.87	1.004	0.35	0	24.1	1	1137
77	2021-09-25	06:11:00	1_64U-E5692	64U-E5692	1	31.1	30.1	2021-09-25T06:11:00+0100	CAL_2021_09_24_2	20:00:00	2021-09-25 06:11:00	731	2021-09-24 18:00:00	light	24 Â°C	wt	Ctrl	Male	0	1.80433	2450	0	0	0	0.395	5.51	4.42	0.358	3	18575	0.349	0.35	5.072	0.376	12.079	-0.0556667	20.52	2377	1	4	5	0.037	20.87	1.03	0.35	0	24.1	5	1029
78	2021-09-25	06:26:00	1_64U-E5692	64U-E5692	1	31.1	30.1	2021-09-25T06:26:00+0100	CAL_2021_09_24_2	20:15:00	2021-09-25 06:26:00	746	2021-09-24 18:00:00	light	24 Â°C	wt	Ctrl	Male	32	1.73733	2334	90	27	117	0.38	5.6	4.42	0.342	185	18760	0.338	0.35	4.882	0.362	11.625	-0.0556667	20.54	2295	53	59	112	0.038	20.87	1.017	0.35	0	24.1	229	980
79	2021-09-25	06:41:00	1_64U-E5692	64U-E5692	1	31.1	30.1	2021-09-25T06:41:00+0100	CAL_2021_09_24_2	20:30:00	2021-09-25 06:41:00	761	2021-09-24 18:00:00	light	24 Â°C	wt	Ctrl	Male	21	2.412	3472	46	15	61	0.548	5.8	4.53	0.51	103	18863	0.509	0.35	7.356	0.545	17.518	0	20.36	3471	56	34	90	0.039	20.87	1	0.35	0	24.2	151	1458
80	2021-09-25	06:56:00	1_64U-E5692	64U-E5692	1	31.1	30.1	2021-09-25T06:56:00+0100	CAL_2021_09_24_2	20:45:00	2021-09-25 06:56:00	776	2021-09-24 18:00:00	light	24 Â°C	wt	Ctrl	Male	0	2.15283	3015	0	0	0	0.482	5.8	4.53	0.443	2	18865	0.438	0.35	6.323	0.468	15.056	-0.0278333	20.44	2974	0	15	15	0.039	20.87	1.014	0.35	0	24.2	15	1266
81	2021-09-25	07:11:00	1_64U-E5692	64U-E5692	1	31.1	30.1	2021-09-25T07:11:00+0100	CAL_2021_09_24_2	21:00:00	2021-09-25 07:11:00	791	2021-09-24 18:00:00	light	24 Â°C	wt	Ctrl	Male	1	1.87133	2556	0	0	0	0.414	5.8	4.54	0.375	2	18867	0.368	0.35	5.305	0.393	12.633	-0.0556667	20.5	2488	1	20	21	0.039	20.87	1.027	0.35	0	24.2	21	1073
82	2021-09-25	07:26:00	1_64U-E5692	64U-E5692	1	31.1	30.1	2021-09-25T07:26:00+0100	CAL_2021_09_24_2	21:15:00	2021-09-25 07:26:00	806	2021-09-24 18:00:00	light	24 Â°C	wt	Ctrl	Male	5	1.69733	2443	0	0	0	0.395	5.8	4.54	0.357	5	18871	0.358	0.35	5.197	0.385	12.374	0	20.52	2454	2	24	26	0.038	20.88	0.996	0.35	0	24.3	26	1026
83	2021-09-25	07:41:00	1_64U-E5692	64U-E5692	1	31.1	30.1	2021-09-25T07:41:00+0100	CAL_2021_09_24_2	21:30:00	2021-09-25 07:41:00	821	2021-09-24 18:00:00	light	24 Â°C	wt	Ctrl	Male	18	1.782	2398	0	0	0	0.387	5.8	4.54	0.35	22	18893	0.345	0.36	5.012	0.371	11.934	-0.0556667	20.53	2355	9	56	65	0.038	20.87	1.018	0.35	0	24.3	65	1007
84	2021-09-25	07:56:00	1_64U-E5692	64U-E5692	1	31.1	30.1	2021-09-25T07:56:00+0100	CAL_2021_09_24_2	21:45:00	2021-09-25 07:56:00	836	2021-09-24 18:00:00	light	24 Â°C	wt	Ctrl	Male	0	1.80433	2430	0	0	0	0.395	5.8	4.54	0.358	11	18903	0.352	0.35	5.07	0.375	12.074	-0.0556667	20.52	2382	4	23	27	0.037	20.87	1.02	0.35	0	24.4	27	1021
85	2021-09-25	08:11:00	1_64U-E5692	64U-E5692	1	31.1	30.1	2021-09-25T08:11:00+0100	CAL_2021_09_24_2	22:00:00	2021-09-25 08:11:00	851	2021-09-24 18:00:00	light	24 Â°C	wt	Ctrl	Male	10	1.73317	2560	20	7	27	0.413	5.8	4.55	0.376	69	18973	0.382	0.35	5.514	0.408	13.13	0.0278333	20.49	2613	6	50	56	0.037	20.87	0.979	0.35	0	24.4	83	1075
86	2021-09-25	08:26:00	1_64U-E5692	64U-E5692	1	31.1	30.1	2021-09-25T08:26:00+0100	CAL_2021_09_24_2	22:15:00	2021-09-25 08:26:00	866	2021-09-24 18:00:00	light	24 Â°C	wt	Ctrl	Male	18	2.23333	3218	64	44	108	0.51	5.83	4.55	0.473	134	19107	0.474	0.35	6.837	0.506	16.282	0	20.4	3228	23	17	40	0.037	20.87	0.997	0.35	0	24.4	148	1351
87	2021-09-25	08:41:00	1_64U-E5692	64U-E5692	1	31.1	30.1	2021-09-25T08:41:00+0100	CAL_2021_09_24_2	22:30:00	2021-09-25 08:41:00	881	2021-09-24 18:00:00	light	24 Â°C	wt	Ctrl	Male	0	1.8625	2595	0	0	0	0.418	5.83	4.55	0.381	4	19111	0.38	0.35	5.48	0.406	13.05	-0.0278333	20.49	2583	1	5	6	0.037	20.87	1.005	0.35	0	24.4	6	1090
88	2021-09-25	08:56:00	1_64U-E5692	64U-E5692	1	31.1	30.1	2021-09-25T08:56:00+0100	CAL_2021_09_24_2	22:45:00	2021-09-25 08:56:00	896	2021-09-24 18:00:00	light	24 Â°C	wt	Ctrl	Male	73	1.65267	2371	135	89	224	0.386	5.95	4.55	0.348	219	19330	0.348	0.35	5.024	0.372	11.964	0	20.53	2370	40	63	103	0.037	20.88	1	0.35	0	24.4	327	996
89	2021-09-25	09:11:00	1_64U-E5692	64U-E5692	1	31.1	30.1	2021-09-25T09:11:00+0100	CAL_2021_09_24_2	23:00:00	2021-09-25 09:11:00	911	2021-09-24 18:00:00	light	24 Â°C	wt	Ctrl	Male	152	2.16217	3332	398	182	580	0.527	6.08	4.73	0.489	632	19962	0.503	0.35	7.263	0.538	17.295	0.0835	20.37	3453	239	163	402	0.038	20.88	0.965	0.35	1	24.4	982	1399
90	2021-09-25	09:26:00	1_64U-E5692	64U-E5692	1	31.1	30.1	2021-09-25T09:26:00+0100	CAL_2021_09_24_2	23:15:00	2021-09-25 09:26:00	926	2021-09-24 18:00:00	light	24 Â°C	wt	Ctrl	Male	19	2.17983	3205	1	1	2	0.51	6.09	4.73	0.471	29	19992	0.474	0.35	6.838	0.506	16.282	0.0278333	20.4	3232	22	63	85	0.039	20.88	0.992	0.35	0	24.4	87	1346
91	2021-09-25	09:41:00	1_64U-E5692	64U-E5692	1	31.1	30.1	2021-09-25T09:41:00+0100	CAL_2021_09_24_2	23:30:00	2021-09-25 09:41:00	941	2021-09-24 18:00:00	light	24 Â°C	wt	Ctrl	Male	0	1.8895	2797	0	0	0	0.45	6.09	4.73	0.41	0	19992	0.415	0.35	6	0.444	14.287	0.0278333	20.46	2840	0	0	0	0.039	20.87	0.985	0.35	0	24.4	0	1174
92	2021-09-25	09:56:00	1_64U-E5692	64U-E5692	1	31.1	30.1	2021-09-25T09:56:00+0100	CAL_2021_09_24_2	23:45:00	2021-09-25 09:56:00	956	2021-09-24 18:00:00	light	24 Â°C	wt	Ctrl	Male	1	1.782	2401	0	0	0	0.391	6.09	4.74	0.353	3	19995	0.346	0.35	4.989	0.369	11.88	-0.0556667	20.53	2341	1	9	10	0.039	20.87	1.026	0.35	0	24.4	10	1008
93	2021-09-25	10:11:00	1_64U-E5692	64U-E5692	1	31.1	30.1	2021-09-25T10:11:00+0100	CAL_2021_09_24_2	1 day, 0:00:00	2021-09-25 10:11:00	971	2021-09-24 18:00:00	light	24 Â°C	wt	Ctrl	Male	0	1.30467	2179	0	0	0	0.357	6.09	4.74	0.32	0	19995	0.337	0.35	4.865	0.36	11.585	0.111333	20.55	2328	0	0	0	0.038	20.89	0.936	0.35	0	24.4	0	915
94	2021-09-25	10:26:00	1_64U-E5692	64U-E5692	1	31.1	30.1	2021-09-25T10:26:00+0100	CAL_2021_09_24_2	1 day, 0:15:00	2021-09-25 10:26:00	986	2021-09-24 18:00:00	light	24 Â°C	wt	Ctrl	Male	37	1.26	2131	6	7	13	0.349	6.09	4.74	0.311	38	20033	0.325	0.35	4.71	0.349	11.217	0.111333	20.55	2248	16	81	97	0.037	20.88	0.948	0.35	0	24.4	110	895
95	2021-09-25	10:41:00	1_64U-E5692	64U-E5692	1	31.1	30.1	2021-09-25T10:41:00+0100	CAL_2021_09_24_2	1 day, 0:30:00	2021-09-25 10:41:00	1001	2021-09-24 18:00:00	light	24 Â°C	wt	Ctrl	Male	10	1.43867	2393	36	37	73	0.388	6.21	4.75	0.351	63	20096	0.363	0.35	5.247	0.389	12.494	0.111333	20.51	2499	10	2	12	0.037	20.88	0.957	0.35	0	24.5	85	1005
96	2021-09-25	10:56:00	1_64U-E5692	64U-E5692	1	31.1	30.1	2021-09-25T10:56:00+0100	CAL_2021_09_24_2	1 day, 0:45:00	2021-09-25 10:56:00	1016	2021-09-24 18:00:00	light	24 Â°C	wt	Ctrl	Male	75	2.064	3273	139	74	213	0.518	6.36	4.85	0.48	345	20441	0.495	0.35	7.151	0.53	17.029	0.111333	20.38	3402	184	123	307	0.037	20.88	0.962	0.35	0	24.5	520	1375
97	2021-09-25	11:11:00	1_64U-E5692	64U-E5692	1	31.1	30.1	2021-09-25T11:11:00+0100	CAL_2021_09_24_2	1 day, 1:00:00	2021-09-25 11:11:00	1031	2021-09-24 18:00:00	light	24 Â°C	wt	Ctrl	Male	74	2.0635	2888	320	111	431	0.462	6.36	4.97	0.424	549	20990	0.423	0.35	6.096	0.451	14.515	-0.0278333	20.45	2873	145	98	243	0.037	20.87	1.005	0.35	1	24.5	674	1213
98	2021-09-25	11:26:00	1_64U-E5692	64U-E5692	1	31.1	30.1	2021-09-25T11:26:00+0100	CAL_2021_09_24_2	1 day, 1:15:00	2021-09-25 11:26:00	1046	2021-09-24 18:00:00	light	24 Â°C	wt	Ctrl	Male	0	1.943	2803	0	0	0	0.446	6.36	4.98	0.409	2	20992	0.408	0.36	5.938	0.44	14.141	0	20.47	2801	0	7	7	0.038	20.88	1.001	0.35	0	24.5	7	1177
99	2021-09-25	11:41:00	1_64U-E5692	64U-E5692	1	31.1	30.1	2021-09-25T11:41:00+0100	CAL_2021_09_24_2	1 day, 1:30:00	2021-09-25 11:41:00	1061	2021-09-24 18:00:00	light	24 Â°C	wt	Ctrl	Male	2	1.7285	2403	0	0	0	0.39	6.36	4.98	0.352	8	21000	0.348	0.35	5.035	0.373	11.99	-0.0278333	20.52	2368	1	28	29	0.038	20.87	1.015	0.35	0	24.4	29	1009
100	2021-09-25	11:56:00	1_64U-E5692	64U-E5692	1	31.1	30.1	2021-09-25T11:56:00+0100	CAL_2021_09_24_2	1 day, 1:45:00	2021-09-25 11:56:00	1076	2021-09-24 18:00:00	light	24 Â°C	wt	Ctrl	Male	25	1.5945	2216	26	15	41	0.363	6.63	4.98	0.325	69	21069	0.323	0.35	4.662	0.345	11.101	-0.0278333	20.55	2195	21	34	55	0.038	20.87	1.009	0.35	0	24.4	96	930
101	2021-09-25	12:11:00	1_64U-E5692	64U-E5692	1	31.1	30.1	2021-09-25T12:11:00+0100	CAL_2021_09_24_2	1 day, 2:00:00	2021-09-25 12:11:00	1091	2021-09-24 18:00:00	light	24 Â°C	wt	Ctrl	Male	21	1.80017	2671	25	15	40	0.429	6.66	5.07	0.392	65	21134	0.394	0.35	5.691	0.421	13.553	0.0278333	20.49	2689	26	69	95	0.037	20.88	0.993	0.35	0	24.5	135	1122
102	2021-09-25	12:26:00	1_64U-E5692	64U-E5692	1	31.1	30.1	2021-09-25T12:26:00+0100	CAL_2021_09_24_2	1 day, 2:15:00	2021-09-25 12:26:00	1106	2021-09-24 18:00:00	light	24 Â°C	wt	Ctrl	Male	1	2.07233	2827	0	1	1	0.452	6.66	5.07	0.415	6	21140	0.409	0.35	5.905	0.437	14.06	-0.0556667	20.46	2774	1	14	15	0.037	20.87	1.019	0.35	0	24.5	16	1187
103	2021-09-25	12:41:00	1_64U-E5692	64U-E5692	1	31.1	30.1	2021-09-25T12:41:00+0100	CAL_2021_09_24_2	1 day, 2:30:00	2021-09-25 12:41:00	1121	2021-09-24 18:00:00	light	24 Â°C	wt	Ctrl	Male	0	1.60383	2551	1	0	1	0.411	6.66	5.07	0.374	15	21154	0.383	0.35	5.529	0.41	13.167	0.0835	20.51	2625	9	7	16	0.037	20.89	0.972	0.35	0	24.5	17	1071
104	2021-09-25	12:56:00	1_64U-E5692	64U-E5692	1	31.1	30.1	2021-09-25T12:56:00+0100	CAL_2021_09_24_2	1 day, 2:45:00	2021-09-25 12:56:00	1136	2021-09-24 18:00:00	light	24 Â°C	wt	Ctrl	Male	6	1.54567	2388	1	8	9	0.388	6.66	5.07	0.351	14	21169	0.359	0.35	5.177	0.383	12.328	0.0556667	20.53	2458	3	18	21	0.037	20.89	0.971	0.35	0	24.5	30	1003
105	2021-09-25	13:11:00	1_64U-E5692	64U-E5692	1	31.1	30.1	2021-09-25T13:11:00+0100	CAL_2021_09_24_2	1 day, 3:00:00	2021-09-25 13:11:00	1151	2021-09-24 18:00:00	light	24 Â°C	wt	Ctrl	Male	77	1.84017	2586	199	64	263	0.417	6.82	5.21	0.38	320	21488	0.376	0.35	5.423	0.402	12.913	-0.0278333	20.5	2551	156	129	285	0.037	20.88	1.014	0.35	0	24.5	548	1086
106	2021-09-25	13:26:00	1_64U-E5692	64U-E5692	1	31.1	30.1	2021-09-25T13:26:00+0100	CAL_2021_09_24_2	1 day, 3:15:00	2021-09-25 13:26:00	1166	2021-09-24 18:00:00	light	24 Â°C	wt	Ctrl	Male	13	2.077	2992	27	19	46	0.477	6.82	5.21	0.439	53	21541	0.44	0.35	6.343	0.47	15.104	0	20.44	2993	16	22	38	0.038	20.88	1	0.35	0	24.5	84	1256
107	2021-09-25	13:41:00	1_64U-E5692	64U-E5692	1	31.1	30.1	2021-09-25T13:41:00+0100	CAL_2021_09_24_2	1 day, 3:30:00	2021-09-25 13:41:00	1181	2021-09-24 18:00:00	light	24 Â°C	wt	Ctrl	Male	2	1.95183	2733	8	1	9	0.437	6.82	5.21	0.4	17	21558	0.397	0.35	5.749	0.426	13.69	-0.0278333	20.48	2707	4	8	12	0.037	20.88	1.01	0.35	0	24.5	21	1148
108	2021-09-25	13:56:00	1_64U-E5692	64U-E5692	1	31.1	30.1	2021-09-25T13:56:00+0100	CAL_2021_09_24_2	1 day, 3:45:00	2021-09-25 13:56:00	1196	2021-09-24 18:00:00	light	24 Â°C	wt	Ctrl	Male	23	1.70617	2376	0	0	0	0.385	6.82	5.22	0.349	25	21583	0.345	0.35	4.983	0.369	11.867	-0.0278333	20.53	2344	3	92	95	0.036	20.87	1.013	0.35	0	24.5	95	998
109	2021-09-25	14:11:00	1_64U-E5692	64U-E5692	1	31.1	30.1	2021-09-25T14:11:00+0100	CAL_2021_09_24_2	1 day, 4:00:00	2021-09-25 14:11:00	1211	2021-09-24 18:00:00	light	24 Â°C	wt	Ctrl	Male	61	2.13933	2923	123	83	206	0.464	6.99	5.32	0.428	217	21800	0.42	0.35	6.081	0.45	14.48	-0.0556667	20.46	2854	53	76	129	0.036	20.88	1.024	0.35	0	24.5	335	1227
110	2021-09-25	14:26:00	1_64U-E5692	64U-E5692	1	31.1	30.1	2021-09-25T14:26:00+0100	CAL_2021_09_24_2	1 day, 4:15:00	2021-09-25 14:26:00	1226	2021-09-24 18:00:00	light	24 Â°C	wt	Ctrl	Male	4	2.09933	3035	0	1	1	0.482	6.99	5.32	0.446	18	21818	0.445	0.35	6.415	0.475	15.276	0	20.43	3024	3	27	30	0.036	20.88	1.004	0.35	0	24.5	31	1275
111	2021-09-25	14:41:00	1_64U-E5692	64U-E5692	1	31.1	30.1	2021-09-25T14:41:00+0100	CAL_2021_09_24_2	1 day, 4:30:00	2021-09-25 14:41:00	1241	2021-09-24 18:00:00	light	24 Â°C	wt	Ctrl	Male	0	1.67967	2571	0	0	0	0.413	6.99	5.33	0.377	0	21818	0.385	0.35	5.562	0.412	13.246	0.0556667	20.49	2640	0	0	0	0.035	20.88	0.974	0.35	0	24.5	0	1080
112	2021-09-25	14:56:00	1_64U-E5692	64U-E5692	1	31.1	30.1	2021-09-25T14:56:00+0100	CAL_2021_09_24_2	1 day, 4:45:00	2021-09-25 14:56:00	1256	2021-09-24 18:00:00	light	24 Â°C	wt	Ctrl	Male	58	1.65267	2393	163	112	275	0.385	7.19	5.41	0.35	321	22139	0.347	0.35	5.029	0.372	11.974	0	20.53	2367	82	52	134	0.035	20.88	1.011	0.35	0	24.5	409	1005
113	2021-09-25	15:11:00	1_64U-E5692	64U-E5692	1	31.1	30.1	2021-09-25T15:11:00+0100	CAL_2021_09_24_2	1 day, 5:00:00	2021-09-25 15:11:00	1271	2021-09-24 18:00:00	light	24 Â°C	wt	Ctrl	Male	0	1.92067	2771	0	0	0	0.442	7.2	5.41	0.407	2	22140	0.407	0.35	5.881	0.436	14.005	0	20.47	2776	1	4	5	0.035	20.88	0.998	0.35	0	24.5	5	1164
114	2021-09-25	15:26:00	1_64U-E5692	64U-E5692	1	31.1	30.1	2021-09-25T15:26:00+0100	CAL_2021_09_24_2	1 day, 5:15:00	2021-09-25 15:26:00	1286	2021-09-24 18:00:00	light	24 Â°C	wt	Ctrl	Male	0	1.87133	2555	0	0	0	0.411	7.2	5.41	0.375	0	22140	0.367	0.35	5.3	0.392	12.62	-0.0556667	20.51	2485	0	0	0	0.036	20.88	1.028	0.35	0	24.5	0	1073
115	2021-09-25	15:41:00	1_64U-E5692	64U-E5692	1	31.1	30.1	2021-09-25T15:41:00+0100	CAL_2021_09_24_2	1 day, 5:30:00	2021-09-25 15:41:00	1301	2021-09-24 18:00:00	light	24 Â°C	wt	Ctrl	Male	0	1.70617	2366	1	1	2	0.383	7.2	5.41	0.347	7	22147	0.345	0.35	4.98	0.369	11.859	-0.0278333	20.53	2345	3	7	10	0.036	20.88	1.009	0.35	0	24.5	12	994
116	2021-09-25	15:56:00	1_64U-E5692	64U-E5692	1	31.1	30.1	2021-09-25T15:56:00+0100	CAL_2021_09_24_2	1 day, 5:45:00	2021-09-25 15:56:00	1316	2021-09-24 18:00:00	light	24 Â°C	wt	Ctrl	Male	56	1.8625	2594	120	84	204	0.415	7.44	5.5	0.38	207	22354	0.376	0.35	5.443	0.403	12.961	-0.0278333	20.5	2561	47	22	69	0.035	20.88	1.013	0.35	0	24.5	273	1089
117	2021-09-25	16:11:00	1_64U-E5692	64U-E5692	1	31.1	30.1	2021-09-25T16:11:00+0100	CAL_2021_09_24_2	1 day, 6:00:00	2021-09-25 16:11:00	1331	2021-09-24 18:00:00	light	24 Â°C	wt	Ctrl	Male	0	2.04117	2870	0	0	0	0.455	7.45	5.51	0.42	0	22354	0.415	0.35	6.009	0.445	14.31	-0.0278333	20.46	2826	0	0	0	0.035	20.88	1.016	0.35	0	24.5	0	1205
118	2021-09-25	16:26:00	1_64U-E5692	64U-E5692	1	31.1	30.1	2021-09-25T16:26:00+0100	CAL_2021_09_24_2	1 day, 6:15:00	2021-09-25 16:26:00	1346	2021-09-24 18:00:00	light	24 Â°C	wt	Ctrl	Male	21	1.96067	2659	58	71	129	0.422	7.45	5.63	0.388	120	22474	0.382	0.36	5.545	0.411	13.205	-0.0556667	20.5	2604	29	23	52	0.034	20.88	1.021	0.35	0	24.5	181	1117
119	2021-09-25	16:41:00	1_64U-E5692	64U-E5692	1	31.1	30.1	2021-09-25T16:41:00+0100	CAL_2021_09_24_2	1 day, 6:30:00	2021-09-25 16:41:00	1361	2021-09-24 18:00:00	light	24 Â°C	wt	Ctrl	Male	108	2.16167	2949	293	185	478	0.467	7.68	5.79	0.432	493	22967	0.426	0.35	6.162	0.456	14.674	-0.0556667	20.45	2896	143	67	210	0.035	20.88	1.019	0.35	1	24.5	688	1239
120	2021-09-25	16:56:00	1_64U-E5692	64U-E5692	1	31.1	30.1	2021-09-25T16:56:00+0100	CAL_2021_09_24_2	1 day, 6:45:00	2021-09-25 16:56:00	1376	2021-09-24 18:00:00	light	24 Â°C	wt	Ctrl	Male	69	2.3715	3173	74	49	123	0.501	7.68	5.8	0.466	109	23077	0.457	0.35	6.592	0.488	15.698	-0.0835	20.42	3093	55	89	144	0.035	20.88	1.026	0.35	0	24.5	267	1332
121	2021-09-25	17:11:00	1_64U-E5692	64U-E5692	1	31.1	30.1	2021-09-25T17:11:00+0100	CAL_2021_09_24_2	1 day, 7:00:00	2021-09-25 17:11:00	1391	2021-09-24 18:00:00	light	24 Â°C	wt	Ctrl	Male	9	2.35383	3304	1	6	7	0.519	7.68	5.81	0.484	11	23088	0.482	0.35	6.972	0.516	16.603	-0.0278333	20.4	3286	9	20	29	0.035	20.88	1.005	0.35	0	24.5	36	1387
122	2021-09-25	17:26:00	1_64U-E5692	64U-E5692	1	31.1	30.1	2021-09-25T17:26:00+0100	CAL_2021_09_24_2	1 day, 7:15:00	2021-09-25 17:26:00	1406	2021-09-24 18:00:00	light	24 Â°C	wt	Ctrl	Male	107	2.04117	2864	151	107	258	0.454	7.71	5.81	0.419	282	23369	0.415	0.35	6.026	0.446	14.35	-0.0278333	20.46	2837	90	134	224	0.035	20.88	1.009	0.35	0	24.5	482	1203
123	2021-09-25	17:41:00	1_64U-E5692	64U-E5692	1	31.1	30.1	2021-09-25T17:41:00+0100	CAL_2021_09_24_2	1 day, 7:30:00	2021-09-25 17:41:00	1421	2021-09-24 18:00:00	light	24 Â°C	wt	Ctrl	Male	115	2.18867	3143	200	82	282	0.496	7.92	5.86	0.461	438	23807	0.461	0.35	6.656	0.493	15.85	0	20.42	3140	169	127	296	0.035	20.88	1.001	0.35	0	24.5	578	1320
124	2021-09-25	17:56:00	1_64U-E5692	64U-E5692	1	31.1	30.1	2021-09-25T17:56:00+0100	CAL_2021_09_24_2	1 day, 7:45:00	2021-09-25 17:56:00	1436	2021-09-24 18:00:00	light	24 Â°C	wt	Ctrl	Male	108	2.40733	3308	26	38	64	0.52	7.93	5.87	0.485	112	23919	0.476	0.35	6.895	0.511	16.419	-0.0556667	20.4	3238	49	170	219	0.036	20.88	1.022	0.35	0	24.4	283	1389
125	2021-09-25	18:11:00	1_64U-E5692	64U-E5692	1	31.1	30.1	2021-09-25T18:11:00+0100	CAL_2021_09_24_2	1 day, 8:00:00	2021-09-25 18:11:00	1451	2021-09-24 18:00:00	dark	24 Â°C	wt	Ctrl	Male	131	2.72	3753	455	161	616	0.589	8.08	6.07	0.551	754	24673	0.546	0.35	7.886	0.584	18.78	-0.0556667	20.33	3712	222	121	343	0.038	20.88	1.011	0.35	1	24.3	959	1576
126	2021-09-25	18:26:00	1_64U-E5692	64U-E5692	1	31.1	30.1	2021-09-25T18:26:00+0100	CAL_2021_09_24_2	1 day, 8:15:00	2021-09-25 18:26:00	1466	2021-09-24 18:00:00	dark	24 Â°C	wt	Ctrl	Male	112	2.84517	4033	353	92	445	0.629	8.48	6.17	0.592	737	25410	0.587	0.35	8.481	0.628	20.197	-0.0278333	20.29	3993	303	162	465	0.038	20.88	1.01	0.35	1	24.3	910	1694
127	2021-09-25	18:41:00	1_64U-E5692	64U-E5692	1	31.1	30.1	2021-09-25T18:41:00+0100	CAL_2021_09_24_2	1 day, 8:30:00	2021-09-25 18:41:00	1481	2021-09-24 18:00:00	dark	24 Â°C	wt	Ctrl	Male	33	2.87633	3972	4	6	10	0.616	8.48	6.18	0.579	62	25472	0.573	0.36	8.329	0.617	19.833	-0.0556667	20.3	3918	43	99	142	0.037	20.88	1.014	0.35	0	24.2	152	1668
128	2021-09-25	18:56:00	1_64U-E5692	64U-E5692	1	31.1	30.1	2021-09-25T18:56:00+0100	CAL_2021_09_24_2	1 day, 8:45:00	2021-09-25 18:56:00	1496	2021-09-24 18:00:00	dark	24 Â°C	wt	Ctrl	Male	77	2.72	3759	198	65	263	0.588	8.48	6.3	0.551	404	25876	0.543	0.35	7.856	0.582	18.708	-0.0556667	20.34	3692	194	148	342	0.037	20.88	1.018	0.35	0	24.1	605	1578
129	2021-09-25	19:11:00	1_64U-E5692	64U-E5692	1	31.1	30.1	2021-09-25T19:11:00+0100	CAL_2021_09_24_2	1 day, 9:00:00	2021-09-25 19:11:00	1511	2021-09-24 18:00:00	dark	24 Â°C	wt	Ctrl	Male	144	2.7735	3755	408	120	528	0.588	8.53	6.61	0.55	876	26752	0.54	0.35	7.816	0.579	18.612	-0.0835	20.34	3669	411	208	619	0.038	20.88	1.024	0.35	1	24.1	1147	1577
130	2021-09-25	19:26:00	1_64U-E5692	64U-E5692	1	31.1	30.1	2021-09-25T19:26:00+0100	CAL_2021_09_24_2	1 day, 9:15:00	2021-09-25 19:26:00	1526	2021-09-24 18:00:00	dark	24 Â°C	wt	Ctrl	Male	157	2.92983	3997	522	145	667	0.625	8.65	6.7	0.588	969	27721	0.574	0.35	8.283	0.613	19.725	-0.0835	20.3	3883	425	201	626	0.038	20.87	1.029	0.35	1	24.1	1293	1678
131	2021-09-25	19:41:00	1_64U-E5692	64U-E5692	1	31.1	30.1	2021-09-25T19:41:00+0100	CAL_2021_09_24_2	1 day, 9:30:00	2021-09-25 19:41:00	1541	2021-09-24 18:00:00	dark	24 Â°C	wt	Ctrl	Male	115	2.88983	4069	154	79	233	0.635	8.86	6.76	0.596	378	28099	0.594	0.35	8.589	0.636	20.454	-0.0278333	20.29	4048	153	138	291	0.039	20.88	1.005	0.35	0	24	524	1709
132	2021-09-25	19:56:00	1_64U-E5692	64U-E5692	1	31.1	30.1	2021-09-25T19:56:00+0100	CAL_2021_09_24_2	1 day, 9:45:00	2021-09-25 19:56:00	1556	2021-09-24 18:00:00	dark	24 Â°C	wt	Ctrl	Male	61	3.06383	4168	131	60	191	0.649	9	6.89	0.611	314	28413	0.599	0.35	8.669	0.642	20.643	-0.0835	20.28	4068	153	82	235	0.038	20.88	1.024	0.35	0	24	426	1750
133	2021-09-25	20:11:00	1_64U-E5692	64U-E5692	1	31.1	30.1	2021-09-25T20:11:00+0100	CAL_2021_09_24_2	1 day, 10:00:00	2021-09-25 20:11:00	1571	2021-09-24 18:00:00	dark	24 Â°C	wt	Ctrl	Male	91	2.921	4050	100	42	142	0.632	9.05	6.97	0.595	238	28650	0.586	0.35	8.458	0.626	20.142	-0.0556667	20.3	3974	126	167	293	0.037	20.88	1.019	0.35	0	24	435	1701
134	2021-09-25	20:26:00	1_64U-E5692	64U-E5692	1	31.1	30.1	2021-09-25T20:26:00+0100	CAL_2021_09_24_2	1 day, 10:15:00	2021-09-25 20:26:00	1586	2021-09-24 18:00:00	dark	24 Â°C	wt	Ctrl	Male	18	3.02333	3877	54	22	76	0.607	9.21	7.07	0.569	115	28765	0.549	0.35	7.931	0.587	18.886	-0.167	20.32	3704	47	56	103	0.037	20.87	1.047	0.35	0	24	179	1628
135	2021-09-25	20:41:00	1_64U-E5692	64U-E5692	1	31.1	30.1	2021-09-25T20:41:00+0100	CAL_2021_09_24_2	1 day, 10:30:00	2021-09-25 20:41:00	1601	2021-09-24 18:00:00	dark	24 Â°C	wt	Ctrl	Male	55	2.7735	3757	241	71	312	0.589	9.21	7.07	0.551	332	29097	0.539	0.35	7.79	0.577	18.551	-0.0835	20.33	3653	103	62	165	0.038	20.87	1.029	0.35	0	24	477	1578
136	2021-09-25	20:56:00	1_64U-E5692	64U-E5692	1	31.1	30.1	2021-09-25T20:56:00+0100	CAL_2021_09_24_2	1 day, 10:45:00	2021-09-25 20:56:00	1616	2021-09-24 18:00:00	dark	24 Â°C	wt	Ctrl	Male	50	2.58133	3416	94	53	147	0.539	9.4	7.15	0.503	146	29243	0.487	0.35	7.024	0.52	16.727	-0.111333	20.38	3286	50	44	94	0.037	20.87	1.04	0.35	0	24	241	1434
137	2021-09-25	21:11:00	1_64U-E5692	64U-E5692	1	31.1	30.1	2021-09-25T21:11:00+0100	CAL_2021_09_24_2	1 day, 11:00:00	2021-09-25 21:11:00	1631	2021-09-24 18:00:00	dark	24 Â°C	wt	Ctrl	Male	70	2.48317	3345	18	19	37	0.527	9.4	7.15	0.49	100	29343	0.478	0.35	6.913	0.512	16.461	-0.0835	20.39	3238	72	139	211	0.037	20.87	1.033	0.35	0	24	248	1405
138	2021-09-25	21:26:00	1_64U-E5692	64U-E5692	1	31.1	30.1	2021-09-25T21:26:00+0100	CAL_2021_09_24_2	1 day, 11:15:00	2021-09-25 21:26:00	1646	2021-09-24 18:00:00	dark	24 Â°C	wt	Ctrl	Male	131	3.12617	4116	442	145	587	0.64	9.59	7.41	0.604	854	30197	0.586	0.35	8.462	0.627	20.151	-0.139167	20.29	3958	402	182	584	0.036	20.87	1.04	0.35	1	24	1171	1728
139	2021-09-25	21:41:00	1_64U-E5692	64U-E5692	1	31.1	30.1	2021-09-25T21:41:00+0100	CAL_2021_09_24_2	1 day, 11:30:00	2021-09-25 21:41:00	1661	2021-09-24 18:00:00	dark	24 Â°C	wt	Ctrl	Male	27	2.7735	3766	54	20	74	0.585	9.76	7.5	0.549	76	30272	0.538	0.36	7.817	0.579	18.614	-0.0835	20.33	3666	16	25	41	0.036	20.87	1.027	0.35	0	24	115	1581
140	2021-09-25	21:56:00	1_64U-E5692	64U-E5692	1	31.1	30.1	2021-09-25T21:56:00+0100	CAL_2021_09_24_2	1 day, 11:45:00	2021-09-25 21:56:00	1676	2021-09-24 18:00:00	dark	24 Â°C	wt	Ctrl	Male	84	2.79117	3622	114	57	171	0.566	9.81	7.56	0.531	211	30483	0.514	0.35	7.436	0.551	17.707	-0.139167	20.36	3477	103	101	204	0.035	20.87	1.042	0.35	0	24	375	1521
141	2021-09-25	22:11:00	1_64U-E5692	64U-E5692	1	31.1	30.1	2021-09-25T22:11:00+0100	CAL_2021_09_24_2	1 day, 12:00:00	2021-09-25 22:11:00	1691	2021-09-24 18:00:00	dark	24 Â°C	wt	Ctrl	Male	11	2.934	3752	24	10	34	0.586	9.95	7.57	0.55	56	30539	0.53	0.35	7.673	0.568	18.272	-0.167	20.34	3583	16	34	50	0.036	20.87	1.047	0.35	0	23.9	84	1575
142	2021-09-25	22:26:00	1_64U-E5692	64U-E5692	1	31.1	30.1	2021-09-25T22:26:00+0100	CAL_2021_09_24_2	1 day, 12:15:00	2021-09-25 22:26:00	1706	2021-09-24 18:00:00	dark	24 Â°C	wt	Ctrl	Male	178	3.135	4058	543	200	743	0.633	10.02	7.82	0.596	1191	31730	0.573	0.35	8.284	0.613	19.726	-0.167	20.29	3866	550	226	776	0.037	20.87	1.049	0.35	1	23.9	1519	1704
143	2021-09-25	22:41:00	1_64U-E5692	64U-E5692	1	31.1	30.1	2021-09-25T22:41:00+0100	CAL_2021_09_24_2	1 day, 12:30:00	2021-09-25 22:41:00	1721	2021-09-24 18:00:00	dark	24 Â°C	wt	Ctrl	Male	124	2.77817	3931	239	94	333	0.614	10.03	7.82	0.576	609	32338	0.573	0.35	8.288	0.614	19.736	-0.0278333	20.31	3905	285	223	508	0.038	20.89	1.007	0.35	1	23.9	841	1651
144	2021-09-25	22:56:00	1_64U-E5692	64U-E5692	1	31.1	30.1	2021-09-25T22:56:00+0100	CAL_2021_09_24_2	1 day, 12:45:00	2021-09-25 22:56:00	1736	2021-09-24 18:00:00	dark	24 Â°C	wt	Ctrl	Male	0	2.88517	3911	0	0	0	0.613	10.03	7.82	0.575	5	32343	0.563	0.35	8.123	0.602	19.344	-0.0835	20.31	3811	2	3	5	0.038	20.87	1.026	0.35	0	23.9	5	1642
145	2021-09-25	23:11:00	1_64U-E5692	64U-E5692	1	31.1	30.1	2021-09-25T23:11:00+0100	CAL_2021_09_24_2	1 day, 13:00:00	2021-09-25 23:11:00	1751	2021-09-24 18:00:00	dark	24 Â°C	wt	Ctrl	Male	23	2.50967	3163	6	16	22	0.503	10.21	7.82	0.464	32	32375	0.44	0.35	6.357	0.471	15.137	-0.167	20.42	2953	13	49	62	0.038	20.86	1.071	0.35	0	23.9	84	1328
146	2021-09-25	23:26:00	1_64U-E5692	64U-E5692	1	31.1	30.1	2021-09-25T23:26:00+0100	CAL_2021_09_24_2	1 day, 13:15:00	2021-09-25 23:26:00	1766	2021-09-24 18:00:00	dark	24 Â°C	wt	Ctrl	Male	198	2.586	3569	687	242	929	0.561	10.31	8.04	0.524	1038	33414	0.515	0.35	7.443	0.551	17.723	-0.0556667	20.36	3496	413	178	591	0.038	20.87	1.021	0.35	1	23.9	1520	1499
147	2021-09-25	23:41:00	1_64U-E5692	64U-E5692	1	31.1	30.1	2021-09-25T23:41:00+0100	CAL_2021_09_24_2	1 day, 13:30:00	2021-09-25 23:41:00	1781	2021-09-24 18:00:00	dark	24 Â°C	wt	Ctrl	Male	5	2.99217	3918	27	10	37	0.614	10.37	8.04	0.576	46	33459	0.556	0.35	8.025	0.594	19.109	-0.139167	20.3	3749	13	19	32	0.038	20.86	1.045	0.35	0	23.9	69	1645
148	2021-09-25	23:56:00	1_64U-E5692	64U-E5692	1	31.1	30.1	2021-09-25T23:56:00+0100	CAL_2021_09_24_2	1 day, 13:45:00	2021-09-25 23:56:00	1796	2021-09-24 18:00:00	dark	24 Â°C	wt	Ctrl	Male	0	2.30917	3234	1	1	2	0.513	10.37	8.05	0.475	4	33463	0.472	0.35	6.822	0.505	16.246	-0.0278333	20.4	3215	1	0	1	0.039	20.87	1.006	0.35	0	23.9	3	1358
149	2021-09-26	00:11:00	1_64U-E5692	64U-E5692	1	31.1	30.1	2021-09-26T00:11:00+0100	CAL_2021_09_24_2	1 day, 14:00:00	2021-09-26 00:11:00	1811	2021-09-24 18:00:00	dark	24 Â°C	wt	Ctrl	Male	68	2.29983	2921	34	67	101	0.466	10.37	8.05	0.426	79	33542	0.408	0.36	5.935	0.44	14.134	-0.139167	20.46	2767	36	78	114	0.039	20.87	1.056	0.35	0	23.9	215	1226
150	2021-09-26	00:26:00	1_64U-E5692	64U-E5692	1	31.1	30.1	2021-09-26T00:26:00+0100	CAL_2021_09_24_2	1 day, 14:15:00	2021-09-26 00:26:00	1826	2021-09-24 18:00:00	dark	24 Â°C	wt	Ctrl	Male	67	2.492	3272	235	114	349	0.52	10.65	8.15	0.48	389	33932	0.465	0.35	6.717	0.497	15.995	-0.111333	20.4	3141	113	58	171	0.04	20.87	1.042	0.35	0	23.9	520	1374
151	2021-09-26	00:41:00	1_64U-E5692	64U-E5692	1	31.1	30.1	2021-09-26T00:41:00+0100	CAL_2021_09_24_2	1 day, 14:30:00	2021-09-26 00:41:00	1841	2021-09-24 18:00:00	dark	24 Â°C	wt	Ctrl	Male	170	2.92983	3985	609	249	858	0.62	10.71	8.33	0.58	933	34865	0.569	0.36	8.278	0.613	19.712	-0.0835	20.3	3884	363	165	528	0.04	20.87	1.026	0.35	1	23.9	1386	1673
152	2021-09-26	00:56:00	1_64U-E5692	64U-E5692	1	31.1	30.1	2021-09-26T00:56:00+0100	CAL_2021_09_24_2	1 day, 14:45:00	2021-09-26 00:56:00	1856	2021-09-24 18:00:00	dark	24 Â°C	wt	Ctrl	Male	13	2.87167	3820	26	20	46	0.6	10.71	8.33	0.56	82	34947	0.547	0.35	7.919	0.586	18.857	-0.111333	20.32	3713	24	36	60	0.04	20.87	1.029	0.35	0	23.9	106	1604
153	2021-09-26	01:11:00	1_64U-E5692	64U-E5692	1	31.1	30.1	2021-09-26T01:11:00+0100	CAL_2021_09_24_2	1 day, 15:00:00	2021-09-26 01:11:00	1871	2021-09-24 18:00:00	dark	24 Â°C	wt	Ctrl	Male	28	2.452	3385	0	0	0	0.533	10.71	8.34	0.494	3	34950	0.485	0.36	7.053	0.522	16.796	-0.0556667	20.39	3312	1	44	45	0.04	20.87	1.022	0.35	0	23.9	45	1421
154	2021-09-26	01:26:00	1_64U-E5692	64U-E5692	1	31.1	30.1	2021-09-26T01:26:00+0100	CAL_2021_09_24_2	1 day, 15:15:00	2021-09-26 01:26:00	1886	2021-09-24 18:00:00	dark	24 Â°C	wt	Ctrl	Male	8	2.224	2878	2	1	3	0.463	10.71	8.35	0.422	11	34961	0.409	0.35	5.907	0.437	14.065	-0.111333	20.46	2761	8	13	21	0.04	20.87	1.042	0.35	0	23.8	24	1209
155	2021-09-26	01:41:00	1_64U-E5692	64U-E5692	1	31.1	30.1	2021-09-26T01:41:00+0100	CAL_2021_09_24_2	1 day, 15:30:00	2021-09-26 01:41:00	1901	2021-09-24 18:00:00	dark	24 Â°C	wt	Ctrl	Male	9	2.157	2782	0	0	0	0.45	10.71	8.35	0.409	8	34970	0.396	0.35	5.718	0.423	13.617	-0.111333	20.47	2674	10	28	38	0.042	20.87	1.04	0.35	0	23.8	38	1168
156	2021-09-26	01:56:00	1_64U-E5692	64U-E5692	1	31.1	30.1	2021-09-26T01:56:00+0100	CAL_2021_09_24_2	1 day, 15:45:00	2021-09-26 01:56:00	1916	2021-09-24 18:00:00	dark	24 Â°C	wt	Ctrl	Male	56	2.12583	2824	234	70	304	0.456	10.97	8.47	0.415	353	35323	0.405	0.35	5.844	0.433	13.915	-0.0835	20.46	2738	133	79	212	0.042	20.87	1.031	0.35	0	23.8	516	1186
157	2021-09-26	02:11:00	1_64U-E5692	64U-E5692	1	31.1	30.1	2021-09-26T02:11:00+0100	CAL_2021_09_24_2	1 day, 16:00:00	2021-09-26 02:11:00	1931	2021-09-24 18:00:00	dark	24 Â°C	wt	Ctrl	Male	40	2.48317	3340	1	25	26	0.53	10.98	8.47	0.489	54	35377	0.479	0.35	6.925	0.513	16.49	-0.0835	20.39	3247	11	171	182	0.041	20.87	1.029	0.35	0	23.8	208	1402
158	2021-09-26	02:26:00	1_64U-E5692	64U-E5692	1	31.1	30.1	2021-09-26T02:26:00+0100	CAL_2021_09_24_2	1 day, 16:15:00	2021-09-26 02:26:00	1946	2021-09-24 18:00:00	dark	24 Â°C	wt	Ctrl	Male	40	2.72883	3686	3	38	41	0.579	10.98	8.47	0.539	32	35409	0.529	0.35	7.665	0.568	18.252	-0.0835	20.34	3597	3	48	51	0.04	20.87	1.025	0.35	0	23.8	92	1548
159	2021-09-26	02:41:00	1_64U-E5692	64U-E5692	1	31.1	30.1	2021-09-26T02:41:00+0100	CAL_2021_09_24_2	1 day, 16:30:00	2021-09-26 02:41:00	1961	2021-09-24 18:00:00	dark	24 Â°C	wt	Ctrl	Male	27	2.1305	3002	10	11	21	0.482	10.98	8.47	0.441	23	35432	0.438	0.35	6.307	0.467	15.019	-0.0278333	20.43	2968	13	31	44	0.04	20.87	1.011	0.35	0	23.8	65	1261
160	2021-09-26	02:56:00	1_64U-E5692	64U-E5692	1	31.1	30.1	2021-09-26T02:56:00+0100	CAL_2021_09_24_2	1 day, 16:45:00	2021-09-26 02:56:00	1976	2021-09-24 18:00:00	dark	24 Â°C	wt	Ctrl	Male	3	2.01883	2826	1	2	3	0.455	10.98	8.47	0.414	2	35434	0.411	0.35	5.942	0.44	14.151	-0.0278333	20.46	2798	0	4	4	0.041	20.87	1.01	0.35	0	23.8	7	1187
161	2021-09-26	03:11:00	1_64U-E5692	64U-E5692	1	31.1	30.1	2021-09-26T03:11:00+0100	CAL_2021_09_24_2	1 day, 17:00:00	2021-09-26 03:11:00	1991	2021-09-24 18:00:00	dark	24 Â°C	wt	Ctrl	Male	39	1.71967	2486	15	25	40	0.405	10.98	8.47	0.364	65	35500	0.365	0.35	5.276	0.391	12.563	0	20.5	2490	32	87	119	0.041	20.87	0.998	0.35	0	23.8	159	1044
162	2021-09-26	03:26:00	1_64U-E5692	64U-E5692	1	31.1	30.1	2021-09-26T03:26:00+0100	CAL_2021_09_24_2	1 day, 17:15:00	2021-09-26 03:26:00	2006	2021-09-24 18:00:00	dark	24 Â°C	wt	Ctrl	Male	18	1.84483	2740	43	29	72	0.442	10.98	8.47	0.401	78	35578	0.403	0.35	5.843	0.433	13.913	0.0278333	20.47	2761	20	27	47	0.041	20.87	0.992	0.35	0	23.8	119	1151
163	2021-09-26	03:41:00	1_64U-E5692	64U-E5692	1	31.1	30.1	2021-09-26T03:41:00+0100	CAL_2021_09_24_2	1 day, 17:30:00	2021-09-26 03:41:00	2021	2021-09-24 18:00:00	dark	24 Â°C	wt	Ctrl	Male	100	2.16217	3354	231	155	386	0.533	11.2	8.63	0.493	388	35966	0.502	0.35	7.239	0.536	17.238	0.0835	20.37	3433	144	66	210	0.04	20.87	0.977	0.35	0	23.8	596	1408
164	2021-09-26	03:56:00	1_64U-E5692	64U-E5692	1	31.1	30.1	2021-09-26T03:56:00+0100	CAL_2021_09_24_2	1 day, 17:45:00	2021-09-26 03:56:00	2036	2021-09-24 18:00:00	dark	24 Â°C	wt	Ctrl	Male	2	1.93417	2874	5	4	9	0.461	11.2	8.63	0.421	9	35975	0.423	0.35	6.112	0.453	14.555	0.0278333	20.44	2887	4	1	5	0.04	20.87	0.995	0.35	0	23.8	14	1207
165	2021-09-26	04:11:00	1_64U-E5692	64U-E5692	1	31.1	30.1	2021-09-26T04:11:00+0100	CAL_2021_09_24_2	1 day, 18:00:00	2021-09-26 04:11:00	2051	2021-09-24 18:00:00	dark	24 Â°C	wt	Ctrl	Male	23	1.9965	2791	9	30	39	0.451	11.2	8.64	0.41	31	36006	0.406	0.35	5.852	0.433	13.935	-0.0278333	20.46	2753	10	21	31	0.041	20.87	1.014	0.35	0	23.8	70	1172
166	2021-09-26	04:26:00	1_64U-E5692	64U-E5692	1	31.1	30.1	2021-09-26T04:26:00+0100	CAL_2021_09_24_2	1 day, 18:15:00	2021-09-26 04:26:00	2066	2021-09-24 18:00:00	dark	24 Â°C	wt	Ctrl	Male	135	2.211	3194	229	167	396	0.51	11.4	8.74	0.469	391	36397	0.468	0.35	6.746	0.5	16.065	0	20.4	3180	106	75	181	0.041	20.87	1.005	0.35	0	23.9	577	1341
167	2021-09-26	04:41:00	1_64U-E5692	64U-E5692	1	31.1	30.1	2021-09-26T04:41:00+0100	CAL_2021_09_24_2	1 day, 18:30:00	2021-09-26 04:41:00	2081	2021-09-24 18:00:00	dark	24 Â°C	wt	Ctrl	Male	109	2.64467	4102	292	118	410	0.639	11.54	8.89	0.596	576	36973	0.614	0.36	8.952	0.663	21.317	0.111333	20.26	4258	238	125	363	0.042	20.87	0.963	0.35	1	23.9	773	1723
168	2021-09-26	04:56:00	1_64U-E5692	64U-E5692	1	31.1	30.1	2021-09-26T04:56:00+0100	CAL_2021_09_24_2	1 day, 18:45:00	2021-09-26 04:56:00	2096	2021-09-24 18:00:00	dark	24 Â°C	wt	Ctrl	Male	14	2.3315	3290	0	0	0	0.528	11.54	8.9	0.484	14	36987	0.477	0.35	6.877	0.509	16.376	-0.0278333	20.38	3232	12	35	47	0.044	20.86	1.018	0.35	0	23.9	47	1382
169	2021-09-26	05:11:00	1_64U-E5692	64U-E5692	1	31.1	30.1	2021-09-26T05:11:00+0100	CAL_2021_09_24_2	1 day, 19:00:00	2021-09-26 05:11:00	2111	2021-09-24 18:00:00	dark	24 Â°C	wt	Ctrl	Male	19	2.184	3002	40	19	59	0.484	11.54	8.9	0.44	75	37062	0.432	0.35	6.247	0.463	14.877	-0.0556667	20.43	2932	28	39	67	0.044	20.87	1.024	0.35	0	23.9	126	1261
170	2021-09-26	05:26:00	1_64U-E5692	64U-E5692	1	31.1	30.1	2021-09-26T05:26:00+0100	CAL_2021_09_24_2	1 day, 19:15:00	2021-09-26 05:26:00	2126	2021-09-24 18:00:00	dark	24 Â°C	wt	Ctrl	Male	13	2.33617	3425	35	24	59	0.547	11.54	8.9	0.503	96	37158	0.508	0.35	7.328	0.543	17.45	0.0278333	20.37	3467	41	27	68	0.045	20.87	0.988	0.35	0	23.9	127	1438
171	2021-09-26	05:41:00	1_64U-E5692	64U-E5692	1	31.1	30.1	2021-09-26T05:41:00+0100	CAL_2021_09_24_2	1 day, 19:30:00	2021-09-26 05:41:00	2141	2021-09-24 18:00:00	dark	24 Â°C	wt	Ctrl	Male	3	1.74667	2675	0	0	0	0.437	11.54	8.9	0.393	7	37165	0.4	0.35	5.769	0.427	13.737	0.0556667	20.47	2735	1	45	46	0.045	20.87	0.978	0.35	0	24	46	1124
172	2021-09-26	05:56:00	1_64U-E5692	64U-E5692	1	31.1	30.1	2021-09-26T05:56:00+0100	CAL_2021_09_24_2	1 day, 19:45:00	2021-09-26 05:56:00	2156	2021-09-24 18:00:00	dark	24 Â°C	wt	Ctrl	Male	131	2.0235	3002	303	178	481	0.484	11.7	8.9	0.441	519	37684	0.445	0.35	6.422	0.476	15.293	0.0278333	20.42	3038	162	127	289	0.043	20.87	0.988	0.35	1	24	770	1261
173	2021-09-26	06:11:00	1_64U-E5692	64U-E5692	1	31.1	30.1	2021-09-26T06:11:00+0100	CAL_2021_09_24_2	1 day, 20:00:00	2021-09-26 06:11:00	2171	2021-09-24 18:00:00	light	24 Â°C	wt	Ctrl	Male	54	2.11283	3115	158	67	225	0.501	11.71	9.04	0.458	292	37976	0.463	0.35	6.668	0.494	15.879	0.0278333	20.41	3155	171	140	311	0.043	20.87	0.987	0.35	0	24.1	536	1308
174	2021-09-26	06:26:00	1_64U-E5692	64U-E5692	1	31.1	30.1	2021-09-26T06:26:00+0100	CAL_2021_09_24_2	1 day, 20:15:00	2021-09-26 06:26:00	2186	2021-09-24 18:00:00	light	24 Â°C	wt	Ctrl	Male	1	2.104	3182	0	0	0	0.51	11.71	9.04	0.467	4	37980	0.473	0.35	6.831	0.506	16.266	0.0556667	20.39	3234	5	4	9	0.043	20.87	0.984	0.35	0	24.1	9	1336
175	2021-09-26	06:41:00	1_64U-E5692	64U-E5692	1	31.1	30.1	2021-09-26T06:41:00+0100	CAL_2021_09_24_2	1 day, 20:30:00	2021-09-26 06:41:00	2201	2021-09-24 18:00:00	light	24 Â°C	wt	Ctrl	Male	0	1.77783	2621	0	0	0	0.427	11.71	9.05	0.384	0	37980	0.388	0.35	5.611	0.416	13.362	0.0278333	20.48	2655	0	0	0	0.043	20.87	0.987	0.35	0	24.2	0	1101
176	2021-09-26	06:56:00	1_64U-E5692	64U-E5692	1	31.1	30.1	2021-09-26T06:56:00+0100	CAL_2021_09_24_2	1 day, 20:45:00	2021-09-26 06:56:00	2216	2021-09-24 18:00:00	light	24 Â°C	wt	Ctrl	Male	0	1.47867	2270	0	0	0	0.377	11.71	9.05	0.334	2	37983	0.344	0.35	4.957	0.367	11.803	0.0556667	20.52	2358	0	3	3	0.044	20.87	0.963	0.35	0	24.2	3	953
177	2021-09-26	07:11:00	1_64U-E5692	64U-E5692	1	31.1	30.1	2021-09-26T07:11:00+0100	CAL_2021_09_24_2	1 day, 21:00:00	2021-09-26 07:11:00	2231	2021-09-24 18:00:00	light	24 Â°C	wt	Ctrl	Male	1	1.24233	2242	0	0	0	0.373	11.71	9.05	0.329	2	37984	0.352	0.35	5.09	0.377	12.121	0.167	20.52	2446	2	3	5	0.044	20.87	0.916	0.35	0	24.3	5	941
178	2021-09-26	07:26:00	1_64U-E5692	64U-E5692	1	31.1	30.1	2021-09-26T07:26:00+0100	CAL_2021_09_24_2	1 day, 21:15:00	2021-09-26 07:26:00	2246	2021-09-24 18:00:00	light	24 Â°C	wt	Ctrl	Male	9	1.01483	2163	0	0	0	0.361	11.71	9.05	0.317	29	38013	0.349	0.35	5.046	0.374	12.015	0.2505	20.52	2442	12	45	57	0.044	20.87	0.886	0.35	0	24.3	57	908
179	2021-09-26	07:41:00	1_64U-E5692	64U-E5692	1	31.1	30.1	2021-09-26T07:41:00+0100	CAL_2021_09_24_2	1 day, 21:30:00	2021-09-26 07:41:00	2261	2021-09-24 18:00:00	light	24 Â°C	wt	Ctrl	Male	63	1.287	2316	111	95	206	0.384	11.83	9.05	0.339	194	38207	0.362	0.35	5.233	0.388	12.461	0.167	20.5	2512	31	75	106	0.045	20.87	0.922	0.35	0	24.4	312	973
180	2021-09-26	07:56:00	1_64U-E5692	64U-E5692	1	31.1	30.1	2021-09-26T07:56:00+0100	CAL_2021_09_24_2	1 day, 21:45:00	2021-09-26 07:56:00	2276	2021-09-24 18:00:00	light	24 Â°C	wt	Ctrl	Male	2	1.622	2802	11	2	13	0.457	11.86	9.05	0.411	26	38233	0.433	0.35	6.246	0.463	14.874	0.167	20.43	2988	1	4	5	0.046	20.87	0.938	0.35	0	24.4	18	1177
181	2021-09-26	08:11:00	1_64U-E5692	64U-E5692	1	31.1	30.1	2021-09-26T08:11:00+0100	CAL_2021_09_24_2	1 day, 22:00:00	2021-09-26 08:11:00	2291	2021-09-24 18:00:00	light	24 Â°C	wt	Ctrl	Male	4	1.43867	2381	6	4	10	0.395	11.86	9.06	0.349	27	38259	0.363	0.35	5.255	0.389	12.515	0.111333	20.5	2507	13	28	41	0.046	20.87	0.95	0.35	0	24.4	51	1000
182	2021-09-26	08:26:00	1_64U-E5692	64U-E5692	1	31.1	30.1	2021-09-26T08:26:00+0100	CAL_2021_09_24_2	1 day, 22:15:00	2021-09-26 08:26:00	2306	2021-09-24 18:00:00	light	24 Â°C	wt	Ctrl	Male	0	1.59917	2388	0	0	0	0.397	11.86	9.06	0.35	0	38259	0.353	0.35	5.105	0.378	12.156	0.0278333	20.51	2414	0	0	0	0.047	20.87	0.989	0.35	0	24.4	0	1003
183	2021-09-26	08:41:00	1_64U-E5692	64U-E5692	1	31.1	30.1	2021-09-26T08:41:00+0100	CAL_2021_09_24_2	1 day, 22:30:00	2021-09-26 08:41:00	2321	2021-09-24 18:00:00	light	24 Â°C	wt	Ctrl	Male	0	1.32233	2054	0	0	0	0.348	11.86	9.07	0.301	0	38260	0.31	0.35	4.482	0.332	10.674	0.0556667	20.56	2132	0	1	1	0.047	20.87	0.964	0.35	0	24.4	1	863
184	2021-09-26	08:56:00	1_64U-E5692	64U-E5692	1	31.1	30.1	2021-09-26T08:56:00+0100	CAL_2021_09_24_2	1 day, 22:45:00	2021-09-26 08:56:00	2336	2021-09-24 18:00:00	light	24 Â°C	wt	Ctrl	Male	35	1.16183	2063	50	41	91	0.349	11.96	9.07	0.302	92	38352	0.321	0.35	4.631	0.343	11.027	0.139167	20.55	2219	7	9	16	0.047	20.87	0.929	0.35	0	24.4	107	866
185	2021-09-26	09:11:00	1_64U-E5692	64U-E5692	1	31.1	30.1	2021-09-26T09:11:00+0100	CAL_2021_09_24_2	1 day, 23:00:00	2021-09-26 09:11:00	2351	2021-09-24 18:00:00	light	30 Â°C	wt	Ctrl	Male	119	1.716	3078	219	114	333	0.499	12.14	9.35	0.452	428	38780	0.482	0.35	6.941	0.514	16.529	0.222667	20.39	3330	125	131	256	0.047	20.87	0.924	0.35	0	24.4	589	1292
186	2021-09-26	09:26:00	1_64U-E5692	64U-E5692	1	31.1	30.1	2021-09-26T09:26:00+0100	CAL_2021_09_24_2	1 day, 23:15:00	2021-09-26 09:26:00	2366	2021-09-24 18:00:00	light	30 Â°C	wt	Ctrl	Male	28	2.00117	2947	0	0	0	0.477	12.14	9.37	0.431	28	38808	0.435	0.35	6.301	0.467	15.003	0.0278333	20.43	2980	23	57	80	0.047	20.87	0.989	0.35	0	25.3	80	1237
187	2021-09-26	09:41:00	1_64U-E5692	64U-E5692	1	31.1	30.1	2021-09-26T09:41:00+0100	CAL_2021_09_24_2	1 day, 23:30:00	2021-09-26 09:41:00	2381	2021-09-24 18:00:00	light	30 Â°C	wt	Ctrl	Male	15	1.769	2704	6	19	25	0.44	12.14	9.37	0.397	55	38863	0.405	0.35	5.841	0.433	13.908	0.0556667	20.46	2770	20	16	36	0.043	20.87	0.976	0.35	0	27.3	61	1136
188	2021-09-26	09:56:00	1_64U-E5692	64U-E5692	1	31.1	30.1	2021-09-26T09:56:00+0100	CAL_2021_09_24_2	1 day, 23:45:00	2021-09-26 09:56:00	2396	2021-09-24 18:00:00	light	30 Â°C	wt	Ctrl	Male	11	1.75083	2433	2	1	3	0.396	12.14	9.37	0.357	24	38887	0.353	0.35	5.11	0.378	12.167	-0.0278333	20.51	2404	26	28	54	0.039	20.86	1.012	0.35	0	28.5	57	1022
189	2021-09-26	10:11:00	1_64U-E5692	64U-E5692	1	31.1	30.1	2021-09-26T10:11:00+0100	CAL_2021_09_24_2	2 days, 0:00:00	2021-09-26 10:11:00	2411	2021-09-24 18:00:00	light	30 Â°C	wt	Ctrl	Male	5	1.56333	2247	0	0	0	0.368	12.14	9.37	0.33	5	38892	0.331	0.35	4.78	0.354	11.383	0	20.54	2258	5	32	37	0.038	20.87	0.995	0.35	0	29.2	37	944
190	2021-09-26	10:26:00	1_64U-E5692	64U-E5692	1	31.1	30.1	2021-09-26T10:26:00+0100	CAL_2021_09_24_2	2 days, 0:15:00	2021-09-26 10:26:00	2426	2021-09-24 18:00:00	light	30 Â°C	wt	Ctrl	Male	4	1.11717	2009	0	0	0	0.329	12.14	9.37	0.293	19	38911	0.308	0.36	4.473	0.331	10.652	0.139167	20.57	2139	17	10	27	0.036	20.88	0.939	0.35	0	29.8	27	844
191	2021-09-26	10:41:00	1_64U-E5692	64U-E5692	1	31.1	30.1	2021-09-26T10:41:00+0100	CAL_2021_09_24_2	2 days, 0:30:00	2021-09-26 10:41:00	2441	2021-09-24 18:00:00	light	30 Â°C	wt	Ctrl	Male	88	1.14833	1969	12	25	37	0.325	12.14	9.37	0.289	116	39026	0.302	0.35	4.352	0.322	10.362	0.111333	20.57	2077	72	123	195	0.036	20.88	0.948	0.35	0	30.2	232	827
192	2021-09-26	10:56:00	1_64U-E5692	64U-E5692	1	31.1	30.1	2021-09-26T10:56:00+0100	CAL_2021_09_24_2	2 days, 0:45:00	2021-09-26 10:56:00	2456	2021-09-24 18:00:00	light	30 Â°C	wt	Ctrl	Male	111	1.5145	2408	338	135	473	0.389	12.14	9.57	0.353	475	39501	0.364	0.35	5.258	0.389	12.52	0.0835	20.51	2501	195	124	319	0.036	20.87	0.963	0.35	1	30.6	792	1011
193	2021-09-26	11:11:00	1_64U-E5692	64U-E5692	1	31.1	30.1	2021-09-26T11:11:00+0100	CAL_2021_09_24_2	2 days, 1:00:00	2021-09-26 11:11:00	2471	2021-09-24 18:00:00	light	30 Â°C	wt	Ctrl	Male	9	1.43867	2383	9	4	13	0.387	12.14	9.57	0.35	57	39558	0.363	0.35	5.236	0.388	12.469	0.111333	20.52	2495	41	22	63	0.037	20.88	0.955	0.35	0	30.9	76	1001
194	2021-09-26	11:26:00	1_64U-E5692	64U-E5692	1	31.1	30.1	2021-09-26T11:26:00+0100	CAL_2021_09_24_2	2 days, 1:15:00	2021-09-26 11:26:00	2486	2021-09-24 18:00:00	light	30 Â°C	wt	Ctrl	Male	0	1.648	2206	0	0	0	0.36	12.14	9.57	0.323	3	39561	0.317	0.35	4.582	0.339	10.91	-0.0556667	20.56	2149	3	4	7	0.036	20.88	1.026	0.35	0	31.2	7	926
195	2021-09-26	11:41:00	1_64U-E5692	64U-E5692	1	31.1	30.1	2021-09-26T11:41:00+0100	CAL_2021_09_24_2	2 days, 1:30:00	2021-09-26 11:41:00	2501	2021-09-24 18:00:00	light	30 Â°C	wt	Ctrl	Male	6	1.30883	1957	7	4	11	0.322	12.14	9.58	0.287	74	39635	0.293	0.35	4.231	0.313	10.076	0.0278333	20.58	2007	27	26	53	0.035	20.88	0.975	0.35	0	31.4	64	822
196	2021-09-26	11:56:00	1_64U-E5692	64U-E5692	1	31.1	30.1	2021-09-26T11:56:00+0100	CAL_2021_09_24_2	2 days, 1:45:00	2021-09-26 11:56:00	2516	2021-09-24 18:00:00	light	30 Â°C	wt	Ctrl	Male	12	1.166	1825	5	7	12	0.303	12.14	9.58	0.268	36	39671	0.276	0.35	3.982	0.295	9.482	0.0556667	20.6	1894	14	45	59	0.034	20.88	0.964	0.35	0	31.5	71	767
197	2021-09-26	12:11:00	1_64U-E5692	64U-E5692	1	31.1	30.1	2021-09-26T12:11:00+0100	CAL_2021_09_24_2	2 days, 2:00:00	2021-09-26 12:11:00	2531	2021-09-24 18:00:00	light	30 Â°C	wt	Ctrl	Male	96	1.18833	1862	130	117	247	0.307	12.23	9.72	0.273	190	39861	0.28	0.35	4.052	0.3	9.649	0.0556667	20.6	1926	26	29	55	0.034	20.88	0.967	0.35	0	31.7	302	782
198	2021-09-26	12:26:00	1_64U-E5692	64U-E5692	1	31.1	30.1	2021-09-26T12:26:00+0100	CAL_2021_09_24_2	2 days, 2:15:00	2021-09-26 12:26:00	2546	2021-09-24 18:00:00	light	30 Â°C	wt	Ctrl	Male	3	1.32233	2070	13	3	16	0.337	12.23	9.72	0.303	30	39891	0.31	0.35	4.484	0.332	10.677	0.0556667	20.57	2128	20	11	31	0.034	20.88	0.972	0.35	0	31.8	47	869
199	2021-09-26	12:41:00	1_64U-E5692	64U-E5692	1	31.1	30.1	2021-09-26T12:41:00+0100	CAL_2021_09_24_2	2 days, 2:30:00	2021-09-26 12:41:00	2561	2021-09-24 18:00:00	light	30 Â°C	wt	Ctrl	Male	3	1.233	1917	8	1	9	0.315	12.23	9.73	0.282	28	39919	0.291	0.35	4.198	0.311	9.997	0.0556667	20.59	1999	24	11	35	0.033	20.88	0.959	0.35	0	31.9	44	805
200	2021-09-26	12:56:00	1_64U-E5692	64U-E5692	1	31.1	30.1	2021-09-26T12:56:00+0100	CAL_2021_09_24_2	2 days, 2:45:00	2021-09-26 12:56:00	2576	2021-09-24 18:00:00	light	30 Â°C	wt	Ctrl	Male	50	0.974333	1854	72	74	146	0.305	12.36	9.82	0.272	140	40058	0.294	0.35	4.241	0.314	10.098	0.167	20.59	2042	15	15	30	0.033	20.88	0.908	0.35	0	32	176	779
201	2021-09-26	13:11:00	1_64U-E5692	64U-E5692	1	31.1	30.1	2021-09-26T13:11:00+0100	CAL_2021_09_24_2	2 days, 3:00:00	2021-09-26 13:11:00	2591	2021-09-24 18:00:00	light	30 Â°C	wt	Ctrl	Male	23	1.3935	1925	7	16	23	0.315	12.36	9.82	0.283	84	40142	0.278	0.35	4.009	0.297	9.547	-0.0278333	20.59	1882	56	41	97	0.032	20.87	1.022	0.35	0	32	120	808
202	2021-09-26	13:26:00	1_64U-E5692	64U-E5692	1	31.1	30.1	2021-09-26T13:26:00+0100	CAL_2021_09_24_2	2 days, 3:15:00	2021-09-26 13:26:00	2606	2021-09-24 18:00:00	light	30 Â°C	wt	Ctrl	Male	103	1.45633	2245	60	87	147	0.363	12.36	9.82	0.33	207	40349	0.339	0.35	4.88	0.361	11.62	0.0556667	20.54	2318	111	91	202	0.033	20.88	0.968	0.35	0	32.1	349	943
203	2021-09-26	13:41:00	1_64U-E5692	64U-E5692	1	31.1	30.1	2021-09-26T13:41:00+0100	CAL_2021_09_24_2	2 days, 3:30:00	2021-09-26 13:41:00	2621	2021-09-24 18:00:00	light	30 Â°C	wt	Ctrl	Male	58	1.6885	2493	115	64	179	0.399	12.38	9.95	0.366	247	40596	0.372	0.35	5.365	0.397	12.776	0.0278333	20.51	2542	96	48	144	0.033	20.88	0.981	0.35	0	32.1	323	1047
204	2021-09-26	13:56:00	1_64U-E5692	64U-E5692	1	31.1	30.1	2021-09-26T13:56:00+0100	CAL_2021_09_24_2	2 days, 3:45:00	2021-09-26 13:56:00	2636	2021-09-24 18:00:00	light	30 Â°C	wt	Ctrl	Male	50	1.73783	2742	89	61	150	0.434	12.59	10.2	0.402	193	40789	0.414	0.35	5.974	0.442	14.226	0.0835	20.47	2840	65	72	137	0.032	20.88	0.965	0.35	0	32.2	287	1151
205	2021-09-26	14:11:00	1_64U-E5692	64U-E5692	1	31.1	30.1	2021-09-26T14:11:00+0100	CAL_2021_09_24_2	2 days, 4:00:00	2021-09-26 14:11:00	2651	2021-09-24 18:00:00	light	30 Â°C	wt	Ctrl	Male	36	1.4475	2319	14	5	19	0.371	12.6	10.21	0.339	125	40914	0.349	0.35	5.05	0.374	12.024	0.0835	20.53	2400	89	110	199	0.032	20.88	0.966	0.35	0	32.2	218	974
206	2021-09-26	14:26:00	1_64U-E5692	64U-E5692	1	31.1	30.1	2021-09-26T14:26:00+0100	CAL_2021_09_24_2	2 days, 4:15:00	2021-09-26 14:26:00	2666	2021-09-24 18:00:00	light	30 Â°C	wt	Ctrl	Male	10	1.6215	2405	47	10	57	0.384	12.6	10.22	0.351	85	40999	0.357	0.35	5.178	0.383	12.33	0.0278333	20.53	2454	33	9	42	0.032	20.88	0.98	0.35	0	32.2	99	1010
207	2021-09-26	14:41:00	1_64U-E5692	64U-E5692	1	31.1	30.1	2021-09-26T14:41:00+0100	CAL_2021_09_24_2	2 days, 4:30:00	2021-09-26 14:41:00	2681	2021-09-24 18:00:00	light	30 Â°C	wt	Ctrl	Male	9	1.39817	2101	1	1	2	0.341	12.6	10.22	0.308	32	41031	0.312	0.35	4.501	0.333	10.719	0.0278333	20.57	2130	28	15	43	0.032	20.88	0.986	0.35	0	32.2	45	882
208	2021-09-26	14:56:00	1_64U-E5692	64U-E5692	1	31.1	30.1	2021-09-26T14:56:00+0100	CAL_2021_09_24_2	2 days, 4:45:00	2021-09-26 14:56:00	2696	2021-09-24 18:00:00	light	30 Â°C	wt	Ctrl	Male	37	1.34	1918	15	15	30	0.314	12.61	10.23	0.282	118	41150	0.283	0.35	4.079	0.302	9.714	0	20.6	1927	89	84	173	0.032	20.88	0.995	0.35	0	31.9	203	805
209	2021-09-26	15:11:00	1_64U-E5692	64U-E5692	1	31.1	30.1	2021-09-26T15:11:00+0100	CAL_2021_09_24_2	2 days, 5:00:00	2021-09-26 15:11:00	2711	2021-09-24 18:00:00	light	30 Â°C	wt	Ctrl	Male	59	1.54567	2387	85	36	121	0.39	12.89	10.23	0.351	245	41395	0.359	0.35	5.171	0.383	12.313	0.0556667	20.52	2455	115	113	228	0.039	20.88	0.972	0.35	0	31.9	349	1002
210	2021-09-26	15:26:00	1_64U-E5692	64U-E5692	1	31.1	30.1	2021-09-26T15:26:00+0100	CAL_2021_09_24_2	2 days, 5:15:00	2021-09-26 15:26:00	2726	2021-09-24 18:00:00	light	30 Â°C	wt	Ctrl	Male	11	1.5815	2521	3	0	3	0.409	12.89	10.23	0.37	59	41454	0.38	0.35	5.483	0.406	13.058	0.0835	20.5	2606	46	22	68	0.039	20.88	0.967	0.35	0	31.9	71	1059
211	2021-09-26	15:41:00	1_64U-E5692	64U-E5692	1	31.1	30.1	2021-09-26T15:41:00+0100	CAL_2021_09_24_2	2 days, 5:30:00	2021-09-26 15:41:00	2741	2021-09-24 18:00:00	light	30 Â°C	wt	Ctrl	Male	77	1.54567	2376	33	33	66	0.385	12.89	10.23	0.349	104	41558	0.357	0.35	5.157	0.382	12.279	0.0556667	20.52	2449	79	115	194	0.036	20.88	0.97	0.35	0	31.9	260	998
212	2021-09-26	15:56:00	1_64U-E5692	64U-E5692	1	31.1	30.1	2021-09-26T15:56:00+0100	CAL_2021_09_24_2	2 days, 5:45:00	2021-09-26 15:56:00	2756	2021-09-24 18:00:00	light	30 Â°C	wt	Ctrl	Male	21	1.78667	2578	20	10	30	0.414	12.89	10.35	0.379	107	41665	0.377	0.35	5.447	0.403	12.971	0	20.51	2568	73	50	123	0.035	20.88	1.004	0.35	0	32	153	1083
213	2021-09-26	16:11:00	1_64U-E5692	64U-E5692	1	31.1	30.1	2021-09-26T16:11:00+0100	CAL_2021_09_24_2	2 days, 6:00:00	2021-09-26 16:11:00	2771	2021-09-24 18:00:00	light	30 Â°C	wt	Ctrl	Male	0	1.6215	2409	1	0	1	0.388	12.89	10.35	0.353	16	41681	0.356	0.35	5.144	0.381	12.25	0.0278333	20.52	2432	5	5	10	0.035	20.88	0.99	0.35	0	32.1	11	1012
214	2021-09-26	16:26:00	1_64U-E5692	64U-E5692	1	31.1	30.1	2021-09-26T16:26:00+0100	CAL_2021_09_24_2	2 days, 6:15:00	2021-09-26 16:26:00	2786	2021-09-24 18:00:00	light	30 Â°C	wt	Ctrl	Male	4	1.34467	2082	6	3	9	0.34	12.89	10.36	0.305	63	41744	0.314	0.35	4.542	0.336	10.815	0.0556667	20.57	2160	16	12	28	0.034	20.88	0.964	0.35	0	32.1	37	874
215	2021-09-26	16:41:00	1_64U-E5692	64U-E5692	1	31.1	30.1	2021-09-26T16:41:00+0100	CAL_2021_09_24_2	2 days, 6:30:00	2021-09-26 16:41:00	2801	2021-09-24 18:00:00	light	30 Â°C	wt	Ctrl	Male	31	1.595	2593	73	32	105	0.414	13.03	10.36	0.38	116	41860	0.395	0.35	5.707	0.423	13.59	0.111333	20.49	2721	45	35	80	0.034	20.89	0.953	0.35	0	32.1	185	1089
216	2021-09-26	16:56:00	1_64U-E5692	64U-E5692	1	31.1	30.1	2021-09-26T16:56:00+0100	CAL_2021_09_24_2	2 days, 6:45:00	2021-09-26 16:56:00	2816	2021-09-24 18:00:00	light	30 Â°C	wt	Ctrl	Male	31	2.01	2895	78	47	125	0.458	13.1	10.49	0.425	182	42043	0.425	0.35	6.131	0.454	14.599	0	20.46	2892	76	49	125	0.033	20.88	1.001	0.35	0	32.1	250	1216
217	2021-09-26	17:11:00	1_64U-E5692	64U-E5692	1	31.1	30.1	2021-09-26T17:11:00+0100	CAL_2021_09_24_2	2 days, 7:00:00	2021-09-26 17:11:00	2831	2021-09-24 18:00:00	light	30 Â°C	wt	Ctrl	Male	35	1.809	2601	94	63	157	0.414	13.24	10.54	0.381	162	42205	0.38	0.35	5.492	0.407	13.079	0	20.5	2589	27	17	44	0.033	20.88	1.005	0.35	0	32.2	201	1092
218	2021-09-26	17:26:00	1_64U-E5692	64U-E5692	1	31.1	30.1	2021-09-26T17:26:00+0100	CAL_2021_09_24_2	2 days, 7:15:00	2021-09-26 17:26:00	2846	2021-09-24 18:00:00	light	30 Â°C	wt	Ctrl	Male	35	1.83133	2630	31	11	42	0.419	13.24	10.55	0.386	175	42380	0.386	0.35	5.565	0.412	13.251	0	20.49	2624	147	93	240	0.032	20.88	1.002	0.35	0	32.2	282	1105
219	2021-09-26	17:41:00	1_64U-E5692	64U-E5692	1	31.1	30.1	2021-09-26T17:41:00+0100	CAL_2021_09_24_2	2 days, 7:30:00	2021-09-26 17:41:00	2861	2021-09-24 18:00:00	light	30 Â°C	wt	Ctrl	Male	83	1.96533	2833	84	31	115	0.449	13.25	10.55	0.416	209	42590	0.414	0.35	5.982	0.443	14.244	0	20.46	2819	106	120	226	0.033	20.88	1.005	0.35	0	32.1	341	1190
220	2021-09-26	17:56:00	1_64U-E5692	64U-E5692	1	31.1	30.1	2021-09-26T17:56:00+0100	CAL_2021_09_24_2	2 days, 7:45:00	2021-09-26 17:56:00	2876	2021-09-24 18:00:00	light	30 Â°C	wt	Ctrl	Male	125	1.89417	2969	147	54	201	0.469	13.26	10.55	0.436	326	42915	0.447	0.35	6.443	0.477	15.342	0.0835	20.43	3060	136	163	299	0.033	20.88	0.971	0.35	0	32	500	1247
221	2021-09-26	18:11:00	1_64U-E5692	64U-E5692	1	31.1	30.1	2021-09-26T18:11:00+0100	CAL_2021_09_24_2	2 days, 8:00:00	2021-09-26 18:11:00	2891	2021-09-24 18:00:00	dark	30 Â°C	wt	Ctrl	Male	124	1.95233	3125	282	145	427	0.491	13.52	10.62	0.459	650	43565	0.473	0.35	6.816	0.505	16.231	0.111333	20.41	3241	236	157	393	0.032	20.88	0.964	0.35	1	32	820	1312
222	2021-09-26	18:26:00	1_64U-E5692	64U-E5692	1	31.1	30.1	2021-09-26T18:26:00+0100	CAL_2021_09_24_2	2 days, 8:15:00	2021-09-26 18:26:00	2906	2021-09-24 18:00:00	dark	30 Â°C	wt	Ctrl	Male	71	1.9435	3179	100	51	151	0.499	13.63	10.62	0.467	299	43864	0.488	0.35	7.037	0.521	16.756	0.139167	20.39	3360	154	78	232	0.032	20.88	0.946	0.35	0	31.9	383	1335
223	2021-09-26	18:41:00	1_64U-E5692	64U-E5692	1	31.1	30.1	2021-09-26T18:41:00+0100	CAL_2021_09_24_2	2 days, 8:30:00	2021-09-26 18:41:00	2921	2021-09-24 18:00:00	dark	30 Â°C	wt	Ctrl	Male	141	2.21567	3345	327	116	443	0.522	13.67	10.84	0.49	883	44748	0.497	0.35	7.188	0.532	17.116	0.0556667	20.38	3404	477	235	712	0.032	20.88	0.983	0.35	1	31.9	1155	1405
224	2021-09-26	18:56:00	1_64U-E5692	64U-E5692	1	31.1	30.1	2021-09-26T18:56:00+0100	CAL_2021_09_24_2	2 days, 8:45:00	2021-09-26 18:56:00	2936	2021-09-24 18:00:00	dark	30 Â°C	wt	Ctrl	Male	118	2.35433	3702	400	149	549	0.576	14.1	10.94	0.544	692	45440	0.556	0.35	8.027	0.594	19.114	0.111333	20.32	3811	285	121	406	0.032	20.88	0.971	0.35	1	31.8	955	1555
225	2021-09-26	19:11:00	1_64U-E5692	64U-E5692	1	31.1	30.1	2021-09-26T19:11:00+0100	CAL_2021_09_24_2	2 days, 9:00:00	2021-09-26 19:11:00	2951	2021-09-24 18:00:00	dark	30 Â°C	wt	Ctrl	Male	40	2.71583	3980	94	32	126	0.615	14.22	11.01	0.582	208	45648	0.585	0.35	8.477	0.628	20.186	0.0278333	20.29	4005	75	78	153	0.032	20.88	0.994	0.35	0	31.8	279	1671
226	2021-09-26	19:26:00	1_64U-E5692	64U-E5692	1	31.1	30.1	2021-09-26T19:26:00+0100	CAL_2021_09_24_2	2 days, 9:15:00	2021-09-26 19:26:00	2966	2021-09-24 18:00:00	dark	30 Â°C	wt	Ctrl	Male	51	2.3985	3370	82	38	120	0.527	14.22	11.14	0.494	240	45888	0.489	0.35	7.074	0.524	16.846	-0.0278333	20.39	3329	183	90	273	0.033	20.87	1.012	0.35	0	31.7	393	1415
227	2021-09-26	19:41:00	1_64U-E5692	64U-E5692	1	31.1	30.1	2021-09-26T19:41:00+0100	CAL_2021_09_24_2	2 days, 9:30:00	2021-09-26 19:41:00	2981	2021-09-24 18:00:00	dark	30 Â°C	wt	Ctrl	Male	53	2.385	3285	182	87	269	0.515	14.33	11.18	0.483	242	46129	0.476	0.35	6.871	0.509	16.362	-0.0556667	20.4	3230	30	17	47	0.032	20.88	1.017	0.35	0	31.7	316	1380
228	2021-09-26	19:56:00	1_64U-E5692	64U-E5692	1	31.1	30.1	2021-09-26T19:56:00+0100	CAL_2021_09_24_2	2 days, 9:45:00	2021-09-26 19:56:00	2996	2021-09-24 18:00:00	dark	30 Â°C	wt	Ctrl	Male	96	2.15283	3027	185	67	252	0.478	14.35	11.27	0.445	415	46544	0.44	0.35	6.342	0.47	15.103	-0.0278333	20.44	2983	216	141	357	0.033	20.88	1.015	0.35	0	31.6	609	1271
229	2021-09-26	20:11:00	1_64U-E5692	64U-E5692	1	31.1	30.1	2021-09-26T20:11:00+0100	CAL_2021_09_24_2	2 days, 10:00:00	2021-09-26 20:11:00	3011	2021-09-24 18:00:00	dark	30 Â°C	wt	Ctrl	Male	96	2.3315	3273	123	29	152	0.515	14.35	11.28	0.481	293	46837	0.477	0.35	6.888	0.51	16.403	-0.0278333	20.4	3244	188	128	316	0.034	20.88	1.009	0.35	0	31.6	468	1375
230	2021-09-26	20:26:00	1_64U-E5692	64U-E5692	1	31.1	30.1	2021-09-26T20:26:00+0100	CAL_2021_09_24_2	2 days, 10:15:00	2021-09-26 20:26:00	3026	2021-09-24 18:00:00	dark	30 Â°C	wt	Ctrl	Male	19	2.0905	3099	21	6	27	0.486	14.35	11.28	0.453	115	46952	0.454	0.35	6.576	0.487	15.66	0.0278333	20.42	3104	106	31	137	0.033	20.88	0.998	0.35	0	31.5	164	1301
231	2021-09-26	20:41:00	1_64U-E5692	64U-E5692	1	31.1	30.1	2021-09-26T20:41:00+0100	CAL_2021_09_24_2	2 days, 10:30:00	2021-09-26 20:41:00	3041	2021-09-24 18:00:00	dark	30 Â°C	wt	Ctrl	Male	108	1.96117	3053	255	127	382	0.48	14.43	11.28	0.448	385	47337	0.458	0.35	6.614	0.49	15.749	0.0835	20.42	3139	91	84	175	0.032	20.88	0.973	0.35	0	31.5	557	1282
232	2021-09-26	20:56:00	1_64U-E5692	64U-E5692	1	31.1	30.1	2021-09-26T20:56:00+0100	CAL_2021_09_24_2	2 days, 10:45:00	2021-09-26 20:56:00	3056	2021-09-24 18:00:00	dark	30 Â°C	wt	Ctrl	Male	149	2.09933	3029	541	149	690	0.477	14.45	11.45	0.444	1130	48466	0.445	0.35	6.428	0.476	15.306	0	20.43	3034	554	254	808	0.032	20.88	0.998	0.35	1	31.6	1498	1272
233	2021-09-26	21:11:00	1_64U-E5692	64U-E5692	1	31.1	30.1	2021-09-26T21:11:00+0100	CAL_2021_09_24_2	2 days, 11:00:00	2021-09-26 21:11:00	3071	2021-09-24 18:00:00	dark	30 Â°C	wt	Ctrl	Male	67	2.586	3560	204	75	279	0.554	14.48	11.45	0.521	336	48803	0.515	0.35	7.469	0.553	17.785	-0.0556667	20.36	3514	101	51	152	0.033	20.87	1.013	0.35	0	31.6	431	1495
234	2021-09-26	21:26:00	1_64U-E5692	64U-E5692	1	31.1	30.1	2021-09-26T21:26:00+0100	CAL_2021_09_24_2	2 days, 11:15:00	2021-09-26 21:26:00	3086	2021-09-24 18:00:00	dark	30 Â°C	wt	Ctrl	Male	44	2.0905	3078	104	41	145	0.485	14.49	11.45	0.451	212	49015	0.457	0.35	6.613	0.49	15.747	0.0278333	20.42	3132	64	43	107	0.034	20.88	0.983	0.35	0	31.6	252	1293
235	2021-09-26	21:41:00	1_64U-E5692	64U-E5692	1	31.1	30.1	2021-09-26T21:41:00+0100	CAL_2021_09_24_2	2 days, 11:30:00	2021-09-26 21:41:00	3101	2021-09-24 18:00:00	dark	30 Â°C	wt	Ctrl	Male	113	2.34033	3217	244	125	369	0.505	14.53	11.45	0.471	427	49442	0.465	0.35	6.734	0.499	16.035	-0.0556667	20.41	3166	157	116	273	0.034	20.87	1.016	0.35	0	31.7	642	1351
236	2021-09-26	21:56:00	1_64U-E5692	64U-E5692	1	31.1	30.1	2021-09-26T21:56:00+0100	CAL_2021_09_24_2	2 days, 11:45:00	2021-09-26 21:56:00	3116	2021-09-24 18:00:00	dark	30 Â°C	wt	Ctrl	Male	92	1.88067	2852	186	94	280	0.451	14.59	11.45	0.419	311	49753	0.428	0.35	6.18	0.458	14.717	0.0556667	20.45	2934	95	73	168	0.033	20.88	0.972	0.35	0	31.6	448	1198
237	2021-09-26	22:11:00	1_64U-E5692	64U-E5692	1	31.1	30.1	2021-09-26T22:11:00+0100	CAL_2021_09_24_2	2 days, 12:00:00	2021-09-26 22:11:00	3131	2021-09-24 18:00:00	dark	30 Â°C	wt	Ctrl	Male	101	1.80483	2816	102	97	199	0.447	14.59	11.58	0.413	215	49968	0.425	0.35	6.14	0.455	14.622	0.0835	20.45	2920	104	127	231	0.034	20.87	0.964	0.35	0	31.7	430	1183
238	2021-09-26	22:26:00	1_64U-E5692	64U-E5692	1	31.1	30.1	2021-09-26T22:26:00+0100	CAL_2021_09_24_2	2 days, 12:15:00	2021-09-26 22:26:00	3146	2021-09-24 18:00:00	dark	30 Â°C	wt	Ctrl	Male	101	1.89417	2972	346	149	495	0.47	14.59	11.58	0.437	546	50513	0.448	0.35	6.46	0.478	15.384	0.0835	20.43	3069	150	62	212	0.034	20.87	0.968	0.35	1	31.7	707	1248
239	2021-09-26	22:41:00	1_64U-E5692	64U-E5692	1	31.1	30.1	2021-09-26T22:41:00+0100	CAL_2021_09_24_2	2 days, 12:30:00	2021-09-26 22:41:00	3161	2021-09-24 18:00:00	dark	30 Â°C	wt	Ctrl	Male	153	1.649	2997	459	200	659	0.475	14.73	11.7	0.44	802	51315	0.471	0.35	6.785	0.503	16.158	0.222667	20.41	3259	257	166	423	0.035	20.88	0.92	0.35	1	31.7	1082	1258
240	2021-09-26	22:56:00	1_64U-E5692	64U-E5692	1	31.1	30.1	2021-09-26T22:56:00+0100	CAL_2021_09_24_2	2 days, 12:45:00	2021-09-26 22:56:00	3176	2021-09-24 18:00:00	dark	30 Â°C	wt	Ctrl	Male	147	1.96583	3204	393	157	550	0.505	14.73	11.71	0.47	741	52056	0.49	0.35	7.065	0.523	16.824	0.139167	20.38	3370	345	205	550	0.034	20.87	0.951	0.35	1	31.6	1100	1345
241	2021-09-26	23:11:00	1_64U-E5692	64U-E5692	1	31.1	30.1	2021-09-26T23:11:00+0100	CAL_2021_09_24_2	2 days, 13:00:00	2021-09-26 23:11:00	3191	2021-09-24 18:00:00	dark	30 Â°C	wt	Ctrl	Male	152	1.92117	3137	385	141	526	0.495	14.73	11.78	0.46	586	52642	0.481	0.35	6.941	0.514	16.529	0.139167	20.39	3314	211	166	377	0.035	20.87	0.947	0.35	1	31.6	903	1317
242	2021-09-26	23:26:00	1_64U-E5692	64U-E5692	1	31.1	30.1	2021-09-26T23:26:00+0100	CAL_2021_09_24_2	2 days, 13:15:00	2021-09-26 23:26:00	3206	2021-09-24 18:00:00	dark	30 Â°C	wt	Ctrl	Male	26	1.68017	2944	6	1	7	0.466	14.74	11.78	0.432	87	52728	0.458	0.35	6.61	0.49	15.74	0.194833	20.42	3168	65	64	129	0.034	20.87	0.93	0.35	0	31.6	136	1236
243	2021-09-26	23:41:00	1_64U-E5692	64U-E5692	1	31.1	30.1	2021-09-26T23:41:00+0100	CAL_2021_09_24_2	2 days, 13:30:00	2021-09-26 23:41:00	3221	2021-09-24 18:00:00	dark	30 Â°C	wt	Ctrl	Male	23	1.13533	2250	12	7	19	0.364	14.74	11.78	0.33	67	52795	0.361	0.35	5.198	0.385	12.378	0.222667	20.51	2510	68	37	105	0.034	20.87	0.896	0.35	0	31.6	124	945
244	2021-09-26	23:56:00	1_64U-E5692	64U-E5692	1	31.1	30.1	2021-09-26T23:56:00+0100	CAL_2021_09_24_2	2 days, 13:45:00	2021-09-26 23:56:00	3236	2021-09-24 18:00:00	dark	30 Â°C	wt	Ctrl	Male	100	0.836167	1908	183	85	268	0.314	14.74	11.78	0.28	342	53137	0.313	0.35	4.509	0.334	10.737	0.2505	20.56	2189	150	153	303	0.034	20.88	0.871	0.35	0	31.5	571	801
245	2021-09-27	00:11:00	1_64U-E5692	64U-E5692	1	31.1	30.1	2021-09-27T00:11:00+0100	CAL_2021_09_24_2	2 days, 14:00:00	2021-09-27 00:11:00	3251	2021-09-24 18:00:00	dark	30 Â°C	wt	Ctrl	Male	61	1.15767	2270	105	89	194	0.368	14.74	11.78	0.334	171	53307	0.365	0.35	5.255	0.389	12.513	0.222667	20.51	2538	39	34	73	0.035	20.88	0.894	0.35	0	31.5	267	953
246	2021-09-27	00:26:00	1_64U-E5692	64U-E5692	1	31.1	30.1	2021-09-27T00:26:00+0100	CAL_2021_09_24_2	2 days, 14:15:00	2021-09-27 00:26:00	3266	2021-09-24 18:00:00	dark	30 Â°C	wt	Ctrl	Male	1	1.18883	2251	6	5	11	0.365	14.74	11.78	0.33	26	53333	0.358	0.35	5.168	0.383	12.305	0.194833	20.51	2491	7	2	9	0.035	20.87	0.904	0.35	0	31.5	20	945
247	2021-09-27	00:41:00	1_64U-E5692	64U-E5692	1	31.1	30.1	2021-09-27T00:41:00+0100	CAL_2021_09_24_2	2 days, 14:30:00	2021-09-27 00:41:00	3281	2021-09-24 18:00:00	dark	30 Â°C	wt	Ctrl	Male	26	0.836167	1910	6	36	42	0.316	14.74	11.79	0.28	56	53389	0.313	0.35	4.515	0.334	10.752	0.2505	20.56	2192	11	32	43	0.036	20.87	0.871	0.35	0	31.6	85	802
248	2021-09-27	00:56:00	1_64U-E5692	64U-E5692	1	31.1	30.1	2021-09-27T00:56:00+0100	CAL_2021_09_24_2	2 days, 14:45:00	2021-09-27 00:56:00	3296	2021-09-24 18:00:00	dark	30 Â°C	wt	Ctrl	Male	19	1.09483	1957	23	20	43	0.322	14.74	11.79	0.287	48	53437	0.305	0.35	4.402	0.326	10.481	0.139167	20.57	2110	27	21	48	0.035	20.87	0.927	0.35	0	31.6	91	822
249	2021-09-27	01:11:00	1_64U-E5692	64U-E5692	1	31.1	30.1	2021-09-27T01:11:00+0100	CAL_2021_09_24_2	2 days, 15:00:00	2021-09-27 01:11:00	3311	2021-09-24 18:00:00	dark	30 Â°C	wt	Ctrl	Male	51	0.7245	1728	167	92	259	0.288	14.74	11.79	0.254	214	53651	0.288	0.35	4.148	0.307	9.878	0.2505	20.59	2022	37	22	59	0.035	20.87	0.855	0.35	0	31.6	318	726
250	2021-09-27	01:26:00	1_64U-E5692	64U-E5692	1	31.1	30.1	2021-09-27T01:26:00+0100	CAL_2021_09_24_2	2 days, 15:15:00	2021-09-27 01:26:00	3326	2021-09-24 18:00:00	dark	30 Â°C	wt	Ctrl	Male	42	0.738	1830	13	48	61	0.304	14.74	11.79	0.268	96	53747	0.304	0.35	4.389	0.325	10.452	0.278333	20.57	2139	61	62	123	0.035	20.87	0.856	0.35	0	31.6	184	769
251	2021-09-27	01:41:00	1_64U-E5692	64U-E5692	1	31.1	30.1	2021-09-27T01:41:00+0100	CAL_2021_09_24_2	2 days, 15:30:00	2021-09-27 01:41:00	3341	2021-09-24 18:00:00	dark	30 Â°C	wt	Ctrl	Male	11	0.773833	1954	13	20	33	0.322	14.74	11.8	0.286	39	53786	0.328	0.35	4.728	0.35	11.258	0.306167	20.54	2308	24	23	47	0.035	20.87	0.846	0.35	0	31.7	80	820
252	2021-09-27	01:56:00	1_64U-E5692	64U-E5692	1	31.1	30.1	2021-09-27T01:56:00+0100	CAL_2021_09_24_2	2 days, 15:45:00	2021-09-27 01:56:00	3356	2021-09-24 18:00:00	dark	30 Â°C	wt	Ctrl	Male	65	0.639833	1764	107	92	199	0.296	14.74	11.81	0.26	156	53942	0.302	0.35	4.34	0.321	10.336	0.306167	20.57	2128	36	41	77	0.037	20.87	0.829	0.35	0	31.6	276	741
253	2021-09-27	02:11:00	1_64U-E5692	64U-E5692	1	31.1	30.1	2021-09-27T02:11:00+0100	CAL_2021_09_24_2	2 days, 16:00:00	2021-09-27 02:11:00	3371	2021-09-24 18:00:00	dark	30 Â°C	wt	Ctrl	Male	1	0.599833	1876	2	2	4	0.312	14.74	11.81	0.275	3	53945	0.322	0.35	4.647	0.344	11.066	0.361833	20.55	2282	0	0	0	0.037	20.88	0.822	0.35	0	31.6	4	788
254	2021-09-27	02:26:00	1_64U-E5692	64U-E5692	1	31.1	30.1	2021-09-27T02:26:00+0100	CAL_2021_09_24_2	2 days, 16:15:00	2021-09-27 02:26:00	3386	2021-09-24 18:00:00	dark	30 Â°C	wt	Ctrl	Male	19	0.452333	1574	42	49	91	0.269	14.74	11.81	0.231	85	54029	0.275	0.35	3.959	0.293	9.428	0.334	20.6	1951	25	11	36	0.038	20.87	0.807	0.35	0	31.6	127	661
255	2021-09-27	02:41:00	1_64U-E5692	64U-E5692	1	31.1	30.1	2021-09-27T02:41:00+0100	CAL_2021_09_24_2	2 days, 16:30:00	2021-09-27 02:41:00	3401	2021-09-24 18:00:00	dark	30 Â°C	wt	Ctrl	Male	27	0.3765	1555	32	40	72	0.265	14.74	11.82	0.227	56	54086	0.275	0.35	3.974	0.294	9.464	0.361833	20.6	1965	34	18	52	0.037	20.88	0.792	0.35	0	31.6	124	653
256	2021-09-27	02:56:00	1_64U-E5692	64U-E5692	1	31.1	30.1	2021-09-27T02:56:00+0100	CAL_2021_09_24_2	2 days, 16:45:00	2021-09-27 02:56:00	3416	2021-09-24 18:00:00	dark	30 Â°C	wt	Ctrl	Male	22	0.5105	1744	1	0	1	0.293	14.74	11.82	0.256	32	54117	0.302	0.35	4.365	0.323	10.393	0.361833	20.57	2148	55	41	96	0.037	20.87	0.812	0.35	0	31.5	97	733
257	2021-09-27	03:11:00	1_64U-E5692	64U-E5692	1	31.1	30.1	2021-09-27T03:11:00+0100	CAL_2021_09_24_2	2 days, 17:00:00	2021-09-27 03:11:00	3431	2021-09-24 18:00:00	dark	30 Â°C	wt	Ctrl	Male	86	0.438833	1484	34	67	101	0.255	14.74	11.82	0.218	159	54277	0.26	0.35	3.744	0.277	8.916	0.306167	20.61	1846	71	123	194	0.037	20.87	0.804	0.35	0	31.5	295	623
258	2021-09-27	03:26:00	1_64U-E5692	64U-E5692	1	31.1	30.1	2021-09-27T03:26:00+0100	CAL_2021_09_24_2	2 days, 17:15:00	2021-09-27 03:26:00	3446	2021-09-24 18:00:00	dark	30 Â°C	wt	Ctrl	Male	157	1.01067	2391	377	209	586	0.389	14.74	11.96	0.351	577	54853	0.395	0.35	5.683	0.421	13.534	0.334	20.46	2763	143	92	235	0.037	20.85	0.865	0.35	1	31.5	821	1004
259	2021-09-27	03:41:00	1_64U-E5692	64U-E5692	1	31.1	30.1	2021-09-27T03:41:00+0100	CAL_2021_09_24_2	2 days, 17:30:00	2021-09-27 03:41:00	3461	2021-09-24 18:00:00	dark	30 Â°C	wt	Ctrl	Male	181	0.609167	2181	334	205	539	0.359	14.74	12.15	0.32	593	55447	0.383	0.35	5.517	0.409	13.137	0.473167	20.49	2721	199	153	352	0.038	20.87	0.802	0.35	1	31.6	891	916
260	2021-09-27	03:56:00	1_64U-E5692	64U-E5692	1	31.1	30.1	2021-09-27T03:56:00+0100	CAL_2021_09_24_2	2 days, 17:45:00	2021-09-27 03:56:00	3476	2021-09-24 18:00:00	dark	30 Â°C	wt	Ctrl	Male	52	0.707333	2249	61	44	105	0.369	14.74	12.15	0.329	202	55648	0.388	0.35	5.608	0.415	13.353	0.445333	20.48	2757	127	124	251	0.04	20.87	0.816	0.35	0	31.6	356	945
261	2021-09-27	04:11:00	1_64U-E5692	64U-E5692	1	31.1	30.1	2021-09-27T04:11:00+0100	CAL_2021_09_24_2	2 days, 18:00:00	2021-09-27 04:11:00	3491	2021-09-24 18:00:00	dark	30 Â°C	wt	Ctrl	Male	21	0.613333	1976	0	0	0	0.33	14.74	12.16	0.29	33	55681	0.342	0.35	4.927	0.365	11.731	0.389667	20.53	2422	53	36	89	0.04	20.87	0.816	0.35	0	31.6	89	830
262	2021-09-27	04:26:00	1_64U-E5692	64U-E5692	1	31.1	30.1	2021-09-27T04:26:00+0100	CAL_2021_09_24_2	2 days, 18:15:00	2021-09-27 04:26:00	3506	2021-09-24 18:00:00	dark	30 Â°C	wt	Ctrl	Male	69	0.572833	1679	8	10	18	0.286	14.74	12.16	0.247	126	55807	0.287	0.35	4.133	0.306	9.841	0.306167	20.59	2026	120	154	274	0.04	20.87	0.829	0.35	0	31.6	292	705
263	2021-09-27	04:41:00	1_64U-E5692	64U-E5692	1	31.1	30.1	2021-09-27T04:41:00+0100	CAL_2021_09_24_2	2 days, 18:30:00	2021-09-27 04:41:00	3521	2021-09-24 18:00:00	dark	30 Â°C	wt	Ctrl	Male	115	0.746833	1754	166	90	256	0.296	14.74	12.32	0.256	344	56151	0.291	0.35	4.211	0.312	10.027	0.2505	20.58	2052	161	116	277	0.04	20.87	0.855	0.35	0	31.7	533	737
264	2021-09-27	04:56:00	1_64U-E5692	64U-E5692	1	31.1	30.1	2021-09-27T04:56:00+0100	CAL_2021_09_24_2	2 days, 18:45:00	2021-09-27 04:56:00	3536	2021-09-24 18:00:00	dark	30 Â°C	wt	Ctrl	Male	123	0.810167	2475	298	147	445	0.404	14.77	12.48	0.364	519	56669	0.428	0.35	6.156	0.456	14.658	0.473167	20.44	3025	170	133	303	0.04	20.87	0.818	0.35	1	31.7	748	1039
265	2021-09-27	05:11:00	1_64U-E5692	64U-E5692	1	31.1	30.1	2021-09-27T05:11:00+0100	CAL_2021_09_24_2	2 days, 19:00:00	2021-09-27 05:11:00	3551	2021-09-24 18:00:00	dark	30 Â°C	wt	Ctrl	Male	7	0.626833	2059	0	0	0	0.343	14.78	12.49	0.301	11	56681	0.355	0.35	5.136	0.38	12.229	0.4175	20.52	2525	10	11	21	0.041	20.87	0.815	0.35	0	31.7	21	865
266	2021-09-27	05:26:00	1_64U-E5692	64U-E5692	1	31.1	30.1	2021-09-27T05:26:00+0100	CAL_2021_09_24_2	2 days, 19:15:00	2021-09-27 05:26:00	3566	2021-09-24 18:00:00	dark	30 Â°C	wt	Ctrl	Male	4	0.604	1642	1	1	2	0.282	14.78	12.49	0.241	13	56694	0.28	0.35	4.033	0.299	9.604	0.278333	20.59	1976	15	6	21	0.041	20.87	0.831	0.35	0	31.7	23	689
267	2021-09-27	05:41:00	1_64U-E5692	64U-E5692	1	31.1	30.1	2021-09-27T05:41:00+0100	CAL_2021_09_24_2	2 days, 19:30:00	2021-09-27 05:41:00	3581	2021-09-24 18:00:00	dark	30 Â°C	wt	Ctrl	Male	5	0.545833	1476	14	2	16	0.256	14.78	12.5	0.216	33	56727	0.25	0.35	3.629	0.269	8.641	0.2505	20.62	1778	25	12	37	0.04	20.87	0.83	0.35	0	31.8	53	620
268	2021-09-27	05:56:00	1_64U-E5692	64U-E5692	1	31.1	30.1	2021-09-27T05:56:00+0100	CAL_2021_09_24_2	2 days, 19:45:00	2021-09-27 05:56:00	3596	2021-09-24 18:00:00	dark	30 Â°C	wt	Ctrl	Male	0	0.487667	1333	0	0	0	0.234	14.78	12.5	0.195	2	56730	0.224	0.35	3.231	0.239	7.694	0.222667	20.65	1578	1	0	1	0.039	20.87	0.845	0.35	0	31.9	1	560
269	2021-09-27	06:11:00	1_64U-E5692	64U-E5692	1	31.1	30.1	2021-09-27T06:11:00+0100	CAL_2021_09_24_2	2 days, 20:00:00	2021-09-27 06:11:00	3611	2021-09-24 18:00:00	light	30 Â°C	wt	Ctrl	Male	0	0.443	1264	0	0	0	0.225	14.78	12.51	0.186	0	56730	0.214	0.35	3.083	0.228	7.342	0.222667	20.66	1508	0	0	0	0.039	20.87	0.838	0.35	0	31.9	0	531
270	2021-09-27	06:26:00	1_64U-E5692	64U-E5692	1	31.1	30.1	2021-09-27T06:26:00+0100	CAL_2021_09_24_2	2 days, 20:15:00	2021-09-27 06:26:00	3626	2021-09-24 18:00:00	light	30 Â°C	wt	Ctrl	Male	8	0.465333	1271	5	4	9	0.226	14.78	12.51	0.187	14	56744	0.218	0.35	3.14	0.233	7.476	0.222667	20.65	1540	8	13	21	0.04	20.87	0.825	0.35	0	32	30	534
271	2021-09-27	06:41:00	1_64U-E5692	64U-E5692	1	31.1	30.1	2021-09-27T06:41:00+0100	CAL_2021_09_24_2	2 days, 20:30:00	2021-09-27 06:41:00	3641	2021-09-24 18:00:00	light	30 Â°C	wt	Ctrl	Male	0	0.420667	1235	0	0	0	0.223	14.78	12.51	0.181	0	56744	0.209	0.35	3.011	0.223	7.169	0.222667	20.66	1473	0	0	0	0.042	20.87	0.838	0.35	0	32	0	519
272	2021-09-27	06:56:00	1_64U-E5692	64U-E5692	1	31.1	30.1	2021-09-27T06:56:00+0100	CAL_2021_09_24_2	2 days, 20:45:00	2021-09-27 06:56:00	3656	2021-09-24 18:00:00	light	30 Â°C	wt	Ctrl	Male	1	0.398333	1199	0	6	6	0.219	14.78	12.51	0.176	7	56750	0.203	0.35	2.93	0.217	6.977	0.222667	20.67	1434	1	4	5	0.043	20.87	0.836	0.35	0	32	11	503
273	2021-09-27	07:11:00	1_64U-E5692	64U-E5692	1	31.1	30.1	2021-09-27T07:11:00+0100	CAL_2021_09_24_2	2 days, 21:00:00	2021-09-27 07:11:00	3671	2021-09-24 18:00:00	light	30 Â°C	wt	Ctrl	Male	81	0.541167	1320	143	101	244	0.237	14.78	12.71	0.194	332	57082	0.22	0.35	3.179	0.235	7.57	0.194833	20.65	1550	140	112	252	0.043	20.87	0.852	0.35	0	32.1	496	555
274	2021-09-27	07:26:00	1_64U-E5692	64U-E5692	1	31.1	30.1	2021-09-27T07:26:00+0100	CAL_2021_09_24_2	2 days, 21:15:00	2021-09-27 07:26:00	3686	2021-09-24 18:00:00	light	30 Â°C	wt	Ctrl	Male	139	0.564	1732	285	115	400	0.296	14.78	12.76	0.254	413	57495	0.298	0.35	4.299	0.318	10.237	0.334	20.57	2112	148	192	340	0.042	20.87	0.82	0.35	0	32.1	740	727
275	2021-09-27	07:41:00	1_64U-E5692	64U-E5692	1	31.1	30.1	2021-09-27T07:41:00+0100	CAL_2021_09_24_2	2 days, 21:30:00	2021-09-27 07:41:00	3701	2021-09-24 18:00:00	light	30 Â°C	wt	Ctrl	Male	19	0.546333	1859	10	10	20	0.315	14.78	12.77	0.272	31	57526	0.324	0.35	4.678	0.346	11.139	0.389667	20.55	2305	13	43	56	0.043	20.87	0.807	0.35	0	32.1	76	781
276	2021-09-27	07:56:00	1_64U-E5692	64U-E5692	1	31.1	30.1	2021-09-27T07:56:00+0100	CAL_2021_09_24_2	2 days, 21:45:00	2021-09-27 07:56:00	3716	2021-09-24 18:00:00	light	30 Â°C	wt	Ctrl	Male	6	0.537	1528	10	5	15	0.268	14.78	12.77	0.224	13	57539	0.264	0.35	3.796	0.281	9.04	0.278333	20.61	1865	12	16	28	0.044	20.87	0.819	0.35	0	32.2	43	641
277	2021-09-27	08:11:00	1_64U-E5692	64U-E5692	1	31.1	30.1	2021-09-27T08:11:00+0100	CAL_2021_09_24_2	2 days, 22:00:00	2021-09-27 08:11:00	3731	2021-09-24 18:00:00	light	30 Â°C	wt	Ctrl	Male	1	0.701667	1324	0	1	1	0.238	14.78	12.77	0.194	7	57547	0.207	0.35	3	0.222	7.143	0.111333	20.66	1441	4	6	10	0.044	20.86	0.918	0.35	0	32.2	11	556
278	2021-09-27	08:26:00	1_64U-E5692	64U-E5692	1	31.1	30.1	2021-09-27T08:26:00+0100	CAL_2021_09_24_2	2 days, 22:15:00	2021-09-27 08:26:00	3746	2021-09-24 18:00:00	light	30 Â°C	wt	Ctrl	Male	1	0.443	1266	0	0	0	0.23	14.78	12.78	0.186	4	57550	0.213	0.35	3.064	0.227	7.295	0.222667	20.66	1496	2	1	3	0.044	20.87	0.846	0.35	0	32.2	3	532
279	2021-09-27	08:41:00	1_64U-E5692	64U-E5692	1	31.1	30.1	2021-09-27T08:41:00+0100	CAL_2021_09_24_2	2 days, 22:30:00	2021-09-27 08:41:00	3761	2021-09-24 18:00:00	light	30 Â°C	wt	Ctrl	Male	0	0.505333	1202	0	0	0	0.222	14.78	12.78	0.176	0	57550	0.198	0.35	2.857	0.212	6.804	0.167	20.67	1389	0	0	0	0.046	20.87	0.865	0.35	0	32.2	0	505
280	2021-09-27	08:56:00	1_64U-E5692	64U-E5692	1	31.1	30.1	2021-09-27T08:56:00+0100	CAL_2021_09_24_2	2 days, 22:45:00	2021-09-27 08:56:00	3776	2021-09-24 18:00:00	light	30 Â°C	wt	Ctrl	Male	3	0.5365	1152	2	2	4	0.214	14.78	12.79	0.168	24	57575	0.189	0.35	2.738	0.203	6.521	0.139167	20.68	1331	17	8	25	0.046	20.87	0.866	0.35	0	32.2	29	484
281	2021-09-27	09:11:00	1_64U-E5692	64U-E5692	1	31.1	30.1	2021-09-27T09:11:00+0100	CAL_2021_09_24_2	2 days, 23:00:00	2021-09-27 09:11:00	3791	2021-09-24 18:00:00	light	30 Â°C	wt	Ctrl	Male	33	0.612333	1182	47	28	75	0.218	14.78	12.8	0.173	96	57671	0.189	0.35	2.726	0.202	6.491	0.111333	20.68	1315	33	64	97	0.045	20.86	0.899	0.35	0	32.1	172	496
282	2021-09-27	09:26:00	1_64U-E5692	64U-E5692	1	31.1	30.1	2021-09-27T09:26:00+0100	CAL_2021_09_24_2	2 days, 23:15:00	2021-09-27 09:26:00	3806	2021-09-24 18:00:00	light	30 Â°C	wt	Ctrl	Male	3	0.363	1446	1	1	2	0.264	14.79	12.81	0.212	9	57679	0.257	0.35	3.704	0.274	8.821	0.334	20.61	1832	3	8	11	0.052	20.87	0.789	0.35	0	31.1	13	607
283	2021-09-24	10:56:00	5_64U-E5696	64U-E5696	5	24	26.9	2021-09-24T10:56:00+0100	CAL_2021_09_24_2	00:45:00	2021-09-24 10:56:00	-424	2021-09-24 18:00:00	light	24 Â°C	wt	Ctrl	Female	37	0.827333	2552	131	40	171	0.328	0.18	0.03	0.289	239	700	0.325	0.35	5.694	0.347	14.467	0.278333	20.54	2955	89	33	122	0.039	20.87	0.864	0.35	0	23.8	293	1004
284	2021-09-24	11:11:00	5_64U-E5696	64U-E5696	5	24	26.9	2021-09-24T11:11:00+0100	CAL_2021_09_24_2	01:00:00	2021-09-24 11:11:00	-409	2021-09-24 18:00:00	light	24 Â°C	wt	Ctrl	Female	135	1.47033	3560	306	116	422	0.44	0.34	0.05	0.402	711	1411	0.432	0.35	7.577	0.462	19.25	0.222667	20.44	3885	326	183	509	0.038	20.87	0.916	0.35	1	23.9	931	1401
285	2021-09-24	11:26:00	5_64U-E5696	64U-E5696	5	24	26.9	2021-09-24T11:26:00+0100	CAL_2021_09_24_2	01:15:00	2021-09-24 11:26:00	-394	2021-09-24 18:00:00	light	24 Â°C	wt	Ctrl	Female	140	2.037	4010	361	102	463	0.49	0.4	0.17	0.454	808	2219	0.46	0.35	8.08	0.493	20.528	0.0556667	20.41	4084	376	214	590	0.037	20.87	0.982	0.35	1	23.9	1053	1578
286	2021-09-24	11:41:00	5_64U-E5696	64U-E5696	5	24	26.9	2021-09-24T11:41:00+0100	CAL_2021_09_24_2	01:30:00	2021-09-24 11:41:00	-379	2021-09-24 18:00:00	light	24 Â°C	wt	Ctrl	Female	73	1.6885	3249	0	0	0	0.405	0.4	0.17	0.368	120	2339	0.371	0.35	6.515	0.397	16.554	0.0278333	20.5	3289	138	209	347	0.037	20.88	0.988	0.35	0	23.9	347	1279
287	2021-09-24	11:56:00	5_64U-E5696	64U-E5696	5	24	26.9	2021-09-24T11:56:00+0100	CAL_2021_09_24_2	01:45:00	2021-09-24 11:56:00	-364	2021-09-24 18:00:00	light	24 Â°C	wt	Ctrl	Female	20	1.37583	2647	0	0	0	0.336	0.4	0.18	0.299	31	2369	0.304	0.35	5.344	0.326	13.579	0.0278333	20.57	2703	49	55	104	0.037	20.87	0.979	0.35	0	23.9	104	1042
288	2021-09-24	12:11:00	5_64U-E5696	64U-E5696	5	24	26.9	2021-09-24T12:11:00+0100	CAL_2021_09_24_2	02:00:00	2021-09-24 12:11:00	-349	2021-09-24 18:00:00	light	24 Â°C	wt	Ctrl	Female	24	1.53217	2976	90	21	111	0.374	0.55	0.18	0.337	119	2488	0.34	0.35	5.958	0.363	15.136	0.0278333	20.54	3006	40	36	76	0.037	20.88	0.99	0.35	0	23.9	187	1171
289	2021-09-24	12:26:00	5_64U-E5696	64U-E5696	5	24	26.9	2021-09-24T12:26:00+0100	CAL_2021_09_24_2	02:15:00	2021-09-24 12:26:00	-334	2021-09-24 18:00:00	light	24 Â°C	wt	Ctrl	Female	67	1.501	3020	118	49	167	0.378	0.61	0.27	0.342	349	2837	0.346	0.35	6.066	0.37	15.412	0.0556667	20.53	3063	208	142	350	0.036	20.88	0.986	0.35	0	24.1	517	1189
290	2021-09-24	12:41:00	5_64U-E5696	64U-E5696	5	24	26.9	2021-09-24T12:41:00+0100	CAL_2021_09_24_2	02:30:00	2021-09-24 12:41:00	-319	2021-09-24 18:00:00	light	24 Â°C	wt	Ctrl	Female	22	1.5275	2749	37	13	50	0.348	0.61	0.27	0.311	98	2935	0.309	0.35	5.42	0.33	13.771	-0.0278333	20.57	2723	53	51	104	0.037	20.88	1.01	0.35	0	24.2	154	1082
291	2021-09-24	12:56:00	5_64U-E5696	64U-E5696	5	24	26.9	2021-09-24T12:56:00+0100	CAL_2021_09_24_2	02:45:00	2021-09-24 12:56:00	-304	2021-09-24 18:00:00	light	24 Â°C	wt	Ctrl	Female	18	1.34	2510	32	6	38	0.32	0.61	0.28	0.284	62	2997	0.284	0.35	4.999	0.305	12.701	0	20.59	2518	18	21	39	0.037	20.88	0.996	0.35	0	24.4	77	988
292	2021-09-24	13:11:00	5_64U-E5696	64U-E5696	5	24	26.9	2021-09-24T13:11:00+0100	CAL_2021_09_24_2	03:00:00	2021-09-24 13:11:00	-289	2021-09-24 18:00:00	light	24 Â°C	wt	Ctrl	Female	40	1.5275	2747	91	16	107	0.347	0.73	0.28	0.311	155	3152	0.306	0.35	5.376	0.328	13.659	-0.0278333	20.57	2695	73	85	158	0.036	20.88	1.019	0.35	0	24.4	265	1081
293	2021-09-24	13:26:00	5_64U-E5696	64U-E5696	5	24	26.9	2021-09-24T13:26:00+0100	CAL_2021_09_24_2	03:15:00	2021-09-24 13:26:00	-274	2021-09-24 18:00:00	light	24 Â°C	wt	Ctrl	Female	107	2.02717	3071	111	35	146	0.384	0.78	0.32	0.348	425	3577	0.321	0.35	5.636	0.344	14.318	-0.194833	20.56	2771	314	250	564	0.036	20.88	1.108	0.35	0	24.4	710	1209
294	2021-09-24	13:41:00	5_64U-E5696	64U-E5696	5	24	26.9	2021-09-24T13:41:00+0100	CAL_2021_09_24_2	03:30:00	2021-09-24 13:41:00	-259	2021-09-24 18:00:00	light	24 Â°C	wt	Ctrl	Female	67	1.849	3230	9	32	41	0.402	0.78	0.41	0.366	131	3707	0.362	0.35	6.346	0.387	16.122	-0.0556667	20.52	3184	149	147	296	0.036	20.88	1.014	0.35	0	24.4	337	1272
295	2021-09-24	13:56:00	5_64U-E5696	64U-E5696	5	24	26.9	2021-09-24T13:56:00+0100	CAL_2021_09_24_2	03:45:00	2021-09-24 13:56:00	-244	2021-09-24 18:00:00	light	24 Â°C	wt	Ctrl	Female	16	1.66567	2689	35	8	43	0.34	0.78	0.41	0.304	39	3747	0.293	0.35	5.142	0.314	13.063	-0.111333	20.58	2560	20	24	44	0.036	20.87	1.05	0.35	0	24.3	87	1058
296	2021-09-24	14:11:00	5_64U-E5696	64U-E5696	5	24	26.9	2021-09-24T14:11:00+0100	CAL_2021_09_24_2	04:00:00	2021-09-24 14:11:00	-229	2021-09-24 18:00:00	light	24 Â°C	wt	Ctrl	Female	98	2.11233	3547	184	75	259	0.437	0.97	0.54	0.402	417	4163	0.387	0.35	6.779	0.413	17.223	-0.111333	20.48	3375	193	111	304	0.035	20.87	1.051	0.35	0	24.3	563	1396
297	2021-09-24	14:26:00	5_64U-E5696	64U-E5696	5	24	26.9	2021-09-24T14:26:00+0100	CAL_2021_09_24_2	04:15:00	2021-09-24 14:26:00	-214	2021-09-24 18:00:00	light	24 Â°C	wt	Ctrl	Female	92	1.87133	3282	52	21	73	0.407	1.04	0.62	0.371	220	4383	0.363	0.35	6.376	0.389	16.198	-0.0556667	20.51	3189	186	172	358	0.036	20.87	1.029	0.35	0	24.3	431	1292
298	2021-09-24	14:41:00	5_64U-E5696	64U-E5696	5	24	26.9	2021-09-24T14:41:00+0100	CAL_2021_09_24_2	04:30:00	2021-09-24 14:41:00	-199	2021-09-24 18:00:00	light	24 Â°C	wt	Ctrl	Female	23	1.57217	2852	0	0	0	0.359	1.04	0.62	0.323	45	4428	0.317	0.35	5.561	0.339	14.129	-0.0278333	20.56	2785	25	52	77	0.037	20.88	1.024	0.35	0	24.3	77	1123
299	2021-09-24	14:56:00	5_64U-E5696	64U-E5696	5	24	26.9	2021-09-24T14:56:00+0100	CAL_2021_09_24_2	04:45:00	2021-09-24 14:56:00	-184	2021-09-24 18:00:00	light	24 Â°C	wt	Ctrl	Female	36	1.48283	2672	31	9	40	0.338	1.04	0.63	0.302	106	4534	0.298	0.35	5.223	0.318	13.271	-0.0278333	20.58	2617	66	49	115	0.036	20.88	1.021	0.35	0	24.4	155	1052
300	2021-09-24	15:11:00	5_64U-E5696	64U-E5696	5	24	26.9	2021-09-24T15:11:00+0100	CAL_2021_09_24_2	05:00:00	2021-09-24 15:11:00	-169	2021-09-24 18:00:00	light	24 Â°C	wt	Ctrl	Female	8	1.37117	2438	0	0	0	0.312	1.04	0.63	0.276	15	4550	0.274	0.35	4.816	0.294	12.237	-0.0278333	20.6	2421	20	32	52	0.036	20.88	1.007	0.35	0	24.4	52	959
301	2021-09-24	15:26:00	5_64U-E5696	64U-E5696	5	24	26.9	2021-09-24T15:26:00+0100	CAL_2021_09_24_2	05:15:00	2021-09-24 15:26:00	-154	2021-09-24 18:00:00	light	24 Â°C	wt	Ctrl	Female	36	1.87133	3294	82	46	128	0.407	1.21	0.7	0.372	187	4737	0.366	0.35	6.443	0.393	16.369	-0.0556667	20.51	3229	64	44	108	0.035	20.88	1.02	0.35	0	24.6	236	1297
302	2021-09-24	15:41:00	5_64U-E5696	64U-E5696	5	24	26.9	2021-09-24T15:41:00+0100	CAL_2021_09_24_2	05:30:00	2021-09-24 15:41:00	-139	2021-09-24 18:00:00	light	24 Â°C	wt	Ctrl	Female	108	1.96533	3658	69	100	169	0.451	1.21	0.72	0.415	200	4937	0.414	0.35	7.249	0.442	18.418	0	20.46	3647	129	141	270	0.036	20.88	1.003	0.35	0	24.7	439	1440
303	2021-09-24	15:56:00	5_64U-E5696	64U-E5696	5	24	26.9	2021-09-24T15:56:00+0100	CAL_2021_09_24_2	05:45:00	2021-09-24 15:56:00	-124	2021-09-24 18:00:00	light	24 Â°C	wt	Ctrl	Female	5	1.61683	2924	0	0	0	0.366	1.21	0.72	0.331	18	4955	0.326	0.35	5.725	0.349	14.544	-0.0278333	20.55	2870	20	42	62	0.036	20.88	1.019	0.35	0	24.7	62	1151
304	2021-09-24	16:11:00	5_64U-E5696	64U-E5696	5	24	26.9	2021-09-24T16:11:00+0100	CAL_2021_09_24_2	06:00:00	2021-09-24 16:11:00	-109	2021-09-24 18:00:00	light	24 Â°C	wt	Ctrl	Female	14	1.46933	2547	12	3	15	0.324	1.21	0.72	0.288	52	5008	0.281	0.35	4.93	0.301	12.524	-0.0556667	20.59	2463	35	53	88	0.035	20.88	1.034	0.35	0	24.7	103	1003
305	2021-09-24	16:26:00	5_64U-E5696	64U-E5696	5	24	26.9	2021-09-24T16:26:00+0100	CAL_2021_09_24_2	06:15:00	2021-09-24 16:26:00	-94	2021-09-24 18:00:00	light	24 Â°C	wt	Ctrl	Female	35	1.487	2375	46	15	61	0.305	1.21	0.72	0.269	150	5158	0.252	0.35	4.43	0.27	11.256	-0.111333	20.62	2189	57	80	137	0.036	20.87	1.085	0.35	0	24.6	198	935
306	2021-09-24	16:41:00	5_64U-E5696	64U-E5696	5	24	26.9	2021-09-24T16:41:00+0100	CAL_2021_09_24_2	06:30:00	2021-09-24 16:41:00	-79	2021-09-24 18:00:00	light	24 Â°C	wt	Ctrl	Female	104	1.58983	2686	172	135	307	0.341	1.21	0.72	0.304	350	5507	0.291	0.35	5.111	0.312	12.986	-0.0835	20.57	2541	162	143	305	0.036	20.87	1.057	0.35	0	24.5	612	1057
307	2021-09-24	16:56:00	5_64U-E5696	64U-E5696	5	24	26.9	2021-09-24T16:56:00+0100	CAL_2021_09_24_2	06:45:00	2021-09-24 16:56:00	-64	2021-09-24 18:00:00	light	24 Â°C	wt	Ctrl	Female	66	1.7955	3246	129	50	179	0.404	1.46	0.89	0.368	382	5889	0.363	0.35	6.359	0.388	16.155	-0.0278333	20.51	3188	163	82	245	0.036	20.88	1.018	0.35	0	24.5	424	1278
308	2021-09-24	17:11:00	5_64U-E5696	64U-E5696	5	24	26.9	2021-09-24T17:11:00+0100	CAL_2021_09_24_2	07:00:00	2021-09-24 17:11:00	-49	2021-09-24 18:00:00	light	24 Â°C	wt	Ctrl	Female	94	1.7285	3115	130	99	229	0.388	1.46	0.9	0.352	162	6051	0.35	0.35	6.146	0.375	15.615	-0.0278333	20.52	3088	63	84	147	0.036	20.87	1.009	0.35	0	24.5	376	1226
309	2021-09-24	17:26:00	5_64U-E5696	64U-E5696	5	24	26.9	2021-09-24T17:26:00+0100	CAL_2021_09_24_2	07:15:00	2021-09-24 17:26:00	-34	2021-09-24 18:00:00	light	24 Â°C	wt	Ctrl	Female	17	1.65683	2794	68	19	87	0.352	1.58	0.9	0.316	116	6167	0.303	0.35	5.326	0.325	13.532	-0.0835	20.57	2650	49	24	73	0.036	20.87	1.054	0.35	0	24.4	160	1100
310	2021-09-24	17:41:00	5_64U-E5696	64U-E5696	5	24	26.9	2021-09-24T17:41:00+0100	CAL_2021_09_24_2	07:30:00	2021-09-24 17:41:00	-19	2021-09-24 18:00:00	light	24 Â°C	wt	Ctrl	Female	15	1.50983	2924	15	17	32	0.368	1.59	0.97	0.331	45	6212	0.336	0.35	5.89	0.359	14.965	0.0278333	20.55	2977	43	27	70	0.037	20.88	0.982	0.35	0	24.4	102	1151
311	2021-09-24	17:56:00	5_64U-E5696	64U-E5696	5	24	26.9	2021-09-24T17:56:00+0100	CAL_2021_09_24_2	07:45:00	2021-09-24 17:56:00	-4	2021-09-24 18:00:00	light	24 Â°C	wt	Ctrl	Female	76	1.73733	3060	114	75	189	0.383	1.71	1.02	0.346	243	6454	0.337	0.35	5.92	0.361	15.04	-0.0556667	20.54	2958	132	74	206	0.038	20.88	1.034	0.35	0	24.5	395	1204
312	2021-09-24	18:11:00	5_64U-E5696	64U-E5696	5	24	26.9	2021-09-24T18:11:00+0100	CAL_2021_09_24_2	08:00:00	2021-09-24 18:11:00	11	2021-09-24 18:00:00	dark	24 Â°C	wt	Ctrl	Female	95	2.11233	3561	148	151	299	0.441	1.76	1.05	0.403	277	6732	0.388	0.35	6.816	0.416	17.317	-0.111333	20.49	3395	111	86	197	0.038	20.87	1.049	0.35	0	24.5	496	1401
313	2021-09-24	18:26:00	5_64U-E5696	64U-E5696	5	24	26.9	2021-09-24T18:26:00+0100	CAL_2021_09_24_2	08:15:00	2021-09-24 18:26:00	26	2021-09-24 18:00:00	dark	24 Â°C	wt	Ctrl	Female	169	1.92483	3284	434	137	571	0.409	1.81	1.12	0.371	1003	7735	0.361	0.35	6.35	0.387	16.134	-0.0835	20.51	3172	438	240	678	0.038	20.87	1.035	0.35	1	24.5	1249	1292
314	2021-09-24	18:41:00	5_64U-E5696	64U-E5696	5	24	26.9	2021-09-24T18:41:00+0100	CAL_2021_09_24_2	08:30:00	2021-09-24 18:41:00	41	2021-09-24 18:00:00	dark	24 Â°C	wt	Ctrl	Female	162	2.1035	3635	266	102	368	0.449	2.2	1.16	0.412	718	8452	0.401	0.35	7.042	0.429	17.892	-0.0835	20.47	3520	349	246	595	0.038	20.87	1.033	0.35	1	24.5	963	1431
315	2021-09-24	18:56:00	5_64U-E5696	64U-E5696	5	24	26.9	2021-09-24T18:56:00+0100	CAL_2021_09_24_2	08:45:00	2021-09-24 18:56:00	56	2021-09-24 18:00:00	dark	24 Â°C	wt	Ctrl	Female	23	1.9295	3492	76	41	117	0.433	2.23	1.26	0.396	139	8591	0.391	0.35	6.864	0.419	17.44	-0.0278333	20.48	3445	41	22	63	0.038	20.87	1.014	0.35	0	24.5	180	1375
316	2021-09-24	19:11:00	5_64U-E5696	64U-E5696	5	24	26.9	2021-09-24T19:11:00+0100	CAL_2021_09_24_2	09:00:00	2021-09-24 19:11:00	71	2021-09-24 18:00:00	dark	24 Â°C	wt	Ctrl	Female	79	1.849	3258	171	73	244	0.406	2.23	1.26	0.368	386	8976	0.36	0.35	6.328	0.386	16.078	-0.0556667	20.51	3165	133	93	226	0.038	20.87	1.029	0.35	0	24.4	470	1282
317	2021-09-24	19:26:00	5_64U-E5696	64U-E5696	5	24	26.9	2021-09-24T19:26:00+0100	CAL_2021_09_24_2	09:15:00	2021-09-24 19:26:00	86	2021-09-24 18:00:00	dark	24 Â°C	wt	Ctrl	Female	131	2.12583	3684	255	103	358	0.455	2.3	1.46	0.417	514	9491	0.404	0.35	7.088	0.432	18.008	-0.0835	20.47	3535	261	174	435	0.038	20.87	1.042	0.35	1	24.2	793	1450
318	2021-09-24	19:41:00	5_64U-E5696	64U-E5696	5	24	26.9	2021-09-24T19:41:00+0100	CAL_2021_09_24_2	09:30:00	2021-09-24 19:41:00	101	2021-09-24 18:00:00	dark	24 Â°C	wt	Ctrl	Female	124	2.13933	3787	136	99	235	0.466	2.31	1.5	0.428	457	9947	0.421	0.35	7.401	0.451	18.802	-0.0556667	20.45	3708	278	168	446	0.038	20.87	1.021	0.35	1	24.2	681	1491
319	2021-09-24	19:56:00	5_64U-E5696	64U-E5696	5	24	26.9	2021-09-24T19:56:00+0100	CAL_2021_09_24_2	09:45:00	2021-09-24 19:56:00	116	2021-09-24 18:00:00	dark	24 Â°C	wt	Ctrl	Female	93	2.07233	3677	180	72	252	0.453	2.34	1.54	0.416	268	10215	0.406	0.35	7.136	0.435	18.13	-0.0556667	20.47	3568	91	93	184	0.038	20.87	1.03	0.35	0	24.1	436	1447
320	2021-09-24	20:11:00	5_64U-E5696	64U-E5696	5	24	26.9	2021-09-24T20:11:00+0100	CAL_2021_09_24_2	10:00:00	2021-09-24 20:11:00	131	2021-09-24 18:00:00	dark	24 Â°C	wt	Ctrl	Female	113	2.32683	4036	342	93	435	0.494	2.51	1.61	0.456	612	10827	0.444	0.35	7.806	0.476	19.833	-0.0835	20.43	3900	271	118	389	0.038	20.87	1.035	0.35	1	24.1	824	1588
321	2021-09-24	20:26:00	5_64U-E5696	64U-E5696	5	24	26.9	2021-09-24T20:26:00+0100	CAL_2021_09_24_2	10:15:00	2021-09-24 20:26:00	146	2021-09-24 18:00:00	dark	24 Â°C	wt	Ctrl	Female	130	2.61717	4581	182	93	275	0.555	2.75	1.69	0.518	460	11287	0.506	0.35	8.894	0.542	22.597	-0.0835	20.37	4448	288	193	481	0.037	20.87	1.03	0.35	1	24.2	756	1803
322	2021-09-24	20:41:00	5_64U-E5696	64U-E5696	5	24	26.9	2021-09-24T20:41:00+0100	CAL_2021_09_24_2	10:30:00	2021-09-24 20:41:00	161	2021-09-24 18:00:00	dark	24 Â°C	wt	Ctrl	Female	171	2.492	4233	422	153	575	0.515	2.75	1.89	0.478	990	12278	0.465	0.35	8.19	0.499	20.807	-0.111333	20.4	4092	444	235	679	0.037	20.87	1.034	0.35	1	24.2	1254	1666
323	2021-09-24	20:56:00	5_64U-E5696	64U-E5696	5	24	26.9	2021-09-24T20:56:00+0100	CAL_2021_09_24_2	10:45:00	2021-09-24 20:56:00	176	2021-09-24 18:00:00	dark	24 Â°C	wt	Ctrl	Female	137	2.66183	4686	331	139	470	0.568	2.82	1.99	0.53	692	12969	0.519	0.35	9.109	0.555	23.142	-0.0835	20.35	4557	311	150	461	0.038	20.87	1.028	0.35	1	24.2	931	1844
324	2021-09-24	21:11:00	5_64U-E5696	64U-E5696	5	24	26.9	2021-09-24T21:11:00+0100	CAL_2021_09_24_2	11:00:00	2021-09-24 21:11:00	191	2021-09-24 18:00:00	dark	24 Â°C	wt	Ctrl	Female	104	2.75117	4826	184	57	241	0.583	2.9	2.04	0.546	395	13364	0.536	0.35	9.409	0.574	23.906	-0.0835	20.34	4712	209	145	354	0.037	20.87	1.024	0.35	0	24.4	595	1899
325	2021-09-24	21:26:00	5_64U-E5696	64U-E5696	5	24	26.9	2021-09-24T21:26:00+0100	CAL_2021_09_24_2	11:15:00	2021-09-24 21:26:00	206	2021-09-24 18:00:00	dark	24 Â°C	wt	Ctrl	Female	141	2.96567	5354	370	100	470	0.642	3.02	2.17	0.604	760	14124	0.595	0.35	10.474	0.639	26.612	-0.0556667	20.28	5250	359	189	548	0.038	20.87	1.02	0.35	1	24.4	1018	2107
326	2021-09-24	21:41:00	5_64U-E5696	64U-E5696	5	24	26.9	2021-09-24T21:41:00+0100	CAL_2021_09_24_2	11:30:00	2021-09-24 21:41:00	221	2021-09-24 18:00:00	dark	24 Â°C	wt	Ctrl	Female	138	2.519	4517	350	123	473	0.551	3.15	2.32	0.512	671	14795	0.504	0.35	8.838	0.539	22.454	-0.0556667	20.37	4430	281	115	396	0.039	20.87	1.02	0.35	1	24.4	869	1778
327	2021-09-24	21:56:00	5_64U-E5696	64U-E5696	5	24	26.9	2021-09-24T21:56:00+0100	CAL_2021_09_24_2	11:45:00	2021-09-24 21:56:00	236	2021-09-24 18:00:00	dark	24 Â°C	wt	Ctrl	Female	86	3.028	5269	224	70	294	0.635	3.33	2.46	0.597	338	15133	0.581	0.35	10.2	0.622	25.914	-0.111333	20.29	5097	154	79	233	0.038	20.87	1.034	0.35	0	24.4	527	2074
328	2021-09-24	22:11:00	5_64U-E5696	64U-E5696	5	24	26.9	2021-09-24T22:11:00+0100	CAL_2021_09_24_2	12:00:00	2021-09-24 22:11:00	251	2021-09-24 18:00:00	dark	24 Â°C	wt	Ctrl	Female	114	2.33567	3938	279	154	433	0.483	3.44	2.66	0.445	492	15624	0.434	0.35	7.624	0.465	19.371	-0.111333	20.43	3810	179	79	258	0.038	20.87	1.034	0.35	1	24.4	691	1550
329	2021-09-24	22:26:00	5_64U-E5696	64U-E5696	5	24	26.9	2021-09-24T22:26:00+0100	CAL_2021_09_24_2	12:15:00	2021-09-24 22:26:00	266	2021-09-24 18:00:00	dark	24 Â°C	wt	Ctrl	Female	83	2.52783	4400	330	102	432	0.536	3.56	2.79	0.498	567	16192	0.49	0.35	8.604	0.525	21.859	-0.0835	20.38	4312	171	62	233	0.038	20.87	1.021	0.35	1	24.3	665	1732
330	2021-09-24	22:41:00	5_64U-E5696	64U-E5696	5	24	26.9	2021-09-24T22:41:00+0100	CAL_2021_09_24_2	12:30:00	2021-09-24 22:41:00	281	2021-09-24 18:00:00	dark	24 Â°C	wt	Ctrl	Female	156	2.184	3892	325	195	520	0.477	3.66	2.9	0.44	641	16832	0.43	0.35	7.565	0.461	19.219	-0.0556667	20.44	3785	236	116	352	0.037	20.87	1.028	0.35	1	24.2	872	1532
331	2021-09-24	22:56:00	5_64U-E5696	64U-E5696	5	24	26.9	2021-09-24T22:56:00+0100	CAL_2021_09_24_2	12:45:00	2021-09-24 22:56:00	296	2021-09-24 18:00:00	dark	24 Â°C	wt	Ctrl	Female	41	2.66183	4669	138	64	202	0.566	3.79	3.02	0.529	269	17102	0.517	0.35	9.077	0.553	23.061	-0.0835	20.35	4541	81	34	115	0.037	20.87	1.028	0.35	0	24.2	317	1838
332	2021-09-24	23:11:00	5_64U-E5696	64U-E5696	5	24	26.9	2021-09-24T23:11:00+0100	CAL_2021_09_24_2	13:00:00	2021-09-24 23:11:00	311	2021-09-24 18:00:00	dark	24 Â°C	wt	Ctrl	Female	87	2.19283	3794	288	119	407	0.467	3.91	3.11	0.429	494	17595	0.417	0.35	7.327	0.447	18.615	-0.0835	20.45	3659	184	85	269	0.038	20.87	1.037	0.35	1	24.1	676	1493
333	2021-09-24	23:26:00	5_64U-E5696	64U-E5696	5	24	26.9	2021-09-24T23:26:00+0100	CAL_2021_09_24_2	13:15:00	2021-09-24 23:26:00	326	2021-09-24 18:00:00	dark	24 Â°C	wt	Ctrl	Female	155	2.077	3885	206	192	398	0.478	3.93	3.25	0.439	402	17997	0.44	0.35	7.722	0.471	19.62	0	20.43	3888	178	129	307	0.039	20.87	0.999	0.35	0	24.1	705	1529
334	2021-09-24	23:41:00	5_64U-E5696	64U-E5696	5	24	26.9	2021-09-24T23:41:00+0100	CAL_2021_09_24_2	13:30:00	2021-09-24 23:41:00	341	2021-09-24 18:00:00	dark	24 Â°C	wt	Ctrl	Female	73	2.32217	3840	247	101	348	0.473	3.93	3.32	0.434	311	18308	0.416	0.35	7.313	0.446	18.579	-0.139167	20.46	3637	80	37	117	0.039	20.87	1.056	0.35	0	24.2	465	1511
335	2021-09-24	23:56:00	5_64U-E5696	64U-E5696	5	24	26.9	2021-09-24T23:56:00+0100	CAL_2021_09_24_2	13:45:00	2021-09-24 23:56:00	356	2021-09-24 18:00:00	dark	24 Â°C	wt	Ctrl	Female	4	2.00067	3321	22	8	30	0.414	3.93	3.32	0.376	21	18329	0.361	0.35	6.339	0.387	16.104	-0.111333	20.51	3154	1	0	1	0.038	20.87	1.053	0.35	0	24.2	31	1307
336	2021-09-25	00:11:00	5_64U-E5696	64U-E5696	5	24	26.9	2021-09-25T00:11:00+0100	CAL_2021_09_24_2	14:00:00	2021-09-25 00:11:00	371	2021-09-24 18:00:00	dark	24 Â°C	wt	Ctrl	Female	80	2.5455	4239	314	98	412	0.519	4.14	3.36	0.48	465	18794	0.462	0.35	8.107	0.494	20.598	-0.139167	20.41	4037	170	63	233	0.038	20.87	1.05	0.35	1	24.2	645	1669
337	2021-09-25	00:26:00	5_64U-E5696	64U-E5696	5	24	26.9	2021-09-25T00:26:00+0100	CAL_2021_09_24_2	14:15:00	2021-09-25 00:26:00	386	2021-09-24 18:00:00	dark	24 Â°C	wt	Ctrl	Female	48	2.12117	3478	75	45	120	0.431	4.22	3.4	0.393	175	18969	0.372	0.35	6.537	0.399	16.608	-0.139167	20.5	3238	94	83	177	0.038	20.87	1.074	0.35	0	24.3	297	1369
338	2021-09-25	00:41:00	5_64U-E5696	64U-E5696	5	24	26.9	2021-09-25T00:41:00+0100	CAL_2021_09_24_2	14:30:00	2021-09-25 00:41:00	401	2021-09-24 18:00:00	dark	24 Â°C	wt	Ctrl	Female	158	2.224	3740	254	162	416	0.462	4.27	3.67	0.424	480	19449	0.41	0.35	7.2	0.439	18.292	-0.111333	20.46	3592	230	159	389	0.038	20.87	1.041	0.35	1	24.4	805	1472
339	2021-09-25	00:56:00	5_64U-E5696	64U-E5696	5	24	26.9	2021-09-25T00:56:00+0100	CAL_2021_09_24_2	14:45:00	2021-09-25 00:56:00	416	2021-09-24 18:00:00	dark	24 Â°C	wt	Ctrl	Female	32	2.19283	3795	127	52	179	0.467	4.41	3.75	0.429	244	19693	0.419	0.35	7.358	0.449	18.694	-0.0835	20.46	3679	82	32	114	0.038	20.87	1.032	0.35	0	24.4	293	1494
340	2021-09-25	01:11:00	5_64U-E5696	64U-E5696	5	24	26.9	2021-09-25T01:11:00+0100	CAL_2021_09_24_2	15:00:00	2021-09-25 01:11:00	431	2021-09-24 18:00:00	dark	24 Â°C	wt	Ctrl	Female	194	2.4785	4108	424	271	695	0.503	4.47	3.92	0.464	674	20367	0.445	0.35	7.833	0.478	19.9	-0.139167	20.42	3897	215	132	347	0.039	20.87	1.054	0.35	1	24.4	1042	1617
341	2021-09-25	01:26:00	5_64U-E5696	64U-E5696	5	24	26.9	2021-09-25T01:26:00+0100	CAL_2021_09_24_2	15:15:00	2021-09-25 01:26:00	446	2021-09-24 18:00:00	dark	24 Â°C	wt	Ctrl	Female	32	2.05883	3560	42	59	101	0.44	4.58	3.92	0.402	39	20406	0.388	0.35	6.826	0.416	17.343	-0.0835	20.48	3401	9	2	11	0.038	20.87	1.047	0.35	0	24.3	112	1401
342	2021-09-25	01:41:00	5_64U-E5696	64U-E5696	5	24	26.9	2021-09-25T01:41:00+0100	CAL_2021_09_24_2	15:30:00	2021-09-25 01:41:00	461	2021-09-24 18:00:00	dark	24 Â°C	wt	Ctrl	Female	48	1.99183	3419	46	62	108	0.424	4.61	4.13	0.387	80	20487	0.374	0.35	6.576	0.401	16.707	-0.0835	20.5	3280	26	19	45	0.037	20.87	1.042	0.35	0	24.2	153	1346
343	2021-09-25	01:56:00	5_64U-E5696	64U-E5696	5	24	26.9	2021-09-25T01:56:00+0100	CAL_2021_09_24_2	15:45:00	2021-09-25 01:56:00	476	2021-09-24 18:00:00	dark	24 Â°C	wt	Ctrl	Female	17	1.889	3131	30	26	56	0.391	4.61	4.13	0.355	61	20548	0.34	0.35	5.963	0.364	15.15	-0.111333	20.53	2966	23	17	40	0.037	20.87	1.056	0.35	0	24.2	96	1232
344	2021-09-25	02:11:00	5_64U-E5696	64U-E5696	5	24	26.9	2021-09-25T02:11:00+0100	CAL_2021_09_24_2	16:00:00	2021-09-25 02:11:00	491	2021-09-24 18:00:00	dark	24 Â°C	wt	Ctrl	Female	22	2.01367	2953	104	32	136	0.371	4.64	4.13	0.335	101	20649	0.305	0.35	5.353	0.326	13.599	-0.222667	20.57	2622	27	13	40	0.036	20.87	1.126	0.35	0	24.1	176	1162
345	2021-09-25	02:26:00	5_64U-E5696	64U-E5696	5	24	26.9	2021-09-25T02:26:00+0100	CAL_2021_09_24_2	16:15:00	2021-09-25 02:26:00	506	2021-09-24 18:00:00	dark	24 Â°C	wt	Ctrl	Female	89	2.56317	4069	219	114	333	0.497	5.05	4.26	0.461	389	21038	0.436	0.35	7.652	0.467	19.441	-0.194833	20.44	3791	138	82	220	0.036	20.87	1.073	0.35	0	24.1	553	1601
346	2021-09-25	02:41:00	5_64U-E5696	64U-E5696	5	24	26.9	2021-09-25T02:41:00+0100	CAL_2021_09_24_2	16:30:00	2021-09-25 02:41:00	521	2021-09-24 18:00:00	dark	24 Â°C	wt	Ctrl	Female	162	2.2105	3624	329	172	501	0.446	5.05	4.35	0.409	721	21759	0.393	0.35	6.908	0.421	17.552	-0.139167	20.48	3437	300	161	461	0.037	20.87	1.055	0.35	1	24.2	962	1426
347	2021-09-25	02:56:00	5_64U-E5696	64U-E5696	5	24	26.9	2021-09-25T02:56:00+0100	CAL_2021_09_24_2	16:45:00	2021-09-25 02:56:00	536	2021-09-24 18:00:00	dark	24 Â°C	wt	Ctrl	Female	50	2.2105	3614	28	48	76	0.447	5.05	4.36	0.409	76	21835	0.393	0.35	6.899	0.421	17.529	-0.139167	20.48	3433	26	58	84	0.038	20.87	1.053	0.35	0	24.2	160	1423
348	2021-09-25	03:11:00	5_64U-E5696	64U-E5696	5	24	26.9	2021-09-25T03:11:00+0100	CAL_2021_09_24_2	17:00:00	2021-09-25 03:11:00	551	2021-09-24 18:00:00	dark	24 Â°C	wt	Ctrl	Female	80	2.3575	3503	276	108	384	0.433	5.05	4.47	0.396	448	22283	0.361	0.35	6.344	0.387	16.117	-0.2505	20.49	3107	138	73	211	0.037	20.85	1.128	0.35	0	24.3	595	1379
349	2021-09-25	03:26:00	5_64U-E5696	64U-E5696	5	24	26.9	2021-09-25T03:26:00+0100	CAL_2021_09_24_2	17:15:00	2021-09-25 03:26:00	566	2021-09-24 18:00:00	dark	24 Â°C	wt	Ctrl	Female	24	2.10767	3319	34	39	73	0.413	5.05	4.47	0.376	51	22334	0.355	0.35	6.239	0.38	15.851	-0.167	20.52	3091	24	15	39	0.037	20.87	1.074	0.35	0	24.4	112	1306
350	2021-09-25	03:41:00	5_64U-E5696	64U-E5696	5	24	26.9	2021-09-25T03:41:00+0100	CAL_2021_09_24_2	17:30:00	2021-09-25 03:41:00	581	2021-09-24 18:00:00	dark	24 Â°C	wt	Ctrl	Female	36	2.46033	3772	133	71	204	0.464	5.19	4.56	0.427	186	22520	0.399	0.35	7.01	0.427	17.81	-0.222667	20.47	3460	33	13	46	0.037	20.87	1.09	0.35	0	24.4	250	1485
351	2021-09-25	03:56:00	5_64U-E5696	64U-E5696	5	24	26.9	2021-09-25T03:56:00+0100	CAL_2021_09_24_2	17:45:00	2021-09-25 03:56:00	596	2021-09-24 18:00:00	dark	24 Â°C	wt	Ctrl	Female	46	2.05417	3336	45	104	149	0.416	5.19	4.56	0.378	46	22566	0.36	0.35	6.311	0.385	16.033	-0.139167	20.51	3132	12	10	22	0.038	20.87	1.065	0.35	0	24.4	171	1313
352	2021-09-25	04:11:00	5_64U-E5696	64U-E5696	5	24	26.9	2021-09-25T04:11:00+0100	CAL_2021_09_24_2	18:00:00	2021-09-25 04:11:00	611	2021-09-24 18:00:00	dark	24 Â°C	wt	Ctrl	Female	26	2.01833	3172	92	40	132	0.398	5.23	4.56	0.36	111	22676	0.336	0.35	5.892	0.359	14.97	-0.167	20.53	2908	15	7	22	0.038	20.87	1.091	0.35	0	24.4	154	1248
353	2021-09-25	04:26:00	5_64U-E5696	64U-E5696	5	24	26.9	2021-09-25T04:26:00+0100	CAL_2021_09_24_2	18:15:00	2021-09-25 04:26:00	626	2021-09-24 18:00:00	dark	24 Â°C	wt	Ctrl	Female	136	2.1435	3503	275	193	468	0.435	5.27	4.56	0.397	465	23142	0.376	0.35	6.603	0.403	16.777	-0.139167	20.5	3274	157	112	269	0.038	20.87	1.07	0.35	1	24.3	737	1379
354	2021-09-25	04:41:00	5_64U-E5696	64U-E5696	5	24	26.9	2021-09-25T04:41:00+0100	CAL_2021_09_24_2	18:30:00	2021-09-25 04:41:00	641	2021-09-24 18:00:00	dark	24 Â°C	wt	Ctrl	Female	38	2.50967	4094	132	60	192	0.5	5.42	4.71	0.462	157	23299	0.439	0.35	7.722	0.471	19.62	-0.167	20.43	3830	32	12	44	0.038	20.87	1.069	0.35	0	24.3	236	1611
355	2021-09-25	04:56:00	5_64U-E5696	64U-E5696	5	24	26.9	2021-09-25T04:56:00+0100	CAL_2021_09_24_2	18:45:00	2021-09-25 04:56:00	656	2021-09-24 18:00:00	dark	24 Â°C	wt	Ctrl	Female	147	2.7865	4491	334	151	485	0.546	5.47	4.8	0.507	688	23986	0.481	0.35	8.464	0.516	21.504	-0.194833	20.39	4196	262	164	426	0.038	20.87	1.07	0.35	1	24.2	911	1768
356	2021-09-25	05:11:00	5_64U-E5696	64U-E5696	5	24	26.9	2021-09-25T05:11:00+0100	CAL_2021_09_24_2	19:00:00	2021-09-25 05:11:00	671	2021-09-24 18:00:00	dark	24 Â°C	wt	Ctrl	Female	23	2.21933	3536	45	56	101	0.439	5.48	4.88	0.401	84	24071	0.378	0.35	6.629	0.404	16.842	-0.167	20.49	3281	35	13	48	0.038	20.87	1.078	0.35	0	24.2	149	1392
357	2021-09-25	05:26:00	5_64U-E5696	64U-E5696	5	24	26.9	2021-09-25T05:26:00+0100	CAL_2021_09_24_2	19:15:00	2021-09-25 05:26:00	686	2021-09-24 18:00:00	dark	24 Â°C	wt	Ctrl	Female	72	2.7595	4259	96	129	225	0.52	5.6	4.88	0.482	152	24223	0.449	0.35	7.892	0.481	20.05	-0.2505	20.42	3892	28	19	47	0.038	20.87	1.094	0.35	0	24.2	272	1676
358	2021-09-25	05:41:00	5_64U-E5696	64U-E5696	5	24	26.9	2021-09-25T05:41:00+0100	CAL_2021_09_24_2	19:30:00	2021-09-25 05:41:00	701	2021-09-24 18:00:00	dark	24 Â°C	wt	Ctrl	Female	1	2.0765	3375	3	5	8	0.419	5.6	4.88	0.382	14	24237	0.362	0.35	6.356	0.388	16.149	-0.139167	20.51	3150	8	10	18	0.037	20.87	1.071	0.35	0	24.3	26	1328
359	2021-09-25	05:56:00	5_64U-E5696	64U-E5696	5	24	26.9	2021-09-25T05:56:00+0100	CAL_2021_09_24_2	19:45:00	2021-09-25 05:56:00	716	2021-09-24 18:00:00	dark	24 Â°C	wt	Ctrl	Female	0	1.77733	2919	0	0	0	0.367	5.6	4.88	0.33	1	24238	0.315	0.35	5.532	0.337	14.056	-0.111333	20.56	2747	0	3	3	0.037	20.87	1.062	0.35	0	24.3	3	1149
360	2021-09-25	06:11:00	5_64U-E5696	64U-E5696	5	24	26.9	2021-09-25T06:11:00+0100	CAL_2021_09_24_2	20:00:00	2021-09-25 06:11:00	731	2021-09-24 18:00:00	light	24 Â°C	wt	Ctrl	Female	14	1.6345	2741	21	18	39	0.348	5.6	4.88	0.311	50	24288	0.3	0.35	5.267	0.321	13.383	-0.0835	20.57	2626	25	22	47	0.037	20.87	1.044	0.35	0	24.4	86	1079
361	2021-09-25	06:26:00	5_64U-E5696	64U-E5696	5	24	26.9	2021-09-25T06:26:00+0100	CAL_2021_09_24_2	20:15:00	2021-09-25 06:26:00	746	2021-09-24 18:00:00	light	24 Â°C	wt	Ctrl	Female	51	2.24167	3597	118	96	214	0.445	5.66	4.88	0.407	246	24533	0.382	0.35	6.711	0.409	17.051	-0.167	20.49	3317	93	60	153	0.038	20.87	1.084	0.35	0	24.5	367	1416
362	2021-09-25	06:41:00	5_64U-E5696	64U-E5696	5	24	26.9	2021-09-25T06:41:00+0100	CAL_2021_09_24_2	20:30:00	2021-09-25 06:41:00	761	2021-09-24 18:00:00	light	24 Â°C	wt	Ctrl	Female	36	2.197	3515	88	97	185	0.437	5.66	4.88	0.398	176	24710	0.375	0.35	6.589	0.402	16.74	-0.167	20.5	3261	100	78	178	0.039	20.87	1.078	0.35	0	24.7	363	1383
363	2021-09-25	06:56:00	5_64U-E5696	64U-E5696	5	24	26.9	2021-09-25T06:56:00+0100	CAL_2021_09_24_2	20:45:00	2021-09-25 06:56:00	776	2021-09-24 18:00:00	light	24 Â°C	wt	Ctrl	Female	11	1.92017	3064	13	11	24	0.385	5.66	4.88	0.346	26	24736	0.329	0.35	5.784	0.353	14.694	-0.139167	20.54	2869	11	36	47	0.039	20.87	1.068	0.35	0	24.8	71	1206
364	2021-09-25	07:11:00	5_64U-E5696	64U-E5696	5	24	26.9	2021-09-25T07:11:00+0100	CAL_2021_09_24_2	21:00:00	2021-09-25 07:11:00	791	2021-09-24 18:00:00	light	24 Â°C	wt	Ctrl	Female	5	1.862	2872	20	15	35	0.364	5.66	4.88	0.325	30	24766	0.301	0.35	5.299	0.323	13.462	-0.167	20.57	2610	9	8	17	0.039	20.87	1.1	0.35	0	24.8	52	1130
365	2021-09-25	07:26:00	5_64U-E5696	64U-E5696	5	24	26.9	2021-09-25T07:26:00+0100	CAL_2021_09_24_2	21:15:00	2021-09-25 07:26:00	806	2021-09-24 18:00:00	light	24 Â°C	wt	Ctrl	Female	16	1.59867	2595	8	10	18	0.332	5.66	4.88	0.294	48	24815	0.279	0.35	4.896	0.299	12.44	-0.111333	20.6	2428	31	43	74	0.038	20.88	1.069	0.35	0	24.7	92	1021
366	2021-09-25	07:41:00	5_64U-E5696	64U-E5696	5	24	26.9	2021-09-25T07:41:00+0100	CAL_2021_09_24_2	21:30:00	2021-09-25 07:41:00	821	2021-09-24 18:00:00	light	24 Â°C	wt	Ctrl	Female	85	1.81733	2807	14	14	28	0.356	5.66	4.88	0.318	197	25011	0.295	0.35	5.174	0.315	13.145	-0.167	20.58	2547	186	223	409	0.038	20.87	1.102	0.35	0	24.6	437	1105
367	2021-09-25	07:56:00	5_64U-E5696	64U-E5696	5	24	26.9	2021-09-25T07:56:00+0100	CAL_2021_09_24_2	21:45:00	2021-09-25 07:56:00	836	2021-09-24 18:00:00	light	24 Â°C	wt	Ctrl	Female	156	2.49617	3977	145	132	277	0.487	5.88	4.88	0.45	409	25420	0.422	0.35	7.421	0.452	18.854	-0.194833	20.45	3668	217	191	408	0.037	20.87	1.084	0.35	0	24.6	685	1565
368	2021-09-25	08:11:00	5_64U-E5696	64U-E5696	5	24	26.9	2021-09-25T08:11:00+0100	CAL_2021_09_24_2	22:00:00	2021-09-25 08:11:00	851	2021-09-24 18:00:00	light	24 Â°C	wt	Ctrl	Female	160	2.264	3629	98	43	141	0.448	5.9	5	0.41	433	25854	0.389	0.35	6.835	0.417	17.365	-0.167	20.49	3388	371	356	727	0.037	20.87	1.071	0.35	0	24.7	868	1428
369	2021-09-25	08:26:00	5_64U-E5696	64U-E5696	5	24	26.9	2021-09-25T08:26:00+0100	CAL_2021_09_24_2	22:15:00	2021-09-25 08:26:00	866	2021-09-24 18:00:00	light	24 Â°C	wt	Ctrl	Female	13	2.15233	3419	0	0	0	0.424	5.9	5.01	0.387	6	25860	0.363	0.35	6.387	0.389	16.227	-0.167	20.51	3158	11	42	53	0.037	20.87	1.083	0.35	0	24.7	53	1346
370	2021-09-25	08:41:00	5_64U-E5696	64U-E5696	5	24	26.9	2021-09-25T08:41:00+0100	CAL_2021_09_24_2	22:30:00	2021-09-25 08:41:00	881	2021-09-24 18:00:00	light	24 Â°C	wt	Ctrl	Female	18	1.95133	3061	1	0	1	0.383	5.9	5.01	0.346	42	25902	0.321	0.35	5.652	0.345	14.359	-0.167	20.55	2784	43	66	109	0.037	20.87	1.099	0.35	0	24.9	110	1205
371	2021-09-25	08:56:00	5_64U-E5696	64U-E5696	5	24	26.9	2021-09-25T08:56:00+0100	CAL_2021_09_24_2	22:45:00	2021-09-25 08:56:00	896	2021-09-24 18:00:00	light	24 Â°C	wt	Ctrl	Female	10	1.862	2878	0	0	0	0.363	5.9	5.01	0.326	56	25958	0.304	0.35	5.334	0.325	13.552	-0.167	20.57	2631	90	57	147	0.037	20.88	1.094	0.35	0	24.9	147	1133
372	2021-09-25	09:11:00	5_64U-E5696	64U-E5696	5	24	26.9	2021-09-25T09:11:00+0100	CAL_2021_09_24_2	23:00:00	2021-09-25 09:11:00	911	2021-09-24 18:00:00	light	24 Â°C	wt	Ctrl	Female	107	2.32217	3843	200	118	318	0.472	6.1	5.01	0.434	353	26310	0.413	0.35	7.27	0.443	18.471	-0.139167	20.46	3608	127	79	206	0.038	20.88	1.065	0.35	0	24.9	524	1513
373	2021-09-25	09:26:00	5_64U-E5696	64U-E5696	5	24	26.9	2021-09-25T09:26:00+0100	CAL_2021_09_24_2	23:15:00	2021-09-25 09:26:00	926	2021-09-24 18:00:00	light	24 Â°C	wt	Ctrl	Female	201	2.17467	3474	349	164	513	0.432	6.17	5.18	0.394	647	26957	0.37	0.35	6.487	0.396	16.482	-0.167	20.51	3207	340	217	557	0.039	20.88	1.083	0.35	1	24.9	1070	1367
374	2021-09-25	09:41:00	5_64U-E5696	64U-E5696	5	24	26.9	2021-09-25T09:41:00+0100	CAL_2021_09_24_2	23:30:00	2021-09-25 09:41:00	941	2021-09-24 18:00:00	light	24 Â°C	wt	Ctrl	Female	76	2.28633	3684	0	0	0	0.455	6.17	5.18	0.415	129	27087	0.393	0.35	6.922	0.422	17.586	-0.167	20.48	3429	82	179	261	0.039	20.87	1.074	0.35	0	24.8	261	1450
375	2021-09-25	09:56:00	5_64U-E5696	64U-E5696	5	24	26.9	2021-09-25T09:56:00+0100	CAL_2021_09_24_2	23:45:00	2021-09-25 09:56:00	956	2021-09-24 18:00:00	light	24 Â°C	wt	Ctrl	Female	8	2.103	3123	0	0	0	0.392	6.17	5.18	0.354	16	27102	0.326	0.35	5.722	0.349	14.538	-0.222667	20.55	2812	12	19	31	0.039	20.87	1.111	0.35	0	24.7	31	1229
376	2021-09-25	10:11:00	5_64U-E5696	64U-E5696	5	24	26.9	2021-09-25T10:11:00+0100	CAL_2021_09_24_2	1 day, 0:00:00	2021-09-25 10:11:00	971	2021-09-24 18:00:00	light	24 Â°C	wt	Ctrl	Female	69	1.8625	3381	82	69	151	0.421	6.33	5.18	0.383	188	27290	0.38	0.35	6.67	0.407	16.945	-0.0278333	20.51	3351	111	84	195	0.038	20.89	1.009	0.35	0	24.7	346	1331
377	2021-09-25	10:26:00	5_64U-E5696	64U-E5696	5	24	26.9	2021-09-25T10:26:00+0100	CAL_2021_09_24_2	1 day, 0:15:00	2021-09-25 10:26:00	986	2021-09-24 18:00:00	light	24 Â°C	wt	Ctrl	Female	89	2.0095	3247	57	66	123	0.404	6.44	5.21	0.367	209	27499	0.348	0.35	6.123	0.373	15.556	-0.139167	20.53	3036	137	144	281	0.037	20.88	1.07	0.35	0	24.7	404	1278
378	2021-09-25	10:41:00	5_64U-E5696	64U-E5696	5	24	26.9	2021-09-25T10:41:00+0100	CAL_2021_09_24_2	1 day, 0:30:00	2021-09-25 10:41:00	1001	2021-09-24 18:00:00	light	24 Â°C	wt	Ctrl	Female	5	1.97367	3081	3	0	3	0.386	6.44	5.21	0.348	18	27517	0.324	0.35	5.707	0.348	14.5	-0.167	20.55	2814	24	13	37	0.037	20.88	1.095	0.35	0	24.7	40	1213
379	2021-09-25	10:56:00	5_64U-E5696	64U-E5696	5	24	26.9	2021-09-25T10:56:00+0100	CAL_2021_09_24_2	1 day, 0:45:00	2021-09-25 10:56:00	1016	2021-09-24 18:00:00	light	24 Â°C	wt	Ctrl	Female	13	1.85317	2958	2	0	2	0.373	6.44	5.21	0.335	45	27562	0.315	0.35	5.533	0.337	14.058	-0.139167	20.56	2737	53	38	91	0.037	20.88	1.081	0.35	0	24.7	93	1164
380	2021-09-25	11:11:00	5_64U-E5696	64U-E5696	5	24	26.9	2021-09-25T11:11:00+0100	CAL_2021_09_24_2	1 day, 1:00:00	2021-09-25 11:11:00	1031	2021-09-24 18:00:00	light	24 Â°C	wt	Ctrl	Female	94	2.33517	3444	104	78	182	0.427	6.59	5.21	0.39	174	27736	0.356	0.35	6.255	0.381	15.893	-0.2505	20.52	3066	83	52	135	0.037	20.87	1.123	0.35	0	24.8	317	1355
381	2021-09-25	11:26:00	5_64U-E5696	64U-E5696	5	24	26.9	2021-09-25T11:26:00+0100	CAL_2021_09_24_2	1 day, 1:15:00	2021-09-25 11:26:00	1046	2021-09-24 18:00:00	light	24 Â°C	wt	Ctrl	Female	97	2.2505	3482	22	9	31	0.431	6.6	5.46	0.394	186	27922	0.369	0.35	6.493	0.396	16.496	-0.194833	20.51	3209	141	229	370	0.038	20.88	1.085	0.35	0	25	401	1371
382	2021-09-25	11:41:00	5_64U-E5696	64U-E5696	5	24	26.9	2021-09-25T11:41:00+0100	CAL_2021_09_24_2	1 day, 1:30:00	2021-09-25 11:41:00	1061	2021-09-24 18:00:00	light	24 Â°C	wt	Ctrl	Female	14	1.98717	3228	0	0	0	0.404	6.6	5.46	0.365	25	27946	0.346	0.35	6.073	0.37	15.429	-0.139167	20.53	3009	45	63	108	0.038	20.87	1.073	0.35	0	25	108	1270
383	2021-09-25	11:56:00	5_64U-E5696	64U-E5696	5	24	26.9	2021-09-25T11:56:00+0100	CAL_2021_09_24_2	1 day, 1:45:00	2021-09-25 11:56:00	1076	2021-09-24 18:00:00	light	24 Â°C	wt	Ctrl	Female	46	2.12067	2974	42	22	64	0.375	6.6	5.46	0.337	154	28101	0.297	0.35	5.209	0.318	13.235	-0.278333	20.58	2524	106	76	182	0.038	20.87	1.178	0.35	0	24.9	246	1170
384	2021-09-25	12:11:00	5_64U-E5696	64U-E5696	5	24	26.9	2021-09-25T12:11:00+0100	CAL_2021_09_24_2	1 day, 2:00:00	2021-09-25 12:11:00	1091	2021-09-24 18:00:00	light	24 Â°C	wt	Ctrl	Female	175	1.98717	3217	375	188	563	0.401	6.76	5.49	0.364	719	28820	0.345	0.35	6.068	0.37	15.417	-0.139167	20.54	3009	369	203	572	0.037	20.88	1.069	0.35	1	24.8	1135	1266
385	2021-09-25	12:26:00	5_64U-E5696	64U-E5696	5	24	26.9	2021-09-25T12:26:00+0100	CAL_2021_09_24_2	1 day, 2:15:00	2021-09-25 12:26:00	1106	2021-09-24 18:00:00	light	24 Â°C	wt	Ctrl	Female	101	2.44683	3669	8	8	16	0.453	6.77	5.5	0.416	191	29010	0.38	0.35	6.677	0.407	16.965	-0.2505	20.49	3275	255	258	513	0.037	20.87	1.12	0.35	0	24.7	529	1444
386	2021-09-25	12:41:00	5_64U-E5696	64U-E5696	5	24	26.9	2021-09-25T12:41:00+0100	CAL_2021_09_24_2	1 day, 2:30:00	2021-09-25 12:41:00	1121	2021-09-24 18:00:00	light	24 Â°C	wt	Ctrl	Female	31	1.956	3240	7	3	10	0.404	6.77	5.5	0.367	52	29063	0.354	0.35	6.215	0.379	15.789	-0.111333	20.54	3097	69	50	119	0.037	20.89	1.046	0.35	0	24.7	129	1275
387	2021-09-25	12:56:00	5_64U-E5696	64U-E5696	5	24	26.9	2021-09-25T12:56:00+0100	CAL_2021_09_24_2	1 day, 2:45:00	2021-09-25 12:56:00	1136	2021-09-24 18:00:00	light	24 Â°C	wt	Ctrl	Female	23	1.85783	3181	49	33	82	0.397	6.93	5.5	0.36	83	29145	0.348	0.35	6.106	0.372	15.514	-0.0835	20.54	3044	38	43	81	0.037	20.89	1.045	0.35	0	24.7	163	1252
388	2021-09-25	13:11:00	5_64U-E5696	64U-E5696	5	24	26.9	2021-09-25T13:11:00+0100	CAL_2021_09_24_2	1 day, 3:00:00	2021-09-25 13:11:00	1151	2021-09-24 18:00:00	light	24 Â°C	wt	Ctrl	Female	125	2.08533	3299	29	14	43	0.411	6.98	5.53	0.374	235	29380	0.351	0.35	6.158	0.375	15.644	-0.167	20.53	3044	213	333	546	0.037	20.88	1.084	0.35	0	24.8	589	1299
389	2021-09-25	13:26:00	5_64U-E5696	64U-E5696	5	24	26.9	2021-09-25T13:26:00+0100	CAL_2021_09_24_2	1 day, 3:15:00	2021-09-25 13:26:00	1166	2021-09-24 18:00:00	light	24 Â°C	wt	Ctrl	Female	51	2.13	3385	0	0	0	0.422	6.98	5.53	0.384	33	29413	0.361	0.35	6.328	0.386	16.077	-0.167	20.52	3129	50	64	114	0.038	20.88	1.082	0.35	0	24.9	114	1332
390	2021-09-25	13:41:00	5_64U-E5696	64U-E5696	5	24	26.9	2021-09-25T13:41:00+0100	CAL_2021_09_24_2	1 day, 3:30:00	2021-09-25 13:41:00	1181	2021-09-24 18:00:00	light	24 Â°C	wt	Ctrl	Female	106	2.65667	3953	123	62	185	0.484	7.11	5.66	0.447	289	29702	0.41	0.35	7.216	0.44	18.333	-0.278333	20.47	3543	151	148	299	0.037	20.88	1.116	0.35	0	25	484	1556
391	2021-09-25	13:56:00	5_64U-E5696	64U-E5696	5	24	26.9	2021-09-25T13:56:00+0100	CAL_2021_09_24_2	1 day, 3:45:00	2021-09-25 13:56:00	1196	2021-09-24 18:00:00	light	24 Â°C	wt	Ctrl	Female	72	2.32633	3550	0	0	0	0.439	7.11	5.66	0.402	91	29794	0.37	0.35	6.491	0.396	16.492	-0.222667	20.5	3188	88	152	240	0.036	20.87	1.113	0.35	0	25	240	1397
392	2021-09-25	14:11:00	5_64U-E5696	64U-E5696	5	24	26.9	2021-09-25T14:11:00+0100	CAL_2021_09_24_2	1 day, 4:00:00	2021-09-25 14:11:00	1211	2021-09-24 18:00:00	light	24 Â°C	wt	Ctrl	Female	26	2.24583	3286	56	12	68	0.407	7.12	5.79	0.371	95	29888	0.339	0.35	5.961	0.363	15.145	-0.2505	20.54	2921	46	63	109	0.036	20.88	1.125	0.35	0	25	177	1293
393	2021-09-25	14:26:00	5_64U-E5696	64U-E5696	5	24	26.9	2021-09-25T14:26:00+0100	CAL_2021_09_24_2	1 day, 4:15:00	2021-09-25 14:26:00	1226	2021-09-24 18:00:00	light	24 Â°C	wt	Ctrl	Female	84	2.79067	4218	147	146	293	0.513	7.61	5.82	0.478	273	30161	0.44	0.35	7.73	0.471	19.638	-0.278333	20.44	3799	107	66	173	0.036	20.88	1.11	0.35	0	25	466	1660
394	2021-09-25	14:41:00	5_64U-E5696	64U-E5696	5	24	26.9	2021-09-25T14:41:00+0100	CAL_2021_09_24_2	1 day, 4:30:00	2021-09-25 14:41:00	1241	2021-09-24 18:00:00	light	24 Â°C	wt	Ctrl	Female	97	2.36217	3710	127	51	178	0.456	7.61	5.82	0.421	279	30440	0.394	0.35	6.914	0.422	17.566	-0.194833	20.49	3416	164	158	322	0.035	20.88	1.086	0.35	0	24.8	500	1460
395	2021-09-25	14:56:00	5_64U-E5696	64U-E5696	5	24	26.9	2021-09-25T14:56:00+0100	CAL_2021_09_24_2	1 day, 4:45:00	2021-09-25 14:56:00	1256	2021-09-24 18:00:00	light	24 Â°C	wt	Ctrl	Female	18	2.237	3379	0	0	0	0.417	7.61	5.83	0.382	35	30475	0.35	0.35	6.164	0.376	15.659	-0.222667	20.53	3025	46	48	94	0.035	20.88	1.117	0.35	0	24.7	94	1330
396	2021-09-25	15:11:00	5_64U-E5696	64U-E5696	5	24	26.9	2021-09-25T15:11:00+0100	CAL_2021_09_24_2	1 day, 5:00:00	2021-09-25 15:11:00	1271	2021-09-24 18:00:00	light	24 Â°C	wt	Ctrl	Female	45	2.103	3119	0	0	0	0.388	7.62	5.83	0.353	16	30490	0.324	0.35	5.69	0.347	14.456	-0.222667	20.56	2793	21	79	100	0.035	20.88	1.117	0.35	0	24.7	100	1228
397	2021-09-25	15:26:00	5_64U-E5696	64U-E5696	5	24	26.9	2021-09-25T15:26:00+0100	CAL_2021_09_24_2	1 day, 5:15:00	2021-09-25 15:26:00	1286	2021-09-24 18:00:00	light	24 Â°C	wt	Ctrl	Female	15	2.06717	2968	3	0	3	0.372	7.62	5.83	0.337	47	30538	0.304	0.35	5.327	0.325	13.534	-0.2505	20.57	2601	65	58	123	0.036	20.88	1.141	0.35	0	24.7	126	1168
398	2021-09-25	15:41:00	5_64U-E5696	64U-E5696	5	24	26.9	2021-09-25T15:41:00+0100	CAL_2021_09_24_2	1 day, 5:30:00	2021-09-25 15:41:00	1301	2021-09-24 18:00:00	light	24 Â°C	wt	Ctrl	Female	5	2.036	2983	0	0	0	0.373	7.62	5.83	0.338	25	30562	0.308	0.35	5.415	0.33	13.757	-0.222667	20.57	2654	34	72	106	0.036	20.88	1.124	0.35	0	24.7	106	1174
399	2021-09-25	15:56:00	5_64U-E5696	64U-E5696	5	24	26.9	2021-09-25T15:56:00+0100	CAL_2021_09_24_2	1 day, 5:45:00	2021-09-25 15:56:00	1316	2021-09-24 18:00:00	light	24 Â°C	wt	Ctrl	Female	28	2.02717	3070	4	0	4	0.382	7.62	5.83	0.347	71	30633	0.32	0.35	5.641	0.344	14.331	-0.194833	20.56	2775	61	71	132	0.035	20.88	1.106	0.35	0	24.8	136	1208
400	2021-09-25	16:11:00	5_64U-E5696	64U-E5696	5	24	26.9	2021-09-25T16:11:00+0100	CAL_2021_09_24_2	1 day, 6:00:00	2021-09-25 16:11:00	1331	2021-09-24 18:00:00	light	24 Â°C	wt	Ctrl	Female	99	2.17883	3154	38	42	80	0.391	7.62	5.83	0.356	252	30885	0.324	0.35	5.702	0.348	14.488	-0.2505	20.55	2791	229	230	459	0.035	20.88	1.13	0.35	0	24.9	539	1241
401	2021-09-25	16:26:00	5_64U-E5696	64U-E5696	5	24	26.9	2021-09-25T16:26:00+0100	CAL_2021_09_24_2	1 day, 6:15:00	2021-09-25 16:26:00	1346	2021-09-24 18:00:00	light	24 Â°C	wt	Ctrl	Female	111	2.45567	3587	139	69	208	0.439	7.65	5.83	0.405	279	31164	0.368	0.35	6.492	0.396	16.495	-0.278333	20.51	3179	161	158	319	0.034	20.88	1.129	0.35	0	25	527	1412
402	2021-09-25	16:41:00	5_64U-E5696	64U-E5696	5	24	26.9	2021-09-25T16:41:00+0100	CAL_2021_09_24_2	1 day, 6:30:00	2021-09-25 16:41:00	1361	2021-09-24 18:00:00	light	24 Â°C	wt	Ctrl	Female	43	2.08533	3312	27	18	45	0.409	7.65	5.83	0.374	117	31282	0.35	0.35	6.166	0.376	15.667	-0.167	20.53	3046	125	111	236	0.035	20.88	1.087	0.35	0	25	281	1303
403	2021-09-25	16:56:00	5_64U-E5696	64U-E5696	5	24	26.9	2021-09-25T16:56:00+0100	CAL_2021_09_24_2	1 day, 6:45:00	2021-09-25 16:56:00	1376	2021-09-24 18:00:00	light	24 Â°C	wt	Ctrl	Female	26	1.83083	2921	42	18	60	0.365	7.68	5.83	0.33	112	31394	0.31	0.35	5.445	0.332	13.835	-0.139167	20.57	2691	161	80	241	0.035	20.88	1.086	0.35	0	25	301	1150
404	2021-09-25	17:11:00	5_64U-E5696	64U-E5696	5	24	26.9	2021-09-25T17:11:00+0100	CAL_2021_09_24_2	1 day, 7:00:00	2021-09-25 17:11:00	1391	2021-09-24 18:00:00	light	24 Â°C	wt	Ctrl	Female	165	2.1835	3392	95	70	165	0.419	7.77	5.83	0.384	310	31704	0.355	0.35	6.233	0.38	15.837	-0.194833	20.52	3067	261	315	576	0.035	20.88	1.106	0.35	0	24.9	741	1335
405	2021-09-25	17:26:00	5_64U-E5696	64U-E5696	5	24	26.9	2021-09-25T17:26:00+0100	CAL_2021_09_24_2	1 day, 7:15:00	2021-09-25 17:26:00	1406	2021-09-24 18:00:00	light	24 Â°C	wt	Ctrl	Female	55	2.29517	3575	101	26	127	0.44	7.85	5.83	0.404	160	31864	0.378	0.35	6.645	0.405	16.882	-0.194833	20.5	3281	85	88	173	0.035	20.88	1.09	0.35	0	24.7	300	1407
406	2021-09-25	17:41:00	5_64U-E5696	64U-E5696	5	24	26.9	2021-09-25T17:41:00+0100	CAL_2021_09_24_2	1 day, 7:30:00	2021-09-25 17:41:00	1421	2021-09-24 18:00:00	light	24 Â°C	wt	Ctrl	Female	165	2.398	3890	128	61	189	0.474	7.91	5.89	0.44	557	32421	0.416	0.35	7.315	0.446	18.585	-0.167	20.47	3624	440	372	812	0.035	20.88	1.073	0.35	1	24.6	1001	1531
407	2021-09-25	17:56:00	5_64U-E5696	64U-E5696	5	24	26.9	2021-09-25T17:56:00+0100	CAL_2021_09_24_2	1 day, 7:45:00	2021-09-25 17:56:00	1436	2021-09-24 18:00:00	light	24 Â°C	wt	Ctrl	Female	114	2.42917	3814	125	76	201	0.467	7.99	5.89	0.431	276	32696	0.407	0.35	7.153	0.436	18.174	-0.194833	20.47	3541	155	150	305	0.036	20.88	1.077	0.35	0	24.5	506	1501
408	2021-09-25	18:11:00	5_64U-E5696	64U-E5696	5	24	26.9	2021-09-25T18:11:00+0100	CAL_2021_09_24_2	1 day, 8:00:00	2021-09-25 18:11:00	1451	2021-09-24 18:00:00	dark	24 Â°C	wt	Ctrl	Female	159	2.80417	4353	201	84	285	0.531	8.12	5.91	0.493	596	33292	0.459	0.35	8.058	0.491	20.473	-0.2505	20.42	3973	343	300	643	0.038	20.88	1.095	0.35	1	24.4	928	1713
409	2021-09-25	18:26:00	5_64U-E5696	64U-E5696	5	24	26.9	2021-09-25T18:26:00+0100	CAL_2021_09_24_2	1 day, 8:15:00	2021-09-25 18:26:00	1466	2021-09-24 18:00:00	dark	24 Â°C	wt	Ctrl	Female	100	2.42917	3846	220	93	313	0.473	8.25	5.97	0.436	435	33727	0.41	0.35	7.194	0.439	18.278	-0.194833	20.47	3559	186	113	299	0.038	20.88	1.081	0.35	0	24.4	612	1514
410	2021-09-25	18:41:00	5_64U-E5696	64U-E5696	5	24	26.9	2021-09-25T18:41:00+0100	CAL_2021_09_24_2	1 day, 8:30:00	2021-09-25 18:41:00	1481	2021-09-24 18:00:00	dark	24 Â°C	wt	Ctrl	Female	162	2.72833	4305	403	112	515	0.525	8.25	5.97	0.488	886	34613	0.458	0.35	8.032	0.49	20.408	-0.222667	20.42	3970	388	290	678	0.037	20.88	1.084	0.35	1	24.5	1193	1694
411	2021-09-25	18:56:00	5_64U-E5696	64U-E5696	5	24	26.9	2021-09-25T18:56:00+0100	CAL_2021_09_24_2	1 day, 8:45:00	2021-09-25 18:56:00	1496	2021-09-24 18:00:00	dark	24 Â°C	wt	Ctrl	Female	32	3.19733	5173	86	32	118	0.624	8.44	5.98	0.587	155	34768	0.558	0.35	9.777	0.596	24.84	-0.222667	20.32	4851	70	40	110	0.037	20.88	1.066	0.35	0	24.5	228	2036
412	2021-09-25	19:11:00	5_64U-E5696	64U-E5696	5	24	26.9	2021-09-25T19:11:00+0100	CAL_2021_09_24_2	1 day, 9:00:00	2021-09-25 19:11:00	1511	2021-09-24 18:00:00	dark	24 Â°C	wt	Ctrl	Female	51	2.5855	4127	129	61	190	0.504	8.57	6.02	0.466	214	34983	0.44	0.35	7.736	0.472	19.655	-0.194833	20.44	3829	80	36	116	0.038	20.88	1.078	0.35	0	24.5	306	1625
413	2021-09-25	19:26:00	5_64U-E5696	64U-E5696	5	24	26.9	2021-09-25T19:26:00+0100	CAL_2021_09_24_2	1 day, 9:15:00	2021-09-25 19:26:00	1526	2021-09-24 18:00:00	dark	24 Â°C	wt	Ctrl	Female	100	2.93817	4590	151	57	208	0.558	8.62	6.09	0.52	404	35387	0.488	0.35	8.557	0.522	21.74	-0.2505	20.39	4228	309	208	517	0.038	20.87	1.086	0.35	0	24.6	725	1807
414	2021-09-25	19:41:00	5_64U-E5696	64U-E5696	5	24	26.9	2021-09-25T19:41:00+0100	CAL_2021_09_24_2	1 day, 9:30:00	2021-09-25 19:41:00	1541	2021-09-24 18:00:00	dark	24 Â°C	wt	Ctrl	Female	84	3.1885	5249	232	74	306	0.633	8.76	6.16	0.594	422	35809	0.567	0.35	9.958	0.607	25.3	-0.194833	20.31	4947	175	106	281	0.039	20.88	1.061	0.35	0	24.6	587	2066
415	2021-09-25	19:56:00	5_64U-E5696	64U-E5696	5	24	26.9	2021-09-25T19:56:00+0100	CAL_2021_09_24_2	1 day, 9:45:00	2021-09-25 19:56:00	1556	2021-09-24 18:00:00	dark	24 Â°C	wt	Ctrl	Female	129	2.60783	4161	301	129	430	0.508	8.82	6.23	0.471	561	36370	0.446	0.35	7.833	0.478	19.902	-0.194833	20.43	3882	195	148	343	0.038	20.88	1.072	0.35	1	24.6	773	1638
416	2021-09-25	20:11:00	5_64U-E5696	64U-E5696	5	24	26.9	2021-09-25T20:11:00+0100	CAL_2021_09_24_2	1 day, 10:00:00	2021-09-25 20:11:00	1571	2021-09-24 18:00:00	dark	24 Â°C	wt	Ctrl	Female	70	3.0815	5266	142	66	208	0.634	8.98	6.25	0.597	311	36681	0.576	0.35	10.096	0.616	25.649	-0.139167	20.31	5031	139	78	217	0.037	20.88	1.047	0.35	0	24.5	425	2073
417	2021-09-25	20:26:00	5_64U-E5696	64U-E5696	5	24	26.9	2021-09-25T20:26:00+0100	CAL_2021_09_24_2	1 day, 10:15:00	2021-09-25 20:26:00	1586	2021-09-24 18:00:00	dark	24 Â°C	wt	Ctrl	Female	116	2.88	4372	277	126	403	0.532	9.08	6.3	0.495	492	37173	0.459	0.35	8.064	0.492	20.489	-0.278333	20.42	3972	199	93	292	0.037	20.87	1.101	0.35	1	24.4	695	1721
418	2021-09-25	20:41:00	5_64U-E5696	64U-E5696	5	24	26.9	2021-09-25T20:41:00+0100	CAL_2021_09_24_2	1 day, 10:30:00	2021-09-25 20:41:00	1601	2021-09-24 18:00:00	dark	24 Â°C	wt	Ctrl	Female	51	2.83117	4598	89	48	137	0.557	9.17	6.35	0.519	194	37367	0.492	0.35	8.657	0.528	21.995	-0.194833	20.38	4291	123	68	191	0.038	20.87	1.072	0.35	0	24.3	328	1810
419	2021-09-25	20:56:00	5_64U-E5696	64U-E5696	5	24	26.9	2021-09-25T20:56:00+0100	CAL_2021_09_24_2	1 day, 10:45:00	2021-09-25 20:56:00	1616	2021-09-24 18:00:00	dark	24 Â°C	wt	Ctrl	Female	99	2.92	4240	91	47	138	0.517	9.26	6.43	0.48	272	37638	0.436	0.35	7.657	0.467	19.454	-0.334	20.44	3747	224	173	397	0.037	20.87	1.132	0.35	0	24.2	535	1669
420	2021-09-25	21:11:00	5_64U-E5696	64U-E5696	5	24	26.9	2021-09-25T21:11:00+0100	CAL_2021_09_24_2	1 day, 11:00:00	2021-09-25 21:11:00	1631	2021-09-24 18:00:00	dark	24 Â°C	wt	Ctrl	Female	129	2.80417	4325	560	149	709	0.525	9.31	6.53	0.489	916	38554	0.457	0.35	8.042	0.49	20.432	-0.2505	20.41	3971	351	124	475	0.037	20.87	1.089	0.35	1	24.2	1184	1702
421	2021-09-25	21:26:00	5_64U-E5696	64U-E5696	5	24	26.9	2021-09-25T21:26:00+0100	CAL_2021_09_24_2	1 day, 11:15:00	2021-09-25 21:26:00	1646	2021-09-24 18:00:00	dark	24 Â°C	wt	Ctrl	Female	73	2.59017	4349	236	91	327	0.527	9.51	6.58	0.491	394	38949	0.472	0.35	8.297	0.506	21.079	-0.139167	20.4	4128	109	67	176	0.036	20.87	1.054	0.35	0	24.2	503	1712
422	2021-09-25	21:41:00	5_64U-E5696	64U-E5696	5	24	26.9	2021-09-25T21:41:00+0100	CAL_2021_09_24_2	1 day, 11:30:00	2021-09-25 21:41:00	1661	2021-09-24 18:00:00	dark	24 Â°C	wt	Ctrl	Female	81	2.67483	4297	79	22	101	0.522	9.51	6.58	0.487	285	39234	0.461	0.35	8.1	0.494	20.578	-0.194833	20.41	4016	198	162	360	0.036	20.87	1.07	0.35	0	24.3	461	1691
423	2021-09-25	21:56:00	5_64U-E5696	64U-E5696	5	24	26.9	2021-09-25T21:56:00+0100	CAL_2021_09_24_2	1 day, 11:45:00	2021-09-25 21:56:00	1676	2021-09-24 18:00:00	dark	24 Â°C	wt	Ctrl	Female	95	2.706	4257	49	19	68	0.517	9.66	6.58	0.483	247	39481	0.452	0.35	7.926	0.483	20.138	-0.222667	20.42	3915	130	218	348	0.035	20.87	1.087	0.35	0	24.4	416	1675
424	2021-09-25	22:11:00	5_64U-E5696	64U-E5696	5	24	26.9	2021-09-25T22:11:00+0100	CAL_2021_09_24_2	1 day, 12:00:00	2021-09-25 22:11:00	1691	2021-09-24 18:00:00	dark	24 Â°C	wt	Ctrl	Female	152	2.75067	4326	287	106	393	0.526	9.75	6.82	0.49	597	40078	0.46	0.35	8.067	0.492	20.496	-0.222667	20.41	3987	301	190	491	0.036	20.87	1.085	0.35	1	24.4	884	1703
425	2021-09-25	22:26:00	5_64U-E5696	64U-E5696	5	24	26.9	2021-09-25T22:26:00+0100	CAL_2021_09_24_2	1 day, 12:15:00	2021-09-25 22:26:00	1706	2021-09-24 18:00:00	dark	24 Â°C	wt	Ctrl	Female	108	2.68367	4215	63	65	128	0.514	9.91	6.87	0.478	275	40353	0.448	0.35	7.858	0.479	19.966	-0.222667	20.42	3883	174	158	332	0.037	20.87	1.085	0.35	0	24.5	460	1659
426	2021-09-25	22:41:00	5_64U-E5696	64U-E5696	5	24	26.9	2021-09-25T22:41:00+0100	CAL_2021_09_24_2	1 day, 12:30:00	2021-09-25 22:41:00	1721	2021-09-24 18:00:00	dark	24 Â°C	wt	Ctrl	Female	69	2.492	4247	76	63	139	0.517	10.05	7.07	0.48	230	40582	0.464	0.35	8.162	0.498	20.736	-0.111333	20.42	4070	173	118	291	0.038	20.89	1.044	0.35	0	24.6	430	1672
427	2021-09-25	22:56:00	5_64U-E5696	64U-E5696	5	24	26.9	2021-09-25T22:56:00+0100	CAL_2021_09_24_2	1 day, 12:45:00	2021-09-25 22:56:00	1736	2021-09-24 18:00:00	dark	24 Â°C	wt	Ctrl	Female	210	2.71067	4473	614	226	840	0.546	10.06	7.19	0.508	1077	41660	0.483	0.35	8.458	0.516	21.488	-0.167	20.39	4197	467	215	682	0.038	20.87	1.066	0.35	1	24.6	1522	1761
428	2021-09-25	23:11:00	5_64U-E5696	64U-E5696	5	24	26.9	2021-09-25T23:11:00+0100	CAL_2021_09_24_2	1 day, 13:00:00	2021-09-25 23:11:00	1751	2021-09-24 18:00:00	dark	24 Â°C	wt	Ctrl	Female	170	3.73283	5652	273	105	378	0.679	10.18	7.3	0.64	701	42361	0.593	0.35	10.4	0.634	26.424	-0.361833	20.27	5119	420	248	668	0.038	20.86	1.104	0.35	1	24.5	1046	2225
429	2021-09-25	23:26:00	5_64U-E5696	64U-E5696	5	24	26.9	2021-09-25T23:26:00+0100	CAL_2021_09_24_2	1 day, 13:15:00	2021-09-25 23:26:00	1766	2021-09-24 18:00:00	dark	24 Â°C	wt	Ctrl	Female	75	2.80883	4527	38	38	76	0.55	10.22	7.31	0.512	253	42614	0.487	0.35	8.564	0.522	21.757	-0.194833	20.39	4250	248	217	465	0.038	20.87	1.065	0.35	0	24.4	541	1782
430	2021-09-25	23:41:00	5_64U-E5696	64U-E5696	5	24	26.9	2021-09-25T23:41:00+0100	CAL_2021_09_24_2	1 day, 13:30:00	2021-09-25 23:41:00	1781	2021-09-24 18:00:00	dark	24 Â°C	wt	Ctrl	Female	150	2.88883	4289	510	179	689	0.525	10.33	7.49	0.487	844	43458	0.445	0.35	7.804	0.476	19.828	-0.306167	20.41	3828	361	136	497	0.038	20.86	1.121	0.35	1	24.3	1186	1688
431	2021-09-25	23:56:00	5_64U-E5696	64U-E5696	5	24	26.9	2021-09-25T23:56:00+0100	CAL_2021_09_24_2	1 day, 13:45:00	2021-09-25 23:56:00	1796	2021-09-24 18:00:00	dark	24 Â°C	wt	Ctrl	Female	189	3.46533	5653	136	99	235	0.679	10.49	7.63	0.64	468	43926	0.611	0.35	10.72	0.654	27.236	-0.222667	20.26	5324	366	297	663	0.039	20.87	1.062	0.35	1	24.3	898	2225
432	2021-09-26	00:11:00	5_64U-E5696	64U-E5696	5	24	26.9	2021-09-26T00:11:00+0100	CAL_2021_09_24_2	1 day, 14:00:00	2021-09-26 00:11:00	1811	2021-09-24 18:00:00	dark	24 Â°C	wt	Ctrl	Female	16	2.49617	3961	0	0	0	0.488	10.49	7.63	0.449	23	43949	0.422	0.35	7.407	0.452	18.818	-0.194833	20.45	3663	13	69	82	0.039	20.87	1.081	0.35	0	24.2	82	1559
433	2021-09-26	00:26:00	5_64U-E5696	64U-E5696	5	24	26.9	2021-09-26T00:26:00+0100	CAL_2021_09_24_2	1 day, 14:15:00	2021-09-26 00:26:00	1826	2021-09-24 18:00:00	dark	24 Â°C	wt	Ctrl	Female	262	2.61667	4078	782	311	1093	0.502	10.53	7.75	0.462	1209	45158	0.431	0.35	7.567	0.461	19.225	-0.222667	20.44	3734	425	186	611	0.04	20.87	1.092	0.35	1	24.2	1704	1605
434	2021-09-26	00:41:00	5_64U-E5696	64U-E5696	5	24	26.9	2021-09-26T00:41:00+0100	CAL_2021_09_24_2	1 day, 14:30:00	2021-09-26 00:41:00	1841	2021-09-24 18:00:00	dark	24 Â°C	wt	Ctrl	Female	168	3.25083	5155	370	126	496	0.623	10.53	7.77	0.584	947	46105	0.55	0.35	9.658	0.589	24.539	-0.2505	20.32	4780	510	209	719	0.04	20.87	1.078	0.35	1	24.2	1215	2029
435	2021-09-26	00:56:00	5_64U-E5696	64U-E5696	5	24	26.9	2021-09-26T00:56:00+0100	CAL_2021_09_24_2	1 day, 14:45:00	2021-09-26 00:56:00	1856	2021-09-24 18:00:00	dark	24 Â°C	wt	Ctrl	Female	159	2.57667	4207	63	33	96	0.516	10.53	7.77	0.476	368	46474	0.454	0.35	7.968	0.486	20.245	-0.167	20.41	3957	275	286	561	0.04	20.87	1.063	0.35	0	24.2	657	1656
436	2021-09-26	01:11:00	5_64U-E5696	64U-E5696	5	24	26.9	2021-09-26T01:11:00+0100	CAL_2021_09_24_2	1 day, 15:00:00	2021-09-26 01:11:00	1871	2021-09-24 18:00:00	dark	24 Â°C	wt	Ctrl	Female	18	2.2105	3641	0	0	0	0.451	10.53	7.77	0.411	20	46494	0.393	0.35	6.914	0.422	17.567	-0.139167	20.48	3436	19	51	70	0.04	20.87	1.06	0.35	0	24.2	70	1433
437	2021-09-26	01:26:00	5_64U-E5696	64U-E5696	5	24	26.9	2021-09-26T01:26:00+0100	CAL_2021_09_24_2	1 day, 15:15:00	2021-09-26 01:26:00	1886	2021-09-24 18:00:00	dark	24 Â°C	wt	Ctrl	Female	105	2.15233	3413	149	134	283	0.426	10.58	7.77	0.386	292	46786	0.366	0.35	6.427	0.392	16.328	-0.167	20.5	3185	147	106	253	0.04	20.87	1.071	0.35	0	24.3	536	1343
438	2021-09-26	01:41:00	5_64U-E5696	64U-E5696	5	24	26.9	2021-09-26T01:41:00+0100	CAL_2021_09_24_2	1 day, 15:30:00	2021-09-26 01:41:00	1901	2021-09-24 18:00:00	dark	24 Â°C	wt	Ctrl	Female	117	2.12117	3467	137	115	252	0.434	10.8	7.83	0.393	335	47121	0.373	0.35	6.547	0.399	16.635	-0.139167	20.49	3248	169	157	326	0.042	20.87	1.068	0.35	0	24.3	578	1365
439	2021-09-26	01:56:00	5_64U-E5696	64U-E5696	5	24	26.9	2021-09-26T01:56:00+0100	CAL_2021_09_24_2	1 day, 15:45:00	2021-09-26 01:56:00	1916	2021-09-24 18:00:00	dark	24 Â°C	wt	Ctrl	Female	154	2.90233	4420	143	59	202	0.542	10.94	8.01	0.501	409	47530	0.462	0.35	8.113	0.495	20.611	-0.278333	20.4	3990	228	213	441	0.042	20.87	1.108	0.35	0	24.4	643	1740
440	2021-09-26	02:11:00	5_64U-E5696	64U-E5696	5	24	26.9	2021-09-26T02:11:00+0100	CAL_2021_09_24_2	1 day, 16:00:00	2021-09-26 02:11:00	1931	2021-09-24 18:00:00	dark	24 Â°C	wt	Ctrl	Female	177	2.5185	4003	451	167	618	0.494	10.94	8.03	0.453	959	48489	0.425	0.35	7.465	0.455	18.966	-0.194833	20.44	3689	477	221	698	0.041	20.87	1.085	0.35	1	24.5	1316	1575
441	2021-09-26	02:26:00	5_64U-E5696	64U-E5696	5	24	26.9	2021-09-26T02:26:00+0100	CAL_2021_09_24_2	1 day, 16:15:00	2021-09-26 02:26:00	1946	2021-09-24 18:00:00	dark	24 Â°C	wt	Ctrl	Female	22	2.35333	3788	0	0	0	0.468	10.94	8.03	0.428	31	48520	0.407	0.35	7.162	0.437	18.197	-0.167	20.46	3554	37	54	91	0.04	20.87	1.066	0.35	0	24.5	91	1491
442	2021-09-26	02:41:00	5_64U-E5696	64U-E5696	5	24	26.9	2021-09-26T02:41:00+0100	CAL_2021_09_24_2	1 day, 16:30:00	2021-09-26 02:41:00	1961	2021-09-24 18:00:00	dark	24 Â°C	wt	Ctrl	Female	29	2.1835	3354	56	9	65	0.42	10.94	8.03	0.38	116	48636	0.355	0.35	6.229	0.38	15.826	-0.194833	20.51	3074	59	77	136	0.04	20.87	1.091	0.35	0	24.5	201	1320
443	2021-09-26	02:56:00	5_64U-E5696	64U-E5696	5	24	26.9	2021-09-26T02:56:00+0100	CAL_2021_09_24_2	1 day, 16:45:00	2021-09-26 02:56:00	1976	2021-09-24 18:00:00	dark	24 Â°C	wt	Ctrl	Female	122	1.97367	3072	6	5	11	0.388	10.94	8.03	0.347	218	48854	0.326	0.35	5.733	0.35	14.566	-0.167	20.54	2834	242	271	513	0.041	20.87	1.084	0.35	0	24.4	524	1209
444	2021-09-26	03:11:00	5_64U-E5696	64U-E5696	5	24	26.9	2021-09-26T03:11:00+0100	CAL_2021_09_24_2	1 day, 17:00:00	2021-09-26 03:11:00	1991	2021-09-24 18:00:00	dark	24 Â°C	wt	Ctrl	Female	94	2.56317	4100	84	147	231	0.505	11.16	8.03	0.464	265	49119	0.436	0.35	7.661	0.467	19.464	-0.194833	20.43	3788	69	88	157	0.041	20.87	1.082	0.35	0	24.4	388	1614
445	2021-09-26	03:26:00	5_64U-E5696	64U-E5696	5	24	26.9	2021-09-26T03:26:00+0100	CAL_2021_09_24_2	1 day, 17:15:00	2021-09-26 03:26:00	2006	2021-09-24 18:00:00	dark	24 Â°C	wt	Ctrl	Female	125	2.25517	3705	284	116	400	0.46	11.25	8.13	0.419	611	49730	0.4	0.35	7.032	0.429	17.867	-0.139167	20.47	3494	341	253	594	0.041	20.87	1.06	0.35	1	24.3	994	1458
446	2021-09-26	03:41:00	5_64U-E5696	64U-E5696	5	24	26.9	2021-09-26T03:41:00+0100	CAL_2021_09_24_2	1 day, 17:30:00	2021-09-26 03:41:00	2021	2021-09-24 18:00:00	dark	24 Â°C	wt	Ctrl	Female	13	2.12583	3666	0	0	0	0.456	11.25	8.13	0.415	29	49759	0.402	0.35	7.058	0.43	17.932	-0.0835	20.47	3521	33	44	77	0.04	20.87	1.041	0.35	0	24.3	77	1443
447	2021-09-26	03:56:00	5_64U-E5696	64U-E5696	5	24	26.9	2021-09-26T03:56:00+0100	CAL_2021_09_24_2	1 day, 17:45:00	2021-09-26 03:56:00	2036	2021-09-24 18:00:00	dark	24 Â°C	wt	Ctrl	Female	155	3.03633	4679	310	128	438	0.57	11.71	8.32	0.53	492	50251	0.491	0.35	8.623	0.526	21.909	-0.278333	20.38	4246	223	102	325	0.04	20.87	1.102	0.35	1	24.2	763	1842
448	2021-09-26	04:11:00	5_64U-E5696	64U-E5696	5	24	26.9	2021-09-26T04:11:00+0100	CAL_2021_09_24_2	1 day, 18:00:00	2021-09-26 04:11:00	2051	2021-09-24 18:00:00	dark	24 Â°C	wt	Ctrl	Female	221	2.5185	4018	375	218	593	0.496	11.73	8.4	0.455	741	50993	0.428	0.35	7.507	0.458	19.073	-0.194833	20.44	3712	300	204	504	0.041	20.87	1.083	0.35	1	24.2	1097	1582
449	2021-09-26	04:26:00	5_64U-E5696	64U-E5696	5	24	26.9	2021-09-26T04:26:00+0100	CAL_2021_09_24_2	1 day, 18:15:00	2021-09-26 04:26:00	2066	2021-09-24 18:00:00	dark	24 Â°C	wt	Ctrl	Female	100	2.61667	4078	8	14	22	0.503	11.73	8.4	0.462	182	51175	0.433	0.35	7.604	0.464	19.32	-0.222667	20.43	3758	200	255	455	0.041	20.87	1.085	0.35	0	24.2	477	1605
450	2021-09-26	04:41:00	5_64U-E5696	64U-E5696	5	24	26.9	2021-09-26T04:41:00+0100	CAL_2021_09_24_2	1 day, 18:30:00	2021-09-26 04:41:00	2081	2021-09-24 18:00:00	dark	24 Â°C	wt	Ctrl	Female	7	2.21933	3521	0	0	0	0.44	11.73	8.4	0.398	9	51184	0.378	0.35	6.652	0.406	16.9	-0.167	20.49	3300	6	14	20	0.042	20.87	1.067	0.35	0	24.1	20	1386
451	2021-09-26	04:56:00	5_64U-E5696	64U-E5696	5	24	26.9	2021-09-26T04:56:00+0100	CAL_2021_09_24_2	1 day, 18:45:00	2021-09-26 04:56:00	2096	2021-09-24 18:00:00	dark	24 Â°C	wt	Ctrl	Female	35	2.0495	3108	4	7	11	0.396	11.73	8.4	0.352	96	51279	0.328	0.35	5.753	0.351	14.617	-0.194833	20.53	2837	110	78	188	0.044	20.86	1.096	0.35	0	24.1	199	1223
452	2021-09-26	05:11:00	5_64U-E5696	64U-E5696	5	24	26.9	2021-09-26T05:11:00+0100	CAL_2021_09_24_2	1 day, 19:00:00	2021-09-26 05:11:00	2111	2021-09-24 18:00:00	dark	24 Â°C	wt	Ctrl	Female	39	1.93783	2908	6	1	7	0.373	11.73	8.4	0.329	86	51365	0.304	0.35	5.342	0.326	13.571	-0.194833	20.56	2627	106	125	231	0.044	20.87	1.107	0.35	0	24.1	238	1145
453	2021-09-26	05:26:00	5_64U-E5696	64U-E5696	5	24	26.9	2021-09-26T05:26:00+0100	CAL_2021_09_24_2	1 day, 19:15:00	2021-09-26 05:26:00	2126	2021-09-24 18:00:00	dark	24 Â°C	wt	Ctrl	Female	10	1.84433	3039	0	1	1	0.388	11.73	8.4	0.343	38	51403	0.329	0.35	5.784	0.353	14.694	-0.111333	20.54	2876	60	44	104	0.045	20.87	1.057	0.35	0	24.2	105	1196
454	2021-09-26	05:41:00	5_64U-E5696	64U-E5696	5	24	26.9	2021-09-26T05:41:00+0100	CAL_2021_09_24_2	1 day, 19:30:00	2021-09-26 05:41:00	2141	2021-09-24 18:00:00	dark	24 Â°C	wt	Ctrl	Female	25	1.93783	2924	0	0	0	0.375	11.73	8.4	0.331	97	51500	0.305	0.35	5.373	0.328	13.652	-0.194833	20.56	2644	98	80	178	0.045	20.87	1.106	0.35	0	24.4	178	1151
455	2021-09-26	05:56:00	5_64U-E5696	64U-E5696	5	24	26.9	2021-09-26T05:56:00+0100	CAL_2021_09_24_2	1 day, 19:45:00	2021-09-26 05:56:00	2156	2021-09-24 18:00:00	dark	24 Â°C	wt	Ctrl	Female	88	2.02717	3081	78	54	132	0.391	11.73	8.4	0.348	179	51680	0.324	0.35	5.701	0.348	14.484	-0.194833	20.54	2811	100	134	234	0.043	20.87	1.096	0.35	0	24.6	366	1213
456	2021-09-26	06:11:00	5_64U-E5696	64U-E5696	5	24	26.9	2021-09-26T06:11:00+0100	CAL_2021_09_24_2	1 day, 20:00:00	2021-09-26 06:11:00	2171	2021-09-24 18:00:00	light	24 Â°C	wt	Ctrl	Female	22	1.862	2866	58	27	85	0.368	11.73	8.4	0.325	85	51765	0.304	0.35	5.341	0.326	13.57	-0.167	20.56	2639	36	31	67	0.043	20.87	1.086	0.35	0	24.7	152	1128
457	2021-09-26	06:26:00	5_64U-E5696	64U-E5696	5	24	26.9	2021-09-26T06:26:00+0100	CAL_2021_09_24_2	1 day, 20:15:00	2021-09-26 06:26:00	2186	2021-09-24 18:00:00	light	24 Â°C	wt	Ctrl	Female	82	1.81733	2774	11	14	25	0.357	11.73	8.4	0.314	103	51867	0.295	0.35	5.176	0.316	13.151	-0.167	20.57	2558	115	204	319	0.043	20.87	1.084	0.35	0	24.7	344	1092
458	2021-09-26	06:41:00	5_64U-E5696	64U-E5696	5	24	26.9	2021-09-26T06:41:00+0100	CAL_2021_09_24_2	1 day, 20:30:00	2021-09-26 06:41:00	2201	2021-09-24 18:00:00	light	24 Â°C	wt	Ctrl	Female	135	2.35333	3779	102	66	168	0.471	11.82	8.4	0.428	338	52205	0.407	0.35	7.151	0.436	18.169	-0.167	20.46	3550	204	213	417	0.043	20.87	1.065	0.35	0	24.7	585	1487
459	2021-09-26	06:56:00	5_64U-E5696	64U-E5696	5	24	26.9	2021-09-26T06:56:00+0100	CAL_2021_09_24_2	1 day, 20:45:00	2021-09-26 06:56:00	2216	2021-09-24 18:00:00	light	24 Â°C	wt	Ctrl	Female	37	2.17883	3182	50	12	62	0.404	11.83	8.47	0.36	78	52283	0.326	0.35	5.736	0.35	14.573	-0.2505	20.54	2805	29	52	81	0.044	20.87	1.135	0.35	0	24.7	143	1252
460	2021-09-26	07:11:00	5_64U-E5696	64U-E5696	5	24	26.9	2021-09-26T07:11:00+0100	CAL_2021_09_24_2	1 day, 21:00:00	2021-09-26 07:11:00	2231	2021-09-24 18:00:00	light	24 Â°C	wt	Ctrl	Female	60	1.648	2889	43	40	83	0.37	11.91	8.48	0.326	145	52429	0.317	0.35	5.572	0.34	14.156	-0.0556667	20.56	2781	117	69	186	0.044	20.87	1.039	0.35	0	24.6	269	1137
461	2021-09-26	07:26:00	5_64U-E5696	64U-E5696	5	24	26.9	2021-09-26T07:26:00+0100	CAL_2021_09_24_2	1 day, 21:15:00	2021-09-26 07:26:00	2246	2021-09-24 18:00:00	light	24 Â°C	wt	Ctrl	Female	108	1.8355	3124	47	29	76	0.397	12.09	8.52	0.353	239	52668	0.342	0.35	6.017	0.367	15.287	-0.0835	20.53	3002	191	212	403	0.044	20.87	1.041	0.35	0	24.6	479	1230
462	2021-09-26	07:41:00	5_64U-E5696	64U-E5696	5	24	26.9	2021-09-26T07:41:00+0100	CAL_2021_09_24_2	1 day, 21:30:00	2021-09-26 07:41:00	2261	2021-09-24 18:00:00	light	24 Â°C	wt	Ctrl	Female	53	2.0765	3391	0	0	0	0.429	12.09	8.52	0.384	63	52731	0.362	0.35	6.363	0.388	16.166	-0.139167	20.5	3150	62	105	167	0.045	20.87	1.076	0.35	0	24.6	167	1335
463	2021-09-26	07:56:00	5_64U-E5696	64U-E5696	5	24	26.9	2021-09-26T07:56:00+0100	CAL_2021_09_24_2	1 day, 21:45:00	2021-09-26 07:56:00	2276	2021-09-24 18:00:00	light	24 Â°C	wt	Ctrl	Female	1	1.97367	3072	0	0	0	0.394	12.09	8.52	0.348	4	52734	0.326	0.35	5.721	0.349	14.536	-0.167	20.54	2826	3	19	22	0.046	20.87	1.087	0.35	0	24.5	22	1209
464	2021-09-26	08:11:00	5_64U-E5696	64U-E5696	5	24	26.9	2021-09-26T08:11:00+0100	CAL_2021_09_24_2	1 day, 22:00:00	2021-09-26 08:11:00	2291	2021-09-24 18:00:00	light	24 Â°C	wt	Ctrl	Female	21	1.73267	2832	1	0	1	0.367	12.09	8.52	0.321	46	52780	0.305	0.35	5.356	0.327	13.608	-0.111333	20.56	2658	44	45	89	0.046	20.87	1.065	0.35	0	24.6	90	1115
465	2021-09-26	08:26:00	5_64U-E5696	64U-E5696	5	24	26.9	2021-09-26T08:26:00+0100	CAL_2021_09_24_2	1 day, 22:15:00	2021-09-26 08:26:00	2306	2021-09-24 18:00:00	light	24 Â°C	wt	Ctrl	Female	24	1.69683	2676	0	0	0	0.349	12.09	8.52	0.303	46	52827	0.284	0.35	5	0.305	12.704	-0.139167	20.58	2473	56	55	111	0.047	20.87	1.082	0.35	0	24.7	111	1053
466	2021-09-26	08:41:00	5_64U-E5696	64U-E5696	5	24	26.9	2021-09-26T08:41:00+0100	CAL_2021_09_24_2	1 day, 22:30:00	2021-09-26 08:41:00	2321	2021-09-24 18:00:00	light	24 Â°C	wt	Ctrl	Female	34	1.71917	2698	38	10	48	0.352	12.09	8.52	0.305	97	52924	0.286	0.35	5.026	0.306	12.771	-0.139167	20.58	2483	49	59	108	0.047	20.87	1.087	0.35	0	24.8	156	1062
467	2021-09-26	08:56:00	5_64U-E5696	64U-E5696	5	24	26.9	2021-09-26T08:56:00+0100	CAL_2021_09_24_2	1 day, 22:45:00	2021-09-26 08:56:00	2336	2021-09-24 18:00:00	light	24 Â°C	wt	Ctrl	Female	209	2.12117	3442	128	47	175	0.437	12.24	8.52	0.39	391	53315	0.373	0.35	6.549	0.399	16.638	-0.139167	20.5	3256	259	292	551	0.047	20.87	1.057	0.35	0	24.9	726	1355
468	2021-09-26	09:11:00	5_64U-E5696	64U-E5696	5	24	26.9	2021-09-26T09:11:00+0100	CAL_2021_09_24_2	1 day, 23:00:00	2021-09-26 09:11:00	2351	2021-09-24 18:00:00	light	30 Â°C	wt	Ctrl	Female	200	1.84017	3342	311	178	489	0.425	12.24	8.6	0.377	586	53902	0.372	0.35	6.553	0.4	16.648	-0.0278333	20.49	3286	348	250	598	0.047	20.87	1.017	0.35	1	25.2	1087	1316
469	2021-09-26	09:26:00	5_64U-E5696	64U-E5696	5	24	26.9	2021-09-26T09:26:00+0100	CAL_2021_09_24_2	1 day, 23:15:00	2021-09-26 09:26:00	2366	2021-09-24 18:00:00	light	30 Â°C	wt	Ctrl	Female	19	1.956	3238	0	0	0	0.414	12.24	8.63	0.367	16	53918	0.355	0.35	6.223	0.379	15.81	-0.111333	20.51	3103	20	52	72	0.047	20.87	1.043	0.35	0	29.3	72	1274
470	2021-09-26	09:41:00	5_64U-E5696	64U-E5696	5	24	26.9	2021-09-26T09:41:00+0100	CAL_2021_09_24_2	1 day, 23:30:00	2021-09-26 09:41:00	2381	2021-09-24 18:00:00	light	30 Â°C	wt	Ctrl	Female	22	1.62567	2849	1	0	1	0.365	12.24	8.63	0.323	43	53961	0.312	0.35	5.479	0.334	13.919	-0.0556667	20.56	2732	30	39	69	0.043	20.87	1.043	0.35	0	30.8	70	1121
471	2021-09-26	09:56:00	5_64U-E5696	64U-E5696	5	24	26.9	2021-09-26T09:56:00+0100	CAL_2021_09_24_2	1 day, 23:45:00	2021-09-26 09:56:00	2396	2021-09-24 18:00:00	light	30 Â°C	wt	Ctrl	Female	26	1.70567	2575	0	1	1	0.331	12.24	8.63	0.292	69	54030	0.272	0.35	4.769	0.291	12.117	-0.167	20.59	2352	83	76	159	0.039	20.86	1.095	0.35	0	31.9	160	1013
472	2021-09-26	10:11:00	5_64U-E5696	64U-E5696	5	24	26.9	2021-09-26T10:11:00+0100	CAL_2021_09_24_2	2 days, 0:00:00	2021-09-26 10:11:00	2411	2021-09-24 18:00:00	light	30 Â°C	wt	Ctrl	Female	12	1.44233	2293	45	12	57	0.297	12.24	8.63	0.26	61	54091	0.246	0.35	4.323	0.264	10.984	-0.111333	20.62	2143	19	11	30	0.038	20.87	1.07	0.35	0	32.7	87	903
473	2021-09-26	10:26:00	5_64U-E5696	64U-E5696	5	24	26.9	2021-09-26T10:26:00+0100	CAL_2021_09_24_2	2 days, 0:15:00	2021-09-26 10:26:00	2426	2021-09-24 18:00:00	light	30 Â°C	wt	Ctrl	Female	149	1.39817	2717	207	125	332	0.344	12.26	8.7	0.307	596	54686	0.31	0.35	5.443	0.332	13.829	0.0278333	20.57	2746	343	201	544	0.036	20.88	0.989	0.35	1	33.4	876	1069
474	2021-09-26	10:41:00	5_64U-E5696	64U-E5696	5	24	26.9	2021-09-26T10:41:00+0100	CAL_2021_09_24_2	2 days, 0:30:00	2021-09-26 10:41:00	2441	2021-09-24 18:00:00	light	30 Â°C	wt	Ctrl	Female	68	1.7015	2870	37	11	48	0.36	12.26	8.7	0.325	158	54845	0.312	0.35	5.485	0.334	13.936	-0.0835	20.56	2731	124	170	294	0.036	20.88	1.051	0.35	0	33.9	342	1130
475	2021-09-26	10:56:00	5_64U-E5696	64U-E5696	5	24	26.9	2021-09-26T10:56:00+0100	CAL_2021_09_24_2	2 days, 0:45:00	2021-09-26 10:56:00	2456	2021-09-24 18:00:00	light	30 Â°C	wt	Ctrl	Female	16	1.25533	2562	46	10	56	0.326	12.27	8.84	0.291	77	54922	0.295	0.35	5.17	0.315	13.135	0.0556667	20.58	2614	17	13	30	0.036	20.87	0.98	0.35	0	34.2	86	1008
476	2021-09-26	11:11:00	5_64U-E5696	64U-E5696	5	24	26.9	2021-09-26T11:11:00+0100	CAL_2021_09_24_2	2 days, 1:00:00	2021-09-26 11:11:00	2471	2021-09-24 18:00:00	light	30 Â°C	wt	Ctrl	Female	77	1.65267	3086	68	36	104	0.385	12.52	8.92	0.349	235	55156	0.347	0.35	6.102	0.372	15.502	0	20.53	3067	160	132	292	0.037	20.88	1.006	0.35	0	34.3	396	1215
477	2021-09-26	11:26:00	5_64U-E5696	64U-E5696	5	24	26.9	2021-09-26T11:26:00+0100	CAL_2021_09_24_2	2 days, 1:15:00	2021-09-26 11:26:00	2486	2021-09-24 18:00:00	light	30 Â°C	wt	Ctrl	Female	30	1.67917	2851	22	8	30	0.359	12.52	8.96	0.323	121	55277	0.312	0.35	5.468	0.333	13.893	-0.0835	20.56	2725	84	47	131	0.036	20.88	1.046	0.35	0	34.4	161	1122
478	2021-09-26	11:41:00	5_64U-E5696	64U-E5696	5	24	26.9	2021-09-26T11:41:00+0100	CAL_2021_09_24_2	2 days, 1:30:00	2021-09-26 11:41:00	2501	2021-09-24 18:00:00	light	30 Â°C	wt	Ctrl	Female	0	1.822	2988	0	0	0	0.373	12.52	8.96	0.338	0	55277	0.325	0.35	5.714	0.348	14.519	-0.111333	20.55	2845	0	0	0	0.035	20.88	1.05	0.35	0	34.5	0	1176
479	2021-09-26	11:56:00	5_64U-E5696	64U-E5696	5	24	26.9	2021-09-26T11:56:00+0100	CAL_2021_09_24_2	2 days, 1:45:00	2021-09-26 11:56:00	2516	2021-09-24 18:00:00	light	30 Â°C	wt	Ctrl	Female	42	1.59867	2573	29	35	64	0.325	12.52	9.05	0.291	79	55356	0.279	0.35	4.9	0.299	12.449	-0.111333	20.6	2437	35	34	69	0.034	20.88	1.056	0.35	0	34.6	133	1013
480	2021-09-26	12:11:00	5_64U-E5696	64U-E5696	5	24	26.9	2021-09-26T12:11:00+0100	CAL_2021_09_24_2	2 days, 2:00:00	2021-09-26 12:11:00	2531	2021-09-24 18:00:00	light	30 Â°C	wt	Ctrl	Female	8	1.206	2271	0	0	0	0.291	12.52	9.05	0.257	38	55394	0.253	0.35	4.446	0.271	11.297	0	20.63	2229	23	16	39	0.034	20.88	1.019	0.35	0	34.6	39	894
481	2021-09-26	12:26:00	5_64U-E5696	64U-E5696	5	24	26.9	2021-09-26T12:26:00+0100	CAL_2021_09_24_2	2 days, 2:15:00	2021-09-26 12:26:00	2546	2021-09-24 18:00:00	light	30 Â°C	wt	Ctrl	Female	9	1.26833	2186	40	15	55	0.282	12.52	9.05	0.248	114	55508	0.239	0.35	4.189	0.255	10.643	-0.0556667	20.64	2087	22	18	40	0.034	20.88	1.047	0.35	0	34.6	95	860
482	2021-09-26	12:41:00	5_64U-E5696	64U-E5696	5	24	26.9	2021-09-26T12:41:00+0100	CAL_2021_09_24_2	2 days, 2:30:00	2021-09-26 12:41:00	2561	2021-09-24 18:00:00	light	30 Â°C	wt	Ctrl	Female	84	1.42467	2443	89	61	150	0.31	12.69	9.09	0.277	407	55914	0.27	0.35	4.742	0.289	12.049	-0.0556667	20.61	2372	345	210	555	0.033	20.88	1.03	0.35	0	34.7	705	961
483	2021-09-26	12:56:00	5_64U-E5696	64U-E5696	5	24	26.9	2021-09-26T12:56:00+0100	CAL_2021_09_24_2	2 days, 2:45:00	2021-09-26 12:56:00	2576	2021-09-24 18:00:00	light	30 Â°C	wt	Ctrl	Female	52	1.6345	2738	128	34	162	0.343	12.7	9.09	0.31	223	56137	0.3	0.35	5.267	0.321	13.382	-0.0835	20.58	2627	104	67	171	0.033	20.88	1.042	0.35	0	34.7	333	1078
484	2021-09-26	13:11:00	5_64U-E5696	64U-E5696	5	24	26.9	2021-09-26T13:11:00+0100	CAL_2021_09_24_2	2 days, 3:00:00	2021-09-26 13:11:00	2591	2021-09-24 18:00:00	light	30 Â°C	wt	Ctrl	Female	0	1.70567	2595	0	0	0	0.326	12.7	9.09	0.294	0	56137	0.271	0.35	4.768	0.291	12.113	-0.167	20.6	2345	0	0	0	0.032	20.87	1.106	0.35	0	34.9	0	1021
485	2021-09-26	13:26:00	5_64U-E5696	64U-E5696	5	24	26.9	2021-09-26T13:26:00+0100	CAL_2021_09_24_2	2 days, 3:15:00	2021-09-26 13:26:00	2606	2021-09-24 18:00:00	light	30 Â°C	wt	Ctrl	Female	7	1.45583	2404	42	9	51	0.305	12.7	9.09	0.272	83	56221	0.263	0.35	4.624	0.282	11.748	-0.0835	20.62	2306	17	7	24	0.033	20.88	1.042	0.35	0	34.9	75	946
486	2021-09-26	13:41:00	5_64U-E5696	64U-E5696	5	24	26.9	2021-09-26T13:41:00+0100	CAL_2021_09_24_2	2 days, 3:30:00	2021-09-26 13:41:00	2621	2021-09-24 18:00:00	light	30 Â°C	wt	Ctrl	Female	131	1.648	2879	57	107	164	0.358	12.91	9.29	0.326	263	56484	0.317	0.35	5.565	0.339	14.138	-0.0556667	20.56	2780	142	167	309	0.033	20.88	1.036	0.35	0	35	473	1133
487	2021-09-26	13:56:00	5_64U-E5696	64U-E5696	5	24	26.9	2021-09-26T13:56:00+0100	CAL_2021_09_24_2	2 days, 3:45:00	2021-09-26 13:56:00	2636	2021-09-24 18:00:00	light	30 Â°C	wt	Ctrl	Female	57	1.755	2864	31	12	43	0.356	12.91	9.32	0.324	254	56738	0.312	0.35	5.478	0.334	13.918	-0.111333	20.57	2728	134	125	259	0.032	20.88	1.05	0.35	0	34.9	302	1127
488	2021-09-26	14:11:00	5_64U-E5696	64U-E5696	5	24	26.9	2021-09-26T14:11:00+0100	CAL_2021_09_24_2	2 days, 4:00:00	2021-09-26 14:11:00	2651	2021-09-24 18:00:00	light	30 Â°C	wt	Ctrl	Female	0	1.64333	2673	0	0	0	0.335	12.92	9.32	0.303	0	56738	0.288	0.35	5.058	0.308	12.85	-0.111333	20.59	2511	0	0	0	0.032	20.88	1.065	0.35	0	35	0	1052
489	2021-09-26	14:26:00	5_64U-E5696	64U-E5696	5	24	26.9	2021-09-26T14:26:00+0100	CAL_2021_09_24_2	2 days, 4:15:00	2021-09-26 14:26:00	2666	2021-09-24 18:00:00	light	30 Â°C	wt	Ctrl	Female	27	1.52283	2521	90	22	112	0.318	12.92	9.33	0.285	163	56900	0.276	0.35	4.852	0.296	12.328	-0.0835	20.61	2421	52	18	70	0.032	20.88	1.041	0.35	0	35	182	992
490	2021-09-26	14:41:00	5_64U-E5696	64U-E5696	5	24	26.9	2021-09-26T14:41:00+0100	CAL_2021_09_24_2	2 days, 4:30:00	2021-09-26 14:41:00	2681	2021-09-24 18:00:00	light	30 Â°C	wt	Ctrl	Female	17	1.45633	2911	28	37	65	0.362	13.03	9.33	0.33	71	56971	0.337	0.35	5.904	0.36	14.999	0.0556667	20.55	2989	15	14	29	0.032	20.88	0.974	0.35	0	35	94	1146
491	2021-09-26	14:56:00	5_64U-E5696	64U-E5696	5	24	26.9	2021-09-26T14:56:00+0100	CAL_2021_09_24_2	2 days, 4:45:00	2021-09-26 14:56:00	2696	2021-09-24 18:00:00	light	30 Â°C	wt	Ctrl	Female	50	1.755	2864	56	23	79	0.356	13.05	9.33	0.324	285	57256	0.311	0.35	5.462	0.333	13.877	-0.111333	20.57	2717	144	79	223	0.032	20.88	1.054	0.35	0	35.1	302	1127
492	2021-09-26	15:11:00	5_64U-E5696	64U-E5696	5	24	26.9	2021-09-26T15:11:00+0100	CAL_2021_09_24_2	2 days, 5:00:00	2021-09-26 15:11:00	2711	2021-09-24 18:00:00	light	30 Â°C	wt	Ctrl	Female	16	1.77733	2909	74	17	91	0.369	13.05	9.34	0.329	154	57410	0.317	0.35	5.56	0.339	14.125	-0.111333	20.57	2768	28	11	39	0.039	20.88	1.051	0.35	0	35.2	130	1145
493	2021-09-26	15:26:00	5_64U-E5696	64U-E5696	5	24	26.9	2021-09-26T15:26:00+0100	CAL_2021_09_24_2	2 days, 5:15:00	2021-09-26 15:26:00	2726	2021-09-24 18:00:00	light	30 Â°C	wt	Ctrl	Female	36	1.7015	2858	40	16	56	0.362	13.12	9.34	0.323	83	57493	0.315	0.35	5.539	0.338	14.074	-0.0835	20.57	2769	33	41	74	0.039	20.88	1.032	0.35	0	35.2	130	1125
494	2021-09-26	15:41:00	5_64U-E5696	64U-E5696	5	24	26.9	2021-09-26T15:41:00+0100	CAL_2021_09_24_2	2 days, 5:30:00	2021-09-26 15:41:00	2741	2021-09-24 18:00:00	light	30 Â°C	wt	Ctrl	Female	150	1.75967	3077	76	57	133	0.384	13.13	9.39	0.348	451	57944	0.342	0.35	6.01	0.366	15.271	-0.0556667	20.54	3011	427	262	689	0.036	20.88	1.022	0.35	1	35.2	822	1211
495	2021-09-26	15:56:00	5_64U-E5696	64U-E5696	5	24	26.9	2021-09-26T15:56:00+0100	CAL_2021_09_24_2	2 days, 5:45:00	2021-09-26 15:56:00	2756	2021-09-24 18:00:00	light	30 Â°C	wt	Ctrl	Female	37	2.358	3991	33	13	46	0.487	13.13	9.39	0.452	78	58022	0.438	0.35	7.686	0.469	19.529	-0.111333	20.45	3835	28	47	75	0.035	20.88	1.04	0.35	0	35.2	121	1571
496	2021-09-26	16:11:00	5_64U-E5696	64U-E5696	5	24	26.9	2021-09-26T16:11:00+0100	CAL_2021_09_24_2	2 days, 6:00:00	2021-09-26 16:11:00	2771	2021-09-24 18:00:00	light	30 Â°C	wt	Ctrl	Female	48	2.22867	3969	27	69	96	0.484	13.28	9.39	0.449	142	58165	0.442	0.35	7.759	0.473	19.712	-0.0556667	20.44	3888	36	32	68	0.035	20.88	1.021	0.35	0	35.2	164	1562
497	2021-09-26	16:26:00	5_64U-E5696	64U-E5696	5	24	26.9	2021-09-26T16:26:00+0100	CAL_2021_09_24_2	2 days, 6:15:00	2021-09-26 16:26:00	2786	2021-09-24 18:00:00	light	30 Â°C	wt	Ctrl	Female	0	1.648	2879	0	0	0	0.36	13.28	9.39	0.326	0	58165	0.32	0.35	5.614	0.342	14.264	-0.0556667	20.56	2811	0	0	0	0.034	20.88	1.024	0.35	0	35.1	0	1133
498	2021-09-26	16:41:00	5_64U-E5696	64U-E5696	5	24	26.9	2021-09-26T16:41:00+0100	CAL_2021_09_24_2	2 days, 6:30:00	2021-09-26 16:41:00	2801	2021-09-24 18:00:00	light	30 Â°C	wt	Ctrl	Female	39	1.69267	2966	66	44	110	0.369	13.35	9.39	0.335	154	58318	0.328	0.35	5.754	0.351	14.619	-0.0556667	20.56	2877	96	53	149	0.034	20.89	1.031	0.35	0	35.1	259	1167
499	2021-09-26	16:56:00	5_64U-E5696	64U-E5696	5	24	26.9	2021-09-26T16:56:00+0100	CAL_2021_09_24_2	2 days, 6:45:00	2021-09-26 16:56:00	2816	2021-09-24 18:00:00	light	30 Â°C	wt	Ctrl	Female	57	2.11233	3526	60	68	128	0.431	13.37	9.39	0.398	112	58430	0.385	0.35	6.776	0.413	17.215	-0.111333	20.5	3379	55	50	105	0.033	20.88	1.044	0.35	0	35.1	233	1388
500	2021-09-26	17:11:00	5_64U-E5696	64U-E5696	5	24	26.9	2021-09-26T17:11:00+0100	CAL_2021_09_24_2	2 days, 7:00:00	2021-09-26 17:11:00	2831	2021-09-24 18:00:00	light	30 Â°C	wt	Ctrl	Female	44	1.6615	2995	59	38	97	0.372	13.48	9.39	0.339	174	58604	0.337	0.35	5.916	0.361	15.031	-0.0278333	20.55	2973	76	44	120	0.033	20.88	1.007	0.35	0	35	217	1179
501	2021-09-26	17:26:00	5_64U-E5696	64U-E5696	5	24	26.9	2021-09-26T17:26:00+0100	CAL_2021_09_24_2	2 days, 7:15:00	2021-09-26 17:26:00	2846	2021-09-24 18:00:00	light	30 Â°C	wt	Ctrl	Female	137	1.581	2768	174	113	287	0.346	13.54	9.41	0.314	462	59066	0.306	0.35	5.366	0.327	13.634	-0.0556667	20.57	2683	146	179	325	0.032	20.88	1.032	0.35	1	34.9	612	1089
502	2021-09-26	17:41:00	5_64U-E5696	64U-E5696	5	24	26.9	2021-09-26T17:41:00+0100	CAL_2021_09_24_2	2 days, 7:30:00	2021-09-26 17:41:00	2861	2021-09-24 18:00:00	light	30 Â°C	wt	Ctrl	Female	52	1.75967	3075	42	10	52	0.381	13.69	9.41	0.349	117	59183	0.342	0.35	5.988	0.365	15.213	-0.0556667	20.54	2997	97	76	173	0.033	20.88	1.026	0.35	0	34.8	225	1210
503	2021-09-26	17:56:00	5_64U-E5696	64U-E5696	5	24	26.9	2021-09-26T17:56:00+0100	CAL_2021_09_24_2	2 days, 7:45:00	2021-09-26 17:56:00	2876	2021-09-24 18:00:00	light	30 Â°C	wt	Ctrl	Female	48	1.916	3377	20	10	30	0.415	13.7	9.41	0.382	126	59309	0.375	0.35	6.594	0.402	16.752	-0.0556667	20.5	3303	77	85	162	0.033	20.88	1.023	0.35	0	34.8	192	1329
504	2021-09-26	18:11:00	5_64U-E5696	64U-E5696	5	24	26.9	2021-09-26T18:11:00+0100	CAL_2021_09_24_2	2 days, 8:00:00	2021-09-26 18:11:00	2891	2021-09-24 18:00:00	dark	30 Â°C	wt	Ctrl	Female	40	1.73733	3060	49	18	67	0.377	13.82	9.41	0.346	202	59510	0.335	0.35	5.896	0.36	14.98	-0.0556667	20.54	2942	99	60	159	0.032	20.88	1.04	0.35	0	34.7	226	1204
505	2021-09-26	18:26:00	5_64U-E5696	64U-E5696	5	24	26.9	2021-09-26T18:26:00+0100	CAL_2021_09_24_2	2 days, 8:15:00	2021-09-26 18:26:00	2906	2021-09-24 18:00:00	dark	30 Â°C	wt	Ctrl	Female	36	2.24167	3565	102	47	149	0.434	13.9	9.41	0.403	185	59695	0.384	0.35	6.754	0.412	17.158	-0.167	20.49	3353	43	22	65	0.032	20.88	1.063	0.35	0	34.8	214	1403
506	2021-09-26	18:41:00	5_64U-E5696	64U-E5696	5	24	26.9	2021-09-26T18:41:00+0100	CAL_2021_09_24_2	2 days, 8:30:00	2021-09-26 18:41:00	2921	2021-09-24 18:00:00	dark	30 Â°C	wt	Ctrl	Female	85	1.92483	3294	112	41	153	0.405	14.26	9.41	0.373	206	59902	0.361	0.35	6.339	0.387	16.106	-0.0835	20.52	3162	81	113	194	0.032	20.88	1.042	0.35	0	34.6	347	1297
507	2021-09-26	18:56:00	5_64U-E5696	64U-E5696	5	24	26.9	2021-09-26T18:56:00+0100	CAL_2021_09_24_2	2 days, 8:45:00	2021-09-26 18:56:00	2936	2021-09-24 18:00:00	dark	30 Â°C	wt	Ctrl	Female	86	2.20167	3728	170	71	241	0.455	14.26	9.41	0.422	530	60432	0.407	0.35	7.135	0.435	18.128	-0.111333	20.47	3553	229	131	360	0.032	20.88	1.049	0.35	1	34.7	601	1468
508	2021-09-26	19:11:00	5_64U-E5696	64U-E5696	5	24	26.9	2021-09-26T19:11:00+0100	CAL_2021_09_24_2	2 days, 9:00:00	2021-09-26 19:11:00	2951	2021-09-24 18:00:00	dark	30 Â°C	wt	Ctrl	Female	67	2.157	3609	26	9	35	0.441	14.26	9.41	0.409	181	60613	0.397	0.35	6.953	0.424	17.666	-0.111333	20.48	3470	130	112	242	0.032	20.88	1.04	0.35	0	34.8	277	1420
509	2021-09-26	19:26:00	5_64U-E5696	64U-E5696	5	24	26.9	2021-09-26T19:26:00+0100	CAL_2021_09_24_2	2 days, 9:15:00	2021-09-26 19:26:00	2966	2021-09-24 18:00:00	dark	30 Â°C	wt	Ctrl	Female	129	2.45617	4094	208	58	266	0.496	14.26	9.46	0.464	569	61182	0.444	0.35	7.787	0.475	19.785	-0.139167	20.43	3872	279	215	494	0.033	20.87	1.057	0.35	1	34.8	760	1611
510	2021-09-26	19:41:00	5_64U-E5696	64U-E5696	5	24	26.9	2021-09-26T19:41:00+0100	CAL_2021_09_24_2	2 days, 9:30:00	2021-09-26 19:41:00	2981	2021-09-24 18:00:00	dark	30 Â°C	wt	Ctrl	Female	25	2.59483	4559	60	13	73	0.548	14.27	9.46	0.516	184	61366	0.505	0.35	8.855	0.54	22.498	-0.0835	20.37	4429	79	46	125	0.032	20.88	1.029	0.35	0	34.9	198	1795
511	2021-09-26	19:56:00	5_64U-E5696	64U-E5696	5	24	26.9	2021-09-26T19:56:00+0100	CAL_2021_09_24_2	2 days, 9:45:00	2021-09-26 19:56:00	2996	2021-09-24 18:00:00	dark	30 Â°C	wt	Ctrl	Female	163	1.63033	3036	203	105	308	0.377	14.43	9.53	0.344	502	61868	0.344	0.35	6.028	0.368	15.314	0	20.53	3034	210	195	405	0.033	20.88	1.001	0.35	1	34.9	713	1195
512	2021-09-26	20:11:00	5_64U-E5696	64U-E5696	5	24	26.9	2021-09-26T20:11:00+0100	CAL_2021_09_24_2	2 days, 10:00:00	2021-09-26 20:11:00	3011	2021-09-24 18:00:00	dark	30 Â°C	wt	Ctrl	Female	72	2.35383	4300	214	74	288	0.521	14.44	9.6	0.487	517	62385	0.482	0.35	8.453	0.515	21.476	-0.0278333	20.4	4243	219	103	322	0.034	20.88	1.013	0.35	1	35	610	1692
513	2021-09-26	20:26:00	5_64U-E5696	64U-E5696	5	24	26.9	2021-09-26T20:26:00+0100	CAL_2021_09_24_2	2 days, 10:15:00	2021-09-26 20:26:00	3026	2021-09-24 18:00:00	dark	30 Â°C	wt	Ctrl	Female	52	2.15283	3902	52	57	109	0.474	14.54	9.61	0.441	200	62584	0.439	0.35	7.709	0.47	19.585	-0.0278333	20.44	3875	74	55	129	0.033	20.88	1.007	0.35	0	35	238	1536
514	2021-09-26	20:41:00	5_64U-E5696	64U-E5696	5	24	26.9	2021-09-26T20:41:00+0100	CAL_2021_09_24_2	2 days, 10:30:00	2021-09-26 20:41:00	3041	2021-09-24 18:00:00	dark	30 Â°C	wt	Ctrl	Female	138	1.8625	3386	212	114	326	0.415	14.59	9.71	0.383	488	63072	0.378	0.35	6.646	0.405	16.886	-0.0278333	20.5	3335	247	157	404	0.032	20.88	1.015	0.35	1	34.9	730	1333
515	2021-09-26	20:56:00	5_64U-E5696	64U-E5696	5	24	26.9	2021-09-26T20:56:00+0100	CAL_2021_09_24_2	2 days, 10:45:00	2021-09-26 20:56:00	3056	2021-09-24 18:00:00	dark	30 Â°C	wt	Ctrl	Female	179	2.24217	4076	371	149	520	0.494	14.59	9.88	0.462	874	63946	0.459	0.35	8.052	0.491	20.457	-0.0278333	20.42	4047	393	237	630	0.032	20.88	1.007	0.35	1	34.8	1150	1604
516	2021-09-26	21:11:00	5_64U-E5696	64U-E5696	5	24	26.9	2021-09-26T21:11:00+0100	CAL_2021_09_24_2	2 days, 11:00:00	2021-09-26 21:11:00	3071	2021-09-24 18:00:00	dark	30 Â°C	wt	Ctrl	Female	149	1.9295	3488	246	123	369	0.427	14.59	9.88	0.394	620	64566	0.393	0.35	6.909	0.421	17.554	-0.0278333	20.48	3475	267	168	435	0.033	20.87	1.004	0.35	1	34.6	804	1373
517	2021-09-26	21:26:00	5_64U-E5696	64U-E5696	5	24	26.9	2021-09-26T21:26:00+0100	CAL_2021_09_24_2	2 days, 11:15:00	2021-09-26 21:26:00	3086	2021-09-24 18:00:00	dark	30 Â°C	wt	Ctrl	Female	125	1.93417	3701	165	76	241	0.453	14.73	9.9	0.419	558	65124	0.422	0.35	7.416	0.452	18.842	0.0278333	20.45	3742	285	181	466	0.034	20.88	0.989	0.35	1	34.6	707	1457
518	2021-09-26	21:41:00	5_64U-E5696	64U-E5696	5	24	26.9	2021-09-26T21:41:00+0100	CAL_2021_09_24_2	2 days, 11:30:00	2021-09-26 21:41:00	3101	2021-09-24 18:00:00	dark	30 Â°C	wt	Ctrl	Female	50	2.1305	3894	102	32	134	0.475	14.73	9.99	0.441	288	65412	0.436	0.35	7.642	0.466	19.417	-0.0278333	20.44	3834	162	77	239	0.034	20.87	1.015	0.35	0	34.6	373	1532
519	2021-09-26	21:56:00	5_64U-E5696	64U-E5696	5	24	26.9	2021-09-26T21:56:00+0100	CAL_2021_09_24_2	2 days, 11:45:00	2021-09-26 21:56:00	3116	2021-09-24 18:00:00	dark	30 Â°C	wt	Ctrl	Female	147	1.97417	3572	147	99	246	0.437	14.98	10.15	0.404	513	65925	0.402	0.35	7.068	0.431	17.958	-0.0278333	20.47	3554	292	180	472	0.033	20.88	1.005	0.35	1	34.5	718	1406
520	2021-09-26	22:11:00	5_64U-E5696	64U-E5696	5	24	26.9	2021-09-26T22:11:00+0100	CAL_2021_09_24_2	2 days, 12:00:00	2021-09-26 22:11:00	3131	2021-09-24 18:00:00	dark	30 Â°C	wt	Ctrl	Female	178	2.09	3481	309	139	448	0.428	15	10.26	0.394	724	66648	0.382	0.35	6.712	0.409	17.053	-0.111333	20.49	3350	300	172	472	0.034	20.87	1.039	0.35	1	34.6	920	1370
521	2021-09-26	22:26:00	5_64U-E5696	64U-E5696	5	24	26.9	2021-09-26T22:26:00+0100	CAL_2021_09_24_2	2 days, 12:15:00	2021-09-26 22:26:00	3146	2021-09-24 18:00:00	dark	30 Â°C	wt	Ctrl	Female	86	1.876	3517	151	67	218	0.432	15.02	10.26	0.399	483	67131	0.396	0.35	6.939	0.423	17.63	0	20.48	3487	236	129	365	0.034	20.87	1.009	0.35	1	34.6	583	1384
522	2021-09-26	22:41:00	5_64U-E5696	64U-E5696	5	24	26.9	2021-09-26T22:41:00+0100	CAL_2021_09_24_2	2 days, 12:30:00	2021-09-26 22:41:00	3161	2021-09-24 18:00:00	dark	30 Â°C	wt	Ctrl	Female	6	1.6885	3248	35	8	43	0.403	15.07	10.27	0.368	72	67203	0.37	0.35	6.493	0.396	16.497	0.0278333	20.51	3275	15	5	20	0.035	20.88	0.992	0.35	0	34.7	63	1278
523	2021-09-26	22:56:00	5_64U-E5696	64U-E5696	5	24	26.9	2021-09-26T22:56:00+0100	CAL_2021_09_24_2	2 days, 12:45:00	2021-09-26 22:56:00	3176	2021-09-24 18:00:00	dark	30 Â°C	wt	Ctrl	Female	101	1.63917	2963	193	77	270	0.37	15.23	10.48	0.335	407	67611	0.333	0.35	5.844	0.356	14.848	-0.0278333	20.54	2936	206	131	337	0.034	20.87	1.009	0.35	0	34.8	607	1166
524	2021-09-26	23:11:00	5_64U-E5696	64U-E5696	5	24	26.9	2021-09-26T23:11:00+0100	CAL_2021_09_24_2	2 days, 13:00:00	2021-09-26 23:11:00	3191	2021-09-24 18:00:00	dark	30 Â°C	wt	Ctrl	Female	22	1.648	2871	37	7	44	0.36	15.23	10.5	0.325	105	67716	0.319	0.35	5.603	0.342	14.236	-0.0556667	20.55	2806	51	21	72	0.035	20.87	1.023	0.35	0	34.9	116	1130
525	2021-09-26	23:26:00	5_64U-E5696	64U-E5696	5	24	26.9	2021-09-26T23:26:00+0100	CAL_2021_09_24_2	2 days, 13:15:00	2021-09-26 23:26:00	3206	2021-09-24 18:00:00	dark	30 Â°C	wt	Ctrl	Female	179	1.5945	2878	264	175	439	0.359	15.35	10.62	0.326	504	68220	0.321	0.35	5.637	0.344	14.323	-0.0278333	20.55	2827	263	178	441	0.034	20.87	1.018	0.35	1	34.9	880	1133
526	2021-09-26	23:41:00	5_64U-E5696	64U-E5696	5	24	26.9	2021-09-26T23:41:00+0100	CAL_2021_09_24_2	2 days, 13:30:00	2021-09-26 23:41:00	3221	2021-09-24 18:00:00	dark	30 Â°C	wt	Ctrl	Female	206	2.184	3875	313	170	483	0.473	15.37	10.68	0.439	748	68969	0.432	0.35	7.579	0.462	19.256	-0.0556667	20.44	3799	354	219	573	0.034	20.87	1.02	0.35	1	35	1056	1525
527	2021-09-26	23:56:00	5_64U-E5696	64U-E5696	5	24	26.9	2021-09-26T23:56:00+0100	CAL_2021_09_24_2	2 days, 13:45:00	2021-09-26 23:56:00	3236	2021-09-24 18:00:00	dark	30 Â°C	wt	Ctrl	Female	66	2.53667	4329	58	25	83	0.523	15.37	10.68	0.489	220	69188	0.475	0.35	8.352	0.509	21.221	-0.111333	20.4	4170	140	96	236	0.034	20.88	1.038	0.35	0	35.1	319	1704
528	2021-09-27	00:11:00	5_64U-E5696	64U-E5696	5	24	26.9	2021-09-27T00:11:00+0100	CAL_2021_09_24_2	2 days, 14:00:00	2021-09-27 00:11:00	3251	2021-09-24 18:00:00	dark	30 Â°C	wt	Ctrl	Female	16	1.367	2736	24	5	29	0.345	15.37	10.68	0.31	102	69291	0.319	0.35	5.583	0.34	14.185	0.0556667	20.56	2831	59	68	127	0.035	20.88	0.966	0.35	0	35	156	1077
529	2021-09-27	00:26:00	5_64U-E5696	64U-E5696	5	24	26.9	2021-09-27T00:26:00+0100	CAL_2021_09_24_2	2 days, 14:15:00	2021-09-27 00:26:00	3266	2021-09-24 18:00:00	dark	30 Â°C	wt	Ctrl	Female	103	1.90717	3469	123	92	215	0.428	15.52	10.68	0.393	312	69603	0.39	0.35	6.836	0.417	17.367	-0.0278333	20.48	3433	139	135	274	0.035	20.87	1.01	0.35	0	34.9	489	1365
530	2021-09-27	00:41:00	5_64U-E5696	64U-E5696	5	24	26.9	2021-09-27T00:41:00+0100	CAL_2021_09_24_2	2 days, 14:30:00	2021-09-27 00:41:00	3281	2021-09-24 18:00:00	dark	30 Â°C	wt	Ctrl	Female	139	2.10817	3828	230	114	344	0.47	15.61	10.91	0.434	532	70135	0.432	0.35	7.574	0.462	19.244	-0.0278333	20.44	3809	259	179	438	0.036	20.87	1.005	0.35	1	34.8	782	1507
531	2021-09-27	00:56:00	5_64U-E5696	64U-E5696	5	24	26.9	2021-09-27T00:56:00+0100	CAL_2021_09_24_2	2 days, 14:45:00	2021-09-27 00:56:00	3296	2021-09-24 18:00:00	dark	30 Â°C	wt	Ctrl	Female	153	2.03183	3277	332	91	423	0.406	15.62	10.95	0.371	873	71008	0.356	0.35	6.238	0.38	15.85	-0.139167	20.52	3102	438	232	670	0.035	20.87	1.056	0.35	1	34.6	1093	1290
532	2021-09-27	01:11:00	5_64U-E5696	64U-E5696	5	24	26.9	2021-09-27T01:11:00+0100	CAL_2021_09_24_2	2 days, 15:00:00	2021-09-27 01:11:00	3311	2021-09-24 18:00:00	dark	30 Â°C	wt	Ctrl	Female	33	1.50517	2692	41	55	96	0.339	15.67	10.95	0.305	132	71140	0.303	0.35	5.32	0.324	13.517	-0.0278333	20.57	2674	29	20	49	0.035	20.87	1.007	0.35	0	34.6	145	1060
533	2021-09-27	01:26:00	5_64U-E5696	64U-E5696	5	24	26.9	2021-09-27T01:26:00+0100	CAL_2021_09_24_2	2 days, 15:15:00	2021-09-27 01:26:00	3326	2021-09-24 18:00:00	dark	30 Â°C	wt	Ctrl	Female	142	1.73733	3024	316	160	476	0.378	15.83	11.12	0.343	631	71771	0.337	0.35	5.913	0.361	15.023	-0.0556667	20.54	2963	239	140	379	0.035	20.87	1.021	0.35	1	34.6	855	1190
534	2021-09-27	01:41:00	5_64U-E5696	64U-E5696	5	24	26.9	2021-09-27T01:41:00+0100	CAL_2021_09_24_2	2 days, 15:30:00	2021-09-27 01:41:00	3341	2021-09-24 18:00:00	dark	30 Â°C	wt	Ctrl	Female	40	1.782	3132	87	33	120	0.39	15.83	11.15	0.355	300	72071	0.345	0.35	6.056	0.369	15.387	-0.0556667	20.53	3025	112	63	175	0.035	20.87	1.035	0.35	0	34.5	295	1233
535	2021-09-27	01:56:00	5_64U-E5696	64U-E5696	5	24	26.9	2021-09-27T01:56:00+0100	CAL_2021_09_24_2	2 days, 15:45:00	2021-09-27 01:56:00	3356	2021-09-24 18:00:00	dark	30 Â°C	wt	Ctrl	Female	3	1.72383	2903	12	3	15	0.365	15.83	11.16	0.328	60	72131	0.318	0.35	5.595	0.341	14.215	-0.0835	20.55	2792	21	5	26	0.037	20.87	1.04	0.35	0	34.6	41	1143
536	2021-09-27	02:11:00	5_64U-E5696	64U-E5696	5	24	26.9	2021-09-27T02:11:00+0100	CAL_2021_09_24_2	2 days, 16:00:00	2021-09-27 02:11:00	3371	2021-09-24 18:00:00	dark	30 Â°C	wt	Ctrl	Female	53	1.5545	2988	197	81	278	0.376	15.99	11.21	0.338	387	72518	0.344	0.35	6.031	0.368	15.324	0.0278333	20.53	3050	108	46	154	0.037	20.88	0.98	0.35	0	34.6	432	1176
537	2021-09-27	02:26:00	5_64U-E5696	64U-E5696	5	24	26.9	2021-09-27T02:26:00+0100	CAL_2021_09_24_2	2 days, 16:15:00	2021-09-27 02:26:00	3386	2021-09-24 18:00:00	dark	30 Â°C	wt	Ctrl	Female	19	1.87083	2812	55	10	65	0.356	15.99	11.22	0.318	232	72749	0.292	0.35	5.13	0.313	13.034	-0.194833	20.58	2518	49	30	79	0.038	20.87	1.117	0.35	0	34.8	144	1107
538	2021-09-27	02:41:00	5_64U-E5696	64U-E5696	5	24	26.9	2021-09-27T02:41:00+0100	CAL_2021_09_24_2	2 days, 16:30:00	2021-09-27 02:41:00	3401	2021-09-24 18:00:00	dark	30 Â°C	wt	Ctrl	Female	4	1.54983	2797	25	5	30	0.354	15.99	11.22	0.317	73	72822	0.313	0.35	5.492	0.335	13.953	-0.0278333	20.56	2756	10	4	14	0.037	20.88	1.015	0.35	0	34.9	44	1101
539	2021-09-27	02:56:00	5_64U-E5696	64U-E5696	5	24	26.9	2021-09-27T02:56:00+0100	CAL_2021_09_24_2	2 days, 16:45:00	2021-09-27 02:56:00	3416	2021-09-24 18:00:00	dark	30 Â°C	wt	Ctrl	Female	43	1.55867	2701	29	86	115	0.343	16.16	11.22	0.306	111	72933	0.298	0.35	5.239	0.319	13.31	-0.0556667	20.58	2619	20	25	45	0.037	20.87	1.031	0.35	0	34.9	160	1063
540	2021-09-27	03:11:00	5_64U-E5696	64U-E5696	5	24	26.9	2021-09-27T03:11:00+0100	CAL_2021_09_24_2	2 days, 17:00:00	2021-09-27 03:11:00	3431	2021-09-24 18:00:00	dark	30 Â°C	wt	Ctrl	Female	97	1.89367	3325	157	105	262	0.413	16.16	11.3	0.376	358	73291	0.368	0.35	6.469	0.394	16.434	-0.0556667	20.5	3237	194	95	289	0.037	20.87	1.027	0.35	0	35.1	551	1309
541	2021-09-27	03:26:00	5_64U-E5696	64U-E5696	5	24	26.9	2021-09-27T03:26:00+0100	CAL_2021_09_24_2	2 days, 17:15:00	2021-09-27 03:26:00	3446	2021-09-24 18:00:00	dark	30 Â°C	wt	Ctrl	Female	67	2.13417	3075	93	85	178	0.385	16.31	11.35	0.347	201	73492	0.314	0.35	5.523	0.337	14.032	-0.2505	20.54	2698	37	48	85	0.037	20.85	1.14	0.35	0	35	263	1210
542	2021-09-27	03:41:00	5_64U-E5696	64U-E5696	5	24	26.9	2021-09-27T03:41:00+0100	CAL_2021_09_24_2	2 days, 17:30:00	2021-09-27 03:41:00	3461	2021-09-24 18:00:00	dark	30 Â°C	wt	Ctrl	Female	119	2.50083	4156	173	103	276	0.509	16.31	11.52	0.471	532	74024	0.455	0.35	7.971	0.486	20.251	-0.139167	20.42	3972	234	150	384	0.038	20.87	1.046	0.35	1	35.1	660	1636
543	2021-09-27	03:56:00	5_64U-E5696	64U-E5696	5	24	26.9	2021-09-27T03:56:00+0100	CAL_2021_09_24_2	2 days, 17:45:00	2021-09-27 03:56:00	3476	2021-09-24 18:00:00	dark	30 Â°C	wt	Ctrl	Female	59	2.0365	3489	71	14	85	0.436	16.32	11.52	0.395	296	74320	0.386	0.35	6.762	0.412	17.181	-0.0835	20.48	3380	146	126	272	0.04	20.87	1.032	0.35	0	34.9	357	1373
544	2021-09-27	04:11:00	5_64U-E5696	64U-E5696	5	24	26.9	2021-09-27T04:11:00+0100	CAL_2021_09_24_2	2 days, 18:00:00	2021-09-27 04:11:00	3491	2021-09-24 18:00:00	dark	30 Â°C	wt	Ctrl	Female	0	1.5275	2755	1	2	3	0.352	16.33	11.52	0.312	10	74330	0.308	0.35	5.409	0.33	13.743	-0.0278333	20.57	2714	0	0	0	0.04	20.87	1.015	0.35	0	34.8	3	1084
545	2021-09-27	04:26:00	5_64U-E5696	64U-E5696	5	24	26.9	2021-09-27T04:26:00+0100	CAL_2021_09_24_2	2 days, 18:15:00	2021-09-27 04:26:00	3506	2021-09-24 18:00:00	dark	30 Â°C	wt	Ctrl	Female	2	1.30883	2533	9	5	14	0.326	16.33	11.52	0.287	30	74360	0.29	0.35	5.088	0.31	12.926	0.0278333	20.58	2569	1	0	1	0.04	20.87	0.986	0.35	0	34.7	15	997
546	2021-09-27	04:41:00	5_64U-E5696	64U-E5696	5	24	26.9	2021-09-27T04:41:00+0100	CAL_2021_09_24_2	2 days, 18:30:00	2021-09-27 04:41:00	3521	2021-09-24 18:00:00	dark	30 Â°C	wt	Ctrl	Female	34	1.56333	2928	9	50	59	0.372	16.4	11.52	0.332	46	74407	0.331	0.35	5.796	0.353	14.726	0	20.54	2915	3	6	9	0.04	20.87	1.004	0.35	0	34.6	68	1152
547	2021-09-27	04:56:00	5_64U-E5696	64U-E5696	5	24	26.9	2021-09-27T04:56:00+0100	CAL_2021_09_24_2	2 days, 18:45:00	2021-09-27 04:56:00	3536	2021-09-24 18:00:00	dark	30 Â°C	wt	Ctrl	Female	138	1.4605	2618	115	134	249	0.337	16.56	11.7	0.297	343	74750	0.295	0.35	5.176	0.316	13.152	-0.0278333	20.58	2602	116	120	236	0.04	20.87	1.006	0.35	0	34.6	485	1031
548	2021-09-27	05:11:00	5_64U-E5696	64U-E5696	5	24	26.9	2021-09-27T05:11:00+0100	CAL_2021_09_24_2	2 days, 19:00:00	2021-09-27 05:11:00	3551	2021-09-24 18:00:00	dark	30 Â°C	wt	Ctrl	Female	147	1.63033	3059	321	170	491	0.387	16.58	11.8	0.346	669	75419	0.344	0.35	6.041	0.368	15.349	0	20.53	3036	272	152	424	0.041	20.87	1.007	0.35	1	34.6	915	1204
549	2021-09-27	05:26:00	5_64U-E5696	64U-E5696	5	24	26.9	2021-09-27T05:26:00+0100	CAL_2021_09_24_2	2 days, 19:15:00	2021-09-27 05:26:00	3566	2021-09-24 18:00:00	dark	30 Â°C	wt	Ctrl	Female	35	1.55867	2721	30	21	51	0.349	16.62	11.8	0.307	137	75556	0.297	0.35	5.229	0.319	13.284	-0.0556667	20.57	2607	52	35	87	0.041	20.87	1.044	0.35	0	34.7	138	1071
550	2021-09-27	05:41:00	5_64U-E5696	64U-E5696	5	24	26.9	2021-09-27T05:41:00+0100	CAL_2021_09_24_2	2 days, 19:30:00	2021-09-27 05:41:00	3581	2021-09-24 18:00:00	dark	30 Â°C	wt	Ctrl	Female	72	1.4605	2644	86	68	154	0.339	16.75	11.92	0.299	254	75809	0.293	0.35	5.141	0.313	13.061	-0.0278333	20.58	2572	48	71	119	0.04	20.87	1.028	0.35	0	34.8	273	1041
551	2021-09-27	05:56:00	5_64U-E5696	64U-E5696	5	24	26.9	2021-09-27T05:56:00+0100	CAL_2021_09_24_2	2 days, 19:45:00	2021-09-27 05:56:00	3596	2021-09-24 18:00:00	dark	30 Â°C	wt	Ctrl	Female	0	1.93833	3414	0	0	0	0.425	16.75	11.92	0.386	0	75809	0.378	0.35	6.644	0.405	16.88	-0.0556667	20.49	3325	0	0	0	0.039	20.87	1.027	0.35	0	34.9	0	1344
552	2021-09-27	06:11:00	5_64U-E5696	64U-E5696	5	24	26.9	2021-09-27T06:11:00+0100	CAL_2021_09_24_2	2 days, 20:00:00	2021-09-27 06:11:00	3611	2021-09-24 18:00:00	light	30 Â°C	wt	Ctrl	Female	7	1.581	2764	2	2	4	0.352	16.75	11.92	0.312	97	75906	0.302	0.35	5.319	0.324	13.515	-0.0556667	20.57	2653	17	11	28	0.039	20.87	1.042	0.35	0	35.1	32	1088
553	2021-09-27	06:26:00	5_64U-E5696	64U-E5696	5	24	26.9	2021-09-27T06:26:00+0100	CAL_2021_09_24_2	2 days, 20:15:00	2021-09-27 06:26:00	3626	2021-09-24 18:00:00	light	30 Â°C	wt	Ctrl	Female	51	1.04083	2036	60	34	94	0.27	16.88	11.92	0.231	119	76025	0.237	0.35	4.146	0.253	10.533	0.0278333	20.64	2101	35	38	73	0.04	20.87	0.969	0.35	0	35.1	167	801
554	2021-09-27	06:41:00	5_64U-E5696	64U-E5696	5	24	26.9	2021-09-27T06:41:00+0100	CAL_2021_09_24_2	2 days, 20:30:00	2021-09-27 06:41:00	3641	2021-09-24 18:00:00	light	30 Â°C	wt	Ctrl	Female	52	1.273	2393	64	19	83	0.313	17.1	12.01	0.271	282	76307	0.269	0.35	4.71	0.287	11.968	0	20.6	2365	163	99	262	0.042	20.87	1.012	0.35	0	35.2	345	942
555	2021-09-27	06:56:00	5_64U-E5696	64U-E5696	5	24	26.9	2021-09-27T06:56:00+0100	CAL_2021_09_24_2	2 days, 20:45:00	2021-09-27 06:56:00	3656	2021-09-24 18:00:00	light	30 Â°C	wt	Ctrl	Female	4	1.24183	2427	15	5	20	0.317	17.11	12.01	0.274	40	76347	0.275	0.35	4.839	0.295	12.295	0.0278333	20.59	2439	11	2	13	0.043	20.87	0.995	0.35	0	35.3	33	955
556	2021-09-27	07:11:00	5_64U-E5696	64U-E5696	5	24	26.9	2021-09-27T07:11:00+0100	CAL_2021_09_24_2	2 days, 21:00:00	2021-09-27 07:11:00	3671	2021-09-24 18:00:00	light	30 Â°C	wt	Ctrl	Female	1	1.3265	2395	4	1	5	0.314	17.11	12.02	0.271	19	76366	0.267	0.35	4.693	0.286	11.922	-0.0278333	20.6	2353	5	2	7	0.043	20.87	1.018	0.35	0	35.4	12	943
557	2021-09-27	07:26:00	5_64U-E5696	64U-E5696	5	24	26.9	2021-09-27T07:26:00+0100	CAL_2021_09_24_2	2 days, 21:15:00	2021-09-27 07:26:00	3686	2021-09-24 18:00:00	light	30 Â°C	wt	Ctrl	Female	6	2.0365	3512	27	11	38	0.44	17.25	12.06	0.398	90	76456	0.386	0.35	6.764	0.412	17.185	-0.0835	20.49	3375	19	5	24	0.042	20.87	1.041	0.35	0	35.4	62	1382
558	2021-09-27	07:41:00	5_64U-E5696	64U-E5696	5	24	26.9	2021-09-27T07:41:00+0100	CAL_2021_09_24_2	2 days, 21:30:00	2021-09-27 07:41:00	3701	2021-09-24 18:00:00	light	30 Â°C	wt	Ctrl	Female	37	1.91133	3160	46	28	74	0.401	17.28	12.07	0.358	123	76579	0.344	0.35	6.037	0.368	15.337	-0.111333	20.53	3005	62	59	121	0.043	20.87	1.052	0.35	0	35.4	195	1244
559	2021-09-27	07:56:00	5_64U-E5696	64U-E5696	5	24	26.9	2021-09-27T07:56:00+0100	CAL_2021_09_24_2	2 days, 21:45:00	2021-09-27 07:56:00	3716	2021-09-24 18:00:00	light	30 Â°C	wt	Ctrl	Female	29	1.21483	2179	38	12	50	0.29	17.28	12.09	0.247	131	76710	0.242	0.35	4.246	0.259	10.788	-0.0278333	20.63	2126	47	48	95	0.044	20.87	1.025	0.35	0	35.5	145	858
560	2021-09-27	08:11:00	5_64U-E5696	64U-E5696	5	24	26.9	2021-09-27T08:11:00+0100	CAL_2021_09_24_2	2 days, 22:00:00	2021-09-27 08:11:00	3731	2021-09-24 18:00:00	light	30 Â°C	wt	Ctrl	Female	23	1.95133	3052	2	2	4	0.39	17.29	12.1	0.346	38	76748	0.323	0.35	5.664	0.345	14.389	-0.167	20.54	2795	10	32	42	0.044	20.86	1.092	0.35	0	35.5	46	1201
561	2021-09-27	08:26:00	5_64U-E5696	64U-E5696	5	24	26.9	2021-09-27T08:26:00+0100	CAL_2021_09_24_2	2 days, 22:15:00	2021-09-27 08:26:00	3746	2021-09-24 18:00:00	light	30 Â°C	wt	Ctrl	Female	0	1.48283	2666	0	0	0	0.346	17.29	12.1	0.302	3	76751	0.3	0.35	5.264	0.321	13.373	-0.0278333	20.57	2645	1	0	1	0.044	20.87	1.008	0.35	0	35.5	1	1049
562	2021-09-27	08:41:00	5_64U-E5696	64U-E5696	5	24	26.9	2021-09-27T08:41:00+0100	CAL_2021_09_24_2	2 days, 22:30:00	2021-09-27 08:41:00	3761	2021-09-24 18:00:00	light	30 Â°C	wt	Ctrl	Female	11	1.4335	2368	13	13	26	0.314	17.31	12.16	0.268	47	76798	0.258	0.35	4.529	0.276	11.505	-0.0835	20.61	2255	6	9	15	0.046	20.87	1.05	0.35	0	35.5	41	932
563	2021-09-27	08:56:00	5_64U-E5696	64U-E5696	5	24	26.9	2021-09-27T08:56:00+0100	CAL_2021_09_24_2	2 days, 22:45:00	2021-09-27 08:56:00	3776	2021-09-24 18:00:00	light	30 Â°C	wt	Ctrl	Female	2	1.5675	2612	0	0	0	0.341	17.31	12.16	0.296	16	76814	0.285	0.35	5.007	0.305	12.721	-0.0835	20.59	2495	4	3	7	0.046	20.87	1.047	0.35	0	35.5	7	1028
564	2021-09-27	09:11:00	5_64U-E5696	64U-E5696	5	24	26.9	2021-09-27T09:11:00+0100	CAL_2021_09_24_2	2 days, 23:00:00	2021-09-27 09:11:00	3791	2021-09-24 18:00:00	light	30 Â°C	wt	Ctrl	Female	159	1.40233	2407	97	40	137	0.318	17.31	12.16	0.273	461	77275	0.265	0.35	4.658	0.284	11.834	-0.0556667	20.6	2327	246	245	491	0.045	20.86	1.035	0.35	1	34.5	628	948
565	2021-09-27	09:26:00	5_64U-E5696	64U-E5696	5	24	26.9	2021-09-27T09:26:00+0100	CAL_2021_09_24_2	2 days, 23:15:00	2021-09-27 09:26:00	3806	2021-09-24 18:00:00	light	30 Â°C	wt	Ctrl	Female	96	1.50983	2928	27	12	39	0.384	17.4	12.16	0.332	224	77499	0.336	0.35	5.885	0.359	14.952	0.0278333	20.53	2972	222	234	456	0.052	20.87	0.985	0.35	0	30.7	495	1152
566	2021-09-24	10:56:00	6_64U-E5697	64U-E5697	6	25	25.1	2021-09-24T10:56:00+0100	CAL_2021_09_24_2	00:45:00	2021-09-24 10:56:00	-424	2021-09-24 18:00:00	light	24 Â°C	wt	Ctrl	Female	53	1.60433	3639	103	36	139	0.464	0.08	0.03	0.425	403	1035	0.455	0.36	7.816	0.491	19.656	0.222667	20.41	3966	175	80	255	0.039	20.87	0.917	0.35	0	22.9	394	1447
567	2021-09-24	11:11:00	6_64U-E5697	64U-E5697	6	25	25.1	2021-09-24T11:11:00+0100	CAL_2021_09_24_2	01:00:00	2021-09-24 11:11:00	-409	2021-09-24 18:00:00	light	24 Â°C	wt	Ctrl	Female	13	1.24283	3263	22	13	35	0.423	0.17	0.03	0.385	82	1117	0.428	0.35	7.274	0.457	18.294	0.306167	20.44	3726	34	22	56	0.038	20.87	0.876	0.35	0	23.3	91	1297
568	2021-09-24	11:26:00	6_64U-E5697	64U-E5697	6	25	25.1	2021-09-24T11:26:00+0100	CAL_2021_09_24_2	01:15:00	2021-09-24 11:26:00	-394	2021-09-24 18:00:00	light	24 Â°C	wt	Ctrl	Female	149	1.40333	3271	117	35	152	0.421	0.19	0.03	0.384	371	1488	0.414	0.35	7.068	0.444	17.776	0.222667	20.46	3592	220	233	453	0.037	20.87	0.911	0.35	0	23.6	605	1301
569	2021-09-24	11:41:00	6_64U-E5697	64U-E5697	6	25	25.1	2021-09-24T11:41:00+0100	CAL_2021_09_24_2	01:30:00	2021-09-24 11:41:00	-379	2021-09-24 18:00:00	light	24 Â°C	wt	Ctrl	Female	1	1.19767	2703	0	0	0	0.356	0.2	0.03	0.319	0	1488	0.343	0.35	5.816	0.366	14.626	0.167	20.53	2953	0	11	11	0.037	20.88	0.916	0.35	0	23.9	11	1075
570	2021-09-24	11:56:00	6_64U-E5697	64U-E5697	6	25	25.1	2021-09-24T11:56:00+0100	CAL_2021_09_24_2	01:45:00	2021-09-24 11:56:00	-364	2021-09-24 18:00:00	light	24 Â°C	wt	Ctrl	Female	4	0.987833	2456	0	0	0	0.326	0.2	0.03	0.289	11	1499	0.315	0.35	5.366	0.337	13.494	0.194833	20.56	2735	4	38	42	0.037	20.87	0.898	0.35	0	24.1	42	977
571	2021-09-24	12:11:00	6_64U-E5697	64U-E5697	6	25	25.1	2021-09-24T12:11:00+0100	CAL_2021_09_24_2	02:00:00	2021-09-24 12:11:00	-349	2021-09-24 18:00:00	light	24 Â°C	wt	Ctrl	Female	11	0.867333	2319	0	0	0	0.31	0.21	0.03	0.273	13	1512	0.303	0.35	5.164	0.325	12.987	0.222667	20.57	2645	0	39	39	0.037	20.88	0.877	0.35	0	24.3	39	922
572	2021-09-24	12:26:00	6_64U-E5697	64U-E5697	6	25	25.1	2021-09-24T12:26:00+0100	CAL_2021_09_24_2	02:15:00	2021-09-24 12:26:00	-334	2021-09-24 18:00:00	light	24 Â°C	wt	Ctrl	Female	60	1.03717	2722	133	72	205	0.357	0.34	0.03	0.321	409	1921	0.353	0.35	6.004	0.377	15.1	0.2505	20.53	3068	113	78	191	0.036	20.88	0.887	0.35	0	24.5	396	1082
573	2021-09-24	12:41:00	6_64U-E5697	64U-E5697	6	25	25.1	2021-09-24T12:41:00+0100	CAL_2021_09_24_2	02:30:00	2021-09-24 12:41:00	-319	2021-09-24 18:00:00	light	24 Â°C	wt	Ctrl	Female	116	1.44333	3176	361	154	515	0.409	0.43	0.03	0.372	675	2596	0.394	0.36	6.742	0.424	16.956	0.167	20.48	3411	206	100	306	0.037	20.88	0.931	0.35	1	24.6	821	1263
574	2021-09-24	12:56:00	6_64U-E5697	64U-E5697	6	25	25.1	2021-09-24T12:56:00+0100	CAL_2021_09_24_2	02:45:00	2021-09-24 12:56:00	-304	2021-09-24 18:00:00	light	24 Â°C	wt	Ctrl	Female	0	1.23767	2586	0	0	0	0.339	0.43	0.03	0.303	0	2596	0.318	0.36	5.445	0.342	13.694	0.111333	20.56	2749	0	0	0	0.037	20.88	0.94	0.35	0	24.8	0	1028
575	2021-09-24	13:11:00	6_64U-E5697	64U-E5697	6	25	25.1	2021-09-24T13:11:00+0100	CAL_2021_09_24_2	03:00:00	2021-09-24 13:11:00	-289	2021-09-24 18:00:00	light	24 Â°C	wt	Ctrl	Female	0	1.09017	2237	0	0	0	0.3	0.44	0.03	0.264	1	2597	0.275	0.35	4.678	0.294	11.764	0.0835	20.6	2357	0	1	1	0.036	20.88	0.949	0.35	0	25	1	889
576	2021-09-24	13:26:00	6_64U-E5697	64U-E5697	6	25	25.1	2021-09-24T13:26:00+0100	CAL_2021_09_24_2	03:15:00	2021-09-24 13:26:00	-274	2021-09-24 18:00:00	light	24 Â°C	wt	Ctrl	Female	1	1.19717	2246	0	0	0	0.301	0.45	0.03	0.265	4	2601	0.267	0.35	4.543	0.286	11.424	0.0278333	20.61	2268	2	3	5	0.036	20.88	0.99	0.35	0	25	5	893
577	2021-09-24	13:41:00	6_64U-E5697	64U-E5697	6	25	25.1	2021-09-24T13:41:00+0100	CAL_2021_09_24_2	03:30:00	2021-09-24 13:41:00	-259	2021-09-24 18:00:00	light	24 Â°C	wt	Ctrl	Female	3	0.885	2140	0	0	0	0.288	0.46	0.03	0.252	5	2606	0.276	0.35	4.688	0.295	11.788	0.167	20.6	2391	0	18	18	0.036	20.88	0.895	0.35	0	25.1	18	851
578	2021-09-24	13:56:00	6_64U-E5697	64U-E5697	6	25	25.1	2021-09-24T13:56:00+0100	CAL_2021_09_24_2	03:45:00	2021-09-24 13:56:00	-244	2021-09-24 18:00:00	light	24 Â°C	wt	Ctrl	Female	4	0.902667	1982	0	0	0	0.269	0.46	0.03	0.233	2	2608	0.249	0.35	4.248	0.267	10.684	0.111333	20.62	2155	0	40	40	0.036	20.87	0.92	0.35	0	25.2	40	788
579	2021-09-24	14:11:00	6_64U-E5697	64U-E5697	6	25	25.1	2021-09-24T14:11:00+0100	CAL_2021_09_24_2	04:00:00	2021-09-24 14:11:00	-229	2021-09-24 18:00:00	light	24 Â°C	wt	Ctrl	Female	3	0.849167	2013	0	0	0	0.27	0.47	0.03	0.235	6	2614	0.253	0.36	4.358	0.274	10.959	0.139167	20.62	2216	6	22	28	0.035	20.87	0.909	0.35	0	25.2	28	801
580	2021-09-24	14:26:00	6_64U-E5697	64U-E5697	6	25	25.1	2021-09-24T14:26:00+0100	CAL_2021_09_24_2	04:15:00	2021-09-24 14:26:00	-214	2021-09-24 18:00:00	light	24 Â°C	wt	Ctrl	Female	32	1.17117	2980	51	45	96	0.389	0.62	0.03	0.352	213	2827	0.384	0.35	6.502	0.409	16.352	0.2505	20.49	3313	24	56	80	0.036	20.87	0.899	0.35	0	25.3	176	1185
581	2021-09-24	14:41:00	6_64U-E5697	64U-E5697	6	25	25.1	2021-09-24T14:41:00+0100	CAL_2021_09_24_2	04:30:00	2021-09-24 14:41:00	-199	2021-09-24 18:00:00	light	24 Â°C	wt	Ctrl	Female	90	1.55917	3062	198	89	287	0.397	0.74	0.04	0.361	524	3351	0.374	0.35	6.361	0.4	15.998	0.0835	20.5	3200	147	142	289	0.037	20.88	0.957	0.35	1	25.3	576	1218
582	2021-09-24	14:56:00	6_64U-E5697	64U-E5697	6	25	25.1	2021-09-24T14:56:00+0100	CAL_2021_09_24_2	04:45:00	2021-09-24 14:56:00	-184	2021-09-24 18:00:00	light	24 Â°C	wt	Ctrl	Female	2	1.49217	2971	0	0	0	0.385	0.74	0.04	0.349	5	3356	0.359	0.35	6.127	0.385	15.408	0.0835	20.52	3076	1	23	24	0.036	20.88	0.966	0.35	0	25.4	24	1182
583	2021-09-24	15:11:00	6_64U-E5697	64U-E5697	6	25	25.1	2021-09-24T15:11:00+0100	CAL_2021_09_24_2	05:00:00	2021-09-24 15:11:00	-169	2021-09-24 18:00:00	light	24 Â°C	wt	Ctrl	Female	5	1.3	2528	0	0	0	0.332	0.75	0.04	0.296	13	3369	0.301	0.36	5.161	0.324	12.98	0.0556667	20.58	2584	1	38	39	0.036	20.88	0.978	0.35	0	25.5	39	1005
584	2021-09-24	15:26:00	6_64U-E5697	64U-E5697	6	25	25.1	2021-09-24T15:26:00+0100	CAL_2021_09_24_2	05:15:00	2021-09-24 15:26:00	-154	2021-09-24 18:00:00	light	24 Â°C	wt	Ctrl	Female	2	1.26417	2369	0	0	0	0.313	0.75	0.04	0.277	9	3378	0.279	0.36	4.782	0.301	12.027	0.0278333	20.6	2387	8	12	20	0.035	20.88	0.993	0.35	0	25.5	20	942
585	2021-09-24	15:41:00	6_64U-E5697	64U-E5697	6	25	25.1	2021-09-24T15:41:00+0100	CAL_2021_09_24_2	05:30:00	2021-09-24 15:41:00	-139	2021-09-24 18:00:00	light	24 Â°C	wt	Ctrl	Female	4	1.18833	2306	3	1	4	0.307	0.76	0.04	0.272	18	3396	0.28	0.35	4.763	0.299	11.977	0.0556667	20.6	2392	7	21	28	0.036	20.88	0.964	0.35	0	25.6	32	917
586	2021-09-24	15:56:00	6_64U-E5697	64U-E5697	6	25	25.1	2021-09-24T15:56:00+0100	CAL_2021_09_24_2	05:45:00	2021-09-24 15:56:00	-124	2021-09-24 18:00:00	light	24 Â°C	wt	Ctrl	Female	13	1.53683	3059	35	8	43	0.397	0.92	0.04	0.361	114	3511	0.372	0.35	6.321	0.397	15.897	0.0835	20.51	3175	37	37	74	0.036	20.88	0.963	0.35	0	25.6	117	1216
587	2021-09-24	16:11:00	6_64U-E5697	64U-E5697	6	25	25.1	2021-09-24T16:11:00+0100	CAL_2021_09_24_2	06:00:00	2021-09-24 16:11:00	-109	2021-09-24 18:00:00	light	24 Â°C	wt	Ctrl	Female	48	1.98767	3563	121	51	172	0.453	1.03	0.25	0.418	301	3812	0.419	0.36	7.166	0.451	18.021	0	20.46	3573	93	71	164	0.035	20.88	0.997	0.35	0	25.7	336	1417
588	2021-09-24	16:26:00	6_64U-E5697	64U-E5697	6	25	25.1	2021-09-24T16:26:00+0100	CAL_2021_09_24_2	06:15:00	2021-09-24 16:26:00	-94	2021-09-24 18:00:00	light	24 Â°C	wt	Ctrl	Female	0	1.36283	2909	0	0	0	0.379	1.04	0.25	0.343	0	3812	0.362	0.35	6.162	0.387	15.498	0.139167	20.51	3116	0	0	0	0.036	20.87	0.934	0.35	0	25.7	0	1157
589	2021-09-24	16:41:00	6_64U-E5697	64U-E5697	6	25	25.1	2021-09-24T16:41:00+0100	CAL_2021_09_24_2	06:30:00	2021-09-24 16:41:00	-79	2021-09-24 18:00:00	light	24 Â°C	wt	Ctrl	Female	0	1.58983	2547	0	0	0	0.336	1.05	0.25	0.299	0	3812	0.291	0.35	4.968	0.312	12.495	-0.0835	20.57	2456	0	1	1	0.036	20.87	1.037	0.35	0	25.7	1	1013
590	2021-09-24	16:56:00	6_64U-E5697	64U-E5697	6	25	25.1	2021-09-24T16:56:00+0100	CAL_2021_09_24_2	06:45:00	2021-09-24 16:56:00	-64	2021-09-24 18:00:00	light	24 Â°C	wt	Ctrl	Female	0	1.26417	2343	0	0	0	0.312	1.06	0.25	0.276	1	3813	0.28	0.35	4.769	0.3	11.993	0.0278333	20.6	2385	0	2	2	0.036	20.88	0.982	0.35	0	25.7	2	932
591	2021-09-24	17:11:00	6_64U-E5697	64U-E5697	6	25	25.1	2021-09-24T17:11:00+0100	CAL_2021_09_24_2	07:00:00	2021-09-24 17:11:00	-49	2021-09-24 18:00:00	light	24 Â°C	wt	Ctrl	Female	1	1.40233	2319	0	0	0	0.309	1.07	0.25	0.274	5	3818	0.266	0.35	4.522	0.284	11.373	-0.0556667	20.61	2235	1	17	18	0.036	20.87	1.037	0.35	0	25.7	18	922
592	2021-09-24	17:26:00	6_64U-E5697	64U-E5697	6	25	25.1	2021-09-24T17:26:00+0100	CAL_2021_09_24_2	07:15:00	2021-09-24 17:26:00	-34	2021-09-24 18:00:00	light	24 Â°C	wt	Ctrl	Female	29	1.91183	3528	116	38	154	0.449	1.32	0.25	0.413	254	4071	0.417	0.36	7.155	0.45	17.995	0.0278333	20.45	3576	79	37	116	0.036	20.87	0.987	0.35	0	25.7	270	1403
593	2021-09-24	17:41:00	6_64U-E5697	64U-E5697	6	25	25.1	2021-09-24T17:41:00+0100	CAL_2021_09_24_2	07:30:00	2021-09-24 17:41:00	-19	2021-09-24 18:00:00	light	24 Â°C	wt	Ctrl	Female	62	2.00117	3681	127	60	187	0.471	1.34	0.46	0.433	307	4378	0.436	0.35	7.439	0.468	18.708	0.0278333	20.45	3714	63	61	124	0.037	20.88	0.991	0.35	0	25.6	311	1464
594	2021-09-24	17:56:00	6_64U-E5697	64U-E5697	6	25	25.1	2021-09-24T17:56:00+0100	CAL_2021_09_24_2	07:45:00	2021-09-24 17:56:00	-4	2021-09-24 18:00:00	light	24 Â°C	wt	Ctrl	Female	4	1.943	3480	12	4	16	0.447	1.87	0.46	0.409	38	4416	0.409	0.35	6.974	0.438	17.54	0	20.47	3474	21	7	28	0.038	20.88	1.002	0.35	0	25.5	44	1384
595	2021-09-24	18:11:00	6_64U-E5697	64U-E5697	6	25	25.1	2021-09-24T18:11:00+0100	CAL_2021_09_24_2	08:00:00	2021-09-24 18:11:00	11	2021-09-24 18:00:00	dark	24 Â°C	wt	Ctrl	Female	57	2.34917	3935	238	95	333	0.502	1.88	0.56	0.464	397	4812	0.451	0.35	7.675	0.483	19.303	-0.0835	20.42	3794	118	51	169	0.038	20.87	1.037	0.35	0	25.4	502	1565
596	2021-09-24	18:26:00	6_64U-E5697	64U-E5697	6	25	25.1	2021-09-24T18:26:00+0100	CAL_2021_09_24_2	08:15:00	2021-09-24 18:26:00	26	2021-09-24 18:00:00	dark	24 Â°C	wt	Ctrl	Female	141	2.68417	4510	234	152	386	0.569	2.02	0.73	0.532	470	5282	0.523	0.35	8.9	0.56	22.383	-0.0835	20.35	4414	163	134	297	0.038	20.87	1.022	0.35	1	25.3	683	1793
597	2021-09-24	18:41:00	6_64U-E5697	64U-E5697	6	25	25.1	2021-09-24T18:41:00+0100	CAL_2021_09_24_2	08:30:00	2021-09-24 18:41:00	41	2021-09-24 18:00:00	dark	24 Â°C	wt	Ctrl	Female	155	3.00567	4995	494	167	661	0.628	2.15	0.95	0.59	832	6114	0.577	0.35	9.809	0.617	24.669	-0.111333	20.3	4858	306	141	447	0.038	20.87	1.028	0.35	1	25.3	1108	1986
598	2021-09-24	18:56:00	6_64U-E5697	64U-E5697	6	25	25.1	2021-09-24T18:56:00+0100	CAL_2021_09_24_2	08:45:00	2021-09-24 18:56:00	56	2021-09-24 18:00:00	dark	24 Â°C	wt	Ctrl	Female	109	2.787	4809	34	40	74	0.604	2.17	0.96	0.566	319	6433	0.56	0.35	9.535	0.6	23.98	-0.0556667	20.31	4735	294	265	559	0.038	20.87	1.015	0.35	0	25.3	633	1912
599	2021-09-24	19:11:00	6_64U-E5697	64U-E5697	6	25	25.1	2021-09-24T19:11:00+0100	CAL_2021_09_24_2	09:00:00	2021-09-24 19:11:00	71	2021-09-24 18:00:00	dark	24 Â°C	wt	Ctrl	Female	0	2.08583	3658	0	0	0	0.469	2.17	0.96	0.432	0	6433	0.426	0.35	7.252	0.456	18.238	-0.0278333	20.45	3601	0	0	0	0.038	20.87	1.016	0.35	0	25.2	0	1455
600	2021-09-24	19:26:00	6_64U-E5697	64U-E5697	6	25	25.1	2021-09-24T19:26:00+0100	CAL_2021_09_24_2	09:15:00	2021-09-24 19:26:00	86	2021-09-24 18:00:00	dark	24 Â°C	wt	Ctrl	Female	45	2.21983	3891	196	67	263	0.495	2.28	0.96	0.457	324	6757	0.451	0.36	7.716	0.485	19.405	-0.0278333	20.42	3832	75	26	101	0.038	20.87	1.016	0.35	0	25.2	364	1547
601	2021-09-24	19:41:00	6_64U-E5697	64U-E5697	6	25	25.1	2021-09-24T19:41:00+0100	CAL_2021_09_24_2	09:30:00	2021-09-24 19:41:00	101	2021-09-24 18:00:00	dark	24 Â°C	wt	Ctrl	Female	44	2.318	3955	91	26	117	0.502	2.43	1.14	0.464	206	6963	0.457	0.36	7.815	0.491	19.653	-0.0556667	20.42	3877	111	67	178	0.038	20.87	1.02	0.35	0	25.2	295	1573
602	2021-09-24	19:56:00	6_64U-E5697	64U-E5697	6	25	25.1	2021-09-24T19:56:00+0100	CAL_2021_09_24_2	09:45:00	2021-09-24 19:56:00	116	2021-09-24 18:00:00	dark	24 Â°C	wt	Ctrl	Female	93	2.7065	4544	286	102	388	0.572	2.58	1.31	0.534	434	7397	0.524	0.35	8.943	0.562	22.49	-0.0835	20.35	4431	147	72	219	0.038	20.87	1.026	0.35	0	25.1	607	1807
603	2021-09-24	20:11:00	6_64U-E5697	64U-E5697	6	25	25.1	2021-09-24T20:11:00+0100	CAL_2021_09_24_2	10:00:00	2021-09-24 20:11:00	131	2021-09-24 18:00:00	dark	24 Â°C	wt	Ctrl	Female	124	2.5725	4325	410	141	551	0.548	2.65	1.42	0.51	746	8143	0.498	0.35	8.486	0.534	21.342	-0.0835	20.37	4202	266	166	432	0.038	20.87	1.029	0.35	1	25.2	983	1720
604	2021-09-24	20:26:00	6_64U-E5697	64U-E5697	6	25	25.1	2021-09-24T20:26:00+0100	CAL_2021_09_24_2	10:15:00	2021-09-24 20:26:00	146	2021-09-24 18:00:00	dark	24 Â°C	wt	Ctrl	Female	30	2.7065	4543	111	61	172	0.572	2.84	1.42	0.535	203	8346	0.524	0.35	8.939	0.562	22.48	-0.0835	20.35	4429	77	29	106	0.037	20.87	1.026	0.35	0	25.2	278	1806
605	2021-09-24	20:41:00	6_64U-E5697	64U-E5697	6	25	25.1	2021-09-24T20:41:00+0100	CAL_2021_09_24_2	10:30:00	2021-09-24 20:41:00	161	2021-09-24 18:00:00	dark	24 Â°C	wt	Ctrl	Female	142	2.61717	4394	467	195	662	0.555	3.24	1.68	0.518	805	9151	0.506	0.35	8.608	0.541	21.649	-0.0835	20.36	4260	278	118	396	0.037	20.87	1.031	0.35	1	25.2	1058	1747
606	2021-09-24	20:56:00	6_64U-E5697	64U-E5697	6	25	25.1	2021-09-24T20:56:00+0100	CAL_2021_09_24_2	10:45:00	2021-09-24 20:56:00	176	2021-09-24 18:00:00	dark	24 Â°C	wt	Ctrl	Female	188	3.0815	5039	570	230	800	0.628	3.33	1.78	0.59	899	10050	0.571	0.36	9.791	0.616	24.623	-0.139167	20.3	4834	324	144	468	0.038	20.87	1.042	0.35	1	25.2	1268	2004
607	2021-09-24	21:11:00	6_64U-E5697	64U-E5697	6	25	25.1	2021-09-24T21:11:00+0100	CAL_2021_09_24_2	11:00:00	2021-09-24 21:11:00	191	2021-09-24 18:00:00	dark	24 Â°C	wt	Ctrl	Female	159	2.68417	4514	305	155	460	0.567	3.44	1.88	0.53	687	10737	0.521	0.35	8.911	0.56	22.409	-0.0835	20.35	4419	304	165	469	0.037	20.87	1.021	0.35	1	25.2	929	1795
608	2021-09-24	21:26:00	6_64U-E5697	64U-E5697	6	25	25.1	2021-09-24T21:26:00+0100	CAL_2021_09_24_2	11:15:00	2021-09-24 21:26:00	206	2021-09-24 18:00:00	dark	24 Â°C	wt	Ctrl	Female	174	3.03267	5242	460	154	614	0.656	3.61	1.93	0.618	727	11464	0.61	0.35	10.374	0.652	26.088	-0.0556667	20.26	5149	259	169	428	0.038	20.87	1.018	0.35	1	25.2	1042	2084
609	2021-09-24	21:41:00	6_64U-E5697	64U-E5697	6	25	25.1	2021-09-24T21:41:00+0100	CAL_2021_09_24_2	11:30:00	2021-09-24 21:41:00	221	2021-09-24 18:00:00	dark	24 Â°C	wt	Ctrl	Female	156	3.36717	5373	420	159	579	0.67	3.71	2.21	0.631	706	12170	0.605	0.35	10.342	0.65	26.008	-0.194833	20.27	5092	244	167	411	0.039	20.87	1.055	0.35	1	25.2	990	2136
610	2021-09-24	21:56:00	6_64U-E5697	64U-E5697	6	25	25.1	2021-09-24T21:56:00+0100	CAL_2021_09_24_2	11:45:00	2021-09-24 21:56:00	236	2021-09-24 18:00:00	dark	24 Â°C	wt	Ctrl	Female	108	2.81817	4775	297	134	431	0.603	3.87	2.4	0.565	532	12702	0.552	0.35	9.366	0.589	23.554	-0.0835	20.32	4637	157	88	245	0.038	20.87	1.03	0.35	1	25.3	676	1899
611	2021-09-24	22:11:00	6_64U-E5697	64U-E5697	6	25	25.1	2021-09-24T22:11:00+0100	CAL_2021_09_24_2	12:00:00	2021-09-24 22:11:00	251	2021-09-24 18:00:00	dark	24 Â°C	wt	Ctrl	Female	209	3.07267	5106	555	327	882	0.638	4.01	2.41	0.6	675	13377	0.587	0.35	10.038	0.631	25.245	-0.111333	20.28	4973	174	61	235	0.038	20.87	1.027	0.35	1	25.2	1117	2030
612	2021-09-24	22:26:00	6_64U-E5697	64U-E5697	6	25	25.1	2021-09-24T22:26:00+0100	CAL_2021_09_24_2	12:15:00	2021-09-24 22:26:00	266	2021-09-24 18:00:00	dark	24 Â°C	wt	Ctrl	Female	136	2.79583	4726	474	170	644	0.595	4.08	2.48	0.557	656	14033	0.545	0.35	9.285	0.584	23.351	-0.0835	20.33	4599	226	109	335	0.038	20.87	1.028	0.35	1	25.2	979	1879
613	2021-09-24	22:41:00	6_64U-E5697	64U-E5697	6	25	25.1	2021-09-24T22:41:00+0100	CAL_2021_09_24_2	12:30:00	2021-09-24 22:41:00	281	2021-09-24 18:00:00	dark	24 Â°C	wt	Ctrl	Female	170	2.88517	4890	322	135	457	0.614	4.18	2.58	0.576	556	14590	0.564	0.35	9.606	0.604	24.158	-0.0835	20.31	4758	235	181	416	0.037	20.87	1.028	0.35	1	25.2	873	1944
614	2021-09-24	22:56:00	6_64U-E5697	64U-E5697	6	25	25.1	2021-09-24T22:56:00+0100	CAL_2021_09_24_2	12:45:00	2021-09-24 22:56:00	296	2021-09-24 18:00:00	dark	24 Â°C	wt	Ctrl	Female	5	2.385	4063	2	0	2	0.516	4.18	2.59	0.479	18	14608	0.473	0.35	8.05	0.506	20.245	-0.0556667	20.4	3997	4	37	41	0.037	20.87	1.017	0.35	0	25.2	43	1616
615	2021-09-24	23:11:00	6_64U-E5697	64U-E5697	6	25	25.1	2021-09-24T23:11:00+0100	CAL_2021_09_24_2	13:00:00	2021-09-24 23:11:00	311	2021-09-24 18:00:00	dark	24 Â°C	wt	Ctrl	Female	1	2.0365	3356	0	0	0	0.434	4.18	2.59	0.396	3	14611	0.384	0.35	6.537	0.411	16.44	-0.0835	20.49	3230	0	10	10	0.038	20.87	1.039	0.35	0	25.1	10	1335
616	2021-09-24	23:26:00	6_64U-E5697	64U-E5697	6	25	25.1	2021-09-24T23:26:00+0100	CAL_2021_09_24_2	13:15:00	2021-09-24 23:26:00	326	2021-09-24 18:00:00	dark	24 Â°C	wt	Ctrl	Female	2	1.8355	3009	0	0	0	0.394	4.18	2.59	0.355	6	14617	0.345	0.35	5.861	0.369	14.741	-0.0835	20.53	2896	1	9	10	0.039	20.87	1.039	0.35	0	25.1	10	1196
617	2021-09-24	23:41:00	6_64U-E5697	64U-E5697	6	25	25.1	2021-09-24T23:41:00+0100	CAL_2021_09_24_2	13:30:00	2021-09-24 23:41:00	341	2021-09-24 18:00:00	dark	24 Â°C	wt	Ctrl	Female	0	1.89783	2928	0	0	0	0.383	4.18	2.59	0.345	0	14617	0.324	0.35	5.528	0.348	13.901	-0.139167	20.55	2706	0	0	0	0.039	20.87	1.082	0.35	0	25	0	1164
618	2021-09-24	23:56:00	6_64U-E5697	64U-E5697	6	25	25.1	2021-09-24T23:56:00+0100	CAL_2021_09_24_2	13:45:00	2021-09-24 23:56:00	356	2021-09-24 18:00:00	dark	24 Â°C	wt	Ctrl	Female	42	1.7685	2891	41	56	97	0.379	4.18	2.59	0.34	148	14765	0.328	0.35	5.588	0.351	14.054	-0.0835	20.54	2755	55	57	112	0.038	20.87	1.049	0.35	0	25	209	1150
619	2021-09-25	00:11:00	6_64U-E5697	64U-E5697	6	25	25.1	2021-09-25T00:11:00+0100	CAL_2021_09_24_2	14:00:00	2021-09-25 00:11:00	371	2021-09-24 18:00:00	dark	24 Â°C	wt	Ctrl	Female	76	2.666	4200	68	35	103	0.533	4.31	2.59	0.494	187	14952	0.474	0.35	8.082	0.508	20.325	-0.167	20.4	3979	102	126	228	0.038	20.87	1.055	0.35	0	25	331	1670
620	2021-09-25	00:26:00	6_64U-E5697	64U-E5697	6	25	25.1	2021-09-25T00:26:00+0100	CAL_2021_09_24_2	14:15:00	2021-09-25 00:26:00	386	2021-09-24 18:00:00	dark	24 Â°C	wt	Ctrl	Female	215	2.67067	4397	414	229	643	0.552	4.45	2.68	0.514	636	15589	0.498	0.36	8.554	0.538	21.513	-0.111333	20.37	4225	259	143	402	0.038	20.87	1.041	0.35	1	25.1	1045	1749
621	2021-09-25	00:41:00	6_64U-E5697	64U-E5697	6	25	25.1	2021-09-25T00:41:00+0100	CAL_2021_09_24_2	14:30:00	2021-09-25 00:41:00	401	2021-09-24 18:00:00	dark	24 Â°C	wt	Ctrl	Female	123	3.05917	4991	392	170	562	0.616	4.58	2.85	0.578	547	16136	0.561	0.36	9.729	0.612	24.468	-0.139167	20.31	4808	185	99	284	0.038	20.87	1.038	0.35	1	25.1	846	1985
622	2021-09-25	00:56:00	6_64U-E5697	64U-E5697	6	25	25.1	2021-09-25T00:56:00+0100	CAL_2021_09_24_2	14:45:00	2021-09-25 00:56:00	416	2021-09-24 18:00:00	dark	24 Â°C	wt	Ctrl	Female	8	2.34033	4002	0	1	1	0.503	4.59	2.85	0.465	11	16147	0.458	0.36	7.917	0.498	19.909	-0.0556667	20.42	3929	1	28	29	0.038	20.87	1.019	0.35	0	25.1	30	1591
623	2021-09-25	01:11:00	6_64U-E5697	64U-E5697	6	25	25.1	2021-09-25T01:11:00+0100	CAL_2021_09_24_2	15:00:00	2021-09-25 01:11:00	431	2021-09-24 18:00:00	dark	24 Â°C	wt	Ctrl	Female	0	2.09	3356	0	0	0	0.429	4.6	2.85	0.39	0	16147	0.376	0.36	6.49	0.408	16.322	-0.111333	20.49	3200	0	0	0	0.039	20.87	1.049	0.35	0	25.1	0	1334
624	2021-09-25	01:26:00	6_64U-E5697	64U-E5697	6	25	25.1	2021-09-25T01:26:00+0100	CAL_2021_09_24_2	15:15:00	2021-09-25 01:26:00	446	2021-09-24 18:00:00	dark	24 Â°C	wt	Ctrl	Female	4	1.75967	2971	0	0	0	0.388	4.6	2.85	0.351	18	16165	0.342	0.35	5.813	0.365	14.619	-0.0556667	20.53	2876	10	18	28	0.038	20.87	1.033	0.35	0	25.1	28	1181
625	2021-09-25	01:41:00	6_64U-E5697	64U-E5697	6	25	25.1	2021-09-25T01:41:00+0100	CAL_2021_09_24_2	15:30:00	2021-09-25 01:41:00	461	2021-09-24 18:00:00	dark	24 Â°C	wt	Ctrl	Female	47	1.72383	2817	121	54	175	0.37	4.6	2.85	0.332	237	16402	0.321	0.35	5.466	0.344	13.746	-0.0835	20.55	2697	102	59	161	0.037	20.87	1.045	0.35	0	25	336	1120
626	2021-09-25	01:56:00	6_64U-E5697	64U-E5697	6	25	25.1	2021-09-25T01:56:00+0100	CAL_2021_09_24_2	15:45:00	2021-09-25 01:56:00	476	2021-09-24 18:00:00	dark	24 Â°C	wt	Ctrl	Female	83	2.3715	3976	84	47	131	0.505	4.67	2.85	0.469	173	16575	0.456	0.35	7.768	0.488	19.536	-0.0835	20.42	3841	88	109	197	0.037	20.87	1.035	0.35	0	25.1	328	1581
627	2021-09-25	02:11:00	6_64U-E5697	64U-E5697	6	25	25.1	2021-09-25T02:11:00+0100	CAL_2021_09_24_2	16:00:00	2021-09-25 02:11:00	491	2021-09-24 18:00:00	dark	24 Â°C	wt	Ctrl	Female	68	2.29983	3648	171	67	238	0.466	4.79	2.9	0.43	240	16815	0.411	0.35	7.008	0.441	17.624	-0.139167	20.46	3448	61	101	162	0.036	20.87	1.058	0.35	0	25.1	400	1451
628	2021-09-25	02:26:00	6_64U-E5697	64U-E5697	6	25	25.1	2021-09-25T02:26:00+0100	CAL_2021_09_24_2	16:15:00	2021-09-25 02:26:00	506	2021-09-24 18:00:00	dark	24 Â°C	wt	Ctrl	Female	0	1.983	3353	0	0	0	0.432	4.79	2.9	0.396	3	16818	0.389	0.35	6.609	0.416	16.62	-0.0556667	20.48	3276	1	7	8	0.036	20.87	1.023	0.35	0	25.1	8	1333
629	2021-09-25	02:41:00	6_64U-E5697	64U-E5697	6	25	25.1	2021-09-25T02:41:00+0100	CAL_2021_09_24_2	16:30:00	2021-09-25 02:41:00	521	2021-09-24 18:00:00	dark	24 Â°C	wt	Ctrl	Female	0	1.81317	2967	0	0	0	0.387	4.79	2.91	0.35	1	16819	0.338	0.35	5.76	0.362	14.485	-0.0835	20.53	2843	0	2	2	0.037	20.87	1.044	0.35	0	25.1	2	1180
630	2021-09-25	02:56:00	6_64U-E5697	64U-E5697	6	25	25.1	2021-09-25T02:56:00+0100	CAL_2021_09_24_2	16:45:00	2021-09-25 02:56:00	536	2021-09-24 18:00:00	dark	24 Â°C	wt	Ctrl	Female	54	1.715	2879	0	0	0	0.377	4.79	2.91	0.34	44	16863	0.332	0.35	5.646	0.355	14.199	-0.0556667	20.54	2795	20	100	120	0.038	20.87	1.03	0.35	0	25	120	1145
631	2021-09-25	03:11:00	6_64U-E5697	64U-E5697	6	25	25.1	2021-09-25T03:11:00+0100	CAL_2021_09_24_2	17:00:00	2021-09-25 03:11:00	551	2021-09-24 18:00:00	dark	24 Â°C	wt	Ctrl	Female	102	2.5855	3976	178	84	262	0.507	5.03	2.91	0.47	321	17184	0.44	0.35	7.485	0.471	18.823	-0.194833	20.41	3660	120	122	242	0.037	20.85	1.086	0.35	0	25.1	504	1581
632	2021-09-25	03:26:00	6_64U-E5697	64U-E5697	6	25	25.1	2021-09-25T03:26:00+0100	CAL_2021_09_24_2	17:15:00	2021-09-25 03:26:00	566	2021-09-24 18:00:00	dark	24 Â°C	wt	Ctrl	Female	125	2.64833	4372	291	138	429	0.553	5.23	3.19	0.516	426	17610	0.499	0.35	8.5	0.534	21.376	-0.111333	20.37	4197	146	96	242	0.037	20.87	1.042	0.35	0	25.1	671	1738
633	2021-09-25	03:41:00	6_64U-E5697	64U-E5697	6	25	25.1	2021-09-25T03:41:00+0100	CAL_2021_09_24_2	17:30:00	2021-09-25 03:41:00	581	2021-09-24 18:00:00	dark	24 Â°C	wt	Ctrl	Female	150	3.17083	5216	439	202	641	0.65	5.3	3.35	0.613	686	18296	0.594	0.35	10.137	0.637	25.493	-0.139167	20.28	5005	216	132	348	0.037	20.87	1.042	0.35	1	25.2	989	2074
634	2021-09-25	03:56:00	6_64U-E5697	64U-E5697	6	25	25.1	2021-09-25T03:56:00+0100	CAL_2021_09_24_2	17:45:00	2021-09-25 03:56:00	596	2021-09-24 18:00:00	dark	24 Â°C	wt	Ctrl	Female	186	2.48317	4147	577	198	775	0.526	5.3	3.35	0.488	829	19124	0.476	0.35	8.125	0.511	20.434	-0.0835	20.4	4021	289	203	492	0.038	20.87	1.031	0.35	1	25.2	1267	1649
635	2021-09-25	04:11:00	6_64U-E5697	64U-E5697	6	25	25.1	2021-09-25T04:11:00+0100	CAL_2021_09_24_2	18:00:00	2021-09-25 04:11:00	611	2021-09-24 18:00:00	dark	24 Â°C	wt	Ctrl	Female	52	2.40733	4111	135	69	204	0.523	5.3	3.35	0.485	253	19377	0.477	0.35	8.114	0.51	20.406	-0.0556667	20.39	4024	76	55	131	0.038	20.87	1.021	0.35	0	25.2	335	1634
636	2021-09-25	04:26:00	6_64U-E5697	64U-E5697	6	25	25.1	2021-09-25T04:26:00+0100	CAL_2021_09_24_2	18:15:00	2021-09-25 04:26:00	626	2021-09-24 18:00:00	dark	24 Â°C	wt	Ctrl	Female	0	1.983	3351	0	0	0	0.432	5.3	3.35	0.394	0	19377	0.389	0.35	6.64	0.417	16.699	-0.0556667	20.48	3297	0	0	0	0.038	20.87	1.017	0.35	0	25.1	0	1333
637	2021-09-25	04:41:00	6_64U-E5697	64U-E5697	6	25	25.1	2021-09-25T04:41:00+0100	CAL_2021_09_24_2	18:30:00	2021-09-25 04:41:00	641	2021-09-24 18:00:00	dark	24 Â°C	wt	Ctrl	Female	20	1.73733	2911	80	26	106	0.381	5.3	3.35	0.343	128	19505	0.338	0.35	5.759	0.362	14.484	-0.0556667	20.53	2858	29	16	45	0.038	20.87	1.019	0.35	0	25.1	151	1158
638	2021-09-25	04:56:00	6_64U-E5697	64U-E5697	6	25	25.1	2021-09-25T04:56:00+0100	CAL_2021_09_24_2	18:45:00	2021-09-25 04:56:00	656	2021-09-24 18:00:00	dark	24 Â°C	wt	Ctrl	Female	41	2.1305	3718	104	36	140	0.477	5.42	3.35	0.439	228	19733	0.434	0.35	7.382	0.464	18.566	-0.0278333	20.44	3668	71	85	156	0.038	20.87	1.014	0.35	0	25	296	1478
639	2021-09-25	05:11:00	6_64U-E5697	64U-E5697	6	25	25.1	2021-09-25T05:11:00+0100	CAL_2021_09_24_2	19:00:00	2021-09-25 05:11:00	671	2021-09-24 18:00:00	dark	24 Â°C	wt	Ctrl	Female	162	2.22867	3790	243	135	378	0.486	5.42	3.49	0.448	616	20349	0.439	0.35	7.465	0.469	18.773	-0.0556667	20.43	3700	278	179	457	0.038	20.87	1.024	0.35	1	25.1	835	1507
640	2021-09-25	05:26:00	6_64U-E5697	64U-E5697	6	25	25.1	2021-09-25T05:26:00+0100	CAL_2021_09_24_2	19:15:00	2021-09-25 05:26:00	686	2021-09-24 18:00:00	dark	24 Â°C	wt	Ctrl	Female	142	2.2375	3703	228	147	375	0.471	5.43	3.49	0.433	423	20772	0.424	0.36	7.279	0.458	18.305	-0.0835	20.44	3606	177	131	308	0.038	20.87	1.027	0.35	0	25.2	683	1472
641	2021-09-25	05:41:00	6_64U-E5697	64U-E5697	6	25	25.1	2021-09-25T05:41:00+0100	CAL_2021_09_24_2	19:30:00	2021-09-25 05:41:00	701	2021-09-24 18:00:00	dark	24 Â°C	wt	Ctrl	Female	0	2.10817	3670	0	0	0	0.462	5.43	3.49	0.425	3	20775	0.424	0.36	7.347	0.462	18.478	-0.0278333	20.45	3659	1	11	12	0.037	20.87	1.003	0.35	0	25.3	12	1459
642	2021-09-25	05:56:00	6_64U-E5697	64U-E5697	6	25	25.1	2021-09-25T05:56:00+0100	CAL_2021_09_24_2	19:45:00	2021-09-25 05:56:00	716	2021-09-24 18:00:00	dark	24 Â°C	wt	Ctrl	Female	0	1.6215	2999	0	0	0	0.39	5.43	3.49	0.354	1	20776	0.358	0.35	6.1	0.384	15.34	0.0278333	20.52	3051	0	8	8	0.037	20.87	0.983	0.35	0	25.4	8	1193
643	2021-09-25	06:11:00	6_64U-E5697	64U-E5697	6	25	25.1	2021-09-25T06:11:00+0100	CAL_2021_09_24_2	20:00:00	2021-09-25 06:11:00	731	2021-09-24 18:00:00	light	24 Â°C	wt	Ctrl	Female	2	1.56333	2781	0	0	0	0.365	5.43	3.49	0.328	5	20781	0.329	0.35	5.6	0.352	14.083	0	20.54	2793	1	9	10	0.037	20.87	0.996	0.35	0	25.5	10	1106
644	2021-09-25	06:26:00	6_64U-E5697	64U-E5697	6	25	25.1	2021-09-25T06:26:00+0100	CAL_2021_09_24_2	20:15:00	2021-09-25 06:26:00	746	2021-09-24 18:00:00	light	24 Â°C	wt	Ctrl	Female	0	1.4875	2766	0	0	0	0.363	5.43	3.49	0.326	0	20781	0.328	0.35	5.586	0.351	14.048	0.0278333	20.55	2788	0	0	0	0.038	20.87	0.992	0.35	0	25.7	0	1100
645	2021-09-25	06:41:00	6_64U-E5697	64U-E5697	6	25	25.1	2021-09-25T06:41:00+0100	CAL_2021_09_24_2	20:30:00	2021-09-25 06:41:00	761	2021-09-24 18:00:00	light	24 Â°C	wt	Ctrl	Female	15	1.33117	2494	22	7	29	0.332	5.45	3.49	0.294	51	20833	0.295	0.35	5.02	0.316	12.624	0.0278333	20.58	2503	25	38	63	0.039	20.87	0.996	0.35	0	25.7	92	992
646	2021-09-25	06:56:00	6_64U-E5697	64U-E5697	6	25	25.1	2021-09-25T06:56:00+0100	CAL_2021_09_24_2	20:45:00	2021-09-25 06:56:00	776	2021-09-24 18:00:00	light	24 Â°C	wt	Ctrl	Female	104	1.97	3701	230	109	339	0.475	5.57	3.49	0.436	500	21333	0.444	0.35	7.559	0.475	19.01	0.0556667	20.43	3785	182	101	283	0.039	20.87	0.978	0.35	1	25.9	622	1472
647	2021-09-25	07:11:00	6_64U-E5697	64U-E5697	6	25	25.1	2021-09-25T07:11:00+0100	CAL_2021_09_24_2	21:00:00	2021-09-25 07:11:00	791	2021-09-24 18:00:00	light	24 Â°C	wt	Ctrl	Female	112	1.7825	3462	222	155	377	0.448	5.57	3.61	0.409	447	21780	0.423	0.35	7.183	0.452	18.065	0.0835	20.45	3612	140	94	234	0.039	20.87	0.958	0.35	0	25.9	611	1377
648	2021-09-25	07:26:00	6_64U-E5697	64U-E5697	6	25	25.1	2021-09-25T07:26:00+0100	CAL_2021_09_24_2	21:15:00	2021-09-25 07:26:00	806	2021-09-24 18:00:00	light	24 Â°C	wt	Ctrl	Female	32	1.94767	3685	0	0	0	0.471	5.57	3.61	0.433	58	21838	0.439	0.35	7.493	0.471	18.844	0.0556667	20.44	3747	15	125	140	0.038	20.88	0.983	0.35	0	26	140	1465
649	2021-09-25	07:41:00	6_64U-E5697	64U-E5697	6	25	25.1	2021-09-25T07:41:00+0100	CAL_2021_09_24_2	21:30:00	2021-09-25 07:41:00	821	2021-09-24 18:00:00	light	24 Â°C	wt	Ctrl	Female	4	1.8225	3380	0	0	0	0.433	5.57	3.61	0.395	6	21844	0.397	0.36	6.815	0.428	17.139	0.0278333	20.48	3400	3	24	27	0.038	20.87	0.994	0.35	0	26	27	1344
650	2021-09-25	07:56:00	6_64U-E5697	64U-E5697	6	25	25.1	2021-09-25T07:56:00+0100	CAL_2021_09_24_2	21:45:00	2021-09-25 07:56:00	836	2021-09-24 18:00:00	light	24 Â°C	wt	Ctrl	Female	0	1.3405	2862	0	0	0	0.375	5.57	3.61	0.337	0	21844	0.356	0.35	6.062	0.381	15.245	0.139167	20.52	3065	0	0	0	0.037	20.87	0.934	0.35	0	26.1	0	1138
651	2021-09-25	08:11:00	6_64U-E5697	64U-E5697	6	25	25.1	2021-09-25T08:11:00+0100	CAL_2021_09_24_2	22:00:00	2021-09-25 08:11:00	851	2021-09-24 18:00:00	light	24 Â°C	wt	Ctrl	Female	0	1.2065	2623	0	0	0	0.347	5.57	3.61	0.309	0	21844	0.328	0.35	5.579	0.351	14.03	0.139167	20.55	2824	0	0	0	0.037	20.87	0.929	0.35	0	26.1	0	1043
652	2021-09-25	08:26:00	6_64U-E5697	64U-E5697	6	25	25.1	2021-09-25T08:26:00+0100	CAL_2021_09_24_2	22:15:00	2021-09-25 08:26:00	866	2021-09-24 18:00:00	light	24 Â°C	wt	Ctrl	Female	7	1.26883	2579	35	8	43	0.34	5.57	3.61	0.303	76	21920	0.312	0.36	5.328	0.335	13.4	0.0835	20.56	2676	20	19	39	0.037	20.87	0.964	0.35	0	26.1	82	1026
653	2021-09-25	08:41:00	6_64U-E5697	64U-E5697	6	25	25.1	2021-09-25T08:41:00+0100	CAL_2021_09_24_2	22:30:00	2021-09-25 08:41:00	881	2021-09-24 18:00:00	light	24 Â°C	wt	Ctrl	Female	0	1.33583	2667	0	0	0	0.352	5.57	3.61	0.315	2	21922	0.328	0.35	5.576	0.351	14.024	0.0835	20.55	2810	1	25	26	0.037	20.87	0.949	0.35	0	26.2	26	1060
654	2021-09-25	08:56:00	6_64U-E5697	64U-E5697	6	25	25.1	2021-09-25T08:56:00+0100	CAL_2021_09_24_2	22:45:00	2021-09-25 08:56:00	896	2021-09-24 18:00:00	light	24 Â°C	wt	Ctrl	Female	7	1.10367	2347	31	8	39	0.31	5.57	3.61	0.273	69	21991	0.289	0.36	4.986	0.313	12.54	0.111333	20.59	2523	17	6	23	0.037	20.88	0.93	0.35	0	26.2	62	933
655	2021-09-25	09:11:00	6_64U-E5697	64U-E5697	6	25	25.1	2021-09-25T09:11:00+0100	CAL_2021_09_24_2	23:00:00	2021-09-25 09:11:00	911	2021-09-24 18:00:00	light	24 Â°C	wt	Ctrl	Female	0	1.05017	2352	0	0	0	0.315	5.57	3.61	0.277	0	21991	0.297	0.35	5.049	0.317	12.698	0.139167	20.58	2562	0	0	0	0.038	20.88	0.918	0.35	0	26.2	0	935
656	2021-09-25	09:26:00	6_64U-E5697	64U-E5697	6	25	25.1	2021-09-25T09:26:00+0100	CAL_2021_09_24_2	23:15:00	2021-09-25 09:26:00	926	2021-09-24 18:00:00	light	24 Â°C	wt	Ctrl	Female	0	1.41217	3191	0	0	0	0.41	5.81	3.61	0.372	24	22015	0.399	0.36	6.87	0.432	17.278	0.194833	20.48	3489	1	7	8	0.039	20.88	0.915	0.35	0	26.2	8	1269
657	2021-09-25	09:41:00	6_64U-E5697	64U-E5697	6	25	25.1	2021-09-25T09:41:00+0100	CAL_2021_09_24_2	23:30:00	2021-09-25 09:41:00	941	2021-09-24 18:00:00	light	24 Â°C	wt	Ctrl	Female	70	1.67967	3196	232	72	304	0.417	5.88	3.75	0.378	424	22439	0.386	0.35	6.555	0.412	16.485	0.0556667	20.49	3286	153	97	250	0.039	20.87	0.972	0.35	0	26.2	554	1271
658	2021-09-25	09:56:00	6_64U-E5697	64U-E5697	6	25	25.1	2021-09-25T09:56:00+0100	CAL_2021_09_24_2	23:45:00	2021-09-25 09:56:00	956	2021-09-24 18:00:00	light	24 Â°C	wt	Ctrl	Female	0	1.5545	2898	0	0	0	0.381	5.88	3.75	0.342	0	22439	0.345	0.35	5.869	0.369	14.759	0.0278333	20.53	2932	0	0	0	0.039	20.87	0.988	0.35	0	26.2	0	1152
659	2021-09-25	10:11:00	6_64U-E5697	64U-E5697	6	25	25.1	2021-09-25T10:11:00+0100	CAL_2021_09_24_2	1 day, 0:00:00	2021-09-25 10:11:00	971	2021-09-24 18:00:00	light	24 Â°C	wt	Ctrl	Female	0	1.21533	2553	0	0	0	0.339	5.88	3.75	0.301	2	22440	0.317	0.35	5.397	0.339	13.573	0.111333	20.57	2728	0	1	1	0.038	20.89	0.936	0.35	0	26.2	1	1015
660	2021-09-25	10:26:00	6_64U-E5697	64U-E5697	6	25	25.1	2021-09-25T10:26:00+0100	CAL_2021_09_24_2	1 day, 0:15:00	2021-09-25 10:26:00	986	2021-09-24 18:00:00	light	24 Â°C	wt	Ctrl	Female	0	1.3	2522	0	0	0	0.334	5.88	3.75	0.296	0	22440	0.303	0.35	5.175	0.325	13.014	0.0556667	20.58	2594	0	0	0	0.037	20.88	0.972	0.35	0	26.2	0	1003
661	2021-09-25	10:41:00	6_64U-E5697	64U-E5697	6	25	25.1	2021-09-25T10:41:00+0100	CAL_2021_09_24_2	1 day, 0:30:00	2021-09-25 10:41:00	1001	2021-09-24 18:00:00	light	24 Â°C	wt	Ctrl	Female	0	1.14833	2450	0	1	1	0.326	5.89	3.75	0.289	7	22447	0.302	0.35	5.14	0.323	12.927	0.111333	20.57	2592	2	2	4	0.037	20.88	0.945	0.35	0	26.2	5	974
662	2021-09-25	10:56:00	6_64U-E5697	64U-E5697	6	25	25.1	2021-09-25T10:56:00+0100	CAL_2021_09_24_2	1 day, 0:45:00	2021-09-25 10:56:00	1016	2021-09-24 18:00:00	light	24 Â°C	wt	Ctrl	Female	0	1.019	2417	0	0	0	0.323	5.89	3.75	0.285	2	22449	0.307	0.35	5.216	0.328	13.117	0.167	20.57	2650	1	0	1	0.037	20.88	0.912	0.35	0	26.2	1	961
663	2021-09-25	11:11:00	6_64U-E5697	64U-E5697	6	25	25.1	2021-09-25T11:11:00+0100	CAL_2021_09_24_2	1 day, 1:00:00	2021-09-25 11:11:00	1031	2021-09-24 18:00:00	light	24 Â°C	wt	Ctrl	Female	12	0.983167	2233	11	5	16	0.302	5.89	3.75	0.264	63	22512	0.285	0.35	4.834	0.304	12.157	0.139167	20.59	2458	7	25	32	0.037	20.87	0.909	0.35	0	26.3	48	888
664	2021-09-25	11:26:00	6_64U-E5697	64U-E5697	6	25	25.1	2021-09-25T11:26:00+0100	CAL_2021_09_24_2	1 day, 1:15:00	2021-09-25 11:26:00	1046	2021-09-24 18:00:00	light	24 Â°C	wt	Ctrl	Female	64	1.2335	2899	155	62	217	0.38	5.89	3.75	0.342	319	22832	0.365	0.35	6.203	0.39	15.6	0.194833	20.51	3145	83	84	167	0.038	20.88	0.922	0.35	0	26.3	384	1153
665	2021-09-25	11:41:00	6_64U-E5697	64U-E5697	6	25	25.1	2021-09-25T11:41:00+0100	CAL_2021_09_24_2	1 day, 1:30:00	2021-09-25 11:41:00	1061	2021-09-24 18:00:00	light	24 Â°C	wt	Ctrl	Female	62	1.61267	3066	83	54	137	0.4	5.89	3.75	0.362	207	23039	0.37	0.35	6.294	0.396	15.828	0.0556667	20.5	3156	67	144	211	0.038	20.87	0.971	0.35	0	26.3	348	1219
666	2021-09-25	11:56:00	6_64U-E5697	64U-E5697	6	25	25.1	2021-09-25T11:56:00+0100	CAL_2021_09_24_2	1 day, 1:45:00	2021-09-25 11:56:00	1076	2021-09-24 18:00:00	light	24 Â°C	wt	Ctrl	Female	101	1.702	3251	246	137	383	0.422	6.06	3.91	0.384	482	23521	0.39	0.35	6.626	0.417	16.664	0.0556667	20.48	3316	201	108	309	0.038	20.87	0.98	0.35	1	26.3	692	1293
667	2021-09-25	12:11:00	6_64U-E5697	64U-E5697	6	25	25.1	2021-09-25T12:11:00+0100	CAL_2021_09_24_2	1 day, 2:00:00	2021-09-25 12:11:00	1091	2021-09-24 18:00:00	light	24 Â°C	wt	Ctrl	Female	0	1.55917	3092	0	0	0	0.398	6.06	3.91	0.36	2	23522	0.372	0.36	6.397	0.402	16.088	0.0835	20.51	3214	0	18	18	0.037	20.88	0.962	0.35	0	26.3	18	1229
668	2021-09-25	12:26:00	6_64U-E5697	64U-E5697	6	25	25.1	2021-09-25T12:26:00+0100	CAL_2021_09_24_2	1 day, 2:15:00	2021-09-25 12:26:00	1106	2021-09-24 18:00:00	light	24 Â°C	wt	Ctrl	Female	1	1.42933	2566	0	0	0	0.339	6.06	3.91	0.302	1	23523	0.3	0.35	5.122	0.322	12.882	0	20.57	2549	0	5	5	0.037	20.87	1.007	0.35	0	26.3	5	1020
669	2021-09-25	12:41:00	6_64U-E5697	64U-E5697	6	25	25.1	2021-09-25T12:41:00+0100	CAL_2021_09_24_2	1 day, 2:30:00	2021-09-25 12:41:00	1121	2021-09-24 18:00:00	light	24 Â°C	wt	Ctrl	Female	2	1.09483	2443	0	0	0	0.325	6.06	3.91	0.288	7	23530	0.308	0.35	5.238	0.329	13.173	0.139167	20.58	2657	2	16	18	0.037	20.89	0.919	0.35	0	26.3	18	971
670	2021-09-25	12:56:00	6_64U-E5697	64U-E5697	6	25	25.1	2021-09-25T12:56:00+0100	CAL_2021_09_24_2	1 day, 2:45:00	2021-09-25 12:56:00	1136	2021-09-24 18:00:00	light	24 Â°C	wt	Ctrl	Female	0	0.746833	2200	0	0	0	0.297	6.06	3.91	0.26	8	23537	0.293	0.35	4.978	0.313	12.518	0.2505	20.6	2559	2	6	8	0.037	20.89	0.86	0.35	0	26.3	8	875
671	2021-09-25	13:11:00	6_64U-E5697	64U-E5697	6	25	25.1	2021-09-25T13:11:00+0100	CAL_2021_09_24_2	1 day, 3:00:00	2021-09-25 13:11:00	1151	2021-09-24 18:00:00	light	24 Â°C	wt	Ctrl	Female	32	1.30933	2923	73	20	93	0.381	6.19	3.91	0.344	179	23716	0.365	0.35	6.211	0.39	15.619	0.167	20.51	3143	92	64	156	0.037	20.88	0.93	0.35	0	26.3	249	1162
672	2021-09-25	13:26:00	6_64U-E5697	64U-E5697	6	25	25.1	2021-09-25T13:26:00+0100	CAL_2021_09_24_2	1 day, 3:15:00	2021-09-25 13:26:00	1166	2021-09-24 18:00:00	light	24 Â°C	wt	Ctrl	Female	5	1.45633	2803	0	0	0	0.368	6.19	3.91	0.33	18	23734	0.338	0.35	5.761	0.362	14.488	0.0556667	20.54	2890	4	43	47	0.038	20.88	0.97	0.35	0	26.3	47	1115
673	2021-09-25	13:41:00	6_64U-E5697	64U-E5697	6	25	25.1	2021-09-25T13:41:00+0100	CAL_2021_09_24_2	1 day, 3:30:00	2021-09-25 13:41:00	1181	2021-09-24 18:00:00	light	24 Â°C	wt	Ctrl	Female	0	1.30883	2445	0	0	0	0.326	6.19	3.91	0.289	10	23744	0.292	0.35	4.955	0.312	12.462	0.0278333	20.59	2476	1	23	24	0.037	20.88	0.988	0.35	0	26.4	24	972
674	2021-09-25	13:56:00	6_64U-E5697	64U-E5697	6	25	25.1	2021-09-25T13:56:00+0100	CAL_2021_09_24_2	1 day, 3:45:00	2021-09-25 13:56:00	1196	2021-09-24 18:00:00	light	24 Â°C	wt	Ctrl	Female	1	1.2195	2284	0	0	0	0.304	6.19	3.91	0.268	5	23749	0.273	0.35	4.663	0.293	11.728	0.0278333	20.6	2335	0	7	7	0.036	20.87	0.978	0.35	0	26.4	7	908
675	2021-09-25	14:11:00	6_64U-E5697	64U-E5697	6	25	25.1	2021-09-25T14:11:00+0100	CAL_2021_09_24_2	1 day, 4:00:00	2021-09-25 14:11:00	1211	2021-09-24 18:00:00	light	24 Â°C	wt	Ctrl	Female	0	1.059	2282	0	0	0	0.305	6.19	3.91	0.269	2	23751	0.284	0.35	4.825	0.303	12.135	0.111333	20.6	2439	0	13	13	0.036	20.88	0.936	0.35	0	26.4	13	907
676	2021-09-25	14:26:00	6_64U-E5697	64U-E5697	6	25	25.1	2021-09-25T14:26:00+0100	CAL_2021_09_24_2	1 day, 4:15:00	2021-09-25 14:26:00	1226	2021-09-24 18:00:00	light	24 Â°C	wt	Ctrl	Female	0	1.08133	2328	0	0	0	0.31	6.19	3.91	0.274	5	23756	0.29	0.35	4.931	0.31	12.4	0.111333	20.59	2493	2	8	10	0.036	20.88	0.934	0.35	0	26.3	10	926
677	2021-09-25	14:41:00	6_64U-E5697	64U-E5697	6	25	25.1	2021-09-25T14:41:00+0100	CAL_2021_09_24_2	1 day, 4:30:00	2021-09-25 14:41:00	1241	2021-09-24 18:00:00	light	24 Â°C	wt	Ctrl	Female	61	1.421	3131	4	1	5	0.404	6.32	3.91	0.369	55	23811	0.389	0.35	6.629	0.417	16.67	0.167	20.49	3351	23	105	128	0.035	20.88	0.934	0.35	0	26.3	133	1245
678	2021-09-25	14:56:00	6_64U-E5697	64U-E5697	6	25	25.1	2021-09-25T14:56:00+0100	CAL_2021_09_24_2	1 day, 4:45:00	2021-09-25 14:56:00	1256	2021-09-24 18:00:00	light	24 Â°C	wt	Ctrl	Female	32	1.635	3123	137	44	181	0.402	6.62	4.03	0.366	230	24041	0.375	0.36	6.419	0.404	16.143	0.0556667	20.51	3220	60	28	88	0.035	20.88	0.97	0.35	0	26.3	269	1242
679	2021-09-25	15:11:00	6_64U-E5697	64U-E5697	6	25	25.1	2021-09-25T15:11:00+0100	CAL_2021_09_24_2	1 day, 5:00:00	2021-09-25 15:11:00	1271	2021-09-24 18:00:00	light	24 Â°C	wt	Ctrl	Female	0	1.52333	2912	0	0	0	0.374	6.63	4.03	0.339	0	24041	0.347	0.36	5.98	0.376	15.039	0.0556667	20.53	2999	0	0	0	0.035	20.88	0.971	0.35	0	26.4	0	1158
680	2021-09-25	15:26:00	6_64U-E5697	64U-E5697	6	25	25.1	2021-09-25T15:26:00+0100	CAL_2021_09_24_2	1 day, 5:15:00	2021-09-25 15:26:00	1286	2021-09-24 18:00:00	light	24 Â°C	wt	Ctrl	Female	0	1.43817	2498	0	0	0	0.328	6.63	4.03	0.292	0	24041	0.287	0.36	4.917	0.309	12.365	-0.0278333	20.59	2437	0	0	0	0.036	20.88	1.025	0.35	0	26.4	0	993
681	2021-09-25	15:41:00	6_64U-E5697	64U-E5697	6	25	25.1	2021-09-25T15:41:00+0100	CAL_2021_09_24_2	1 day, 5:30:00	2021-09-25 15:41:00	1301	2021-09-24 18:00:00	light	24 Â°C	wt	Ctrl	Female	6	1.2865	2395	25	8	33	0.318	6.69	4.03	0.283	32	24073	0.286	0.35	4.859	0.306	12.22	0.0278333	20.59	2429	11	1	12	0.036	20.88	0.986	0.35	0	26.3	45	952
682	2021-09-25	15:56:00	6_64U-E5697	64U-E5697	6	25	25.1	2021-09-25T15:56:00+0100	CAL_2021_09_24_2	1 day, 5:45:00	2021-09-25 15:56:00	1316	2021-09-24 18:00:00	light	24 Â°C	wt	Ctrl	Female	31	1.71967	3093	101	44	145	0.4	6.77	4.18	0.365	172	24245	0.364	0.35	6.188	0.389	15.561	0	20.52	3080	46	54	100	0.035	20.88	1.004	0.35	0	26.4	245	1230
683	2021-09-25	16:11:00	6_64U-E5697	64U-E5697	6	25	25.1	2021-09-25T16:11:00+0100	CAL_2021_09_24_2	1 day, 6:00:00	2021-09-25 16:11:00	1331	2021-09-24 18:00:00	light	24 Â°C	wt	Ctrl	Female	0	1.675	3010	0	0	0	0.39	6.77	4.18	0.356	0	24245	0.353	0.35	5.994	0.377	15.074	0	20.53	2980	0	0	0	0.035	20.88	1.01	0.35	0	26.4	0	1197
684	2021-09-25	16:26:00	6_64U-E5697	64U-E5697	6	25	25.1	2021-09-25T16:26:00+0100	CAL_2021_09_24_2	1 day, 6:15:00	2021-09-25 16:26:00	1346	2021-09-24 18:00:00	light	24 Â°C	wt	Ctrl	Female	0	1.45167	2620	0	0	0	0.34	6.77	4.18	0.306	0	24245	0.306	0.36	5.257	0.331	13.222	0	20.57	2620	0	0	0	0.034	20.88	1	0.35	0	26.4	0	1042
685	2021-09-25	16:41:00	6_64U-E5697	64U-E5697	6	25	25.1	2021-09-25T16:41:00+0100	CAL_2021_09_24_2	1 day, 6:30:00	2021-09-25 16:41:00	1361	2021-09-24 18:00:00	light	24 Â°C	wt	Ctrl	Female	14	1.742	3136	11	6	17	0.403	6.83	4.18	0.368	76	24321	0.367	0.35	6.276	0.395	15.782	0	20.51	3125	17	35	52	0.035	20.88	1.004	0.35	0	26.4	69	1247
686	2021-09-25	16:56:00	6_64U-E5697	64U-E5697	6	25	25.1	2021-09-25T16:56:00+0100	CAL_2021_09_24_2	1 day, 6:45:00	2021-09-25 16:56:00	1376	2021-09-24 18:00:00	light	24 Â°C	wt	Ctrl	Female	0	1.75083	3044	0	0	0	0.394	6.84	4.18	0.359	2	24322	0.355	0.35	6.053	0.381	15.223	-0.0278333	20.52	3009	0	1	1	0.035	20.88	1.012	0.35	0	26.4	1	1210
687	2021-09-25	17:11:00	6_64U-E5697	64U-E5697	6	25	25.1	2021-09-25T17:11:00+0100	CAL_2021_09_24_2	1 day, 7:00:00	2021-09-25 17:11:00	1391	2021-09-24 18:00:00	light	24 Â°C	wt	Ctrl	Female	66	2.32683	3869	110	105	215	0.49	7.64	4.33	0.455	306	24628	0.444	0.35	7.587	0.477	19.082	-0.0835	20.43	3756	85	85	170	0.035	20.88	1.03	0.35	0	26.4	385	1539
688	2021-09-25	17:26:00	6_64U-E5697	64U-E5697	6	25	25.1	2021-09-25T17:26:00+0100	CAL_2021_09_24_2	1 day, 7:15:00	2021-09-25 17:26:00	1406	2021-09-24 18:00:00	light	24 Â°C	wt	Ctrl	Female	48	2.22867	3795	29	10	39	0.482	7.65	4.34	0.447	165	24793	0.439	0.35	7.489	0.471	18.835	-0.0556667	20.44	3714	63	136	199	0.035	20.88	1.022	0.35	0	26.3	238	1509
689	2021-09-25	17:41:00	6_64U-E5697	64U-E5697	6	25	25.1	2021-09-25T17:41:00+0100	CAL_2021_09_24_2	1 day, 7:30:00	2021-09-25 17:41:00	1421	2021-09-24 18:00:00	light	24 Â°C	wt	Ctrl	Female	86	2.3315	4097	246	125	371	0.518	7.71	4.35	0.483	399	25192	0.477	0.35	8.113	0.51	20.404	-0.0278333	20.4	4028	65	62	127	0.035	20.88	1.017	0.35	0	26.1	498	1629
690	2021-09-25	17:56:00	6_64U-E5697	64U-E5697	6	25	25.1	2021-09-25T17:56:00+0100	CAL_2021_09_24_2	1 day, 7:45:00	2021-09-25 17:56:00	1436	2021-09-24 18:00:00	light	24 Â°C	wt	Ctrl	Female	67	2.76467	4773	53	16	69	0.599	7.91	4.43	0.564	265	25458	0.554	0.35	9.424	0.592	23.699	-0.0556667	20.32	4674	147	221	368	0.036	20.88	1.021	0.35	0	26	437	1898
691	2021-09-25	18:11:00	6_64U-E5697	64U-E5697	6	25	25.1	2021-09-25T18:11:00+0100	CAL_2021_09_24_2	1 day, 8:00:00	2021-09-25 18:11:00	1451	2021-09-24 18:00:00	dark	24 Â°C	wt	Ctrl	Female	170	2.67533	4586	590	194	784	0.57	7.96	4.7	0.532	1065	26523	0.526	0.36	9.107	0.573	22.902	-0.0556667	20.35	4524	440	221	661	0.038	20.88	1.014	0.35	1	26	1445	1823
692	2021-09-25	18:26:00	6_64U-E5697	64U-E5697	6	25	25.1	2021-09-25T18:26:00+0100	CAL_2021_09_24_2	1 day, 8:15:00	2021-09-25 18:26:00	1466	2021-09-24 18:00:00	dark	24 Â°C	wt	Ctrl	Female	101	2.6665	4692	163	127	290	0.585	8.16	4.7	0.548	430	26953	0.544	0.36	9.347	0.588	23.505	-0.0278333	20.34	4648	196	127	323	0.038	20.88	1.01	0.35	0	25.9	613	1866
693	2021-09-25	18:41:00	6_64U-E5697	64U-E5697	6	25	25.1	2021-09-25T18:41:00+0100	CAL_2021_09_24_2	1 day, 8:30:00	2021-09-25 18:41:00	1481	2021-09-24 18:00:00	dark	24 Â°C	wt	Ctrl	Female	164	2.60833	4479	400	151	551	0.563	8.19	4.72	0.526	670	27623	0.517	0.35	8.834	0.555	22.217	-0.0556667	20.36	4380	332	185	517	0.037	20.88	1.023	0.35	1	25.9	1068	1781
694	2021-09-25	18:56:00	6_64U-E5697	64U-E5697	6	25	25.1	2021-09-25T18:56:00+0100	CAL_2021_09_24_2	1 day, 8:45:00	2021-09-25 18:56:00	1496	2021-09-24 18:00:00	dark	24 Â°C	wt	Ctrl	Female	177	2.94333	5075	307	206	513	0.632	8.67	4.72	0.594	541	28164	0.586	0.36	10.038	0.631	25.245	-0.0556667	20.29	4981	165	140	305	0.037	20.88	1.019	0.35	1	25.8	818	2018
695	2021-09-25	19:11:00	6_64U-E5697	64U-E5697	6	25	25.1	2021-09-25T19:11:00+0100	CAL_2021_09_24_2	1 day, 9:00:00	2021-09-25 19:11:00	1511	2021-09-24 18:00:00	dark	24 Â°C	wt	Ctrl	Female	77	2.61717	4399	294	87	381	0.553	8.69	4.83	0.515	523	28687	0.505	0.36	8.651	0.544	21.755	-0.0835	20.37	4286	205	102	307	0.038	20.88	1.026	0.35	1	25.8	688	1749
696	2021-09-25	19:26:00	6_64U-E5697	64U-E5697	6	25	25.1	2021-09-25T19:26:00+0100	CAL_2021_09_24_2	1 day, 9:15:00	2021-09-25 19:26:00	1526	2021-09-24 18:00:00	dark	24 Â°C	wt	Ctrl	Female	38	2.40733	4101	30	11	41	0.521	8.71	4.83	0.483	114	28801	0.475	0.35	8.106	0.51	20.386	-0.0556667	20.4	4022	84	71	155	0.038	20.87	1.02	0.35	0	25.7	196	1631
697	2021-09-25	19:41:00	6_64U-E5697	64U-E5697	6	25	25.1	2021-09-25T19:41:00+0100	CAL_2021_09_24_2	1 day, 9:30:00	2021-09-25 19:41:00	1541	2021-09-24 18:00:00	dark	24 Â°C	wt	Ctrl	Female	42	1.96533	3525	123	87	210	0.456	8.71	4.83	0.417	161	28962	0.415	0.35	7.046	0.443	17.719	0	20.46	3507	30	21	51	0.039	20.88	1.005	0.35	0	25.6	261	1402
698	2021-09-25	19:56:00	6_64U-E5697	64U-E5697	6	25	25.1	2021-09-25T19:56:00+0100	CAL_2021_09_24_2	1 day, 9:45:00	2021-09-25 19:56:00	1556	2021-09-24 18:00:00	dark	24 Â°C	wt	Ctrl	Female	139	2.91633	4843	402	173	575	0.607	8.81	4.9	0.57	715	29677	0.555	0.35	9.478	0.596	23.837	-0.111333	20.32	4689	277	156	433	0.038	20.88	1.033	0.35	1	25.6	1008	1926
699	2021-09-25	20:11:00	6_64U-E5697	64U-E5697	6	25	25.1	2021-09-25T20:11:00+0100	CAL_2021_09_24_2	1 day, 10:00:00	2021-09-25 20:11:00	1571	2021-09-24 18:00:00	dark	24 Â°C	wt	Ctrl	Female	211	2.75583	4859	427	100	527	0.609	8.91	5.07	0.571	803	30480	0.567	0.35	9.681	0.609	24.348	-0.0278333	20.32	4814	368	281	649	0.037	20.88	1.009	0.35	1	25.6	1176	1932
700	2021-09-25	20:26:00	6_64U-E5697	64U-E5697	6	25	25.1	2021-09-25T20:26:00+0100	CAL_2021_09_24_2	1 day, 10:15:00	2021-09-25 20:26:00	1586	2021-09-24 18:00:00	dark	24 Â°C	wt	Ctrl	Female	93	3.0415	5176	195	65	260	0.648	9.17	5.25	0.61	373	30853	0.599	0.35	10.192	0.641	25.632	-0.0835	20.28	5051	182	89	271	0.037	20.87	1.025	0.35	0	25.5	531	2058
701	2021-09-25	20:41:00	6_64U-E5697	64U-E5697	6	25	25.1	2021-09-25T20:41:00+0100	CAL_2021_09_24_2	1 day, 10:30:00	2021-09-25 20:41:00	1601	2021-09-24 18:00:00	dark	24 Â°C	wt	Ctrl	Female	92	2.4655	4334	166	57	223	0.549	9.19	5.27	0.512	396	31249	0.505	0.35	8.595	0.54	21.614	-0.0278333	20.37	4268	255	166	421	0.038	20.87	1.015	0.35	0	25.5	644	1723
702	2021-09-25	20:56:00	6_64U-E5697	64U-E5697	6	25	25.1	2021-09-25T20:56:00+0100	CAL_2021_09_24_2	1 day, 10:45:00	2021-09-25 20:56:00	1616	2021-09-24 18:00:00	dark	24 Â°C	wt	Ctrl	Female	39	2.75117	4625	48	18	66	0.578	9.33	5.27	0.541	176	31425	0.531	0.36	9.108	0.573	22.904	-0.0835	20.34	4514	100	95	195	0.037	20.87	1.024	0.35	0	25.5	261	1839
703	2021-09-25	21:11:00	6_64U-E5697	64U-E5697	6	25	25.1	2021-09-25T21:11:00+0100	CAL_2021_09_24_2	1 day, 11:00:00	2021-09-25 21:11:00	1631	2021-09-24 18:00:00	dark	24 Â°C	wt	Ctrl	Female	164	3.07267	5117	484	185	669	0.64	9.37	5.42	0.604	893	32319	0.589	0.35	10.025	0.63	25.211	-0.111333	20.28	4961	382	174	556	0.037	20.87	1.031	0.35	1	25.4	1225	2035
704	2021-09-25	21:26:00	6_64U-E5697	64U-E5697	6	25	25.1	2021-09-25T21:26:00+0100	CAL_2021_09_24_2	1 day, 11:15:00	2021-09-25 21:26:00	1646	2021-09-24 18:00:00	dark	24 Â°C	wt	Ctrl	Female	119	2.6395	4421	329	134	463	0.555	9.5	5.53	0.519	670	32989	0.511	0.35	8.731	0.549	21.959	-0.0835	20.36	4331	278	123	401	0.036	20.87	1.021	0.35	1	25.4	864	1758
705	2021-09-25	21:41:00	6_64U-E5697	64U-E5697	6	25	25.1	2021-09-25T21:41:00+0100	CAL_2021_09_24_2	1 day, 11:30:00	2021-09-25 21:41:00	1661	2021-09-24 18:00:00	dark	24 Â°C	wt	Ctrl	Female	114	2.92983	4978	353	136	489	0.622	9.66	5.63	0.586	612	33601	0.575	0.35	9.793	0.616	24.629	-0.0835	20.3	4852	217	123	340	0.036	20.87	1.026	0.35	1	25.4	829	1979
706	2021-09-25	21:56:00	6_64U-E5697	64U-E5697	6	25	25.1	2021-09-25T21:56:00+0100	CAL_2021_09_24_2	1 day, 11:45:00	2021-09-25 21:56:00	1676	2021-09-24 18:00:00	dark	24 Â°C	wt	Ctrl	Female	124	2.894	4807	330	177	507	0.603	9.66	5.87	0.568	615	34216	0.553	0.35	9.383	0.59	23.598	-0.111333	20.32	4639	256	124	380	0.035	20.87	1.036	0.35	1	25.4	887	1911
707	2021-09-25	22:11:00	6_64U-E5697	64U-E5697	6	25	25.1	2021-09-25T22:11:00+0100	CAL_2021_09_24_2	1 day, 12:00:00	2021-09-25 22:11:00	1691	2021-09-24 18:00:00	dark	24 Â°C	wt	Ctrl	Female	92	3.12617	5108	319	125	444	0.638	9.8	5.87	0.602	470	34686	0.586	0.35	9.984	0.628	25.109	-0.139167	20.28	4938	158	64	222	0.036	20.87	1.034	0.35	1	25.4	666	2031
708	2021-09-25	22:26:00	6_64U-E5697	64U-E5697	6	25	25.1	2021-09-25T22:26:00+0100	CAL_2021_09_24_2	1 day, 12:15:00	2021-09-25 22:26:00	1706	2021-09-24 18:00:00	dark	24 Â°C	wt	Ctrl	Female	132	2.68417	4517	401	246	647	0.561	9.84	5.97	0.524	669	35355	0.515	0.36	8.908	0.56	22.402	-0.0835	20.35	4417	185	89	274	0.037	20.87	1.023	0.35	1	25.4	921	1796
709	2021-09-25	22:41:00	6_64U-E5697	64U-E5697	6	25	25.1	2021-09-25T22:41:00+0100	CAL_2021_09_24_2	1 day, 12:30:00	2021-09-25 22:41:00	1721	2021-09-24 18:00:00	dark	24 Â°C	wt	Ctrl	Female	177	2.34967	4386	507	227	734	0.556	9.91	6.12	0.518	816	36171	0.526	0.35	8.929	0.561	22.455	0.0556667	20.36	4467	329	146	475	0.038	20.89	0.982	0.35	1	25.4	1209	1744
710	2021-09-25	22:56:00	6_64U-E5697	64U-E5697	6	25	25.1	2021-09-25T22:56:00+0100	CAL_2021_09_24_2	1 day, 12:45:00	2021-09-25 22:56:00	1736	2021-09-24 18:00:00	dark	24 Â°C	wt	Ctrl	Female	26	2.4655	4323	16	21	37	0.546	10.01	6.12	0.508	113	36285	0.504	0.35	8.61	0.541	21.652	-0.0278333	20.37	4281	52	74	126	0.038	20.87	1.01	0.35	0	25.4	163	1719
711	2021-09-25	23:11:00	6_64U-E5697	64U-E5697	6	25	25.1	2021-09-25T23:11:00+0100	CAL_2021_09_24_2	1 day, 13:00:00	2021-09-25 23:11:00	1751	2021-09-24 18:00:00	dark	24 Â°C	wt	Ctrl	Female	28	2.33567	3819	7	8	15	0.487	10.01	6.13	0.449	22	36306	0.43	0.35	7.356	0.462	18.498	-0.111333	20.43	3622	10	31	41	0.038	20.86	1.054	0.35	0	25.3	56	1519
712	2021-09-25	23:26:00	6_64U-E5697	64U-E5697	6	25	25.1	2021-09-25T23:26:00+0100	CAL_2021_09_24_2	1 day, 13:15:00	2021-09-25 23:26:00	1766	2021-09-24 18:00:00	dark	24 Â°C	wt	Ctrl	Female	1	1.80017	3340	0	1	1	0.432	10.01	6.13	0.394	7	36314	0.397	0.35	6.755	0.425	16.987	0.0278333	20.48	3373	4	3	7	0.038	20.87	0.99	0.35	0	25.3	8	1328
713	2021-09-25	23:41:00	6_64U-E5697	64U-E5697	6	25	25.1	2021-09-25T23:41:00+0100	CAL_2021_09_24_2	1 day, 13:30:00	2021-09-25 23:41:00	1781	2021-09-24 18:00:00	dark	24 Â°C	wt	Ctrl	Female	5	2.16117	3190	1	2	3	0.414	10.01	6.13	0.376	20	36334	0.351	0.35	5.994	0.377	15.073	-0.194833	20.5	2929	10	9	19	0.038	20.86	1.089	0.35	0	25.2	22	1269
714	2021-09-25	23:56:00	6_64U-E5697	64U-E5697	6	25	25.1	2021-09-25T23:56:00+0100	CAL_2021_09_24_2	1 day, 13:45:00	2021-09-25 23:56:00	1796	2021-09-24 18:00:00	dark	24 Â°C	wt	Ctrl	Female	0	1.85783	3057	0	0	0	0.399	10.01	6.13	0.36	0	36334	0.346	0.35	5.896	0.371	14.828	-0.0835	20.52	2905	0	0	0	0.039	20.87	1.052	0.35	0	25.2	0	1216
715	2021-09-26	00:11:00	6_64U-E5697	64U-E5697	6	25	25.1	2021-09-26T00:11:00+0100	CAL_2021_09_24_2	1 day, 14:00:00	2021-09-26 00:11:00	1811	2021-09-24 18:00:00	dark	24 Â°C	wt	Ctrl	Female	5	1.81317	2943	0	0	0	0.386	10.01	6.13	0.347	37	36371	0.336	0.35	5.715	0.359	14.372	-0.0835	20.53	2821	36	13	49	0.039	20.87	1.043	0.35	0	25.2	49	1170
716	2021-09-26	00:26:00	6_64U-E5697	64U-E5697	6	25	25.1	2021-09-26T00:26:00+0100	CAL_2021_09_24_2	1 day, 14:15:00	2021-09-26 00:26:00	1826	2021-09-24 18:00:00	dark	24 Â°C	wt	Ctrl	Female	78	2.07233	3539	86	55	141	0.453	10.01	6.14	0.413	269	36640	0.405	0.36	6.952	0.437	17.482	-0.0556667	20.46	3443	103	126	229	0.04	20.87	1.028	0.35	0	25.2	370	1407
717	2021-09-26	00:41:00	6_64U-E5697	64U-E5697	6	25	25.1	2021-09-26T00:41:00+0100	CAL_2021_09_24_2	1 day, 14:30:00	2021-09-26 00:41:00	1841	2021-09-24 18:00:00	dark	24 Â°C	wt	Ctrl	Female	109	2.23333	4001	350	124	474	0.51	10.08	6.28	0.47	682	37321	0.472	0.35	8.05	0.506	20.246	0	20.4	4014	221	124	345	0.04	20.87	0.997	0.35	1	25.2	819	1591
718	2021-09-26	00:56:00	6_64U-E5697	64U-E5697	6	25	25.1	2021-09-26T00:56:00+0100	CAL_2021_09_24_2	1 day, 14:45:00	2021-09-26 00:56:00	1856	2021-09-24 18:00:00	dark	24 Â°C	wt	Ctrl	Female	106	2.58183	4730	314	106	420	0.59	10.33	6.42	0.55	605	37927	0.553	0.36	9.545	0.6	24.004	0.0278333	20.32	4764	257	125	382	0.04	20.87	0.993	0.35	1	25.2	802	1881
719	2021-09-26	01:11:00	6_64U-E5697	64U-E5697	6	25	25.1	2021-09-26T01:11:00+0100	CAL_2021_09_24_2	1 day, 15:00:00	2021-09-26 01:11:00	1871	2021-09-24 18:00:00	dark	24 Â°C	wt	Ctrl	Female	203	2.2915	4187	369	195	564	0.531	10.34	6.52	0.491	661	38588	0.495	0.36	8.473	0.533	21.309	0.0278333	20.38	4232	261	230	491	0.04	20.87	0.989	0.35	1	25.2	1055	1665
720	2021-09-26	01:26:00	6_64U-E5697	64U-E5697	6	25	25.1	2021-09-26T01:26:00+0100	CAL_2021_09_24_2	1 day, 15:15:00	2021-09-26 01:26:00	1886	2021-09-24 18:00:00	dark	24 Â°C	wt	Ctrl	Female	177	2.30033	4104	580	216	796	0.526	10.35	6.53	0.485	855	39443	0.485	0.35	8.231	0.517	20.699	0	20.38	4100	346	185	531	0.04	20.87	1.001	0.35	1	25.2	1327	1632
721	2021-09-26	01:41:00	6_64U-E5697	64U-E5697	6	25	25.1	2021-09-26T01:41:00+0100	CAL_2021_09_24_2	1 day, 15:30:00	2021-09-26 01:41:00	1901	2021-09-24 18:00:00	dark	24 Â°C	wt	Ctrl	Female	10	1.8895	3468	0	0	0	0.45	10.35	6.53	0.409	8	39451	0.414	0.35	7.043	0.443	17.713	0.0278333	20.45	3521	1	19	20	0.042	20.87	0.985	0.35	0	25.2	20	1379
722	2021-09-26	01:56:00	6_64U-E5697	64U-E5697	6	25	25.1	2021-09-26T01:56:00+0100	CAL_2021_09_24_2	1 day, 15:45:00	2021-09-26 01:56:00	1916	2021-09-24 18:00:00	dark	24 Â°C	wt	Ctrl	Female	45	1.65267	2947	0	0	0	0.389	10.35	6.54	0.347	15	39466	0.35	0.35	5.956	0.374	14.979	0	20.52	2974	21	60	81	0.042	20.87	0.991	0.35	0	25.2	81	1172
723	2021-09-26	02:11:00	6_64U-E5697	64U-E5697	6	25	25.1	2021-09-26T02:11:00+0100	CAL_2021_09_24_2	1 day, 16:00:00	2021-09-26 02:11:00	1931	2021-09-24 18:00:00	dark	24 Â°C	wt	Ctrl	Female	44	1.3805	2780	65	39	104	0.369	10.35	6.54	0.328	172	39638	0.335	0.35	5.704	0.359	14.345	0.0835	20.53	2860	81	70	151	0.041	20.87	0.972	0.35	0	25.2	255	1105
724	2021-09-26	02:26:00	6_64U-E5697	64U-E5697	6	25	25.1	2021-09-26T02:26:00+0100	CAL_2021_09_24_2	1 day, 16:15:00	2021-09-26 02:26:00	1946	2021-09-24 18:00:00	dark	24 Â°C	wt	Ctrl	Female	29	1.943	3469	25	17	42	0.449	10.35	6.54	0.409	137	39775	0.409	0.35	6.955	0.437	17.491	0	20.46	3464	69	93	162	0.04	20.87	1.001	0.35	0	25.2	204	1380
725	2021-09-26	02:41:00	6_64U-E5697	64U-E5697	6	25	25.1	2021-09-26T02:41:00+0100	CAL_2021_09_24_2	1 day, 16:30:00	2021-09-26 02:41:00	1961	2021-09-24 18:00:00	dark	24 Â°C	wt	Ctrl	Female	84	2.37667	4627	287	93	380	0.581	10.42	6.73	0.541	531	40307	0.557	0.36	9.551	0.6	24.02	0.111333	20.31	4796	182	124	306	0.04	20.87	0.965	0.35	1	25.2	686	1840
726	2021-09-26	02:56:00	6_64U-E5697	64U-E5697	6	25	25.1	2021-09-26T02:56:00+0100	CAL_2021_09_24_2	1 day, 16:45:00	2021-09-26 02:56:00	1976	2021-09-24 18:00:00	dark	24 Â°C	wt	Ctrl	Female	105	2.18867	3909	237	97	334	0.501	10.43	6.75	0.46	489	40796	0.462	0.35	7.873	0.495	19.799	0	20.41	3927	219	130	349	0.041	20.87	0.995	0.35	1	25.2	683	1554
727	2021-09-26	03:11:00	6_64U-E5697	64U-E5697	6	25	25.1	2021-09-26T03:11:00+0100	CAL_2021_09_24_2	1 day, 17:00:00	2021-09-26 03:11:00	1991	2021-09-24 18:00:00	dark	24 Â°C	wt	Ctrl	Female	0	1.8895	3479	0	0	0	0.446	10.43	6.75	0.405	0	40796	0.41	0.36	7.071	0.445	17.783	0.0278333	20.46	3536	0	0	0	0.041	20.87	0.984	0.35	0	25.2	0	1383
728	2021-09-26	03:26:00	6_64U-E5697	64U-E5697	6	25	25.1	2021-09-26T03:26:00+0100	CAL_2021_09_24_2	1 day, 17:15:00	2021-09-26 03:26:00	2006	2021-09-24 18:00:00	dark	24 Â°C	wt	Ctrl	Female	10	1.71083	3166	2	2	4	0.411	10.43	6.75	0.37	28	40823	0.373	0.36	6.398	0.402	16.089	0.0278333	20.5	3194	8	33	41	0.041	20.87	0.991	0.35	0	25.2	45	1259
729	2021-09-26	03:41:00	6_64U-E5697	64U-E5697	6	25	25.1	2021-09-26T03:41:00+0100	CAL_2021_09_24_2	1 day, 17:30:00	2021-09-26 03:41:00	2021	2021-09-24 18:00:00	dark	24 Â°C	wt	Ctrl	Female	56	1.88067	3547	164	48	212	0.458	10.51	6.75	0.418	344	41167	0.427	0.35	7.273	0.457	18.29	0.0556667	20.44	3645	116	112	228	0.04	20.87	0.973	0.35	0	25.2	440	1411
730	2021-09-26	03:56:00	6_64U-E5697	64U-E5697	6	25	25.1	2021-09-26T03:56:00+0100	CAL_2021_09_24_2	1 day, 17:45:00	2021-09-26 03:56:00	2036	2021-09-24 18:00:00	dark	24 Â°C	wt	Ctrl	Female	1	1.5415	3250	0	0	0	0.42	10.51	6.75	0.38	4	41171	0.397	0.36	6.799	0.427	17.098	0.139167	20.47	3426	1	5	6	0.04	20.87	0.948	0.35	0	25.2	6	1292
731	2021-09-26	04:11:00	6_64U-E5697	64U-E5697	6	25	25.1	2021-09-26T04:11:00+0100	CAL_2021_09_24_2	1 day, 18:00:00	2021-09-26 04:11:00	2051	2021-09-24 18:00:00	dark	24 Â°C	wt	Ctrl	Female	43	1.742	3108	115	63	178	0.404	10.51	6.76	0.363	190	41360	0.366	0.36	6.283	0.395	15.801	0	20.5	3137	52	36	88	0.041	20.87	0.991	0.35	0	25.1	266	1236
732	2021-09-26	04:26:00	6_64U-E5697	64U-E5697	6	25	25.1	2021-09-26T04:26:00+0100	CAL_2021_09_24_2	1 day, 18:15:00	2021-09-26 04:26:00	2066	2021-09-24 18:00:00	dark	24 Â°C	wt	Ctrl	Female	125	2.1575	3974	349	141	490	0.506	10.51	6.92	0.465	649	42010	0.468	0.36	8.028	0.505	20.188	0.0278333	20.4	4007	261	108	369	0.041	20.87	0.992	0.35	1	25.1	859	1580
733	2021-09-26	04:41:00	6_64U-E5697	64U-E5697	6	25	25.1	2021-09-26T04:41:00+0100	CAL_2021_09_24_2	1 day, 18:30:00	2021-09-26 04:41:00	2081	2021-09-24 18:00:00	dark	24 Â°C	wt	Ctrl	Female	136	2.12217	4300	368	152	520	0.55	10.6	6.93	0.508	724	42734	0.524	0.35	8.903	0.56	22.389	0.139167	20.35	4474	288	156	444	0.042	20.87	0.961	0.35	1	25.2	964	1710
734	2021-09-26	04:56:00	6_64U-E5697	64U-E5697	6	25	25.1	2021-09-26T04:56:00+0100	CAL_2021_09_24_2	1 day, 18:45:00	2021-09-26 04:56:00	2096	2021-09-24 18:00:00	dark	24 Â°C	wt	Ctrl	Female	205	2.077	3713	534	247	781	0.479	10.67	7.05	0.436	918	43652	0.435	0.36	7.434	0.467	18.694	0	20.42	3702	400	234	634	0.044	20.86	1.003	0.35	1	25.2	1415	1476
735	2021-09-26	05:11:00	6_64U-E5697	64U-E5697	6	25	25.1	2021-09-26T05:11:00+0100	CAL_2021_09_24_2	1 day, 19:00:00	2021-09-26 05:11:00	2111	2021-09-24 18:00:00	dark	24 Â°C	wt	Ctrl	Female	48	1.89417	3685	115	55	170	0.478	10.67	7.05	0.433	184	43836	0.443	0.35	7.566	0.476	19.027	0.0835	20.42	3794	53	86	139	0.044	20.87	0.971	0.35	0	25.2	309	1465
736	2021-09-26	05:26:00	6_64U-E5697	64U-E5697	6	25	25.1	2021-09-26T05:26:00+0100	CAL_2021_09_24_2	1 day, 19:15:00	2021-09-26 05:26:00	2126	2021-09-24 18:00:00	dark	24 Â°C	wt	Ctrl	Female	0	1.56383	3296	0	0	0	0.431	10.67	7.06	0.386	6	43842	0.403	0.36	6.894	0.433	17.337	0.139167	20.47	3474	1	4	5	0.045	20.87	0.949	0.35	0	25.3	5	1311
737	2021-09-26	05:41:00	6_64U-E5697	64U-E5697	6	25	25.1	2021-09-26T05:41:00+0100	CAL_2021_09_24_2	1 day, 19:30:00	2021-09-26 05:41:00	2141	2021-09-24 18:00:00	dark	24 Â°C	wt	Ctrl	Female	0	1.49217	2963	0	0	0	0.392	10.67	7.06	0.347	3	43845	0.356	0.36	6.101	0.384	15.342	0.0835	20.51	3061	1	12	13	0.045	20.87	0.968	0.35	0	25.4	13	1178
738	2021-09-26	05:56:00	6_64U-E5697	64U-E5697	6	25	25.1	2021-09-26T05:56:00+0100	CAL_2021_09_24_2	1 day, 19:45:00	2021-09-26 05:56:00	2156	2021-09-24 18:00:00	dark	24 Â°C	wt	Ctrl	Female	0	1.33583	2672	0	0	0	0.356	10.67	7.06	0.312	3	43847	0.324	0.36	5.56	0.35	13.982	0.0835	20.54	2798	0	1	1	0.043	20.87	0.955	0.35	0	25.5	1	1063
739	2021-09-26	06:11:00	6_64U-E5697	64U-E5697	6	25	25.1	2021-09-26T06:11:00+0100	CAL_2021_09_24_2	1 day, 20:00:00	2021-09-26 06:11:00	2171	2021-09-24 18:00:00	light	24 Â°C	wt	Ctrl	Female	0	1.18417	2598	0	0	0	0.348	10.67	7.07	0.305	2	43849	0.323	0.36	5.515	0.347	13.869	0.139167	20.55	2790	0	1	1	0.043	20.87	0.931	0.35	0	25.7	1	1033
740	2021-09-26	06:26:00	6_64U-E5697	64U-E5697	6	25	25.1	2021-09-26T06:26:00+0100	CAL_2021_09_24_2	1 day, 20:15:00	2021-09-26 06:26:00	2186	2021-09-24 18:00:00	light	24 Â°C	wt	Ctrl	Female	29	1.354	3000	53	26	79	0.397	10.67	7.07	0.354	108	43958	0.375	0.35	6.375	0.401	16.031	0.167	20.49	3226	41	56	97	0.043	20.87	0.93	0.35	0	25.8	176	1193
741	2021-09-26	06:41:00	6_64U-E5697	64U-E5697	6	25	25.1	2021-09-26T06:41:00+0100	CAL_2021_09_24_2	1 day, 20:30:00	2021-09-26 06:41:00	2201	2021-09-24 18:00:00	light	24 Â°C	wt	Ctrl	Female	15	1.51917	3193	33	6	39	0.419	10.67	7.07	0.375	74	44032	0.394	0.35	6.714	0.422	16.885	0.139167	20.47	3388	46	32	78	0.043	20.87	0.942	0.35	0	25.8	117	1270
742	2021-09-26	06:56:00	6_64U-E5697	64U-E5697	6	25	25.1	2021-09-26T06:56:00+0100	CAL_2021_09_24_2	1 day, 20:45:00	2021-09-26 06:56:00	2216	2021-09-24 18:00:00	light	24 Â°C	wt	Ctrl	Female	0	1.4205	2622	0	0	0	0.352	10.67	7.07	0.309	0	44032	0.314	0.35	5.356	0.337	13.469	0.0278333	20.55	2682	0	0	0	0.044	20.87	0.978	0.35	0	25.9	0	1042
743	2021-09-26	07:11:00	6_64U-E5697	64U-E5697	6	25	25.1	2021-09-26T07:11:00+0100	CAL_2021_09_24_2	1 day, 21:00:00	2021-09-26 07:11:00	2231	2021-09-24 18:00:00	light	24 Â°C	wt	Ctrl	Female	0	0.943167	2355	0	0	0	0.323	10.67	7.07	0.279	0	44032	0.307	0.35	5.197	0.327	13.07	0.194833	20.57	2656	0	0	0	0.044	20.87	0.887	0.35	0	25.9	0	936
744	2021-09-26	07:26:00	6_64U-E5697	64U-E5697	6	25	25.1	2021-09-26T07:26:00+0100	CAL_2021_09_24_2	1 day, 21:15:00	2021-09-26 07:26:00	2246	2021-09-24 18:00:00	light	24 Â°C	wt	Ctrl	Female	3	0.880833	2427	0	0	0	0.327	10.67	7.07	0.283	14	44046	0.318	0.36	5.471	0.344	13.76	0.2505	20.55	2810	4	22	26	0.044	20.87	0.864	0.35	0	26	26	965
745	2021-09-26	07:41:00	6_64U-E5697	64U-E5697	6	25	25.1	2021-09-26T07:41:00+0100	CAL_2021_09_24_2	1 day, 21:30:00	2021-09-26 07:41:00	2261	2021-09-24 18:00:00	light	24 Â°C	wt	Ctrl	Female	31	0.8585	2381	22	64	86	0.324	10.67	7.08	0.279	84	44131	0.316	0.36	5.393	0.339	13.563	0.2505	20.55	2773	14	21	35	0.045	20.87	0.859	0.35	0	26	121	947
746	2021-09-26	07:56:00	6_64U-E5697	64U-E5697	6	25	25.1	2021-09-26T07:56:00+0100	CAL_2021_09_24_2	1 day, 21:45:00	2021-09-26 07:56:00	2276	2021-09-24 18:00:00	light	24 Â°C	wt	Ctrl	Female	52	1.15767	2851	34	22	56	0.381	10.67	7.08	0.336	140	44270	0.365	0.35	6.213	0.391	15.626	0.222667	20.5	3165	45	133	178	0.046	20.87	0.901	0.35	0	26	234	1134
747	2021-09-26	08:11:00	6_64U-E5697	64U-E5697	6	25	25.1	2021-09-26T08:11:00+0100	CAL_2021_09_24_2	1 day, 22:00:00	2021-09-26 08:11:00	2291	2021-09-24 18:00:00	light	24 Â°C	wt	Ctrl	Female	1	1.2065	2642	0	0	0	0.357	10.67	7.08	0.311	5	44276	0.328	0.35	5.589	0.351	14.056	0.139167	20.54	2825	1	21	22	0.046	20.87	0.935	0.35	0	26.1	22	1051
748	2021-09-26	08:26:00	6_64U-E5697	64U-E5697	6	25	25.1	2021-09-26T08:26:00+0100	CAL_2021_09_24_2	1 day, 22:15:00	2021-09-26 08:26:00	2306	2021-09-24 18:00:00	light	24 Â°C	wt	Ctrl	Female	3	1.11717	2488	0	0	0	0.34	10.67	7.08	0.293	7	44283	0.31	0.35	5.287	0.332	13.295	0.139167	20.56	2675	8	11	19	0.047	20.87	0.93	0.35	0	26.1	19	989
749	2021-09-26	08:41:00	6_64U-E5697	64U-E5697	6	25	25.1	2021-09-26T08:41:00+0100	CAL_2021_09_24_2	1 day, 22:30:00	2021-09-26 08:41:00	2321	2021-09-24 18:00:00	light	24 Â°C	wt	Ctrl	Female	9	0.987833	2444	22	7	29	0.335	10.67	7.08	0.288	35	44317	0.314	0.35	5.337	0.336	13.422	0.194833	20.55	2720	9	11	20	0.047	20.87	0.899	0.35	0	26.2	49	972
750	2021-09-26	08:56:00	6_64U-E5697	64U-E5697	6	25	25.1	2021-09-26T08:56:00+0100	CAL_2021_09_24_2	1 day, 22:45:00	2021-09-26 08:56:00	2336	2021-09-24 18:00:00	light	24 Â°C	wt	Ctrl	Female	41	1.18883	2794	122	34	156	0.376	10.67	7.2	0.329	267	44584	0.355	0.35	6.052	0.381	15.22	0.194833	20.51	3078	93	102	195	0.047	20.87	0.908	0.35	0	26.2	351	1111
751	2021-09-26	09:11:00	6_64U-E5697	64U-E5697	6	25	25.1	2021-09-26T09:11:00+0100	CAL_2021_09_24_2	1 day, 23:00:00	2021-09-26 09:11:00	2351	2021-09-24 18:00:00	light	30 Â°C	wt	Ctrl	Female	0	1.28233	2685	0	0	0	0.364	10.67	7.2	0.317	2	44587	0.33	0.35	5.606	0.352	14.099	0.111333	20.54	2824	1	11	12	0.047	20.87	0.951	0.35	0	26.3	12	1068
752	2021-09-26	09:26:00	6_64U-E5697	64U-E5697	6	25	25.1	2021-09-26T09:26:00+0100	CAL_2021_09_24_2	1 day, 23:15:00	2021-09-26 09:26:00	2366	2021-09-24 18:00:00	light	30 Â°C	wt	Ctrl	Female	0	0.920833	2329	0	0	0	0.32	10.67	7.2	0.273	0	44587	0.297	0.36	5.082	0.32	12.781	0.194833	20.57	2589	0	0	0	0.047	20.87	0.9	0.35	0	27.8	0	926
753	2021-09-26	09:41:00	6_64U-E5697	64U-E5697	6	25	25.1	2021-09-26T09:41:00+0100	CAL_2021_09_24_2	1 day, 23:30:00	2021-09-26 09:41:00	2381	2021-09-24 18:00:00	light	30 Â°C	wt	Ctrl	Female	0	0.818	2057	0	0	0	0.286	10.67	7.2	0.243	3	44590	0.262	0.35	4.453	0.28	11.198	0.167	20.61	2264	0	2	2	0.043	20.87	0.909	0.35	0	29.1	2	818
754	2021-09-26	09:56:00	6_64U-E5697	64U-E5697	6	25	25.1	2021-09-26T09:56:00+0100	CAL_2021_09_24_2	1 day, 23:45:00	2021-09-26 09:56:00	2396	2021-09-24 18:00:00	light	30 Â°C	wt	Ctrl	Female	0	0.826833	1980	0	0	0	0.273	10.67	7.2	0.233	6	44596	0.248	0.35	4.228	0.266	10.632	0.139167	20.61	2142	0	3	3	0.039	20.86	0.924	0.35	0	30.3	3	787
755	2021-09-26	10:11:00	6_64U-E5697	64U-E5697	6	25	25.1	2021-09-26T10:11:00+0100	CAL_2021_09_24_2	2 days, 0:00:00	2021-09-26 10:11:00	2411	2021-09-24 18:00:00	light	30 Â°C	wt	Ctrl	Female	62	0.920833	2324	118	57	175	0.311	10.67	7.2	0.273	299	44895	0.298	0.35	5.077	0.319	12.767	0.194833	20.57	2587	174	142	316	0.038	20.87	0.898	0.35	0	31.2	491	924
756	2021-09-26	10:26:00	6_64U-E5697	64U-E5697	6	25	25.1	2021-09-26T10:26:00+0100	CAL_2021_09_24_2	2 days, 0:15:00	2021-09-26 10:26:00	2426	2021-09-24 18:00:00	light	30 Â°C	wt	Ctrl	Female	36	1.22417	2475	101	41	142	0.328	10.67	7.2	0.292	201	45096	0.305	0.35	5.194	0.327	13.063	0.0835	20.57	2620	88	35	123	0.036	20.88	0.945	0.35	0	32	265	984
757	2021-09-26	10:41:00	6_64U-E5697	64U-E5697	6	25	25.1	2021-09-26T10:41:00+0100	CAL_2021_09_24_2	2 days, 0:30:00	2021-09-26 10:41:00	2441	2021-09-24 18:00:00	light	30 Â°C	wt	Ctrl	Female	0	0.9385	2146	0	0	0	0.289	10.67	7.2	0.253	1	45097	0.273	0.35	4.637	0.292	11.661	0.139167	20.6	2357	0	1	1	0.036	20.88	0.911	0.35	0	32.6	1	853
758	2021-09-26	10:56:00	6_64U-E5697	64U-E5697	6	25	25.1	2021-09-26T10:56:00+0100	CAL_2021_09_24_2	2 days, 0:45:00	2021-09-26 10:56:00	2456	2021-09-24 18:00:00	light	30 Â°C	wt	Ctrl	Female	0	0.568167	1885	0	0	0	0.258	10.67	7.21	0.222	0	45097	0.253	0.35	4.315	0.271	10.851	0.2505	20.62	2224	0	0	0	0.036	20.87	0.848	0.35	0	33.2	0	750
759	2021-09-26	11:11:00	6_64U-E5697	64U-E5697	6	25	25.1	2021-09-26T11:11:00+0100	CAL_2021_09_24_2	2 days, 1:00:00	2021-09-26 11:11:00	2471	2021-09-24 18:00:00	light	30 Â°C	wt	Ctrl	Female	2	0.6305	1782	0	0	0	0.247	10.67	7.21	0.21	5	45102	0.239	0.35	4.066	0.256	10.226	0.194833	20.64	2094	1	6	7	0.037	20.88	0.851	0.35	0	33.7	7	709
760	2021-09-26	11:26:00	6_64U-E5697	64U-E5697	6	25	25.1	2021-09-26T11:26:00+0100	CAL_2021_09_24_2	2 days, 1:15:00	2021-09-26 11:26:00	2486	2021-09-24 18:00:00	light	30 Â°C	wt	Ctrl	Female	0	0.808667	1652	0	0	0	0.23	10.67	7.22	0.194	6	45108	0.202	0.35	3.45	0.217	8.677	0.0556667	20.67	1738	3	2	5	0.036	20.88	0.95	0.35	0	34	5	657
761	2021-09-26	11:41:00	6_64U-E5697	64U-E5697	6	25	25.1	2021-09-26T11:41:00+0100	CAL_2021_09_24_2	2 days, 1:30:00	2021-09-26 11:41:00	2501	2021-09-24 18:00:00	light	30 Â°C	wt	Ctrl	Female	2	0.759833	1849	0	0	0	0.253	10.67	7.23	0.218	22	45131	0.237	0.35	4.026	0.253	10.124	0.139167	20.64	2050	15	17	32	0.035	20.88	0.902	0.35	0	34.3	32	735
762	2021-09-26	11:56:00	6_64U-E5697	64U-E5697	6	25	25.1	2021-09-26T11:56:00+0100	CAL_2021_09_24_2	2 days, 1:45:00	2021-09-26 11:56:00	2516	2021-09-24 18:00:00	light	30 Â°C	wt	Ctrl	Female	0	0.866833	1851	0	0	0	0.25	10.67	7.23	0.216	0	45131	0.226	0.36	3.888	0.244	9.777	0.0835	20.65	1961	0	0	0	0.034	20.88	0.944	0.35	0	34.6	0	736
763	2021-09-26	12:11:00	6_64U-E5697	64U-E5697	6	25	25.1	2021-09-26T12:11:00+0100	CAL_2021_09_24_2	2 days, 2:00:00	2021-09-26 12:11:00	2531	2021-09-24 18:00:00	light	30 Â°C	wt	Ctrl	Female	1	0.9515	1785	1	0	1	0.245	10.67	7.23	0.211	7	45137	0.218	0.35	3.699	0.233	9.302	0.0278333	20.66	1859	1	4	5	0.034	20.88	0.96	0.35	0	34.9	6	710
764	2021-09-26	12:26:00	6_64U-E5697	64U-E5697	6	25	25.1	2021-09-26T12:26:00+0100	CAL_2021_09_24_2	2 days, 2:15:00	2021-09-26 12:26:00	2546	2021-09-24 18:00:00	light	30 Â°C	wt	Ctrl	Female	1	0.639333	1707	0	0	0	0.235	10.67	7.24	0.201	10	45147	0.224	0.35	3.802	0.239	9.562	0.167	20.66	1947	3	5	8	0.034	20.88	0.876	0.35	0	35.1	8	679
765	2021-09-26	12:41:00	6_64U-E5697	64U-E5697	6	25	25.1	2021-09-26T12:41:00+0100	CAL_2021_09_24_2	2 days, 2:30:00	2021-09-26 12:41:00	2561	2021-09-24 18:00:00	light	30 Â°C	wt	Ctrl	Female	0	0.808667	1639	0	0	0	0.226	10.67	7.25	0.193	5	45152	0.2	0.35	3.41	0.214	8.576	0.0556667	20.68	1716	0	6	6	0.033	20.88	0.955	0.35	0	35.3	6	652
766	2021-09-26	12:56:00	6_64U-E5697	64U-E5697	6	25	25.1	2021-09-26T12:56:00+0100	CAL_2021_09_24_2	2 days, 2:45:00	2021-09-26 12:56:00	2576	2021-09-24 18:00:00	light	30 Â°C	wt	Ctrl	Female	0	0.7105	1546	0	0	0	0.215	10.67	7.26	0.182	0	45152	0.197	0.35	3.342	0.21	8.404	0.0835	20.68	1699	0	0	0	0.033	20.88	0.91	0.35	0	35.4	0	615
767	2021-09-26	13:11:00	6_64U-E5697	64U-E5697	6	25	25.1	2021-09-26T13:11:00+0100	CAL_2021_09_24_2	2 days, 3:00:00	2021-09-26 13:11:00	2591	2021-09-24 18:00:00	light	30 Â°C	wt	Ctrl	Female	63	1.19717	2254	84	58	142	0.298	10.67	7.37	0.266	179	45331	0.267	0.35	4.543	0.286	11.426	0.0278333	20.6	2267	75	79	154	0.032	20.87	0.994	0.35	0	35.6	296	896
768	2021-09-26	13:26:00	6_64U-E5697	64U-E5697	6	25	25.1	2021-09-26T13:26:00+0100	CAL_2021_09_24_2	2 days, 3:15:00	2021-09-26 13:26:00	2606	2021-09-24 18:00:00	light	30 Â°C	wt	Ctrl	Female	36	1.5815	3130	43	50	93	0.4	10.67	7.53	0.367	140	45471	0.377	0.36	6.464	0.406	16.256	0.0835	20.5	3246	48	134	182	0.033	20.88	0.964	0.35	0	35.7	275	1244
769	2021-09-26	13:41:00	6_64U-E5697	64U-E5697	6	25	25.1	2021-09-26T13:41:00+0100	CAL_2021_09_24_2	2 days, 3:30:00	2021-09-26 13:41:00	2621	2021-09-24 18:00:00	light	30 Â°C	wt	Ctrl	Female	63	1.327	2776	0	0	0	0.361	10.67	7.54	0.328	68	45539	0.342	0.35	5.806	0.365	14.602	0.111333	20.54	2926	58	167	225	0.033	20.88	0.949	0.35	0	35.8	225	1104
770	2021-09-26	13:56:00	6_64U-E5697	64U-E5697	6	25	25.1	2021-09-26T13:56:00+0100	CAL_2021_09_24_2	2 days, 3:45:00	2021-09-26 13:56:00	2636	2021-09-24 18:00:00	light	30 Â°C	wt	Ctrl	Female	0	0.907333	2185	0	0	0	0.29	10.67	7.54	0.258	9	45548	0.282	0.35	4.787	0.301	12.039	0.167	20.6	2442	4	3	7	0.032	20.88	0.895	0.35	0	35.9	7	869
771	2021-09-26	14:11:00	6_64U-E5697	64U-E5697	6	25	25.1	2021-09-26T14:11:00+0100	CAL_2021_09_24_2	2 days, 4:00:00	2021-09-26 14:11:00	2651	2021-09-24 18:00:00	light	30 Â°C	wt	Ctrl	Female	0	0.813333	1844	0	0	0	0.25	10.67	7.55	0.218	2	45550	0.233	0.35	3.957	0.249	9.95	0.111333	20.65	2007	0	1	1	0.032	20.88	0.919	0.35	0	36	1	733
772	2021-09-26	14:26:00	6_64U-E5697	64U-E5697	6	25	25.1	2021-09-26T14:26:00+0100	CAL_2021_09_24_2	2 days, 4:15:00	2021-09-26 14:26:00	2666	2021-09-24 18:00:00	light	30 Â°C	wt	Ctrl	Female	38	0.791	1797	57	58	115	0.244	10.67	7.55	0.212	114	45665	0.229	0.35	3.885	0.244	9.771	0.111333	20.65	1975	35	40	75	0.032	20.88	0.91	0.35	0	36	190	715
773	2021-09-26	14:41:00	6_64U-E5697	64U-E5697	6	25	25.1	2021-09-26T14:41:00+0100	CAL_2021_09_24_2	2 days, 4:30:00	2021-09-26 14:41:00	2681	2021-09-24 18:00:00	light	30 Â°C	wt	Ctrl	Female	38	1.05017	2355	0	0	0	0.31	10.67	7.55	0.277	54	45719	0.297	0.35	5.049	0.317	12.698	0.139167	20.59	2561	21	129	150	0.032	20.88	0.92	0.35	0	36.1	150	936
774	2021-09-26	14:56:00	6_64U-E5697	64U-E5697	6	25	25.1	2021-09-26T14:56:00+0100	CAL_2021_09_24_2	2 days, 4:45:00	2021-09-26 14:56:00	2696	2021-09-24 18:00:00	light	30 Â°C	wt	Ctrl	Female	83	1.13067	2616	72	25	97	0.341	10.67	7.56	0.309	358	46078	0.33	0.35	5.596	0.352	14.074	0.167	20.55	2837	186	162	348	0.032	20.88	0.922	0.35	0	35.6	445	1040
775	2021-09-26	15:11:00	6_64U-E5697	64U-E5697	6	25	25.1	2021-09-26T15:11:00+0100	CAL_2021_09_24_2	2 days, 5:00:00	2021-09-26 15:11:00	2711	2021-09-24 18:00:00	light	30 Â°C	wt	Ctrl	Female	7	0.979	2506	0	1	1	0.333	10.67	7.56	0.293	19	46096	0.323	0.36	5.528	0.348	13.903	0.222667	20.56	2825	9	21	30	0.039	20.88	0.887	0.35	0	35.6	31	996
776	2021-09-26	15:26:00	6_64U-E5697	64U-E5697	6	25	25.1	2021-09-26T15:26:00+0100	CAL_2021_09_24_2	2 days, 5:15:00	2021-09-26 15:26:00	2726	2021-09-24 18:00:00	light	30 Â°C	wt	Ctrl	Female	0	0.4835	1908	0	0	0	0.264	10.67	7.56	0.225	0	46096	0.267	0.35	4.536	0.285	11.407	0.306167	20.62	2359	0	0	0	0.039	20.88	0.809	0.35	0	35.6	0	759
777	2021-09-26	15:41:00	6_64U-E5697	64U-E5697	6	25	25.1	2021-09-26T15:41:00+0100	CAL_2021_09_24_2	2 days, 5:30:00	2021-09-26 15:41:00	2741	2021-09-24 18:00:00	light	30 Â°C	wt	Ctrl	Female	19	0.6705	1685	0	0	0	0.235	10.67	7.56	0.199	13	46109	0.218	0.35	3.705	0.233	9.318	0.139167	20.66	1891	5	28	33	0.036	20.88	0.891	0.35	0	35.7	33	670
778	2021-09-26	15:56:00	6_64U-E5697	64U-E5697	6	25	25.1	2021-09-26T15:56:00+0100	CAL_2021_09_24_2	2 days, 5:45:00	2021-09-26 15:56:00	2756	2021-09-24 18:00:00	light	30 Â°C	wt	Ctrl	Female	101	1.20233	2905	206	95	301	0.378	10.76	7.65	0.343	390	46499	0.374	0.35	6.357	0.4	15.986	0.222667	20.51	3241	117	107	224	0.035	20.88	0.896	0.35	0	35.7	525	1155
779	2021-09-26	16:11:00	6_64U-E5697	64U-E5697	6	25	25.1	2021-09-26T16:11:00+0100	CAL_2021_09_24_2	2 days, 6:00:00	2021-09-26 16:11:00	2771	2021-09-24 18:00:00	light	30 Â°C	wt	Ctrl	Female	32	1.2065	2659	57	38	95	0.349	10.76	7.65	0.314	117	46616	0.329	0.35	5.591	0.352	14.061	0.139167	20.55	2822	39	41	80	0.035	20.88	0.942	0.35	0	35.8	175	1057
780	2021-09-26	16:26:00	6_64U-E5697	64U-E5697	6	25	25.1	2021-09-26T16:26:00+0100	CAL_2021_09_24_2	2 days, 6:15:00	2021-09-26 16:26:00	2786	2021-09-24 18:00:00	light	30 Â°C	wt	Ctrl	Female	3	1.059	2293	0	0	0	0.303	10.76	7.65	0.268	27	46643	0.282	0.36	4.839	0.304	12.17	0.111333	20.6	2445	10	9	19	0.034	20.88	0.938	0.35	0	35.8	19	912
781	2021-09-26	16:41:00	6_64U-E5697	64U-E5697	6	25	25.1	2021-09-26T16:41:00+0100	CAL_2021_09_24_2	2 days, 6:30:00	2021-09-26 16:41:00	2801	2021-09-24 18:00:00	light	30 Â°C	wt	Ctrl	Female	3	0.947333	2063	23	10	33	0.277	10.76	7.65	0.243	36	46679	0.26	0.35	4.412	0.277	11.096	0.111333	20.63	2237	3	2	5	0.034	20.89	0.922	0.35	0	35.8	38	820
782	2021-09-26	16:56:00	6_64U-E5697	64U-E5697	6	25	25.1	2021-09-26T16:56:00+0100	CAL_2021_09_24_2	2 days, 6:45:00	2021-09-26 16:56:00	2816	2021-09-24 18:00:00	light	30 Â°C	wt	Ctrl	Female	33	1.20183	2423	26	23	49	0.318	10.93	7.77	0.285	109	46787	0.296	0.35	5.051	0.318	12.703	0.0835	20.59	2543	34	60	94	0.033	20.88	0.953	0.35	0	35.9	143	964
783	2021-09-26	17:11:00	6_64U-E5697	64U-E5697	6	25	25.1	2021-09-26T17:11:00+0100	CAL_2021_09_24_2	2 days, 7:00:00	2021-09-26 17:11:00	2831	2021-09-24 18:00:00	light	30 Â°C	wt	Ctrl	Female	77	2.01467	3780	78	62	140	0.478	11.05	7.97	0.445	187	46974	0.455	0.35	7.752	0.487	19.495	0.0556667	20.43	3886	103	117	220	0.033	20.88	0.973	0.35	0	35.9	360	1503
784	2021-09-26	17:26:00	6_64U-E5697	64U-E5697	6	25	25.1	2021-09-26T17:26:00+0100	CAL_2021_09_24_2	2 days, 7:15:00	2021-09-26 17:26:00	2846	2021-09-24 18:00:00	light	30 Â°C	wt	Ctrl	Female	33	1.66617	3097	58	42	100	0.397	11.05	7.98	0.365	110	47085	0.366	0.35	6.245	0.393	15.705	0.0278333	20.51	3116	26	17	43	0.032	20.88	0.994	0.35	0	35.8	143	1232
785	2021-09-26	17:41:00	6_64U-E5697	64U-E5697	6	25	25.1	2021-09-26T17:41:00+0100	CAL_2021_09_24_2	2 days, 7:30:00	2021-09-26 17:41:00	2861	2021-09-24 18:00:00	light	30 Â°C	wt	Ctrl	Female	27	1.96533	3508	116	39	155	0.447	11.16	7.98	0.414	213	47297	0.415	0.35	7.05	0.443	17.73	0	20.46	3514	61	28	89	0.033	20.88	0.998	0.35	0	35.7	244	1395
786	2021-09-26	17:56:00	6_64U-E5697	64U-E5697	6	25	25.1	2021-09-26T17:56:00+0100	CAL_2021_09_24_2	2 days, 7:45:00	2021-09-26 17:56:00	2876	2021-09-24 18:00:00	light	30 Â°C	wt	Ctrl	Female	15	1.9295	3341	12	3	15	0.427	11.16	8.04	0.395	60	47358	0.393	0.35	6.669	0.419	16.773	-0.0278333	20.49	3318	10	42	52	0.033	20.88	1.007	0.35	0	35.6	67	1328
787	2021-09-26	18:11:00	6_64U-E5697	64U-E5697	6	25	25.1	2021-09-26T18:11:00+0100	CAL_2021_09_24_2	2 days, 8:00:00	2021-09-26 18:11:00	2891	2021-09-24 18:00:00	dark	30 Â°C	wt	Ctrl	Female	37	2.23333	3993	126	41	167	0.503	11.34	8.04	0.471	267	47625	0.473	0.35	8.049	0.506	20.242	0	20.41	4016	120	43	163	0.032	20.88	0.994	0.35	0	35.5	330	1588
788	2021-09-26	18:26:00	6_64U-E5697	64U-E5697	6	25	25.1	2021-09-26T18:26:00+0100	CAL_2021_09_24_2	2 days, 8:15:00	2021-09-26 18:26:00	2906	2021-09-24 18:00:00	dark	30 Â°C	wt	Ctrl	Female	147	1.9965	3474	365	103	468	0.44	11.35	8.04	0.408	687	48312	0.405	0.35	6.916	0.435	17.394	-0.0278333	20.47	3439	237	216	453	0.032	20.88	1.01	0.35	1	35.5	921	1381
789	2021-09-26	18:41:00	6_64U-E5697	64U-E5697	6	25	25.1	2021-09-26T18:41:00+0100	CAL_2021_09_24_2	2 days, 8:30:00	2021-09-26 18:41:00	2921	2021-09-24 18:00:00	dark	30 Â°C	wt	Ctrl	Female	172	2.17983	3990	515	205	720	0.503	11.52	8.13	0.471	809	49121	0.476	0.35	8.098	0.509	20.365	0.0278333	20.4	4048	232	148	380	0.032	20.88	0.986	0.35	1	35.4	1100	1587
790	2021-09-26	18:56:00	6_64U-E5697	64U-E5697	6	25	25.1	2021-09-26T18:56:00+0100	CAL_2021_09_24_2	2 days, 8:45:00	2021-09-26 18:56:00	2936	2021-09-24 18:00:00	dark	30 Â°C	wt	Ctrl	Female	159	2.24683	4119	289	142	431	0.513	11.53	8.33	0.48	644	49764	0.483	0.36	8.303	0.522	20.881	0.0278333	20.4	4142	320	172	492	0.032	20.88	0.994	0.35	1	35.4	923	1638
791	2021-09-26	19:11:00	6_64U-E5697	64U-E5697	6	25	25.1	2021-09-26T19:11:00+0100	CAL_2021_09_24_2	2 days, 9:00:00	2021-09-26 19:11:00	2951	2021-09-24 18:00:00	dark	30 Â°C	wt	Ctrl	Female	88	2.747	4940	216	107	323	0.612	11.7	8.42	0.58	464	50228	0.576	0.36	9.859	0.62	24.795	0	20.3	4905	172	75	247	0.032	20.88	1.007	0.35	1	35.3	570	1964
792	2021-09-26	19:26:00	6_64U-E5697	64U-E5697	6	25	25.1	2021-09-26T19:26:00+0100	CAL_2021_09_24_2	2 days, 9:15:00	2021-09-26 19:26:00	2966	2021-09-24 18:00:00	dark	30 Â°C	wt	Ctrl	Female	115	2.44317	4281	283	126	409	0.537	11.72	8.53	0.505	530	50759	0.5	0.35	8.524	0.536	21.436	-0.0278333	20.37	4238	209	125	334	0.033	20.87	1.01	0.35	1	35.3	743	1702
793	2021-09-26	19:41:00	6_64U-E5697	64U-E5697	6	25	25.1	2021-09-26T19:41:00+0100	CAL_2021_09_24_2	2 days, 9:30:00	2021-09-26 19:41:00	2981	2021-09-24 18:00:00	dark	30 Â°C	wt	Ctrl	Female	76	2.24217	3928	198	91	289	0.492	11.95	8.62	0.46	414	51173	0.455	0.36	7.807	0.491	19.633	-0.0278333	20.42	3879	194	92	286	0.032	20.88	1.012	0.35	0	35.2	575	1562
794	2021-09-26	19:56:00	6_64U-E5697	64U-E5697	6	25	25.1	2021-09-26T19:56:00+0100	CAL_2021_09_24_2	2 days, 9:45:00	2021-09-26 19:56:00	2996	2021-09-24 18:00:00	dark	30 Â°C	wt	Ctrl	Female	205	2.16633	3890	230	139	369	0.493	11.95	8.84	0.46	612	51785	0.457	0.35	7.764	0.488	19.526	0	20.42	3863	341	249	590	0.033	20.88	1.007	0.35	1	35.2	959	1547
795	2021-09-26	20:11:00	6_64U-E5697	64U-E5697	6	25	25.1	2021-09-26T20:11:00+0100	CAL_2021_09_24_2	2 days, 10:00:00	2021-09-26 20:11:00	3011	2021-09-24 18:00:00	dark	30 Â°C	wt	Ctrl	Female	201	2.55483	4461	398	154	552	0.561	11.98	8.84	0.528	878	52663	0.524	0.35	8.892	0.559	22.363	-0.0278333	20.35	4422	391	226	617	0.034	20.88	1.009	0.35	1	35.2	1169	1774
796	2021-09-26	20:26:00	6_64U-E5697	64U-E5697	6	25	25.1	2021-09-26T20:26:00+0100	CAL_2021_09_24_2	2 days, 10:15:00	2021-09-26 20:26:00	3026	2021-09-24 18:00:00	dark	30 Â°C	wt	Ctrl	Female	103	2.32267	4177	351	116	467	0.525	12.18	8.84	0.491	660	53322	0.489	0.35	8.346	0.525	20.989	0	20.39	4154	299	119	418	0.033	20.88	1.006	0.35	1	35.2	885	1661
797	2021-09-26	20:41:00	6_64U-E5697	64U-E5697	6	25	25.1	2021-09-26T20:41:00+0100	CAL_2021_09_24_2	2 days, 10:30:00	2021-09-26 20:41:00	3041	2021-09-24 18:00:00	dark	30 Â°C	wt	Ctrl	Female	127	2.1975	3852	217	113	330	0.485	12.18	8.84	0.453	462	53784	0.45	0.35	7.671	0.482	19.293	-0.0278333	20.43	3814	230	141	371	0.032	20.88	1.01	0.35	1	35.1	701	1531
798	2021-09-26	20:56:00	6_64U-E5697	64U-E5697	6	25	25.1	2021-09-26T20:56:00+0100	CAL_2021_09_24_2	2 days, 10:45:00	2021-09-26 20:56:00	3056	2021-09-24 18:00:00	dark	30 Â°C	wt	Ctrl	Female	157	2.077	3739	36	26	62	0.468	12.18	8.84	0.436	353	54138	0.435	0.36	7.49	0.471	18.837	0	20.44	3730	328	313	641	0.032	20.88	1.002	0.35	0	35.1	703	1487
799	2021-09-26	21:11:00	6_64U-E5697	64U-E5697	6	25	25.1	2021-09-26T21:11:00+0100	CAL_2021_09_24_2	2 days, 11:00:00	2021-09-26 21:11:00	3071	2021-09-24 18:00:00	dark	30 Â°C	wt	Ctrl	Female	21	1.8625	3238	67	28	95	0.415	12.2	8.84	0.382	167	54305	0.379	0.35	6.435	0.405	16.183	-0.0278333	20.5	3197	47	25	72	0.033	20.87	1.013	0.35	0	35	167	1288
800	2021-09-26	21:26:00	6_64U-E5697	64U-E5697	6	25	25.1	2021-09-26T21:26:00+0100	CAL_2021_09_24_2	2 days, 11:15:00	2021-09-26 21:26:00	3086	2021-09-24 18:00:00	dark	30 Â°C	wt	Ctrl	Female	29	1.9295	3356	74	44	118	0.43	12.28	8.92	0.396	126	54431	0.394	0.35	6.702	0.421	16.855	-0.0278333	20.48	3335	56	22	78	0.034	20.88	1.006	0.35	0	35	196	1335
801	2021-09-26	21:41:00	6_64U-E5697	64U-E5697	6	25	25.1	2021-09-26T21:41:00+0100	CAL_2021_09_24_2	2 days, 11:30:00	2021-09-26 21:41:00	3101	2021-09-24 18:00:00	dark	30 Â°C	wt	Ctrl	Female	15	1.715	2869	21	10	31	0.37	12.4	8.92	0.336	84	54515	0.328	0.36	5.623	0.354	14.141	-0.0556667	20.54	2783	47	24	71	0.034	20.87	1.031	0.35	0	35	102	1141
802	2021-09-26	21:56:00	6_64U-E5697	64U-E5697	6	25	25.1	2021-09-26T21:56:00+0100	CAL_2021_09_24_2	2 days, 11:45:00	2021-09-26 21:56:00	3116	2021-09-24 18:00:00	dark	30 Â°C	wt	Ctrl	Female	148	2.29567	3902	379	132	511	0.493	12.4	9.04	0.46	707	55222	0.456	0.35	7.761	0.488	19.517	-0.0556667	20.42	3857	266	210	476	0.033	20.88	1.012	0.35	1	35	987	1552
803	2021-09-26	22:11:00	6_64U-E5697	64U-E5697	6	25	25.1	2021-09-26T22:11:00+0100	CAL_2021_09_24_2	2 days, 12:00:00	2021-09-26 22:11:00	3131	2021-09-24 18:00:00	dark	30 Â°C	wt	Ctrl	Female	126	1.9965	3481	244	122	366	0.444	12.51	9.17	0.41	423	55645	0.407	0.35	6.93	0.436	17.427	-0.0278333	20.47	3445	204	107	311	0.034	20.87	1.01	0.35	0	35	677	1384
804	2021-09-26	22:26:00	6_64U-E5697	64U-E5697	6	25	25.1	2021-09-26T22:26:00+0100	CAL_2021_09_24_2	2 days, 12:15:00	2021-09-26 22:26:00	3146	2021-09-24 18:00:00	dark	30 Â°C	wt	Ctrl	Female	131	2.43433	4356	232	118	350	0.548	12.64	9.28	0.514	529	56174	0.515	0.35	8.744	0.55	21.991	0	20.36	4358	277	148	425	0.034	20.87	1	0.35	1	35.1	775	1732
805	2021-09-26	22:41:00	6_64U-E5697	64U-E5697	6	25	25.1	2021-09-26T22:41:00+0100	CAL_2021_09_24_2	2 days, 12:30:00	2021-09-26 22:41:00	3161	2021-09-24 18:00:00	dark	30 Â°C	wt	Ctrl	Female	142	2.10817	3688	214	108	322	0.47	12.65	9.37	0.435	599	56772	0.43	0.35	7.315	0.46	18.396	-0.0278333	20.45	3633	432	223	655	0.035	20.88	1.015	0.35	1	35.1	977	1466
806	2021-09-26	22:56:00	6_64U-E5697	64U-E5697	6	25	25.1	2021-09-26T22:56:00+0100	CAL_2021_09_24_2	2 days, 12:45:00	2021-09-26 22:56:00	3176	2021-09-24 18:00:00	dark	30 Â°C	wt	Ctrl	Female	76	1.93417	3558	134	89	223	0.454	12.65	9.37	0.42	331	57103	0.423	0.35	7.201	0.453	18.11	0.0278333	20.45	3597	144	109	253	0.034	20.87	0.989	0.35	0	35.1	476	1415
807	2021-09-26	23:11:00	6_64U-E5697	64U-E5697	6	25	25.1	2021-09-26T23:11:00+0100	CAL_2021_09_24_2	2 days, 13:00:00	2021-09-26 23:11:00	3191	2021-09-24 18:00:00	dark	30 Â°C	wt	Ctrl	Female	83	1.7825	3462	281	99	380	0.442	12.65	9.37	0.408	447	57550	0.419	0.35	7.135	0.449	17.944	0.0835	20.45	3581	81	123	204	0.035	20.87	0.967	0.35	0	35.1	584	1377
808	2021-09-26	23:26:00	6_64U-E5697	64U-E5697	6	25	25.1	2021-09-26T23:26:00+0100	CAL_2021_09_24_2	2 days, 13:15:00	2021-09-26 23:26:00	3206	2021-09-24 18:00:00	dark	30 Â°C	wt	Ctrl	Female	0	1.36283	2931	0	0	0	0.379	12.65	9.38	0.346	1	57551	0.363	0.35	6.175	0.388	15.53	0.139167	20.51	3118	0	1	1	0.034	20.87	0.94	0.35	0	35.1	1	1165
809	2021-09-26	23:41:00	6_64U-E5697	64U-E5697	6	25	25.1	2021-09-26T23:41:00+0100	CAL_2021_09_24_2	2 days, 13:30:00	2021-09-26 23:41:00	3221	2021-09-24 18:00:00	dark	30 Â°C	wt	Ctrl	Female	0	1.233	2410	0	0	0	0.317	12.65	9.38	0.283	2	57553	0.29	0.35	4.96	0.312	12.475	0.0556667	20.58	2489	0	1	1	0.034	20.87	0.968	0.35	0	35.1	1	958
810	2021-09-26	23:56:00	6_64U-E5697	64U-E5697	6	25	25.1	2021-09-26T23:56:00+0100	CAL_2021_09_24_2	2 days, 13:45:00	2021-09-26 23:56:00	3236	2021-09-24 18:00:00	dark	30 Â°C	wt	Ctrl	Female	0	1.35767	2238	0	0	0	0.297	12.65	9.38	0.263	0	57553	0.255	0.35	4.353	0.274	10.948	-0.0556667	20.62	2150	0	0	0	0.034	20.88	1.041	0.35	0	35.1	0	890
811	2021-09-27	00:11:00	6_64U-E5697	64U-E5697	6	25	25.1	2021-09-27T00:11:00+0100	CAL_2021_09_24_2	2 days, 14:00:00	2021-09-27 00:11:00	3251	2021-09-24 18:00:00	dark	30 Â°C	wt	Ctrl	Female	43	1.3	2530	129	47	176	0.333	12.78	9.39	0.299	241	57794	0.306	0.35	5.19	0.326	13.052	0.0556667	20.57	2602	85	58	143	0.035	20.88	0.972	0.35	0	35.1	319	1006
812	2021-09-27	00:26:00	6_64U-E5697	64U-E5697	6	25	25.1	2021-09-27T00:26:00+0100	CAL_2021_09_24_2	2 days, 14:15:00	2021-09-27 00:26:00	3266	2021-09-24 18:00:00	dark	30 Â°C	wt	Ctrl	Female	37	1.75083	3023	99	38	137	0.392	12.78	9.49	0.357	233	58026	0.355	0.35	6.03	0.379	15.166	-0.0278333	20.51	3000	97	44	141	0.035	20.87	1.008	0.35	0	35	278	1202
813	2021-09-27	00:41:00	6_64U-E5697	64U-E5697	6	25	25.1	2021-09-27T00:41:00+0100	CAL_2021_09_24_2	2 days, 14:30:00	2021-09-27 00:41:00	3281	2021-09-24 18:00:00	dark	30 Â°C	wt	Ctrl	Female	0	1.33117	2485	0	1	1	0.33	12.78	9.49	0.294	8	58034	0.298	0.35	5.06	0.318	12.725	0.0278333	20.57	2532	0	0	0	0.036	20.87	0.981	0.35	0	35	1	988
814	2021-09-27	00:56:00	6_64U-E5697	64U-E5697	6	25	25.1	2021-09-27T00:56:00+0100	CAL_2021_09_24_2	2 days, 14:45:00	2021-09-27 00:56:00	3296	2021-09-24 18:00:00	dark	30 Â°C	wt	Ctrl	Female	1	1.099	2162	0	0	0	0.29	12.78	9.49	0.255	8	58043	0.261	0.35	4.443	0.279	11.172	0.0556667	20.61	2228	3	4	7	0.035	20.87	0.97	0.35	0	35	7	860
815	2021-09-27	01:11:00	6_64U-E5697	64U-E5697	6	25	25.1	2021-09-27T01:11:00+0100	CAL_2021_09_24_2	2 days, 15:00:00	2021-09-27 01:11:00	3311	2021-09-24 18:00:00	dark	30 Â°C	wt	Ctrl	Female	12	1.53683	3054	19	10	29	0.393	13.15	9.5	0.359	69	58111	0.367	0.35	6.269	0.394	15.765	0.0835	20.51	3143	13	20	33	0.035	20.87	0.972	0.35	0	35	62	1215
816	2021-09-27	01:26:00	6_64U-E5697	64U-E5697	6	25	25.1	2021-09-27T01:26:00+0100	CAL_2021_09_24_2	2 days, 15:15:00	2021-09-27 01:26:00	3326	2021-09-24 18:00:00	dark	30 Â°C	wt	Ctrl	Female	75	1.57683	2935	268	93	361	0.379	13.15	9.54	0.343	464	58575	0.346	0.36	5.933	0.373	14.92	0.0278333	20.53	2962	106	90	196	0.035	20.87	0.991	0.35	1	35	557	1167
817	2021-09-27	01:41:00	6_64U-E5697	64U-E5697	6	25	25.1	2021-09-27T01:41:00+0100	CAL_2021_09_24_2	2 days, 15:30:00	2021-09-27 01:41:00	3341	2021-09-24 18:00:00	dark	30 Â°C	wt	Ctrl	Female	149	1.86717	3432	321	144	465	0.44	13.15	9.68	0.405	631	59206	0.409	0.35	6.959	0.438	17.501	0.0278333	20.46	3478	256	182	438	0.035	20.87	0.987	0.35	1	35.1	903	1365
818	2021-09-27	01:56:00	6_64U-E5697	64U-E5697	6	25	25.1	2021-09-27T01:56:00+0100	CAL_2021_09_24_2	2 days, 15:45:00	2021-09-27 01:56:00	3356	2021-09-24 18:00:00	dark	30 Â°C	wt	Ctrl	Female	151	1.91183	3511	230	180	410	0.45	13.15	9.68	0.414	467	59673	0.42	0.35	7.149	0.449	17.98	0.0278333	20.45	3577	176	89	265	0.037	20.87	0.982	0.35	1	35.1	675	1396
819	2021-09-27	02:11:00	6_64U-E5697	64U-E5697	6	25	25.1	2021-09-27T02:11:00+0100	CAL_2021_09_24_2	2 days, 16:00:00	2021-09-27 02:11:00	3371	2021-09-24 18:00:00	dark	30 Â°C	wt	Ctrl	Female	106	1.97467	3909	179	105	284	0.496	13.15	9.83	0.459	370	60042	0.475	0.36	8.126	0.511	20.435	0.111333	20.4	4088	205	150	355	0.037	20.88	0.956	0.35	0	35.1	639	1555
820	2021-09-27	02:26:00	6_64U-E5697	64U-E5697	6	25	25.1	2021-09-27T02:26:00+0100	CAL_2021_09_24_2	2 days, 16:15:00	2021-09-27 02:26:00	3386	2021-09-24 18:00:00	dark	30 Â°C	wt	Ctrl	Female	209	1.7825	3478	78	41	119	0.448	13.15	9.83	0.41	461	60504	0.421	0.35	7.166	0.451	18.022	0.0835	20.45	3597	371	399	770	0.038	20.87	0.967	0.35	1	35.2	889	1383
821	2021-09-27	02:41:00	6_64U-E5697	64U-E5697	6	25	25.1	2021-09-27T02:41:00+0100	CAL_2021_09_24_2	2 days, 16:30:00	2021-09-27 02:41:00	3401	2021-09-24 18:00:00	dark	30 Â°C	wt	Ctrl	Female	33	1.67083	3260	34	27	61	0.423	13.15	9.83	0.385	162	60666	0.4	0.35	6.785	0.427	17.063	0.0835	20.48	3415	100	82	182	0.037	20.88	0.955	0.35	0	35.2	243	1296
822	2021-09-27	02:56:00	6_64U-E5697	64U-E5697	6	25	25.1	2021-09-27T02:56:00+0100	CAL_2021_09_24_2	2 days, 16:45:00	2021-09-27 02:56:00	3416	2021-09-24 18:00:00	dark	30 Â°C	wt	Ctrl	Female	2	1.3805	2772	0	0	0	0.365	13.15	9.83	0.327	9	60674	0.339	0.35	5.755	0.362	14.472	0.0835	20.54	2894	3	10	13	0.037	20.87	0.958	0.35	0	35.2	13	1102
823	2021-09-27	03:11:00	6_64U-E5697	64U-E5697	6	25	25.1	2021-09-27T03:11:00+0100	CAL_2021_09_24_2	2 days, 17:00:00	2021-09-27 03:11:00	3431	2021-09-24 18:00:00	dark	30 Â°C	wt	Ctrl	Female	1	1.166	2264	0	0	0	0.304	13.15	9.83	0.267	5	60679	0.274	0.35	4.666	0.293	11.733	0.0556667	20.6	2342	5	3	8	0.037	20.87	0.967	0.35	0	35.2	8	900
824	2021-09-27	03:26:00	6_64U-E5697	64U-E5697	6	25	25.1	2021-09-27T03:26:00+0100	CAL_2021_09_24_2	2 days, 17:15:00	2021-09-27 03:26:00	3446	2021-09-24 18:00:00	dark	30 Â°C	wt	Ctrl	Female	11	1.32183	2061	17	16	33	0.28	13.15	9.84	0.243	53	60732	0.232	0.35	3.96	0.249	9.959	-0.0835	20.62	1949	9	19	28	0.037	20.85	1.058	0.35	0	35.2	61	820
825	2021-09-27	03:41:00	6_64U-E5697	64U-E5697	6	25	25.1	2021-09-27T03:41:00+0100	CAL_2021_09_24_2	2 days, 17:30:00	2021-09-27 03:41:00	3461	2021-09-24 18:00:00	dark	30 Â°C	wt	Ctrl	Female	48	1.42933	2548	154	50	204	0.339	13.28	9.85	0.301	312	61044	0.302	0.35	5.132	0.323	12.907	0	20.57	2560	97	76	173	0.038	20.87	0.996	0.35	0	35.2	377	1013
826	2021-09-27	03:56:00	6_64U-E5697	64U-E5697	6	25	25.1	2021-09-27T03:56:00+0100	CAL_2021_09_24_2	2 days, 17:45:00	2021-09-27 03:56:00	3476	2021-09-24 18:00:00	dark	30 Â°C	wt	Ctrl	Female	154	1.81367	3449	271	200	471	0.447	13.59	10.07	0.407	424	61467	0.411	0.35	7.003	0.44	17.612	0.0556667	20.46	3501	85	83	168	0.04	20.87	0.985	0.35	0	35.2	639	1371
827	2021-09-27	04:11:00	6_64U-E5697	64U-E5697	6	25	25.1	2021-09-27T04:11:00+0100	CAL_2021_09_24_2	2 days, 18:00:00	2021-09-27 04:11:00	3491	2021-09-24 18:00:00	dark	30 Â°C	wt	Ctrl	Female	170	2.1035	3469	357	160	517	0.449	13.6	10.22	0.409	742	62209	0.397	0.35	6.771	0.426	17.028	-0.0835	20.48	3347	300	198	498	0.04	20.87	1.036	0.35	1	35.2	1015	1379
828	2021-09-27	04:26:00	6_64U-E5697	64U-E5697	6	25	25.1	2021-09-27T04:26:00+0100	CAL_2021_09_24_2	2 days, 18:15:00	2021-09-27 04:26:00	3506	2021-09-24 18:00:00	dark	30 Â°C	wt	Ctrl	Female	87	1.769	3350	98	65	163	0.434	13.6	10.22	0.395	338	62548	0.402	0.35	6.846	0.43	17.217	0.0556667	20.47	3429	185	167	352	0.04	20.87	0.977	0.35	0	35.2	515	1332
829	2021-09-27	04:41:00	6_64U-E5697	64U-E5697	6	25	25.1	2021-09-27T04:41:00+0100	CAL_2021_09_24_2	2 days, 18:30:00	2021-09-27 04:41:00	3521	2021-09-24 18:00:00	dark	30 Â°C	wt	Ctrl	Female	92	1.635	3126	167	97	264	0.409	13.6	10.22	0.369	363	62910	0.377	0.35	6.412	0.403	16.126	0.0556667	20.49	3215	199	116	315	0.04	20.87	0.973	0.35	0	35.2	579	1243
830	2021-09-27	04:56:00	6_64U-E5697	64U-E5697	6	25	25.1	2021-09-27T04:56:00+0100	CAL_2021_09_24_2	2 days, 18:45:00	2021-09-27 04:56:00	3536	2021-09-24 18:00:00	dark	30 Â°C	wt	Ctrl	Female	28	1.37167	2858	0	0	0	0.377	13.6	10.22	0.337	40	62950	0.35	0.35	5.948	0.374	14.957	0.111333	20.52	2993	23	67	90	0.04	20.87	0.955	0.35	0	35.2	90	1136
831	2021-09-27	05:11:00	6_64U-E5697	64U-E5697	6	25	25.1	2021-09-27T05:11:00+0100	CAL_2021_09_24_2	2 days, 19:00:00	2021-09-27 05:11:00	3551	2021-09-24 18:00:00	dark	30 Â°C	wt	Ctrl	Female	3	1.15717	2348	0	0	0	0.317	13.6	10.22	0.275	5	62955	0.289	0.36	4.941	0.311	12.425	0.0835	20.58	2494	6	6	12	0.041	20.87	0.941	0.35	0	35.2	12	934
832	2021-09-27	05:26:00	6_64U-E5697	64U-E5697	6	25	25.1	2021-09-27T05:26:00+0100	CAL_2021_09_24_2	2 days, 19:15:00	2021-09-27 05:26:00	3566	2021-09-24 18:00:00	dark	30 Â°C	wt	Ctrl	Female	1	1.02317	2133	0	0	0	0.292	13.6	10.22	0.251	11	62966	0.261	0.35	4.451	0.28	11.194	0.0835	20.61	2242	3	9	12	0.041	20.87	0.951	0.35	0	35.3	12	848
833	2021-09-27	05:41:00	6_64U-E5697	64U-E5697	6	25	25.1	2021-09-27T05:41:00+0100	CAL_2021_09_24_2	2 days, 19:30:00	2021-09-27 05:41:00	3581	2021-09-24 18:00:00	dark	30 Â°C	wt	Ctrl	Female	7	1.353	2038	0	0	0	0.28	13.6	10.22	0.24	48	63014	0.225	0.35	3.84	0.241	9.657	-0.111333	20.64	1879	39	12	51	0.04	20.87	1.085	0.35	0	35.4	51	810
834	2021-09-27	05:56:00	6_64U-E5697	64U-E5697	6	25	25.1	2021-09-27T05:56:00+0100	CAL_2021_09_24_2	2 days, 19:45:00	2021-09-27 05:56:00	3596	2021-09-24 18:00:00	dark	30 Â°C	wt	Ctrl	Female	93	1.38933	2676	47	32	79	0.355	13.6	10.22	0.316	268	63282	0.325	0.35	5.517	0.347	13.875	0.0556667	20.55	2770	183	189	372	0.039	20.87	0.966	0.35	0	35.5	451	1064
835	2021-09-27	06:11:00	6_64U-E5697	64U-E5697	6	25	25.1	2021-09-27T06:11:00+0100	CAL_2021_09_24_2	2 days, 20:00:00	2021-09-27 06:11:00	3611	2021-09-24 18:00:00	light	30 Â°C	wt	Ctrl	Female	3	1.2195	2265	0	0	0	0.306	13.6	10.23	0.267	17	63299	0.271	0.35	4.62	0.29	11.619	0.0278333	20.6	2313	13	8	21	0.039	20.87	0.979	0.35	0	35.6	21	901
836	2021-09-27	06:26:00	6_64U-E5697	64U-E5697	6	25	25.1	2021-09-27T06:26:00+0100	CAL_2021_09_24_2	2 days, 20:15:00	2021-09-27 06:26:00	3626	2021-09-24 18:00:00	light	30 Â°C	wt	Ctrl	Female	0	1.206	2145	0	0	0	0.292	13.6	10.23	0.252	7	63306	0.255	0.35	4.346	0.273	10.93	0	20.62	2171	2	1	3	0.04	20.87	0.988	0.35	0	35.7	3	853
837	2021-09-27	06:41:00	6_64U-E5697	64U-E5697	6	25	25.1	2021-09-27T06:41:00+0100	CAL_2021_09_24_2	2 days, 20:30:00	2021-09-27 06:41:00	3641	2021-09-24 18:00:00	light	30 Â°C	wt	Ctrl	Female	47	1.17483	2195	117	65	182	0.301	13.6	10.23	0.259	234	63540	0.264	0.35	4.479	0.282	11.264	0.0278333	20.61	2242	74	52	126	0.042	20.87	0.979	0.35	0	35.9	308	873
838	2021-09-27	06:56:00	6_64U-E5697	64U-E5697	6	25	25.1	2021-09-27T06:56:00+0100	CAL_2021_09_24_2	2 days, 20:45:00	2021-09-27 06:56:00	3656	2021-09-24 18:00:00	light	30 Â°C	wt	Ctrl	Female	150	1.702	3235	325	182	507	0.422	13.6	10.35	0.379	565	64105	0.386	0.36	6.61	0.416	16.623	0.0556667	20.48	3310	232	160	392	0.043	20.87	0.977	0.35	1	36	899	1286
839	2021-09-27	07:11:00	6_64U-E5697	64U-E5697	6	25	25.1	2021-09-27T07:11:00+0100	CAL_2021_09_24_2	2 days, 21:00:00	2021-09-27 07:11:00	3671	2021-09-24 18:00:00	light	30 Â°C	wt	Ctrl	Female	0	1.25533	2439	0	0	0	0.331	13.6	10.35	0.288	1	64106	0.294	0.35	5.003	0.315	12.581	0.0556667	20.58	2508	1	2	3	0.043	20.87	0.973	0.35	0	36.1	3	970
840	2021-09-27	07:26:00	6_64U-E5697	64U-E5697	6	25	25.1	2021-09-27T07:26:00+0100	CAL_2021_09_24_2	2 days, 21:15:00	2021-09-27 07:26:00	3686	2021-09-24 18:00:00	light	30 Â°C	wt	Ctrl	Female	0	1.07667	2133	0	1	1	0.293	13.6	10.36	0.25	5	64111	0.256	0.36	4.385	0.276	11.027	0.0556667	20.62	2199	0	0	0	0.042	20.87	0.97	0.35	0	36.1	1	848
841	2021-09-27	07:41:00	6_64U-E5697	64U-E5697	6	25	25.1	2021-09-27T07:41:00+0100	CAL_2021_09_24_2	2 days, 21:30:00	2021-09-27 07:41:00	3701	2021-09-24 18:00:00	light	30 Â°C	wt	Ctrl	Female	33	0.866833	1853	4	4	8	0.259	13.6	10.36	0.216	130	64241	0.225	0.36	3.887	0.244	9.776	0.0835	20.65	1961	108	72	180	0.043	20.87	0.945	0.35	0	36.2	188	737
842	2021-09-27	07:56:00	6_64U-E5697	64U-E5697	6	25	25.1	2021-09-27T07:56:00+0100	CAL_2021_09_24_2	2 days, 21:45:00	2021-09-27 07:56:00	3716	2021-09-24 18:00:00	light	30 Â°C	wt	Ctrl	Female	26	0.9785	2029	17	5	22	0.283	13.62	10.36	0.239	134	64375	0.253	0.35	4.304	0.271	10.824	0.0835	20.62	2177	42	76	118	0.044	20.87	0.932	0.35	0	36.3	140	807
843	2021-09-27	08:11:00	6_64U-E5697	64U-E5697	6	25	25.1	2021-09-27T08:11:00+0100	CAL_2021_09_24_2	2 days, 22:00:00	2021-09-27 08:11:00	3731	2021-09-24 18:00:00	light	30 Â°C	wt	Ctrl	Female	34	0.9785	2057	0	1	1	0.287	13.62	10.36	0.243	53	64428	0.252	0.35	4.291	0.27	10.792	0.0835	20.61	2161	55	64	119	0.044	20.86	0.952	0.35	0	36.3	120	818
844	2021-09-27	08:26:00	6_64U-E5697	64U-E5697	6	25	25.1	2021-09-27T08:26:00+0100	CAL_2021_09_24_2	2 days, 22:15:00	2021-09-27 08:26:00	3746	2021-09-24 18:00:00	light	30 Â°C	wt	Ctrl	Female	23	0.982667	1779	0	0	0	0.253	13.62	10.36	0.209	37	64465	0.205	0.36	3.51	0.221	8.828	0	20.67	1741	29	40	69	0.044	20.87	1.022	0.35	0	36.3	69	707
845	2021-09-27	08:41:00	6_64U-E5697	64U-E5697	6	25	25.1	2021-09-27T08:41:00+0100	CAL_2021_09_24_2	2 days, 22:30:00	2021-09-27 08:41:00	3761	2021-09-24 18:00:00	light	30 Â°C	wt	Ctrl	Female	10	0.732833	1614	1	0	1	0.235	13.62	10.36	0.189	51	64516	0.201	0.36	3.432	0.216	8.631	0.0835	20.66	1737	52	22	74	0.046	20.87	0.929	0.35	0	36.3	75	642
846	2021-09-27	08:56:00	6_64U-E5697	64U-E5697	6	25	25.1	2021-09-27T08:56:00+0100	CAL_2021_09_24_2	2 days, 22:45:00	2021-09-27 08:56:00	3776	2021-09-24 18:00:00	light	30 Â°C	wt	Ctrl	Female	35	0.581167	1509	86	63	149	0.224	13.62	10.36	0.178	196	64712	0.2	0.35	3.383	0.213	8.507	0.139167	20.67	1735	65	26	91	0.046	20.87	0.87	0.35	0	36.3	240	600
847	2021-09-27	09:11:00	6_64U-E5697	64U-E5697	6	25	25.1	2021-09-27T09:11:00+0100	CAL_2021_09_24_2	2 days, 23:00:00	2021-09-27 09:11:00	3791	2021-09-24 18:00:00	light	30 Â°C	wt	Ctrl	Female	86	0.755667	2122	84	28	112	0.295	13.62	10.37	0.25	343	65055	0.279	0.35	4.734	0.298	11.906	0.222667	20.59	2426	228	189	417	0.045	20.86	0.875	0.35	0	35.8	529	844
848	2021-09-27	09:26:00	6_64U-E5697	64U-E5697	6	25	25.1	2021-09-27T09:26:00+0100	CAL_2021_09_24_2	2 days, 23:15:00	2021-09-27 09:26:00	3806	2021-09-24 18:00:00	light	30 Â°C	wt	Ctrl	Female	106	0.907333	2202	140	103	243	0.312	13.62	10.38	0.26	361	65416	0.283	0.35	4.798	0.302	12.067	0.167	20.58	2444	180	158	338	0.052	20.87	0.901	0.35	0	34.5	581	876
849	2021-09-24	10:56:00	3_E64-G2030	E64-G2030	3	25.1	26.8	2021-09-24T10:56:00+0100	CAL_2021_09_24_2	00:45:00	2021-09-24 10:56:00	-424	2021-09-24 18:00:00	light	24 Â°C	hom	Ccdc198 KO	Male	110	0.796667	2929	492	174	666	0.385	0.05	0.01	0.346	732	1067	0.408	0.35	6.919	0.436	17.382	0.445333	20.46	3589	160	80	240	0.039	20.87	0.816	0.35	1	21.9	906	1166
850	2021-09-24	11:11:00	3_E64-G2030	E64-G2030	3	25.1	26.8	2021-09-24T11:11:00+0100	CAL_2021_09_24_2	01:00:00	2021-09-24 11:11:00	-409	2021-09-24 18:00:00	light	24 Â°C	hom	Ccdc198 KO	Male	0	1.01533	3159	0	0	0	0.412	0.05	0.01	0.374	0	1067	0.426	0.35	7.21	0.455	18.113	0.389667	20.45	3710	0	0	0	0.038	20.87	0.852	0.35	0	22.4	0	1257
851	2021-09-24	11:26:00	3_E64-G2030	E64-G2030	3	25.1	26.8	2021-09-24T11:26:00+0100	CAL_2021_09_24_2	01:15:00	2021-09-24 11:26:00	-394	2021-09-24 18:00:00	light	24 Â°C	hom	Ccdc198 KO	Male	0	0.796167	2483	0	0	0	0.331	0.05	0.01	0.294	0	1067	0.335	0.35	5.67	0.358	14.246	0.306167	20.54	2918	0	0	0	0.037	20.87	0.851	0.35	0	23	0	988
852	2021-09-24	11:41:00	3_E64-G2030	E64-G2030	3	25.1	26.8	2021-09-24T11:41:00+0100	CAL_2021_09_24_2	01:30:00	2021-09-24 11:41:00	-379	2021-09-24 18:00:00	light	24 Â°C	hom	Ccdc198 KO	Male	1	0.631	2274	0	1	1	0.305	0.05	0.01	0.268	7	1074	0.314	0.35	5.334	0.336	13.401	0.334	20.56	2762	2	2	4	0.037	20.88	0.823	0.35	0	23.5	5	905
853	2021-09-24	11:56:00	3_E64-G2030	E64-G2030	3	25.1	26.8	2021-09-24T11:56:00+0100	CAL_2021_09_24_2	01:45:00	2021-09-24 11:56:00	-364	2021-09-24 18:00:00	light	24 Â°C	hom	Ccdc198 KO	Male	3	0.738	2285	5	7	12	0.307	0.05	0.02	0.27	52	1126	0.306	0.35	5.19	0.327	13.04	0.278333	20.57	2668	15	10	25	0.037	20.87	0.856	0.35	0	23.8	37	909
854	2021-09-24	12:11:00	3_E64-G2030	E64-G2030	3	25.1	26.8	2021-09-24T12:11:00+0100	CAL_2021_09_24_2	02:00:00	2021-09-24 12:11:00	-349	2021-09-24 18:00:00	light	24 Â°C	hom	Ccdc198 KO	Male	168	1.02367	2590	877	305	1182	0.343	0.05	0.09	0.306	1257	2383	0.336	0.35	5.711	0.36	14.348	0.222667	20.54	2914	335	129	464	0.037	20.88	0.889	0.35	1	24.1	1646	1031
855	2021-09-24	12:26:00	3_E64-G2030	E64-G2030	3	25.1	26.8	2021-09-24T12:26:00+0100	CAL_2021_09_24_2	02:15:00	2021-09-24 12:26:00	-334	2021-09-24 18:00:00	light	24 Â°C	hom	Ccdc198 KO	Male	34	1.49267	3407	65	22	87	0.439	0.18	0.1	0.403	142	2525	0.436	0.35	7.392	0.466	18.57	0.222667	20.44	3756	20	43	63	0.036	20.88	0.907	0.35	0	24.4	150	1356
856	2021-09-24	12:41:00	3_E64-G2030	E64-G2030	3	25.1	26.8	2021-09-24T12:41:00+0100	CAL_2021_09_24_2	02:30:00	2021-09-24 12:41:00	-319	2021-09-24 18:00:00	light	24 Â°C	hom	Ccdc198 KO	Male	0	1.53267	3288	0	0	0	0.423	0.18	0.1	0.387	0	2525	0.41	0.36	6.997	0.441	17.58	0.167	20.47	3538	0	0	0	0.037	20.88	0.929	0.35	0	24.7	0	1309
857	2021-09-24	12:56:00	3_E64-G2030	E64-G2030	3	25.1	26.8	2021-09-24T12:56:00+0100	CAL_2021_09_24_2	02:45:00	2021-09-24 12:56:00	-304	2021-09-24 18:00:00	light	24 Â°C	hom	Ccdc198 KO	Male	0	1.17067	2487	0	0	0	0.331	0.18	0.1	0.294	3	2527	0.306	0.35	5.201	0.328	13.068	0.111333	20.57	2618	0	1	1	0.037	20.88	0.95	0.35	0	24.9	1	990
858	2021-09-24	13:11:00	3_E64-G2030	E64-G2030	3	25.1	26.8	2021-09-24T13:11:00+0100	CAL_2021_09_24_2	03:00:00	2021-09-24 13:11:00	-289	2021-09-24 18:00:00	light	24 Â°C	hom	Ccdc198 KO	Male	0	1.126	2399	1	1	2	0.319	0.18	0.11	0.283	1	2529	0.299	0.35	5.082	0.32	12.767	0.111333	20.58	2566	0	0	0	0.036	20.88	0.935	0.35	0	25	2	955
859	2021-09-24	13:26:00	3_E64-G2030	E64-G2030	3	25.1	26.8	2021-09-24T13:26:00+0100	CAL_2021_09_24_2	03:15:00	2021-09-24 13:26:00	-274	2021-09-24 18:00:00	light	24 Â°C	hom	Ccdc198 KO	Male	0	0.969667	2107	0	0	0	0.285	0.18	0.12	0.25	0	2529	0.264	0.35	4.466	0.282	11.221	0.111333	20.61	2256	0	0	0	0.036	20.88	0.934	0.35	0	25.2	0	839
860	2021-09-24	13:41:00	3_E64-G2030	E64-G2030	3	25.1	26.8	2021-09-24T13:41:00+0100	CAL_2021_09_24_2	03:30:00	2021-09-24 13:41:00	-259	2021-09-24 18:00:00	light	24 Â°C	hom	Ccdc198 KO	Male	4	1.09483	2441	0	0	0	0.326	0.18	0.13	0.29	21	2550	0.309	0.35	5.228	0.33	13.134	0.139167	20.57	2648	4	6	10	0.036	20.88	0.922	0.35	0	25.3	10	972
861	2021-09-24	13:56:00	3_E64-G2030	E64-G2030	3	25.1	26.8	2021-09-24T13:56:00+0100	CAL_2021_09_24_2	03:45:00	2021-09-24 13:56:00	-244	2021-09-24 18:00:00	light	24 Â°C	hom	Ccdc198 KO	Male	1	0.880333	1960	10	4	14	0.267	0.18	0.13	0.231	30	2580	0.244	0.35	4.161	0.262	10.454	0.111333	20.63	2103	0	1	1	0.036	20.87	0.932	0.35	0	25.5	15	780
862	2021-09-24	14:11:00	3_E64-G2030	E64-G2030	3	25.1	26.8	2021-09-24T14:11:00+0100	CAL_2021_09_24_2	04:00:00	2021-09-24 14:11:00	-229	2021-09-24 18:00:00	light	24 Â°C	hom	Ccdc198 KO	Male	0	1.08133	2293	0	0	0	0.305	0.18	0.14	0.27	0	2580	0.285	0.36	4.863	0.307	12.217	0.111333	20.58	2456	0	0	0	0.035	20.87	0.934	0.35	0	25.6	0	913
863	2021-09-24	14:26:00	3_E64-G2030	E64-G2030	3	25.1	26.8	2021-09-24T14:26:00+0100	CAL_2021_09_24_2	04:15:00	2021-09-24 14:26:00	-214	2021-09-24 18:00:00	light	24 Â°C	hom	Ccdc198 KO	Male	4	1.18	2871	32	6	38	0.376	0.19	0.14	0.339	52	2631	0.367	0.35	6.235	0.393	15.664	0.222667	20.51	3169	14	3	17	0.036	20.87	0.906	0.35	0	25.7	55	1143
864	2021-09-24	14:41:00	3_E64-G2030	E64-G2030	3	25.1	26.8	2021-09-24T14:41:00+0100	CAL_2021_09_24_2	04:30:00	2021-09-24 14:41:00	-199	2021-09-24 18:00:00	light	24 Â°C	hom	Ccdc198 KO	Male	124	1.49683	3154	579	221	800	0.409	0.36	0.4	0.372	773	3404	0.391	0.35	6.663	0.42	16.74	0.139167	20.48	3362	165	69	234	0.037	20.88	0.938	0.35	1	25.8	1034	1256
865	2021-09-24	14:56:00	3_E64-G2030	E64-G2030	3	25.1	26.8	2021-09-24T14:56:00+0100	CAL_2021_09_24_2	04:45:00	2021-09-24 14:56:00	-184	2021-09-24 18:00:00	light	24 Â°C	hom	Ccdc198 KO	Male	0	1.77367	3552	0	0	0	0.456	0.36	0.41	0.42	15	3419	0.433	0.35	7.35	0.463	18.465	0.111333	20.45	3689	1	8	9	0.036	20.88	0.963	0.35	0	25.9	9	1414
866	2021-09-24	15:11:00	3_E64-G2030	E64-G2030	3	25.1	26.8	2021-09-24T15:11:00+0100	CAL_2021_09_24_2	05:00:00	2021-09-24 15:11:00	-169	2021-09-24 18:00:00	light	24 Â°C	hom	Ccdc198 KO	Male	13	1.29117	2577	0	0	0	0.339	0.36	0.41	0.303	9	3429	0.316	0.36	5.394	0.34	13.552	0.0835	20.56	2715	5	24	29	0.036	20.88	0.949	0.35	0	25.9	29	1026
867	2021-09-24	15:26:00	3_E64-G2030	E64-G2030	3	25.1	26.8	2021-09-24T15:26:00+0100	CAL_2021_09_24_2	05:15:00	2021-09-24 15:26:00	-154	2021-09-24 18:00:00	light	24 Â°C	hom	Ccdc198 KO	Male	4	1.474	2617	3	2	5	0.343	0.61	0.57	0.308	30	3459	0.309	0.36	5.279	0.333	13.262	0	20.57	2631	18	9	27	0.035	20.88	0.995	0.35	0	26	32	1042
868	2021-09-24	15:41:00	3_E64-G2030	E64-G2030	3	25.1	26.8	2021-09-24T15:41:00+0100	CAL_2021_09_24_2	05:30:00	2021-09-24 15:41:00	-139	2021-09-24 18:00:00	light	24 Â°C	hom	Ccdc198 KO	Male	18	1.65267	2961	39	6	45	0.387	0.61	0.59	0.351	74	3533	0.352	0.35	5.957	0.376	14.967	0	20.53	2967	25	28	53	0.036	20.88	0.998	0.35	0	26	98	1179
869	2021-09-24	15:56:00	3_E64-G2030	E64-G2030	3	25.1	26.8	2021-09-24T15:56:00+0100	CAL_2021_09_24_2	05:45:00	2021-09-24 15:56:00	-124	2021-09-24 18:00:00	light	24 Â°C	hom	Ccdc198 KO	Male	3	1.6615	2874	0	0	0	0.374	0.61	0.73	0.338	18	3551	0.335	0.36	5.716	0.36	14.361	-0.0278333	20.54	2838	4	7	11	0.036	20.88	1.013	0.35	0	26.1	11	1144
870	2021-09-24	16:11:00	3_E64-G2030	E64-G2030	3	25.1	26.8	2021-09-24T16:11:00+0100	CAL_2021_09_24_2	06:00:00	2021-09-24 16:11:00	-109	2021-09-24 18:00:00	light	24 Â°C	hom	Ccdc198 KO	Male	5	1.5945	2768	30	11	41	0.362	0.61	0.73	0.326	102	3653	0.32	0.35	5.459	0.344	13.715	-0.0278333	20.55	2703	20	9	29	0.035	20.88	1.024	0.35	0	26.1	70	1102
871	2021-09-24	16:26:00	3_E64-G2030	E64-G2030	3	25.1	26.8	2021-09-24T16:26:00+0100	CAL_2021_09_24_2	06:15:00	2021-09-24 16:26:00	-94	2021-09-24 18:00:00	light	24 Â°C	hom	Ccdc198 KO	Male	18	1.581	2647	57	19	76	0.35	0.61	0.83	0.314	99	3753	0.306	0.35	5.193	0.327	13.046	-0.0556667	20.57	2567	22	17	39	0.036	20.87	1.031	0.35	0	26.2	115	1054
872	2021-09-24	16:41:00	3_E64-G2030	E64-G2030	3	25.1	26.8	2021-09-24T16:41:00+0100	CAL_2021_09_24_2	06:30:00	2021-09-24 16:41:00	-79	2021-09-24 18:00:00	light	24 Â°C	hom	Ccdc198 KO	Male	0	1.77733	2797	0	0	0	0.367	0.61	0.85	0.331	0	3753	0.316	0.35	5.361	0.338	13.469	-0.111333	20.55	2633	0	0	0	0.036	20.87	1.063	0.35	0	26.2	0	1113
873	2021-09-24	16:56:00	3_E64-G2030	E64-G2030	3	25.1	26.8	2021-09-24T16:56:00+0100	CAL_2021_09_24_2	06:45:00	2021-09-24 16:56:00	-64	2021-09-24 18:00:00	light	24 Â°C	hom	Ccdc198 KO	Male	0	1.54983	2665	0	0	0	0.352	0.61	0.86	0.316	3	3756	0.312	0.35	5.296	0.334	13.305	-0.0278333	20.56	2628	1	1	2	0.036	20.88	1.014	0.35	0	26.3	2	1061
874	2021-09-24	17:11:00	3_E64-G2030	E64-G2030	3	25.1	26.8	2021-09-24T17:11:00+0100	CAL_2021_09_24_2	07:00:00	2021-09-24 17:11:00	-49	2021-09-24 18:00:00	light	24 Â°C	hom	Ccdc198 KO	Male	15	1.69267	2842	7	3	10	0.372	0.61	0.86	0.336	74	3830	0.327	0.35	5.559	0.351	13.966	-0.0556667	20.55	2746	38	25	63	0.036	20.87	1.035	0.35	0	26.4	73	1131
875	2021-09-24	17:26:00	3_E64-G2030	E64-G2030	3	25.1	26.8	2021-09-24T17:26:00+0100	CAL_2021_09_24_2	07:15:00	2021-09-24 17:26:00	-34	2021-09-24 18:00:00	light	24 Â°C	hom	Ccdc198 KO	Male	63	1.94717	3184	161	66	227	0.413	0.74	0.98	0.376	374	4204	0.367	0.35	6.239	0.393	15.675	-0.0835	20.5	3084	150	98	248	0.036	20.87	1.032	0.35	0	26.3	475	1267
876	2021-09-24	17:41:00	3_E64-G2030	E64-G2030	3	25.1	26.8	2021-09-24T17:41:00+0100	CAL_2021_09_24_2	07:30:00	2021-09-24 17:41:00	-19	2021-09-24 18:00:00	light	24 Â°C	hom	Ccdc198 KO	Male	24	1.9565	3599	1	15	16	0.462	0.76	0.99	0.425	21	4225	0.428	0.35	7.275	0.459	18.277	0.0278333	20.45	3627	3	57	60	0.037	20.88	0.992	0.35	0	26.1	76	1433
877	2021-09-24	17:56:00	3_E64-G2030	E64-G2030	3	25.1	26.8	2021-09-24T17:56:00+0100	CAL_2021_09_24_2	07:45:00	2021-09-24 17:56:00	-4	2021-09-24 18:00:00	light	24 Â°C	hom	Ccdc198 KO	Male	31	2.05467	3678	64	21	85	0.472	0.83	1	0.435	125	4350	0.432	0.35	7.35	0.464	18.466	0	20.44	3654	43	42	85	0.038	20.88	1.007	0.35	0	25.9	170	1464
878	2021-09-24	18:11:00	3_E64-G2030	E64-G2030	3	25.1	26.8	2021-09-24T18:11:00+0100	CAL_2021_09_24_2	08:00:00	2021-09-24 18:11:00	11	2021-09-24 18:00:00	dark	24 Â°C	hom	Ccdc198 KO	Male	28	1.782	2972	40	49	89	0.384	0.94	1.01	0.347	93	4443	0.342	0.36	5.886	0.371	14.788	-0.0556667	20.53	2918	35	34	69	0.038	20.87	1.019	0.35	0	25.8	158	1183
879	2021-09-24	18:26:00	3_E64-G2030	E64-G2030	3	25.1	26.8	2021-09-24T18:26:00+0100	CAL_2021_09_24_2	08:15:00	2021-09-24 18:26:00	26	2021-09-24 18:00:00	dark	24 Â°C	hom	Ccdc198 KO	Male	110	2.34917	3885	359	107	466	0.498	1.11	1.26	0.46	716	5159	0.449	0.35	7.617	0.48	19.137	-0.0835	20.43	3766	274	155	429	0.038	20.87	1.032	0.35	1	25.6	895	1546
880	2021-09-24	18:41:00	3_E64-G2030	E64-G2030	3	25.1	26.8	2021-09-24T18:41:00+0100	CAL_2021_09_24_2	08:30:00	2021-09-24 18:41:00	41	2021-09-24 18:00:00	dark	24 Â°C	hom	Ccdc198 KO	Male	100	2.48783	4352	341	102	443	0.553	1.3	1.38	0.515	514	5673	0.509	0.35	8.639	0.545	21.705	-0.0278333	20.36	4286	169	111	280	0.038	20.87	1.015	0.35	1	25.5	723	1732
881	2021-09-24	18:56:00	3_E64-G2030	E64-G2030	3	25.1	26.8	2021-09-24T18:56:00+0100	CAL_2021_09_24_2	08:45:00	2021-09-24 18:56:00	56	2021-09-24 18:00:00	dark	24 Â°C	hom	Ccdc198 KO	Male	118	2.48783	4337	365	178	543	0.548	1.32	1.58	0.511	603	6276	0.507	0.36	8.648	0.545	21.726	-0.0278333	20.37	4296	197	88	285	0.038	20.87	1.01	0.35	1	25.5	828	1726
882	2021-09-24	19:11:00	3_E64-G2030	E64-G2030	3	25.1	26.8	2021-09-24T19:11:00+0100	CAL_2021_09_24_2	09:00:00	2021-09-24 19:11:00	71	2021-09-24 18:00:00	dark	24 Â°C	hom	Ccdc198 KO	Male	22	2.653	4532	57	19	76	0.571	1.45	1.71	0.533	95	6371	0.526	0.36	8.988	0.567	22.582	-0.0556667	20.35	4458	22	19	41	0.038	20.87	1.017	0.35	0	25.5	117	1804
883	2021-09-24	19:26:00	3_E64-G2030	E64-G2030	3	25.1	26.8	2021-09-24T19:26:00+0100	CAL_2021_09_24_2	09:15:00	2021-09-24 19:26:00	86	2021-09-24 18:00:00	dark	24 Â°C	hom	Ccdc198 KO	Male	133	2.55017	4260	416	143	559	0.537	1.54	1.92	0.499	818	7190	0.49	0.36	8.405	0.53	21.116	-0.0835	20.38	4162	369	160	529	0.038	20.87	1.024	0.35	1	25.4	1088	1696
884	2021-09-24	19:41:00	3_E64-G2030	E64-G2030	3	25.1	26.8	2021-09-24T19:41:00+0100	CAL_2021_09_24_2	09:30:00	2021-09-24 19:41:00	101	2021-09-24 18:00:00	dark	24 Â°C	hom	Ccdc198 KO	Male	49	2.8005	4882	151	72	223	0.616	1.69	2.07	0.578	269	7459	0.575	0.35	9.753	0.615	24.503	-0.0278333	20.3	4847	86	30	116	0.038	20.87	1.007	0.35	0	25.4	339	1943
885	2021-09-24	19:56:00	3_E64-G2030	E64-G2030	3	25.1	26.8	2021-09-24T19:56:00+0100	CAL_2021_09_24_2	09:45:00	2021-09-24 19:56:00	116	2021-09-24 18:00:00	dark	24 Â°C	hom	Ccdc198 KO	Male	115	2.5325	4411	214	76	290	0.559	1.84	2.29	0.521	407	7866	0.518	0.35	8.799	0.555	22.107	-0.0278333	20.36	4372	185	128	313	0.038	20.87	1.009	0.35	0	25.3	603	1756
886	2021-09-24	20:11:00	3_E64-G2030	E64-G2030	3	25.1	26.8	2021-09-24T20:11:00+0100	CAL_2021_09_24_2	10:00:00	2021-09-24 20:11:00	131	2021-09-24 18:00:00	dark	24 Â°C	hom	Ccdc198 KO	Male	51	2.62183	4562	3	19	22	0.573	1.89	2.31	0.535	42	7908	0.533	0.36	9.118	0.575	22.909	-0.0278333	20.34	4533	26	99	125	0.038	20.87	1.007	0.35	0	25.3	147	1816
887	2021-09-24	20:26:00	3_E64-G2030	E64-G2030	3	25.1	26.8	2021-09-24T20:26:00+0100	CAL_2021_09_24_2	10:15:00	2021-09-24 20:26:00	146	2021-09-24 18:00:00	dark	24 Â°C	hom	Ccdc198 KO	Male	118	2.6395	4427	144	58	202	0.557	2.09	2.47	0.52	341	8249	0.508	0.36	8.694	0.548	21.844	-0.0835	20.36	4300	173	147	320	0.037	20.87	1.029	0.35	0	25.3	522	1762
888	2021-09-24	20:41:00	3_E64-G2030	E64-G2030	3	25.1	26.8	2021-09-24T20:41:00+0100	CAL_2021_09_24_2	10:30:00	2021-09-24 20:41:00	161	2021-09-24 18:00:00	dark	24 Â°C	hom	Ccdc198 KO	Male	130	2.974	4546	393	188	581	0.573	2.13	2.6	0.537	543	8792	0.506	0.35	8.625	0.544	21.67	-0.222667	20.36	4223	138	74	212	0.037	20.87	1.077	0.35	1	25.2	793	1810
889	2021-09-24	20:56:00	3_E64-G2030	E64-G2030	3	25.1	26.8	2021-09-24T20:56:00+0100	CAL_2021_09_24_2	10:45:00	2021-09-24 20:56:00	176	2021-09-24 18:00:00	dark	24 Â°C	hom	Ccdc198 KO	Male	110	2.599	4080	196	93	289	0.519	2.13	2.63	0.481	314	9106	0.457	0.35	7.791	0.491	19.574	-0.167	20.41	3822	133	92	225	0.038	20.87	1.068	0.35	0	25.2	514	1624
890	2021-09-24	21:11:00	3_E64-G2030	E64-G2030	3	25.1	26.8	2021-09-24T21:11:00+0100	CAL_2021_09_24_2	11:00:00	2021-09-24 21:11:00	191	2021-09-24 18:00:00	dark	24 Â°C	hom	Ccdc198 KO	Male	110	2.519	4316	225	58	283	0.549	2.32	2.75	0.512	371	9476	0.502	0.35	8.509	0.537	21.377	-0.0556667	20.37	4213	161	127	288	0.037	20.87	1.025	0.35	0	25.2	571	1718
891	2021-09-24	21:26:00	3_E64-G2030	E64-G2030	3	25.1	26.8	2021-09-24T21:26:00+0100	CAL_2021_09_24_2	11:15:00	2021-09-24 21:26:00	206	2021-09-24 18:00:00	dark	24 Â°C	hom	Ccdc198 KO	Male	198	2.83167	4870	657	167	824	0.613	2.36	2.83	0.575	1250	10727	0.565	0.35	9.616	0.606	24.16	-0.0556667	20.31	4764	475	217	692	0.038	20.87	1.022	0.35	1	25.2	1516	1938
892	2021-09-24	21:41:00	3_E64-G2030	E64-G2030	3	25.1	26.8	2021-09-24T21:41:00+0100	CAL_2021_09_24_2	11:30:00	2021-09-24 21:41:00	221	2021-09-24 18:00:00	dark	24 Â°C	hom	Ccdc198 KO	Male	120	2.67533	4585	473	138	611	0.583	2.52	3	0.544	883	11609	0.537	0.35	9.101	0.574	22.866	-0.0556667	20.33	4515	383	150	533	0.039	20.87	1.015	0.35	1	25.2	1144	1825
893	2021-09-24	21:56:00	3_E64-G2030	E64-G2030	3	25.1	26.8	2021-09-24T21:56:00+0100	CAL_2021_09_24_2	11:45:00	2021-09-24 21:56:00	236	2021-09-24 18:00:00	dark	24 Â°C	hom	Ccdc198 KO	Male	106	2.62183	4596	268	151	419	0.582	2.63	3.18	0.544	447	12056	0.539	0.35	9.145	0.577	22.975	-0.0278333	20.33	4540	165	85	250	0.038	20.87	1.012	0.35	0	25.2	669	1830
894	2021-09-24	22:11:00	3_E64-G2030	E64-G2030	3	25.1	26.8	2021-09-24T22:11:00+0100	CAL_2021_09_24_2	12:00:00	2021-09-24 22:11:00	251	2021-09-24 18:00:00	dark	24 Â°C	hom	Ccdc198 KO	Male	66	2.72883	4588	70	23	93	0.578	2.73	3.23	0.54	170	12226	0.529	0.36	9.039	0.57	22.709	-0.0835	20.34	4475	105	90	195	0.038	20.87	1.025	0.35	0	25.2	288	1826
895	2021-09-24	22:26:00	3_E64-G2030	E64-G2030	3	25.1	26.8	2021-09-24T22:26:00+0100	CAL_2021_09_24_2	12:15:00	2021-09-24 22:26:00	266	2021-09-24 18:00:00	dark	24 Â°C	hom	Ccdc198 KO	Male	12	2.34917	3891	25	30	55	0.499	2.73	3.24	0.461	69	12295	0.451	0.35	7.66	0.483	19.244	-0.0835	20.42	3791	12	3	15	0.038	20.87	1.026	0.35	0	25.2	70	1549
896	2021-09-24	22:41:00	3_E64-G2030	E64-G2030	3	25.1	26.8	2021-09-24T22:41:00+0100	CAL_2021_09_24_2	12:30:00	2021-09-24 22:41:00	281	2021-09-24 18:00:00	dark	24 Â°C	hom	Ccdc198 KO	Male	146	2.385	4056	283	175	458	0.517	2.89	3.4	0.48	582	12877	0.472	0.35	8.018	0.506	20.143	-0.0556667	20.4	3973	217	117	334	0.037	20.87	1.021	0.35	1	25.2	792	1614
897	2021-09-24	22:56:00	3_E64-G2030	E64-G2030	3	25.1	26.8	2021-09-24T22:56:00+0100	CAL_2021_09_24_2	12:45:00	2021-09-24 22:56:00	296	2021-09-24 18:00:00	dark	24 Â°C	hom	Ccdc198 KO	Male	169	3.0815	5017	796	273	1069	0.628	2.95	3.5	0.59	1029	13906	0.571	0.36	9.751	0.615	24.498	-0.139167	20.3	4808	202	101	303	0.037	20.87	1.043	0.35	1	25.2	1372	1997
898	2021-09-24	23:11:00	3_E64-G2030	E64-G2030	3	25.1	26.8	2021-09-24T23:11:00+0100	CAL_2021_09_24_2	13:00:00	2021-09-24 23:11:00	311	2021-09-24 18:00:00	dark	24 Â°C	hom	Ccdc198 KO	Male	0	2.5055	4195	0	1	1	0.534	2.95	3.51	0.496	5	13912	0.483	0.35	8.206	0.518	20.618	-0.0835	20.39	4054	1	1	2	0.038	20.87	1.035	0.35	0	25.1	3	1670
899	2021-09-24	23:26:00	3_E64-G2030	E64-G2030	3	25.1	26.8	2021-09-24T23:26:00+0100	CAL_2021_09_24_2	13:15:00	2021-09-24 23:26:00	326	2021-09-24 18:00:00	dark	24 Â°C	hom	Ccdc198 KO	Male	25	2.3445	3715	18	35	53	0.478	3.06	3.51	0.439	39	13951	0.42	0.35	7.138	0.45	17.932	-0.139167	20.45	3508	5	10	15	0.039	20.87	1.059	0.35	0	25.1	68	1479
900	2021-09-24	23:41:00	3_E64-G2030	E64-G2030	3	25.1	26.8	2021-09-24T23:41:00+0100	CAL_2021_09_24_2	13:30:00	2021-09-24 23:41:00	341	2021-09-24 18:00:00	dark	24 Â°C	hom	Ccdc198 KO	Male	171	2.184	3703	649	214	863	0.477	3.37	3.79	0.438	864	14815	0.431	0.35	7.314	0.461	18.376	-0.0556667	20.44	3624	278	137	415	0.039	20.87	1.022	0.35	1	25	1278	1474
901	2021-09-24	23:56:00	3_E64-G2030	E64-G2030	3	25.1	26.8	2021-09-24T23:56:00+0100	CAL_2021_09_24_2	13:45:00	2021-09-24 23:56:00	356	2021-09-24 18:00:00	dark	24 Â°C	hom	Ccdc198 KO	Male	139	2.79583	4712	648	168	816	0.597	3.37	3.88	0.559	885	15700	0.545	0.35	9.235	0.582	23.203	-0.0835	20.32	4565	300	137	437	0.038	20.87	1.032	0.35	1	25.1	1253	1875
902	2021-09-25	00:11:00	3_E64-G2030	E64-G2030	3	25.1	26.8	2021-09-25T00:11:00+0100	CAL_2021_09_24_2	14:00:00	2021-09-25 00:11:00	371	2021-09-24 18:00:00	dark	24 Â°C	hom	Ccdc198 KO	Male	151	2.58133	4221	400	252	652	0.537	3.38	3.99	0.499	488	16188	0.486	0.35	8.263	0.521	20.759	-0.111333	20.38	4083	101	78	179	0.038	20.87	1.034	0.35	1	25	831	1680
903	2021-09-25	00:26:00	3_E64-G2030	E64-G2030	3	25.1	26.8	2021-09-25T00:26:00+0100	CAL_2021_09_24_2	14:15:00	2021-09-25 00:26:00	386	2021-09-24 18:00:00	dark	24 Â°C	hom	Ccdc198 KO	Male	10	2.4655	4306	0	33	33	0.547	3.38	3.99	0.508	14	16203	0.503	0.35	8.566	0.54	21.52	-0.0278333	20.37	4252	0	7	7	0.038	20.87	1.013	0.35	0	25	40	1714
904	2021-09-25	00:41:00	3_E64-G2030	E64-G2030	3	25.1	26.8	2021-09-25T00:41:00+0100	CAL_2021_09_24_2	14:30:00	2021-09-25 00:41:00	401	2021-09-24 18:00:00	dark	24 Â°C	hom	Ccdc198 KO	Male	44	2.07233	3523	50	59	109	0.455	3.41	4.06	0.417	99	16302	0.406	0.35	6.902	0.435	17.34	-0.0556667	20.46	3411	22	27	49	0.038	20.87	1.033	0.35	0	25	158	1402
905	2021-09-25	00:56:00	3_E64-G2030	E64-G2030	3	25.1	26.8	2021-09-25T00:56:00+0100	CAL_2021_09_24_2	14:45:00	2021-09-25 00:56:00	416	2021-09-24 18:00:00	dark	24 Â°C	hom	Ccdc198 KO	Male	45	2.15283	3754	107	51	158	0.483	3.45	4.08	0.444	201	16503	0.441	0.35	7.483	0.472	18.8	-0.0278333	20.43	3717	81	45	126	0.038	20.87	1.01	0.35	0	25	284	1494
906	2021-09-25	01:11:00	3_E64-G2030	E64-G2030	3	25.1	26.8	2021-09-25T01:11:00+0100	CAL_2021_09_24_2	15:00:00	2021-09-25 01:11:00	431	2021-09-24 18:00:00	dark	24 Â°C	hom	Ccdc198 KO	Male	9	2.13467	3446	4	5	9	0.447	3.45	4.08	0.409	13	16517	0.391	0.35	6.631	0.418	16.658	-0.111333	20.48	3260	13	24	37	0.039	20.87	1.057	0.35	0	25.1	46	1372
907	2021-09-25	01:26:00	3_E64-G2030	E64-G2030	3	25.1	26.8	2021-09-25T01:26:00+0100	CAL_2021_09_24_2	15:15:00	2021-09-25 01:26:00	446	2021-09-24 18:00:00	dark	24 Â°C	hom	Ccdc198 KO	Male	66	1.889	2983	69	79	148	0.39	3.57	4.08	0.352	166	16683	0.338	0.35	5.749	0.363	14.445	-0.111333	20.53	2828	67	47	114	0.038	20.87	1.055	0.35	0	25.1	262	1187
908	2021-09-25	01:41:00	3_E64-G2030	E64-G2030	3	25.1	26.8	2021-09-25T01:41:00+0100	CAL_2021_09_24_2	15:30:00	2021-09-25 01:41:00	461	2021-09-24 18:00:00	dark	24 Â°C	hom	Ccdc198 KO	Male	86	2.45617	3902	405	153	558	0.498	3.64	4.15	0.461	557	17240	0.443	0.35	7.548	0.476	18.963	-0.139167	20.43	3717	163	89	252	0.037	20.87	1.05	0.35	1	25.2	810	1553
909	2021-09-25	01:56:00	3_E64-G2030	E64-G2030	3	25.1	26.8	2021-09-25T01:56:00+0100	CAL_2021_09_24_2	15:45:00	2021-09-25 01:56:00	476	2021-09-24 18:00:00	dark	24 Â°C	hom	Ccdc198 KO	Male	35	2.19283	3632	19	53	72	0.466	3.68	4.16	0.43	58	17298	0.419	0.35	7.121	0.449	17.891	-0.0835	20.45	3521	8	28	36	0.037	20.87	1.032	0.35	0	25.2	108	1445
910	2021-09-25	02:11:00	3_E64-G2030	E64-G2030	3	25.1	26.8	2021-09-25T02:11:00+0100	CAL_2021_09_24_2	16:00:00	2021-09-25 02:11:00	491	2021-09-24 18:00:00	dark	24 Â°C	hom	Ccdc198 KO	Male	24	2.38033	3869	57	49	106	0.495	3.73	4.29	0.459	98	17396	0.443	0.35	7.517	0.474	18.886	-0.111333	20.43	3706	28	14	42	0.036	20.87	1.044	0.35	0	25.2	148	1540
911	2021-09-25	02:26:00	3_E64-G2030	E64-G2030	3	25.1	26.8	2021-09-25T02:26:00+0100	CAL_2021_09_24_2	16:15:00	2021-09-25 02:26:00	506	2021-09-24 18:00:00	dark	24 Â°C	hom	Ccdc198 KO	Male	0	2.3445	3709	0	1	1	0.475	3.8	4.29	0.439	26	17421	0.419	0.35	7.119	0.449	17.887	-0.139167	20.45	3498	3	2	5	0.036	20.87	1.06	0.35	0	25.2	6	1476
912	2021-09-25	02:41:00	3_E64-G2030	E64-G2030	3	25.1	26.8	2021-09-25T02:41:00+0100	CAL_2021_09_24_2	16:30:00	2021-09-25 02:41:00	521	2021-09-24 18:00:00	dark	24 Â°C	hom	Ccdc198 KO	Male	70	2.44733	3991	110	61	171	0.509	3.8	4.29	0.472	194	17616	0.456	0.35	7.752	0.489	19.476	-0.111333	20.42	3822	69	56	125	0.037	20.87	1.044	0.35	0	25.1	296	1589
913	2021-09-25	02:56:00	3_E64-G2030	E64-G2030	3	25.1	26.8	2021-09-25T02:56:00+0100	CAL_2021_09_24_2	16:45:00	2021-09-25 02:56:00	536	2021-09-24 18:00:00	dark	24 Â°C	hom	Ccdc198 KO	Male	184	2.44733	3971	649	295	944	0.507	3.82	4.34	0.47	947	18563	0.455	0.35	7.721	0.487	19.398	-0.111333	20.42	3808	273	126	399	0.038	20.87	1.043	0.35	1	25.1	1343	1581
914	2021-09-25	03:11:00	3_E64-G2030	E64-G2030	3	25.1	26.8	2021-09-25T03:11:00+0100	CAL_2021_09_24_2	17:00:00	2021-09-25 03:11:00	551	2021-09-24 18:00:00	dark	24 Â°C	hom	Ccdc198 KO	Male	53	2.6125	4167	233	97	330	0.531	3.98	4.35	0.494	318	18881	0.475	0.35	8.053	0.508	20.231	-0.139167	20.38	3964	50	44	94	0.037	20.85	1.051	0.35	0	25.1	424	1658
915	2021-09-25	03:26:00	3_E64-G2030	E64-G2030	3	25.1	26.8	2021-09-25T03:26:00+0100	CAL_2021_09_24_2	17:15:00	2021-09-25 03:26:00	566	2021-09-24 18:00:00	dark	24 Â°C	hom	Ccdc198 KO	Male	0	2.22867	3798	0	0	0	0.484	3.98	4.35	0.447	0	18881	0.438	0.36	7.465	0.471	18.756	-0.0556667	20.44	3693	0	0	0	0.037	20.87	1.029	0.35	0	25.1	0	1512
916	2021-09-25	03:41:00	3_E64-G2030	E64-G2030	3	25.1	26.8	2021-09-25T03:41:00+0100	CAL_2021_09_24_2	17:30:00	2021-09-25 03:41:00	581	2021-09-24 18:00:00	dark	24 Â°C	hom	Ccdc198 KO	Male	0	1.9025	3099	1	5	6	0.403	3.98	4.35	0.366	25	18906	0.357	0.35	6.082	0.384	15.281	-0.0835	20.51	3008	9	11	20	0.037	20.87	1.031	0.35	0	25	26	1234
917	2021-09-25	03:56:00	3_E64-G2030	E64-G2030	3	25.1	26.8	2021-09-25T03:56:00+0100	CAL_2021_09_24_2	17:45:00	2021-09-25 03:56:00	596	2021-09-24 18:00:00	dark	24 Â°C	hom	Ccdc198 KO	Male	81	2.00533	3386	177	97	274	0.431	3.98	4.4	0.394	343	19249	0.386	0.36	6.672	0.421	16.763	-0.0556667	20.49	3303	110	72	182	0.038	20.87	1.025	0.35	0	25	456	1348
918	2021-09-25	04:11:00	3_E64-G2030	E64-G2030	3	25.1	26.8	2021-09-25T04:11:00+0100	CAL_2021_09_24_2	18:00:00	2021-09-25 04:11:00	611	2021-09-24 18:00:00	dark	24 Â°C	hom	Ccdc198 KO	Male	0	1.94717	3175	0	1	1	0.412	3.98	4.4	0.374	1	19250	0.366	0.35	6.233	0.393	15.659	-0.0835	20.51	3082	0	4	4	0.038	20.87	1.03	0.35	0	25	5	1264
919	2021-09-25	04:26:00	3_E64-G2030	E64-G2030	3	25.1	26.8	2021-09-25T04:26:00+0100	CAL_2021_09_24_2	18:15:00	2021-09-25 04:26:00	626	2021-09-24 18:00:00	dark	24 Â°C	hom	Ccdc198 KO	Male	2	2.0365	3350	1	2	3	0.433	3.98	4.4	0.395	13	19263	0.384	0.35	6.54	0.412	16.432	-0.0835	20.49	3229	7	13	20	0.038	20.87	1.037	0.35	0	25	23	1333
920	2021-09-25	04:41:00	3_E64-G2030	E64-G2030	3	25.1	26.8	2021-09-25T04:41:00+0100	CAL_2021_09_24_2	18:30:00	2021-09-25 04:41:00	641	2021-09-24 18:00:00	dark	24 Â°C	hom	Ccdc198 KO	Male	97	2.04533	3257	157	164	321	0.422	4.24	4.54	0.384	275	19537	0.37	0.35	6.306	0.398	15.842	-0.111333	20.5	3106	94	37	131	0.038	20.87	1.049	0.35	0	25	452	1296
921	2021-09-25	04:56:00	3_E64-G2030	E64-G2030	3	25.1	26.8	2021-09-25T04:56:00+0100	CAL_2021_09_24_2	18:45:00	2021-09-25 04:56:00	656	2021-09-24 18:00:00	dark	24 Â°C	hom	Ccdc198 KO	Male	68	2.46967	4031	161	91	252	0.516	4.24	4.58	0.478	209	19746	0.464	0.35	7.867	0.496	19.765	-0.111333	20.41	3884	27	54	81	0.038	20.87	1.038	0.35	0	25	333	1604
922	2021-09-25	05:11:00	3_E64-G2030	E64-G2030	3	25.1	26.8	2021-09-25T05:11:00+0100	CAL_2021_09_24_2	19:00:00	2021-09-25 05:11:00	671	2021-09-24 18:00:00	dark	24 Â°C	hom	Ccdc198 KO	Male	42	2.224	3597	89	43	132	0.464	4.24	4.58	0.426	242	19988	0.408	0.35	6.936	0.437	17.426	-0.111333	20.46	3412	97	46	143	0.038	20.87	1.054	0.35	0	25.1	275	1432
923	2021-09-25	05:26:00	3_E64-G2030	E64-G2030	3	25.1	26.8	2021-09-25T05:26:00+0100	CAL_2021_09_24_2	19:15:00	2021-09-25 05:26:00	686	2021-09-24 18:00:00	dark	24 Â°C	hom	Ccdc198 KO	Male	47	2.465	3808	93	56	149	0.487	4.27	4.66	0.449	160	20148	0.429	0.35	7.31	0.461	18.366	-0.167	20.44	3592	52	42	94	0.038	20.87	1.06	0.35	0	25.2	243	1516
924	2021-09-25	05:41:00	3_E64-G2030	E64-G2030	3	25.1	26.8	2021-09-25T05:41:00+0100	CAL_2021_09_24_2	19:30:00	2021-09-25 05:41:00	701	2021-09-24 18:00:00	dark	24 Â°C	hom	Ccdc198 KO	Male	0	1.87133	3153	0	0	0	0.411	4.27	4.67	0.374	0	20148	0.366	0.35	6.213	0.392	15.61	-0.0556667	20.5	3076	0	0	0	0.037	20.87	1.025	0.35	0	25.5	0	1255
925	2021-09-25	05:56:00	3_E64-G2030	E64-G2030	3	25.1	26.8	2021-09-25T05:56:00+0100	CAL_2021_09_24_2	19:45:00	2021-09-25 05:56:00	716	2021-09-24 18:00:00	dark	24 Â°C	hom	Ccdc198 KO	Male	0	1.541	2748	0	0	0	0.362	4.27	4.67	0.325	0	20148	0.324	0.35	5.514	0.348	13.854	0	20.55	2744	0	0	0	0.037	20.87	1.001	0.35	0	25.6	0	1094
926	2021-09-25	06:11:00	3_E64-G2030	E64-G2030	3	25.1	26.8	2021-09-25T06:11:00+0100	CAL_2021_09_24_2	20:00:00	2021-09-25 06:11:00	731	2021-09-24 18:00:00	light	24 Â°C	hom	Ccdc198 KO	Male	0	1.45167	2594	0	0	0	0.343	4.27	4.67	0.306	0	20148	0.307	0.36	5.226	0.33	13.13	0	20.57	2604	0	0	0	0.037	20.87	0.996	0.35	0	25.8	0	1032
927	2021-09-25	06:26:00	3_E64-G2030	E64-G2030	3	25.1	26.8	2021-09-25T06:26:00+0100	CAL_2021_09_24_2	20:15:00	2021-09-25 06:26:00	746	2021-09-24 18:00:00	light	24 Â°C	hom	Ccdc198 KO	Male	12	1.42467	2348	0	0	0	0.315	4.27	4.67	0.277	22	20170	0.272	0.35	4.62	0.291	11.607	-0.0556667	20.6	2286	4	22	26	0.038	20.87	1.027	0.35	0	26	26	935
928	2021-09-25	06:41:00	3_E64-G2030	E64-G2030	3	25.1	26.8	2021-09-25T06:41:00+0100	CAL_2021_09_24_2	20:30:00	2021-09-25 06:41:00	761	2021-09-24 18:00:00	light	24 Â°C	hom	Ccdc198 KO	Male	66	1.84017	3171	58	24	82	0.413	4.5	4.67	0.375	128	20298	0.373	0.35	6.333	0.399	15.91	-0.0278333	20.5	3147	85	97	182	0.039	20.87	1.008	0.35	0	26.1	264	1262
929	2021-09-25	06:56:00	3_E64-G2030	E64-G2030	3	25.1	26.8	2021-09-25T06:56:00+0100	CAL_2021_09_24_2	20:45:00	2021-09-25 06:56:00	776	2021-09-24 18:00:00	light	24 Â°C	hom	Ccdc198 KO	Male	4	1.69733	3038	1	0	1	0.399	4.5	4.78	0.36	7	20306	0.357	0.35	6.056	0.382	15.214	0	20.52	3008	3	11	14	0.039	20.87	1.01	0.35	0	26.3	15	1209
930	2021-09-25	07:11:00	3_E64-G2030	E64-G2030	3	25.1	26.8	2021-09-25T07:11:00+0100	CAL_2021_09_24_2	21:00:00	2021-09-25 07:11:00	791	2021-09-24 18:00:00	light	24 Â°C	hom	Ccdc198 KO	Male	0	1.7685	2863	0	0	0	0.377	4.5	4.78	0.338	2	20307	0.329	0.35	5.586	0.352	14.035	-0.0835	20.54	2758	1	4	5	0.039	20.87	1.038	0.35	0	26.4	5	1139
931	2021-09-25	07:26:00	3_E64-G2030	E64-G2030	3	25.1	26.8	2021-09-25T07:26:00+0100	CAL_2021_09_24_2	21:15:00	2021-09-25 07:26:00	806	2021-09-24 18:00:00	light	24 Â°C	hom	Ccdc198 KO	Male	1	1.48283	2534	0	0	0	0.335	4.5	4.78	0.297	10	20317	0.296	0.36	5.076	0.32	12.754	-0.0278333	20.58	2525	1	3	4	0.038	20.88	1.004	0.35	0	26.6	4	1009
932	2021-09-25	07:41:00	3_E64-G2030	E64-G2030	3	25.1	26.8	2021-09-25T07:41:00+0100	CAL_2021_09_24_2	21:30:00	2021-09-25 07:41:00	821	2021-09-24 18:00:00	light	24 Â°C	hom	Ccdc198 KO	Male	37	1.56333	2803	0	0	0	0.37	4.5	4.78	0.332	0	20318	0.329	0.35	5.578	0.352	14.014	0	20.54	2769	0	105	105	0.038	20.87	1.012	0.35	0	26.7	105	1116
933	2021-09-25	07:56:00	3_E64-G2030	E64-G2030	3	25.1	26.8	2021-09-25T07:56:00+0100	CAL_2021_09_24_2	21:45:00	2021-09-25 07:56:00	836	2021-09-24 18:00:00	light	24 Â°C	hom	Ccdc198 KO	Male	0	1.56333	2802	0	0	0	0.369	4.5	4.78	0.332	0	20318	0.331	0.35	5.613	0.354	14.101	0	20.54	2792	0	0	0	0.037	20.87	1.003	0.35	0	26.8	0	1115
934	2021-09-25	08:11:00	3_E64-G2030	E64-G2030	3	25.1	26.8	2021-09-25T08:11:00+0100	CAL_2021_09_24_2	22:00:00	2021-09-25 08:11:00	851	2021-09-24 18:00:00	light	24 Â°C	hom	Ccdc198 KO	Male	2	1.2865	2397	4	2	6	0.321	4.5	4.78	0.283	11	20328	0.286	0.35	4.859	0.306	12.206	0.0278333	20.59	2425	1	5	6	0.037	20.87	0.988	0.35	0	26.8	12	954
935	2021-09-25	08:26:00	3_E64-G2030	E64-G2030	3	25.1	26.8	2021-09-25T08:26:00+0100	CAL_2021_09_24_2	22:15:00	2021-09-25 08:26:00	866	2021-09-24 18:00:00	light	24 Â°C	hom	Ccdc198 KO	Male	19	1.16133	2066	18	32	50	0.281	4.5	4.79	0.244	52	20380	0.245	0.35	4.168	0.263	10.47	0	20.63	2077	23	53	76	0.037	20.87	0.995	0.35	0	26.8	126	822
936	2021-09-25	08:41:00	3_E64-G2030	E64-G2030	3	25.1	26.8	2021-09-25T08:41:00+0100	CAL_2021_09_24_2	22:30:00	2021-09-25 08:41:00	881	2021-09-24 18:00:00	light	24 Â°C	hom	Ccdc198 KO	Male	109	1.59917	2935	375	158	533	0.384	4.63	4.79	0.347	518	20898	0.352	0.35	5.983	0.377	15.031	0.0278333	20.52	2990	142	79	221	0.037	20.87	0.982	0.35	1	26.8	754	1168
937	2021-09-25	08:56:00	3_E64-G2030	E64-G2030	3	25.1	26.8	2021-09-25T08:56:00+0100	CAL_2021_09_24_2	22:45:00	2021-09-25 08:56:00	896	2021-09-24 18:00:00	light	24 Â°C	hom	Ccdc198 KO	Male	11	1.3405	2887	0	0	0	0.379	4.73	4.79	0.342	7	20905	0.358	0.35	6.068	0.383	15.244	0.139167	20.52	3058	2	32	34	0.037	20.88	0.944	0.35	0	26.9	34	1149
938	2021-09-25	09:11:00	3_E64-G2030	E64-G2030	3	25.1	26.8	2021-09-25T09:11:00+0100	CAL_2021_09_24_2	23:00:00	2021-09-25 09:11:00	911	2021-09-24 18:00:00	light	24 Â°C	hom	Ccdc198 KO	Male	8	1.47867	2812	0	0	0	0.367	4.73	4.79	0.329	0	20906	0.34	0.36	5.821	0.367	14.623	0.0556667	20.54	2921	0	17	17	0.038	20.88	0.962	0.35	0	26.9	17	1119
939	2021-09-25	09:26:00	3_E64-G2030	E64-G2030	3	25.1	26.8	2021-09-25T09:26:00+0100	CAL_2021_09_24_2	23:15:00	2021-09-25 09:26:00	926	2021-09-24 18:00:00	light	24 Â°C	hom	Ccdc198 KO	Male	0	1.1125	2286	0	0	0	0.309	4.73	4.79	0.271	0	20906	0.28	0.35	4.753	0.3	11.942	0.0835	20.6	2388	0	0	0	0.039	20.88	0.957	0.35	0	26.9	0	910
940	2021-09-25	09:41:00	3_E64-G2030	E64-G2030	3	25.1	26.8	2021-09-25T09:41:00+0100	CAL_2021_09_24_2	23:30:00	2021-09-25 09:41:00	941	2021-09-24 18:00:00	light	24 Â°C	hom	Ccdc198 KO	Male	8	1.0055	2258	3	24	27	0.306	4.73	4.79	0.267	14	20920	0.285	0.35	4.848	0.306	12.179	0.139167	20.59	2457	3	11	14	0.039	20.87	0.919	0.35	0	27	41	899
941	2021-09-25	09:56:00	3_E64-G2030	E64-G2030	3	25.1	26.8	2021-09-25T09:56:00+0100	CAL_2021_09_24_2	23:45:00	2021-09-25 09:56:00	956	2021-09-24 18:00:00	light	24 Â°C	hom	Ccdc198 KO	Male	29	1.287	2882	52	36	88	0.377	4.73	4.79	0.339	141	21061	0.359	0.36	6.136	0.387	15.417	0.167	20.51	3103	52	52	104	0.039	20.87	0.929	0.35	0	27	192	1147
942	2021-09-25	10:11:00	3_E64-G2030	E64-G2030	3	25.1	26.8	2021-09-25T10:11:00+0100	CAL_2021_09_24_2	1 day, 0:00:00	2021-09-25 10:11:00	971	2021-09-24 18:00:00	light	24 Â°C	hom	Ccdc198 KO	Male	3	1.26467	2823	0	0	0	0.37	4.73	4.79	0.332	0	21061	0.355	0.36	6.058	0.382	15.219	0.167	20.54	3069	0	4	4	0.038	20.89	0.92	0.35	0	27	4	1124
943	2021-09-25	10:26:00	3_E64-G2030	E64-G2030	3	25.1	26.8	2021-09-25T10:26:00+0100	CAL_2021_09_24_2	1 day, 0:15:00	2021-09-25 10:26:00	986	2021-09-24 18:00:00	light	24 Â°C	hom	Ccdc198 KO	Male	1	1.17067	2455	0	0	0	0.328	4.73	4.79	0.29	0	21061	0.306	0.35	5.197	0.328	13.056	0.111333	20.57	2624	0	6	6	0.037	20.88	0.936	0.35	0	27.1	6	977
944	2021-09-25	10:41:00	3_E64-G2030	E64-G2030	3	25.1	26.8	2021-09-25T10:41:00+0100	CAL_2021_09_24_2	1 day, 0:30:00	2021-09-25 10:41:00	1001	2021-09-24 18:00:00	light	24 Â°C	hom	Ccdc198 KO	Male	0	1.08133	2305	0	0	0	0.31	4.73	4.79	0.273	0	21061	0.289	0.35	4.909	0.31	12.333	0.111333	20.59	2483	0	0	0	0.037	20.88	0.928	0.35	0	27.1	0	917
945	2021-09-25	10:56:00	3_E64-G2030	E64-G2030	3	25.1	26.8	2021-09-25T10:56:00+0100	CAL_2021_09_24_2	1 day, 0:45:00	2021-09-25 10:56:00	1016	2021-09-24 18:00:00	light	24 Â°C	hom	Ccdc198 KO	Male	10	0.9385	2155	0	0	0	0.293	4.73	4.79	0.255	4	21065	0.272	0.35	4.619	0.291	11.605	0.139167	20.6	2340	6	24	30	0.037	20.88	0.921	0.35	0	27.1	30	858
946	2021-09-25	11:11:00	3_E64-G2030	E64-G2030	3	25.1	26.8	2021-09-25T11:11:00+0100	CAL_2021_09_24_2	1 day, 1:00:00	2021-09-25 11:11:00	1031	2021-09-24 18:00:00	light	24 Â°C	hom	Ccdc198 KO	Male	4	1.086	2491	27	10	37	0.331	4.73	4.79	0.294	68	21134	0.317	0.35	5.389	0.34	13.54	0.167	20.56	2736	10	6	16	0.037	20.87	0.91	0.35	0	27.1	53	992
947	2021-09-25	11:26:00	3_E64-G2030	E64-G2030	3	25.1	26.8	2021-09-25T11:26:00+0100	CAL_2021_09_24_2	1 day, 1:15:00	2021-09-25 11:26:00	1046	2021-09-24 18:00:00	light	24 Â°C	hom	Ccdc198 KO	Male	0	0.9385	2138	0	0	0	0.29	4.73	4.79	0.252	0	21134	0.273	0.35	4.636	0.292	11.646	0.139167	20.6	2355	0	0	0	0.038	20.88	0.908	0.35	0	27.1	0	851
948	2021-09-25	11:41:00	3_E64-G2030	E64-G2030	3	25.1	26.8	2021-09-25T11:41:00+0100	CAL_2021_09_24_2	1 day, 1:30:00	2021-09-25 11:41:00	1061	2021-09-24 18:00:00	light	24 Â°C	hom	Ccdc198 KO	Male	42	0.537	1928	147	73	220	0.266	4.88	4.79	0.228	252	21386	0.266	0.35	4.504	0.284	11.317	0.278333	20.61	2330	79	50	129	0.038	20.87	0.827	0.35	0	27.1	349	767
949	2021-09-25	11:56:00	3_E64-G2030	E64-G2030	3	25.1	26.8	2021-09-25T11:56:00+0100	CAL_2021_09_24_2	1 day, 1:45:00	2021-09-25 11:56:00	1076	2021-09-24 18:00:00	light	24 Â°C	hom	Ccdc198 KO	Male	45	1.193	2507	74	53	127	0.333	5.02	4.9	0.295	135	21521	0.311	0.36	5.299	0.334	13.314	0.111333	20.56	2675	31	53	84	0.038	20.87	0.937	0.35	0	27.1	211	998
950	2021-09-25	12:11:00	3_E64-G2030	E64-G2030	3	25.1	26.8	2021-09-25T12:11:00+0100	CAL_2021_09_24_2	1 day, 2:00:00	2021-09-25 12:11:00	1091	2021-09-24 18:00:00	light	24 Â°C	hom	Ccdc198 KO	Male	1	1.59033	3009	0	0	0	0.387	5.02	4.91	0.35	0	21521	0.359	0.36	6.206	0.391	15.593	0.0556667	20.52	3112	0	5	5	0.037	20.88	0.967	0.35	0	27.2	5	1198
951	2021-09-25	12:26:00	3_E64-G2030	E64-G2030	3	25.1	26.8	2021-09-25T12:26:00+0100	CAL_2021_09_24_2	1 day, 2:15:00	2021-09-25 12:26:00	1106	2021-09-24 18:00:00	light	24 Â°C	hom	Ccdc198 KO	Male	4	1.67033	2801	3	3	6	0.368	5.02	4.96	0.331	21	21542	0.32	0.35	5.452	0.344	13.698	-0.0556667	20.55	2690	6	6	12	0.037	20.87	1.041	0.35	0	27.3	18	1115
952	2021-09-25	12:41:00	3_E64-G2030	E64-G2030	3	25.1	26.8	2021-09-25T12:41:00+0100	CAL_2021_09_24_2	1 day, 2:30:00	2021-09-25 12:41:00	1121	2021-09-24 18:00:00	light	24 Â°C	hom	Ccdc198 KO	Male	18	1.367	2643	76	9	85	0.349	5.02	4.97	0.312	152	21694	0.318	0.35	5.407	0.341	13.586	0.0556667	20.57	2705	50	30	80	0.037	20.89	0.977	0.35	0	27.3	165	1052
953	2021-09-25	12:56:00	3_E64-G2030	E64-G2030	3	25.1	26.8	2021-09-25T12:56:00+0100	CAL_2021_09_24_2	1 day, 2:45:00	2021-09-25 12:56:00	1136	2021-09-24 18:00:00	light	24 Â°C	hom	Ccdc198 KO	Male	0	1.5815	3092	0	0	0	0.403	5.02	4.97	0.366	0	21694	0.378	0.35	6.401	0.404	16.081	0.0835	20.51	3213	0	0	0	0.037	20.89	0.962	0.35	0	27.3	0	1231
954	2021-09-25	13:11:00	3_E64-G2030	E64-G2030	3	25.1	26.8	2021-09-25T13:11:00+0100	CAL_2021_09_24_2	1 day, 3:00:00	2021-09-25 13:11:00	1151	2021-09-24 18:00:00	light	24 Â°C	hom	Ccdc198 KO	Male	0	1.33117	2478	0	0	0	0.329	5.02	4.97	0.292	0	21694	0.295	0.35	5.034	0.317	12.647	0.0278333	20.58	2514	0	0	0	0.037	20.88	0.986	0.35	0	27.3	0	986
955	2021-09-25	13:26:00	3_E64-G2030	E64-G2030	3	25.1	26.8	2021-09-25T13:26:00+0100	CAL_2021_09_24_2	1 day, 3:15:00	2021-09-25 13:26:00	1166	2021-09-24 18:00:00	light	24 Â°C	hom	Ccdc198 KO	Male	1	1.2865	2382	0	0	0	0.32	5.02	4.98	0.282	5	21699	0.287	0.35	4.864	0.307	12.22	0.0278333	20.59	2432	0	2	2	0.038	20.88	0.979	0.35	0	27.2	2	948
956	2021-09-25	13:41:00	3_E64-G2030	E64-G2030	3	25.1	26.8	2021-09-25T13:41:00+0100	CAL_2021_09_24_2	1 day, 3:30:00	2021-09-25 13:41:00	1181	2021-09-24 18:00:00	light	24 Â°C	hom	Ccdc198 KO	Male	1	1.22417	2489	0	0	0	0.331	5.02	4.98	0.294	0	21699	0.305	0.35	5.172	0.326	12.993	0.0835	20.57	2598	0	2	2	0.037	20.88	0.958	0.35	0	27.2	2	991
957	2021-09-25	13:56:00	3_E64-G2030	E64-G2030	3	25.1	26.8	2021-09-25T13:56:00+0100	CAL_2021_09_24_2	1 day, 3:45:00	2021-09-25 13:56:00	1196	2021-09-24 18:00:00	light	24 Â°C	hom	Ccdc198 KO	Male	5	1.29533	2306	0	0	0	0.307	5.02	4.98	0.271	10	21709	0.273	0.36	4.658	0.294	11.703	0	20.6	2323	2	26	28	0.036	20.87	0.993	0.35	0	27.1	28	918
958	2021-09-25	14:11:00	3_E64-G2030	E64-G2030	3	25.1	26.8	2021-09-25T14:11:00+0100	CAL_2021_09_24_2	1 day, 4:00:00	2021-09-25 14:11:00	1211	2021-09-24 18:00:00	light	24 Â°C	hom	Ccdc198 KO	Male	0	1.34933	2793	0	0	0	0.365	5.02	4.99	0.329	0	21709	0.344	0.35	5.859	0.369	14.721	0.111333	20.54	2951	0	0	0	0.036	20.88	0.946	0.35	0	27.2	0	1112
959	2021-09-25	14:26:00	3_E64-G2030	E64-G2030	3	25.1	26.8	2021-09-25T14:26:00+0100	CAL_2021_09_24_2	1 day, 4:15:00	2021-09-25 14:26:00	1226	2021-09-24 18:00:00	light	24 Â°C	hom	Ccdc198 KO	Male	48	1.166	2251	89	69	158	0.303	5.02	4.99	0.267	204	21913	0.277	0.35	4.689	0.296	11.779	0.0556667	20.6	2357	45	72	117	0.036	20.88	0.955	0.35	0	27.2	275	896
960	2021-09-25	14:41:00	3_E64-G2030	E64-G2030	3	25.1	26.8	2021-09-25T14:41:00+0100	CAL_2021_09_24_2	1 day, 4:30:00	2021-09-25 14:41:00	1241	2021-09-24 18:00:00	light	24 Â°C	hom	Ccdc198 KO	Male	0	1.43867	2965	0	0	0	0.387	5.07	4.99	0.351	0	21913	0.365	0.35	6.184	0.39	15.537	0.111333	20.51	3111	0	6	6	0.035	20.88	0.953	0.35	0	27.3	6	1180
961	2021-09-25	14:56:00	3_E64-G2030	E64-G2030	3	25.1	26.8	2021-09-25T14:56:00+0100	CAL_2021_09_24_2	1 day, 4:45:00	2021-09-25 14:56:00	1256	2021-09-24 18:00:00	light	24 Â°C	hom	Ccdc198 KO	Male	0	1.16183	2545	0	0	0	0.336	5.07	4.99	0.301	0	21913	0.321	0.35	5.442	0.343	13.673	0.139167	20.56	2755	0	1	1	0.035	20.88	0.924	0.35	0	27.3	1	1013
962	2021-09-25	15:11:00	3_E64-G2030	E64-G2030	3	25.1	26.8	2021-09-25T15:11:00+0100	CAL_2021_09_24_2	1 day, 5:00:00	2021-09-25 15:11:00	1271	2021-09-24 18:00:00	light	24 Â°C	hom	Ccdc198 KO	Male	26	1.2335	2851	7	4	11	0.371	5.07	4.99	0.336	35	21948	0.365	0.35	6.214	0.392	15.611	0.194833	20.52	3161	20	66	86	0.035	20.88	0.902	0.35	0	27.3	97	1135
963	2021-09-25	15:26:00	3_E64-G2030	E64-G2030	3	25.1	26.8	2021-09-25T15:26:00+0100	CAL_2021_09_24_2	1 day, 5:15:00	2021-09-25 15:26:00	1286	2021-09-24 18:00:00	light	24 Â°C	hom	Ccdc198 KO	Male	1	1.153	2632	4	3	7	0.346	5.07	4.99	0.31	16	21965	0.331	0.35	5.627	0.355	14.138	0.167	20.55	2849	4	12	16	0.036	20.88	0.924	0.35	0	27.3	23	1048
964	2021-09-25	15:41:00	3_E64-G2030	E64-G2030	3	25.1	26.8	2021-09-25T15:41:00+0100	CAL_2021_09_24_2	1 day, 5:30:00	2021-09-25 15:41:00	1301	2021-09-24 18:00:00	light	24 Â°C	hom	Ccdc198 KO	Male	4	1.50567	3055	8	17	25	0.396	5.07	5.11	0.361	25	21989	0.379	0.35	6.438	0.406	16.174	0.111333	20.5	3247	9	49	58	0.036	20.88	0.941	0.35	0	27.3	83	1216
965	2021-09-25	15:56:00	3_E64-G2030	E64-G2030	3	25.1	26.8	2021-09-25T15:56:00+0100	CAL_2021_09_24_2	1 day, 5:45:00	2021-09-25 15:56:00	1316	2021-09-24 18:00:00	light	24 Â°C	hom	Ccdc198 KO	Male	0	1.3135	2615	0	0	0	0.344	5.07	5.12	0.309	0	21989	0.323	0.35	5.488	0.346	13.789	0.0835	20.56	2765	0	1	1	0.035	20.88	0.946	0.35	0	27.3	1	1041
966	2021-09-25	16:11:00	3_E64-G2030	E64-G2030	3	25.1	26.8	2021-09-25T16:11:00+0100	CAL_2021_09_24_2	1 day, 6:00:00	2021-09-25 16:11:00	1331	2021-09-24 18:00:00	light	24 Â°C	hom	Ccdc198 KO	Male	49	1.18833	2297	95	110	205	0.306	5.18	5.18	0.271	162	22151	0.28	0.35	4.772	0.301	11.988	0.0556667	20.6	2397	22	43	65	0.035	20.88	0.958	0.35	0	27.2	270	914
967	2021-09-25	16:26:00	3_E64-G2030	E64-G2030	3	25.1	26.8	2021-09-25T16:26:00+0100	CAL_2021_09_24_2	1 day, 6:15:00	2021-09-25 16:26:00	1346	2021-09-24 18:00:00	light	24 Â°C	hom	Ccdc198 KO	Male	6	1.54567	2936	34	11	45	0.38	5.29	5.2	0.346	60	22210	0.352	0.36	6.012	0.379	15.104	0.0556667	20.53	3009	28	14	42	0.034	20.88	0.976	0.35	0	27.2	87	1169
968	2021-09-25	16:41:00	3_E64-G2030	E64-G2030	3	25.1	26.8	2021-09-25T16:41:00+0100	CAL_2021_09_24_2	1 day, 6:30:00	2021-09-25 16:41:00	1361	2021-09-24 18:00:00	light	24 Â°C	hom	Ccdc198 KO	Male	17	1.57683	2897	4	35	39	0.376	5.29	5.2	0.341	25	22235	0.344	0.36	5.877	0.371	14.766	0.0278333	20.54	2934	4	18	22	0.035	20.88	0.987	0.35	0	27.3	61	1153
969	2021-09-25	16:56:00	3_E64-G2030	E64-G2030	3	25.1	26.8	2021-09-25T16:56:00+0100	CAL_2021_09_24_2	1 day, 6:45:00	2021-09-25 16:56:00	1376	2021-09-24 18:00:00	light	24 Â°C	hom	Ccdc198 KO	Male	7	1.68383	2911	1	34	35	0.379	5.32	5.2	0.344	13	22248	0.341	0.35	5.798	0.366	14.566	-0.0278333	20.54	2879	0	7	7	0.035	20.88	1.011	0.35	0	27.2	42	1159
970	2021-09-25	17:11:00	3_E64-G2030	E64-G2030	3	25.1	26.8	2021-09-25T17:11:00+0100	CAL_2021_09_24_2	1 day, 7:00:00	2021-09-25 17:11:00	1391	2021-09-24 18:00:00	light	24 Â°C	hom	Ccdc198 KO	Male	0	1.77317	3069	0	0	0	0.398	5.36	5.2	0.364	0	22248	0.359	0.35	6.096	0.384	15.314	-0.0278333	20.52	3025	0	0	0	0.035	20.88	1.015	0.35	0	27.3	0	1222
971	2021-09-25	17:26:00	3_E64-G2030	E64-G2030	3	25.1	26.8	2021-09-25T17:26:00+0100	CAL_2021_09_24_2	1 day, 7:15:00	2021-09-25 17:26:00	1406	2021-09-24 18:00:00	light	24 Â°C	hom	Ccdc198 KO	Male	90	1.80433	3015	195	101	296	0.393	5.46	5.3	0.357	298	22546	0.352	0.35	5.962	0.376	14.978	-0.0556667	20.53	2954	65	101	166	0.035	20.88	1.021	0.35	0	27.2	462	1200
972	2021-09-25	17:41:00	3_E64-G2030	E64-G2030	3	25.1	26.8	2021-09-25T17:41:00+0100	CAL_2021_09_24_2	1 day, 7:30:00	2021-09-25 17:41:00	1421	2021-09-24 18:00:00	light	24 Â°C	hom	Ccdc198 KO	Male	73	2.1975	3825	153	115	268	0.487	5.48	5.31	0.452	329	22875	0.45	0.35	7.644	0.482	19.204	-0.0278333	20.43	3799	106	54	160	0.035	20.88	1.007	0.35	0	27.1	428	1523
973	2021-09-25	17:56:00	3_E64-G2030	E64-G2030	3	25.1	26.8	2021-09-25T17:56:00+0100	CAL_2021_09_24_2	1 day, 7:45:00	2021-09-25 17:56:00	1436	2021-09-24 18:00:00	light	24 Â°C	hom	Ccdc198 KO	Male	70	2.211	3927	234	91	325	0.498	5.71	5.47	0.462	440	23316	0.463	0.36	7.912	0.499	19.878	0	20.41	3942	167	87	254	0.036	20.88	0.996	0.35	0	26.8	579	1563
974	2021-09-25	18:11:00	3_E64-G2030	E64-G2030	3	25.1	26.8	2021-09-25T18:11:00+0100	CAL_2021_09_24_2	1 day, 8:00:00	2021-09-25 18:11:00	1451	2021-09-24 18:00:00	dark	24 Â°C	hom	Ccdc198 KO	Male	67	2.51017	4385	234	74	308	0.555	5.87	5.67	0.518	451	23767	0.513	0.35	8.734	0.551	21.944	-0.0278333	20.36	4338	161	123	284	0.038	20.88	1.011	0.35	1	26.7	592	1745
975	2021-09-25	18:26:00	3_E64-G2030	E64-G2030	3	25.1	26.8	2021-09-25T18:26:00+0100	CAL_2021_09_24_2	1 day, 8:15:00	2021-09-25 18:26:00	1466	2021-09-24 18:00:00	dark	24 Â°C	hom	Ccdc198 KO	Male	57	2.546	4549	118	56	174	0.576	6.01	5.84	0.538	306	24073	0.537	0.35	9.121	0.575	22.914	0	20.34	4538	139	69	208	0.038	20.88	1.002	0.35	0	26.5	382	1811
976	2021-09-25	18:41:00	3_E64-G2030	E64-G2030	3	25.1	26.8	2021-09-25T18:41:00+0100	CAL_2021_09_24_2	1 day, 8:30:00	2021-09-25 18:41:00	1481	2021-09-24 18:00:00	dark	24 Â°C	hom	Ccdc198 KO	Male	56	2.95217	4964	197	71	268	0.625	6.47	5.97	0.588	407	24480	0.579	0.35	9.81	0.619	24.647	-0.0835	20.3	4861	130	66	196	0.037	20.88	1.021	0.35	0	26.3	464	1976
977	2021-09-25	18:56:00	3_E64-G2030	E64-G2030	3	25.1	26.8	2021-09-25T18:56:00+0100	CAL_2021_09_24_2	1 day, 8:45:00	2021-09-25 18:56:00	1496	2021-09-24 18:00:00	dark	24 Â°C	hom	Ccdc198 KO	Male	116	2.519	4316	396	163	559	0.548	6.47	6.15	0.511	600	25080	0.503	0.35	8.54	0.539	21.456	-0.0556667	20.37	4233	209	84	293	0.037	20.88	1.019	0.35	1	26.2	852	1718
978	2021-09-25	19:11:00	3_E64-G2030	E64-G2030	3	25.1	26.8	2021-09-25T19:11:00+0100	CAL_2021_09_24_2	1 day, 9:00:00	2021-09-25 19:11:00	1511	2021-09-24 18:00:00	dark	24 Â°C	hom	Ccdc198 KO	Male	132	2.84933	4716	366	161	527	0.595	6.47	6.36	0.557	637	25717	0.539	0.35	9.176	0.579	23.053	-0.111333	20.34	4526	220	143	363	0.038	20.88	1.042	0.35	1	26.1	890	1877
979	2021-09-25	19:26:00	3_E64-G2030	E64-G2030	3	25.1	26.8	2021-09-25T19:26:00+0100	CAL_2021_09_24_2	1 day, 9:15:00	2021-09-25 19:26:00	1526	2021-09-24 18:00:00	dark	24 Â°C	hom	Ccdc198 KO	Male	81	2.72883	4589	288	105	393	0.582	6.47	6.41	0.544	480	26197	0.532	0.35	9.019	0.569	22.658	-0.0835	20.34	4461	167	75	242	0.038	20.87	1.029	0.35	1	25.9	635	1827
980	2021-09-25	19:41:00	3_E64-G2030	E64-G2030	3	25.1	26.8	2021-09-25T19:41:00+0100	CAL_2021_09_24_2	1 day, 9:30:00	2021-09-25 19:41:00	1541	2021-09-24 18:00:00	dark	24 Â°C	hom	Ccdc198 KO	Male	117	2.64417	4623	464	206	670	0.581	6.59	6.5	0.543	662	26859	0.538	0.36	9.202	0.58	23.119	-0.0278333	20.34	4569	165	78	243	0.039	20.88	1.012	0.35	1	25.9	913	1840
981	2021-09-25	19:56:00	3_E64-G2030	E64-G2030	3	25.1	26.8	2021-09-25T19:56:00+0100	CAL_2021_09_24_2	1 day, 9:45:00	2021-09-25 19:56:00	1556	2021-09-24 18:00:00	dark	24 Â°C	hom	Ccdc198 KO	Male	5	2.5325	4441	28	24	52	0.564	6.75	6.78	0.527	52	26911	0.52	0.35	8.811	0.556	22.135	-0.0278333	20.36	4370	9	3	12	0.038	20.88	1.016	0.35	0	25.8	64	1768
982	2021-09-25	20:11:00	3_E64-G2030	E64-G2030	3	25.1	26.8	2021-09-25T20:11:00+0100	CAL_2021_09_24_2	1 day, 10:00:00	2021-09-25 20:11:00	1571	2021-09-24 18:00:00	dark	24 Â°C	hom	Ccdc198 KO	Male	0	2.25567	4033	0	1	1	0.516	6.76	6.8	0.478	1	26912	0.476	0.35	8.063	0.508	20.257	0	20.41	4008	0	0	0	0.037	20.88	1.006	0.35	0	25.8	1	1605
983	2021-09-25	20:26:00	3_E64-G2030	E64-G2030	3	25.1	26.8	2021-09-25T20:26:00+0100	CAL_2021_09_24_2	1 day, 10:15:00	2021-09-25 20:26:00	1586	2021-09-24 18:00:00	dark	24 Â°C	hom	Ccdc198 KO	Male	52	2.84467	4490	161	113	274	0.57	6.85	6.84	0.532	322	27234	0.511	0.35	8.661	0.546	21.759	-0.167	20.36	4261	117	40	157	0.037	20.87	1.054	0.35	0	25.7	431	1787
984	2021-09-25	20:41:00	3_E64-G2030	E64-G2030	3	25.1	26.8	2021-09-25T20:41:00+0100	CAL_2021_09_24_2	1 day, 10:30:00	2021-09-25 20:41:00	1601	2021-09-24 18:00:00	dark	24 Â°C	hom	Ccdc198 KO	Male	147	3.135	5007	621	188	809	0.63	6.96	7.06	0.592	1133	28367	0.57	0.35	9.697	0.611	24.361	-0.167	20.3	4776	429	173	602	0.038	20.87	1.048	0.35	1	25.7	1411	1993
985	2021-09-25	20:56:00	3_E64-G2030	E64-G2030	3	25.1	26.8	2021-09-25T20:56:00+0100	CAL_2021_09_24_2	1 day, 10:45:00	2021-09-25 20:56:00	1616	2021-09-24 18:00:00	dark	24 Â°C	hom	Ccdc198 KO	Male	151	2.95217	4999	521	161	682	0.627	7.06	7.12	0.591	969	29336	0.577	0.35	9.807	0.618	24.639	-0.0835	20.3	4849	350	162	512	0.037	20.87	1.031	0.35	1	25.7	1194	1990
986	2021-09-25	21:11:00	3_E64-G2030	E64-G2030	3	25.1	26.8	2021-09-25T21:11:00+0100	CAL_2021_09_24_2	1 day, 11:00:00	2021-09-25 21:11:00	1631	2021-09-24 18:00:00	dark	24 Â°C	hom	Ccdc198 KO	Male	39	3.09033	4936	150	70	220	0.62	7.06	7.12	0.584	266	29602	0.562	0.35	9.559	0.603	24.016	-0.167	20.31	4709	94	27	121	0.037	20.87	1.048	0.35	0	25.6	341	1965
987	2021-09-25	21:26:00	3_E64-G2030	E64-G2030	3	25.1	26.8	2021-09-25T21:26:00+0100	CAL_2021_09_24_2	1 day, 11:15:00	2021-09-25 21:26:00	1646	2021-09-24 18:00:00	dark	24 Â°C	hom	Ccdc198 KO	Male	0	2.48317	4145	0	0	0	0.525	7.06	7.12	0.489	0	29602	0.479	0.35	8.151	0.514	20.479	-0.0835	20.39	4033	0	0	0	0.036	20.87	1.028	0.35	0	25.6	0	1650
988	2021-09-25	21:41:00	3_E64-G2030	E64-G2030	3	25.1	26.8	2021-09-25T21:41:00+0100	CAL_2021_09_24_2	1 day, 11:30:00	2021-09-25 21:41:00	1661	2021-09-24 18:00:00	dark	24 Â°C	hom	Ccdc198 KO	Male	41	2.4785	3933	128	67	195	0.502	7.24	7.19	0.467	266	29868	0.45	0.35	7.621	0.481	19.147	-0.139167	20.42	3755	108	44	152	0.036	20.87	1.047	0.35	0	25.5	347	1565
989	2021-09-25	21:56:00	3_E64-G2030	E64-G2030	3	25.1	26.8	2021-09-25T21:56:00+0100	CAL_2021_09_24_2	1 day, 11:45:00	2021-09-25 21:56:00	1676	2021-09-24 18:00:00	dark	24 Â°C	hom	Ccdc198 KO	Male	100	2.733	4293	337	133	470	0.541	7.36	7.38	0.506	754	30622	0.483	0.36	8.249	0.52	20.724	-0.167	20.39	4054	264	102	366	0.035	20.87	1.059	0.35	1	25.5	836	1709
990	2021-09-25	22:11:00	3_E64-G2030	E64-G2030	3	25.1	26.8	2021-09-25T22:11:00+0100	CAL_2021_09_24_2	1 day, 12:00:00	2021-09-25 22:11:00	1691	2021-09-24 18:00:00	dark	24 Â°C	hom	Ccdc198 KO	Male	140	2.8135	4531	637	205	842	0.573	7.49	7.56	0.537	938	31560	0.52	0.35	8.828	0.557	22.179	-0.139167	20.35	4356	260	118	378	0.036	20.87	1.04	0.35	1	25.5	1220	1804
991	2021-09-25	22:26:00	3_E64-G2030	E64-G2030	3	25.1	26.8	2021-09-25T22:26:00+0100	CAL_2021_09_24_2	1 day, 12:15:00	2021-09-25 22:26:00	1706	2021-09-24 18:00:00	dark	24 Â°C	hom	Ccdc198 KO	Male	78	3.09033	4927	283	117	400	0.62	7.56	7.59	0.583	347	31907	0.562	0.35	9.533	0.601	23.951	-0.167	20.31	4695	84	66	150	0.037	20.87	1.049	0.35	0	25.5	550	1961
992	2021-09-25	22:41:00	3_E64-G2030	E64-G2030	3	25.1	26.8	2021-09-25T22:41:00+0100	CAL_2021_09_24_2	1 day, 12:30:00	2021-09-25 22:41:00	1721	2021-09-24 18:00:00	dark	24 Â°C	hom	Ccdc198 KO	Male	8	2.31383	4204	31	24	55	0.535	7.6	7.59	0.497	71	31978	0.503	0.35	8.531	0.538	21.433	0.0278333	20.38	4259	15	12	27	0.038	20.89	0.987	0.35	0	25.5	82	1673
993	2021-09-25	22:56:00	3_E64-G2030	E64-G2030	3	25.1	26.8	2021-09-25T22:56:00+0100	CAL_2021_09_24_2	1 day, 12:45:00	2021-09-25 22:56:00	1736	2021-09-24 18:00:00	dark	24 Â°C	hom	Ccdc198 KO	Male	1	2.1305	3693	0	2	2	0.474	7.62	7.59	0.436	4	31983	0.432	0.35	7.357	0.464	18.484	-0.0278333	20.44	3654	1	4	5	0.038	20.87	1.011	0.35	0	25.5	7	1470
994	2021-09-25	23:11:00	3_E64-G2030	E64-G2030	3	25.1	26.8	2021-09-25T23:11:00+0100	CAL_2021_09_24_2	1 day, 13:00:00	2021-09-25 23:11:00	1751	2021-09-24 18:00:00	dark	24 Â°C	hom	Ccdc198 KO	Male	84	2.465	3829	364	133	497	0.491	7.72	7.69	0.453	539	32522	0.43	0.35	7.299	0.46	18.337	-0.167	20.43	3578	130	67	197	0.038	20.86	1.07	0.35	1	25.4	694	1524
995	2021-09-25	23:26:00	3_E64-G2030	E64-G2030	3	25.1	26.8	2021-09-25T23:26:00+0100	CAL_2021_09_24_2	1 day, 13:15:00	2021-09-25 23:26:00	1766	2021-09-24 18:00:00	dark	24 Â°C	hom	Ccdc198 KO	Male	132	2.41617	4042	654	230	884	0.516	7.83	7.82	0.478	964	33486	0.467	0.35	7.924	0.5	19.907	-0.0835	20.41	3917	258	106	364	0.038	20.87	1.032	0.35	1	25.5	1248	1609
996	2021-09-25	23:41:00	3_E64-G2030	E64-G2030	3	25.1	26.8	2021-09-25T23:41:00+0100	CAL_2021_09_24_2	1 day, 13:30:00	2021-09-25 23:41:00	1781	2021-09-24 18:00:00	dark	24 Â°C	hom	Ccdc198 KO	Male	20	3.2015	4657	30	20	50	0.591	7.97	7.84	0.553	43	33528	0.513	0.35	8.694	0.548	21.843	-0.306167	20.34	4235	7	24	31	0.038	20.86	1.1	0.35	0	25.5	81	1854
997	2021-09-25	23:56:00	3_E64-G2030	E64-G2030	3	25.1	26.8	2021-09-25T23:56:00+0100	CAL_2021_09_24_2	1 day, 13:45:00	2021-09-25 23:56:00	1796	2021-09-24 18:00:00	dark	24 Â°C	hom	Ccdc198 KO	Male	8	2.425	3938	0	0	0	0.506	7.97	7.84	0.467	0	33528	0.452	0.35	7.667	0.483	19.262	-0.111333	20.42	3783	0	8	8	0.039	20.87	1.041	0.35	0	25.5	8	1567
998	2021-09-26	00:11:00	3_E64-G2030	E64-G2030	3	25.1	26.8	2021-09-26T00:11:00+0100	CAL_2021_09_24_2	1 day, 14:00:00	2021-09-26 00:11:00	1811	2021-09-24 18:00:00	dark	24 Â°C	hom	Ccdc198 KO	Male	45	2.48733	3860	124	31	155	0.496	8.06	7.94	0.457	250	33778	0.436	0.35	7.41	0.467	18.616	-0.167	20.43	3640	90	63	153	0.039	20.87	1.06	0.35	0	25.5	308	1537
999	2021-09-26	00:26:00	3_E64-G2030	E64-G2030	3	25.1	26.8	2021-09-26T00:26:00+0100	CAL_2021_09_24_2	1 day, 14:15:00	2021-09-26 00:26:00	1826	2021-09-24 18:00:00	dark	24 Â°C	hom	Ccdc198 KO	Male	81	2.51433	4109	313	141	454	0.527	8.06	7.94	0.487	437	34216	0.472	0.35	8.009	0.505	20.121	-0.111333	20.4	3952	123	53	176	0.04	20.87	1.04	0.35	0	25.4	630	1636
1000	2021-09-26	00:41:00	3_E64-G2030	E64-G2030	3	25.1	26.8	2021-09-26T00:41:00+0100	CAL_2021_09_24_2	1 day, 14:30:00	2021-09-26 00:41:00	1841	2021-09-24 18:00:00	dark	24 Â°C	hom	Ccdc198 KO	Male	7	2.42033	3745	3	6	9	0.474	8.06	7.94	0.435	11	34227	0.414	0.36	7.179	0.453	18.036	-0.167	20.46	3525	5	7	12	0.04	20.87	1.062	0.35	0	25.4	21	1491
1001	2021-09-26	00:56:00	3_E64-G2030	E64-G2030	3	25.1	26.8	2021-09-26T00:56:00+0100	CAL_2021_09_24_2	1 day, 14:45:00	2021-09-26 00:56:00	1856	2021-09-24 18:00:00	dark	24 Â°C	hom	Ccdc198 KO	Male	13	2.65717	4280	55	26	81	0.544	8.22	8.04	0.504	88	34315	0.484	0.36	8.263	0.521	20.76	-0.139167	20.38	4066	19	15	34	0.04	20.87	1.052	0.35	0	25.3	115	1703
1002	2021-09-26	01:11:00	3_E64-G2030	E64-G2030	3	25.1	26.8	2021-09-26T01:11:00+0100	CAL_2021_09_24_2	1 day, 15:00:00	2021-09-26 01:11:00	1871	2021-09-24 18:00:00	dark	24 Â°C	hom	Ccdc198 KO	Male	17	2.46083	4119	83	29	112	0.525	8.36	8.1	0.485	121	34436	0.472	0.36	8.055	0.508	20.236	-0.0835	20.4	3979	35	22	57	0.04	20.87	1.035	0.35	0	25.3	169	1640
1003	2021-09-26	01:26:00	3_E64-G2030	E64-G2030	3	25.1	26.8	2021-09-26T01:26:00+0100	CAL_2021_09_24_2	1 day, 15:15:00	2021-09-26 01:26:00	1886	2021-09-24 18:00:00	dark	24 Â°C	hom	Ccdc198 KO	Male	2	2.1035	3485	5	2	7	0.453	8.36	8.1	0.412	8	34444	0.399	0.35	6.776	0.427	17.023	-0.0835	20.47	3341	1	1	2	0.04	20.87	1.043	0.35	0	25.3	9	1387
1004	2021-09-26	01:41:00	3_E64-G2030	E64-G2030	3	25.1	26.8	2021-09-26T01:41:00+0100	CAL_2021_09_24_2	1 day, 15:30:00	2021-09-26 01:41:00	1901	2021-09-24 18:00:00	dark	24 Â°C	hom	Ccdc198 KO	Male	9	2.21517	3663	26	21	47	0.475	8.48	8.2	0.434	43	34487	0.422	0.35	7.162	0.452	17.993	-0.0835	20.44	3538	2	22	24	0.042	20.87	1.035	0.35	0	25.2	71	1458
1005	2021-09-26	01:56:00	3_E64-G2030	E64-G2030	3	25.1	26.8	2021-09-26T01:56:00+0100	CAL_2021_09_24_2	1 day, 15:45:00	2021-09-26 01:56:00	1916	2021-09-24 18:00:00	dark	24 Â°C	hom	Ccdc198 KO	Male	24	2.45617	3924	82	29	111	0.507	8.48	8.2	0.465	203	34689	0.445	0.35	7.537	0.475	18.936	-0.139167	20.42	3703	69	43	112	0.042	20.87	1.06	0.35	0	25.2	223	1562
1006	2021-09-26	02:11:00	3_E64-G2030	E64-G2030	3	25.1	26.8	2021-09-26T02:11:00+0100	CAL_2021_09_24_2	1 day, 16:00:00	2021-09-26 02:11:00	1931	2021-09-24 18:00:00	dark	24 Â°C	hom	Ccdc198 KO	Male	4	2.11233	3371	1	1	2	0.44	8.48	8.2	0.399	8	34697	0.387	0.35	6.569	0.414	16.504	-0.111333	20.48	3242	1	8	9	0.041	20.87	1.04	0.35	0	25.2	11	1342
1007	2021-09-26	02:26:00	3_E64-G2030	E64-G2030	3	25.1	26.8	2021-09-26T02:26:00+0100	CAL_2021_09_24_2	1 day, 16:15:00	2021-09-26 02:26:00	1946	2021-09-24 18:00:00	dark	24 Â°C	hom	Ccdc198 KO	Male	14	1.89367	3180	10	18	28	0.416	8.56	8.2	0.376	57	34754	0.368	0.35	6.253	0.394	15.71	-0.0556667	20.5	3094	32	20	52	0.04	20.87	1.028	0.35	0	25.3	80	1266
1008	2021-09-26	02:41:00	3_E64-G2030	E64-G2030	3	25.1	26.8	2021-09-26T02:41:00+0100	CAL_2021_09_24_2	1 day, 16:30:00	2021-09-26 02:41:00	1961	2021-09-24 18:00:00	dark	24 Â°C	hom	Ccdc198 KO	Male	184	2.28217	3780	735	275	1010	0.486	8.58	8.37	0.446	1021	35775	0.435	0.35	7.409	0.467	18.613	-0.0835	20.43	3662	359	148	507	0.04	20.87	1.032	0.35	1	25.2	1517	1504
1009	2021-09-26	02:56:00	3_E64-G2030	E64-G2030	3	25.1	26.8	2021-09-26T02:56:00+0100	CAL_2021_09_24_2	1 day, 16:45:00	2021-09-26 02:56:00	1976	2021-09-24 18:00:00	dark	24 Â°C	hom	Ccdc198 KO	Male	18	2.45667	4369	57	17	74	0.556	8.69	8.37	0.516	92	35867	0.516	0.35	8.788	0.554	22.079	0	20.35	4376	43	35	78	0.041	20.87	0.998	0.35	0	25.2	152	1739
1010	2021-09-26	03:11:00	3_E64-G2030	E64-G2030	3	25.1	26.8	2021-09-26T03:11:00+0100	CAL_2021_09_24_2	1 day, 17:00:00	2021-09-26 03:11:00	1991	2021-09-24 18:00:00	dark	24 Â°C	hom	Ccdc198 KO	Male	5	2.16167	3678	5	5	10	0.475	8.69	8.37	0.434	8	35875	0.427	0.35	7.269	0.458	18.262	-0.0556667	20.44	3602	5	7	12	0.041	20.87	1.021	0.35	0	25.3	22	1464
1011	2021-09-26	03:26:00	3_E64-G2030	E64-G2030	3	25.1	26.8	2021-09-26T03:26:00+0100	CAL_2021_09_24_2	1 day, 17:15:00	2021-09-26 03:26:00	2006	2021-09-24 18:00:00	dark	24 Â°C	hom	Ccdc198 KO	Male	25	2.1975	3832	74	41	115	0.492	8.87	8.51	0.451	106	35981	0.448	0.36	7.652	0.483	19.226	-0.0278333	20.42	3803	20	14	34	0.041	20.87	1.008	0.35	0	25.2	149	1525
1012	2021-09-26	03:41:00	3_E64-G2030	E64-G2030	3	25.1	26.8	2021-09-26T03:41:00+0100	CAL_2021_09_24_2	1 day, 17:30:00	2021-09-26 03:41:00	2021	2021-09-24 18:00:00	dark	24 Â°C	hom	Ccdc198 KO	Male	0	2.251	3838	0	0	0	0.495	8.87	8.52	0.454	0	35981	0.446	0.35	7.574	0.478	19.029	-0.0556667	20.42	3751	0	0	0	0.04	20.87	1.023	0.35	0	25.3	0	1528
1013	2021-09-26	03:56:00	3_E64-G2030	E64-G2030	3	25.1	26.8	2021-09-26T03:56:00+0100	CAL_2021_09_24_2	1 day, 17:45:00	2021-09-26 03:56:00	2036	2021-09-24 18:00:00	dark	24 Â°C	hom	Ccdc198 KO	Male	3	2.11233	3388	1	4	5	0.441	8.88	8.52	0.401	5	35986	0.387	0.35	6.567	0.414	16.498	-0.111333	20.48	3236	0	9	9	0.04	20.87	1.047	0.35	0	25.3	14	1348
1014	2021-09-26	04:11:00	3_E64-G2030	E64-G2030	3	25.1	26.8	2021-09-26T04:11:00+0100	CAL_2021_09_24_2	1 day, 18:00:00	2021-09-26 04:11:00	2051	2021-09-24 18:00:00	dark	24 Â°C	hom	Ccdc198 KO	Male	28	1.849	3101	128	39	167	0.407	9	8.6	0.367	213	36199	0.359	0.35	6.102	0.385	15.33	-0.0556667	20.51	3020	64	34	98	0.041	20.87	1.027	0.35	0	25.3	265	1234
1015	2021-09-26	04:26:00	3_E64-G2030	E64-G2030	3	25.1	26.8	2021-09-26T04:26:00+0100	CAL_2021_09_24_2	1 day, 18:15:00	2021-09-26 04:26:00	2066	2021-09-24 18:00:00	dark	24 Â°C	hom	Ccdc198 KO	Male	123	2.34917	3914	433	138	571	0.505	9.04	8.81	0.464	845	37044	0.452	0.35	7.665	0.483	19.256	-0.0835	20.41	3788	326	163	489	0.041	20.87	1.033	0.35	1	25.3	1060	1558
1016	2021-09-26	04:41:00	3_E64-G2030	E64-G2030	3	25.1	26.8	2021-09-26T04:41:00+0100	CAL_2021_09_24_2	1 day, 18:30:00	2021-09-26 04:41:00	2081	2021-09-24 18:00:00	dark	24 Â°C	hom	Ccdc198 KO	Male	0	2.24217	3914	0	1	1	0.505	9.13	8.81	0.462	1	37044	0.459	0.35	7.808	0.492	19.615	-0.0278333	20.41	3879	0	0	0	0.042	20.87	1.009	0.35	0	25.3	1	1558
1017	2021-09-26	04:56:00	3_E64-G2030	E64-G2030	3	25.1	26.8	2021-09-26T04:56:00+0100	CAL_2021_09_24_2	1 day, 18:45:00	2021-09-26 04:56:00	2096	2021-09-24 18:00:00	dark	24 Â°C	hom	Ccdc198 KO	Male	143	2.36683	3765	574	241	815	0.49	9.37	8.85	0.446	714	37758	0.427	0.35	7.235	0.456	18.176	-0.139167	20.43	3556	166	94	260	0.044	20.86	1.059	0.35	1	25.3	1075	1498
1018	2021-09-26	05:11:00	3_E64-G2030	E64-G2030	3	25.1	26.8	2021-09-26T05:11:00+0100	CAL_2021_09_24_2	1 day, 19:00:00	2021-09-26 05:11:00	2111	2021-09-24 18:00:00	dark	24 Â°C	hom	Ccdc198 KO	Male	40	2.3985	4188	84	43	127	0.534	9.44	8.94	0.489	140	37898	0.486	0.36	8.351	0.527	20.981	-0.0278333	20.38	4148	42	52	94	0.044	20.87	1.01	0.35	0	25.3	221	1667
1019	2021-09-26	05:26:00	3_E64-G2030	E64-G2030	3	25.1	26.8	2021-09-26T05:26:00+0100	CAL_2021_09_24_2	1 day, 19:15:00	2021-09-26 05:26:00	2126	2021-09-24 18:00:00	dark	24 Â°C	hom	Ccdc198 KO	Male	0	1.93417	3554	0	0	0	0.465	9.44	8.94	0.42	0	37898	0.425	0.35	7.219	0.455	18.137	0.0278333	20.45	3605	0	0	0	0.045	20.87	0.986	0.35	0	25.4	0	1414
1020	2021-09-26	05:41:00	3_E64-G2030	E64-G2030	3	25.1	26.8	2021-09-26T05:41:00+0100	CAL_2021_09_24_2	1 day, 19:30:00	2021-09-26 05:41:00	2141	2021-09-24 18:00:00	dark	24 Â°C	hom	Ccdc198 KO	Male	4	1.8625	3219	0	0	0	0.425	9.44	8.94	0.38	0	37898	0.379	0.35	6.445	0.406	16.193	-0.0278333	20.49	3205	0	11	11	0.045	20.87	1.004	0.35	0	25.6	11	1281
1021	2021-09-26	05:56:00	3_E64-G2030	E64-G2030	3	25.1	26.8	2021-09-26T05:56:00+0100	CAL_2021_09_24_2	1 day, 19:45:00	2021-09-26 05:56:00	2156	2021-09-24 18:00:00	dark	24 Â°C	hom	Ccdc198 KO	Male	10	1.7285	2989	0	0	0	0.397	9.44	8.94	0.354	8	37906	0.348	0.35	5.918	0.373	14.869	-0.0278333	20.52	2934	2	16	18	0.043	20.87	1.019	0.35	0	25.8	18	1190
1022	2021-09-26	06:11:00	3_E64-G2030	E64-G2030	3	25.1	26.8	2021-09-26T06:11:00+0100	CAL_2021_09_24_2	1 day, 20:00:00	2021-09-26 06:11:00	2171	2021-09-24 18:00:00	light	24 Â°C	hom	Ccdc198 KO	Male	4	1.54983	2676	3	6	9	0.361	9.44	8.94	0.318	14	37920	0.314	0.35	5.306	0.335	13.332	-0.0278333	20.55	2632	12	4	16	0.043	20.87	1.017	0.35	0	25.9	25	1065
1023	2021-09-26	06:26:00	3_E64-G2030	E64-G2030	3	25.1	26.8	2021-09-26T06:26:00+0100	CAL_2021_09_24_2	1 day, 20:15:00	2021-09-26 06:26:00	2186	2021-09-24 18:00:00	light	24 Â°C	hom	Ccdc198 KO	Male	31	1.68383	2926	72	63	135	0.389	9.64	9.08	0.346	134	38055	0.339	0.35	5.769	0.364	14.494	-0.0278333	20.53	2857	37	29	66	0.043	20.87	1.024	0.35	0	26.1	201	1165
1024	2021-09-26	06:41:00	3_E64-G2030	E64-G2030	3	25.1	26.8	2021-09-26T06:41:00+0100	CAL_2021_09_24_2	1 day, 20:30:00	2021-09-26 06:41:00	2201	2021-09-24 18:00:00	light	24 Â°C	hom	Ccdc198 KO	Male	1	1.97417	3409	0	0	0	0.447	9.64	9.09	0.404	1	38056	0.402	0.35	6.82	0.43	17.134	-0.0278333	20.46	3391	1	28	29	0.043	20.87	1.005	0.35	0	26.3	29	1357
1025	2021-09-26	06:56:00	3_E64-G2030	E64-G2030	3	25.1	26.8	2021-09-26T06:56:00+0100	CAL_2021_09_24_2	1 day, 20:45:00	2021-09-26 06:56:00	2216	2021-09-24 18:00:00	light	24 Â°C	hom	Ccdc198 KO	Male	0	1.75083	3036	0	0	0	0.403	9.64	9.09	0.36	4	38059	0.357	0.35	6.046	0.381	15.191	-0.0278333	20.51	3003	2	2	4	0.044	20.87	1.011	0.35	0	26.5	4	1208
1026	2021-09-26	07:11:00	3_E64-G2030	E64-G2030	3	25.1	26.8	2021-09-26T07:11:00+0100	CAL_2021_09_24_2	1 day, 21:00:00	2021-09-26 07:11:00	2231	2021-09-24 18:00:00	light	24 Â°C	hom	Ccdc198 KO	Male	0	1.46517	2709	0	0	0	0.363	9.64	9.09	0.32	1	38060	0.323	0.35	5.498	0.347	13.813	0.0278333	20.55	2745	0	1	1	0.044	20.87	0.987	0.35	0	26.6	1	1078
1027	2021-09-26	07:26:00	3_E64-G2030	E64-G2030	3	25.1	26.8	2021-09-26T07:26:00+0100	CAL_2021_09_24_2	1 day, 21:15:00	2021-09-26 07:26:00	2246	2021-09-24 18:00:00	light	24 Â°C	hom	Ccdc198 KO	Male	0	1.38933	2657	0	1	1	0.358	9.64	9.09	0.313	1	38061	0.322	0.35	5.479	0.345	13.765	0.0556667	20.55	2747	0	1	1	0.044	20.87	0.967	0.35	0	26.7	2	1058
1028	2021-09-26	07:41:00	3_E64-G2030	E64-G2030	3	25.1	26.8	2021-09-26T07:41:00+0100	CAL_2021_09_24_2	1 day, 21:30:00	2021-09-26 07:41:00	2261	2021-09-24 18:00:00	light	24 Â°C	hom	Ccdc198 KO	Male	17	1.83133	3283	31	34	65	0.433	9.64	9.09	0.388	102	38164	0.387	0.35	6.585	0.415	16.544	0	20.48	3277	50	28	78	0.045	20.87	1.002	0.35	0	26.7	143	1307
1029	2021-09-26	07:56:00	3_E64-G2030	E64-G2030	3	25.1	26.8	2021-09-26T07:56:00+0100	CAL_2021_09_24_2	1 day, 21:45:00	2021-09-26 07:56:00	2276	2021-09-24 18:00:00	light	24 Â°C	hom	Ccdc198 KO	Male	0	1.541	2733	0	0	0	0.368	9.64	9.09	0.323	0	38164	0.325	0.35	5.531	0.349	13.896	0	20.54	2759	0	0	0	0.046	20.87	0.99	0.35	0	26.8	0	1088
1030	2021-09-26	08:11:00	3_E64-G2030	E64-G2030	3	25.1	26.8	2021-09-26T08:11:00+0100	CAL_2021_09_24_2	1 day, 22:00:00	2021-09-26 08:11:00	2291	2021-09-24 18:00:00	light	24 Â°C	hom	Ccdc198 KO	Male	3	1.4875	2746	0	3	3	0.37	9.64	9.09	0.324	3	38167	0.329	0.35	5.605	0.353	14.081	0.0278333	20.54	2802	2	6	8	0.046	20.87	0.98	0.35	0	26.8	11	1093
1031	2021-09-26	08:26:00	3_E64-G2030	E64-G2030	3	25.1	26.8	2021-09-26T08:26:00+0100	CAL_2021_09_24_2	1 day, 22:15:00	2021-09-26 08:26:00	2306	2021-09-24 18:00:00	light	24 Â°C	hom	Ccdc198 KO	Male	37	1.45633	2797	120	74	194	0.378	9.64	9.09	0.331	214	38381	0.337	0.35	5.719	0.361	14.368	0.0556667	20.53	2861	68	32	100	0.047	20.87	0.978	0.35	0	26.8	294	1113
1032	2021-09-26	08:41:00	3_E64-G2030	E64-G2030	3	25.1	26.8	2021-09-26T08:41:00+0100	CAL_2021_09_24_2	1 day, 22:30:00	2021-09-26 08:41:00	2321	2021-09-24 18:00:00	light	24 Â°C	hom	Ccdc198 KO	Male	3	1.29117	2581	0	0	0	0.352	9.64	9.09	0.305	5	38385	0.316	0.35	5.369	0.339	13.49	0.0835	20.55	2699	1	6	7	0.047	20.87	0.956	0.35	0	26.9	7	1027
1033	2021-09-26	08:56:00	3_E64-G2030	E64-G2030	3	25.1	26.8	2021-09-26T08:56:00+0100	CAL_2021_09_24_2	1 day, 22:45:00	2021-09-26 08:56:00	2336	2021-09-24 18:00:00	light	24 Â°C	hom	Ccdc198 KO	Male	0	1.03667	2219	0	0	0	0.31	9.64	9.09	0.263	2	38387	0.278	0.35	4.72	0.298	11.858	0.111333	20.59	2386	0	0	0	0.047	20.87	0.93	0.35	0	27	0	883
1034	2021-09-26	09:11:00	3_E64-G2030	E64-G2030	3	25.1	26.8	2021-09-26T09:11:00+0100	CAL_2021_09_24_2	1 day, 23:00:00	2021-09-26 09:11:00	2351	2021-09-24 18:00:00	light	30 Â°C	hom	Ccdc198 KO	Male	0	0.800333	2179	0	0	0	0.305	9.64	9.09	0.258	0	38387	0.29	0.35	4.92	0.31	12.36	0.222667	20.58	2525	0	0	0	0.047	20.87	0.863	0.35	0	27	0	867
1035	2021-09-26	09:26:00	3_E64-G2030	E64-G2030	3	25.1	26.8	2021-09-26T09:26:00+0100	CAL_2021_09_24_2	1 day, 23:15:00	2021-09-26 09:26:00	2366	2021-09-24 18:00:00	light	30 Â°C	hom	Ccdc198 KO	Male	3	0.903167	2461	1	0	1	0.338	9.66	9.09	0.291	19	38406	0.327	0.35	5.538	0.349	13.913	0.2505	20.54	2840	7	24	31	0.047	20.87	0.867	0.35	0	27.5	32	980
1036	2021-09-26	09:41:00	3_E64-G2030	E64-G2030	3	25.1	26.8	2021-09-26T09:41:00+0100	CAL_2021_09_24_2	1 day, 23:30:00	2021-09-26 09:41:00	2381	2021-09-24 18:00:00	light	30 Â°C	hom	Ccdc198 KO	Male	29	1.13067	2584	107	37	144	0.349	9.78	9.09	0.306	145	38551	0.329	0.35	5.573	0.351	14.001	0.167	20.54	2827	38	35	73	0.043	20.87	0.914	0.35	0	28.8	217	1029
1037	2021-09-26	09:56:00	3_E64-G2030	E64-G2030	3	25.1	26.8	2021-09-26T09:56:00+0100	CAL_2021_09_24_2	1 day, 23:45:00	2021-09-26 09:56:00	2396	2021-09-24 18:00:00	light	30 Â°C	hom	Ccdc198 KO	Male	0	1.04133	2434	0	0	0	0.324	9.78	9.09	0.285	0	38551	0.307	0.36	5.26	0.332	13.214	0.167	20.55	2670	0	0	0	0.039	20.86	0.911	0.35	0	30.1	0	969
1038	2021-09-26	10:11:00	3_E64-G2030	E64-G2030	3	25.1	26.8	2021-09-26T10:11:00+0100	CAL_2021_09_24_2	2 days, 0:00:00	2021-09-26 10:11:00	2411	2021-09-24 18:00:00	light	30 Â°C	hom	Ccdc198 KO	Male	3	0.755667	2100	0	2	2	0.286	9.78	9.09	0.249	3	38555	0.279	0.35	4.723	0.298	11.867	0.222667	20.59	2422	2	4	6	0.038	20.87	0.867	0.35	0	31.2	8	836
1039	2021-09-26	10:26:00	3_E64-G2030	E64-G2030	3	25.1	26.8	2021-09-26T10:26:00+0100	CAL_2021_09_24_2	2 days, 0:15:00	2021-09-26 10:26:00	2426	2021-09-24 18:00:00	light	30 Â°C	hom	Ccdc198 KO	Male	14	0.608167	1764	2	1	3	0.245	9.78	9.09	0.209	30	38585	0.235	0.35	3.991	0.252	10.026	0.194833	20.64	2049	15	16	31	0.036	20.88	0.861	0.35	0	32.2	34	702
1040	2021-09-26	10:41:00	3_E64-G2030	E64-G2030	3	25.1	26.8	2021-09-26T10:41:00+0100	CAL_2021_09_24_2	2 days, 0:30:00	2021-09-26 10:41:00	2441	2021-09-24 18:00:00	light	30 Â°C	hom	Ccdc198 KO	Male	18	0.916167	2100	0	0	0	0.284	9.78	9.09	0.249	18	38602	0.27	0.35	4.57	0.288	11.482	0.139167	20.61	2324	6	48	54	0.036	20.88	0.904	0.35	0	33	54	836
1041	2021-09-26	10:56:00	3_E64-G2030	E64-G2030	3	25.1	26.8	2021-09-26T10:56:00+0100	CAL_2021_09_24_2	2 days, 0:45:00	2021-09-26 10:56:00	2456	2021-09-24 18:00:00	light	30 Â°C	hom	Ccdc198 KO	Male	1	0.9785	2027	1	0	1	0.275	9.78	9.09	0.239	10	38612	0.251	0.35	4.277	0.27	10.745	0.0835	20.62	2158	6	2	8	0.036	20.87	0.94	0.35	0	33.8	9	807
1042	2021-09-26	11:11:00	3_E64-G2030	E64-G2030	3	25.1	26.8	2021-09-26T11:11:00+0100	CAL_2021_09_24_2	2 days, 1:00:00	2021-09-26 11:11:00	2471	2021-09-24 18:00:00	light	30 Â°C	hom	Ccdc198 KO	Male	16	0.759833	1847	0	0	0	0.256	9.78	9.09	0.219	28	38640	0.235	0.35	3.977	0.251	9.991	0.139167	20.65	2017	19	33	52	0.037	20.88	0.916	0.35	0	34.5	52	735
1043	2021-09-26	11:26:00	3_E64-G2030	E64-G2030	3	25.1	26.8	2021-09-26T11:26:00+0100	CAL_2021_09_24_2	2 days, 1:15:00	2021-09-26 11:26:00	2486	2021-09-24 18:00:00	light	30 Â°C	hom	Ccdc198 KO	Male	72	1.00967	1980	141	90	231	0.27	9.78	9.09	0.234	294	38934	0.243	0.35	4.13	0.26	10.375	0.0556667	20.63	2077	115	68	183	0.036	20.88	0.953	0.35	0	35.2	414	788
1044	2021-09-26	11:41:00	3_E64-G2030	E64-G2030	3	25.1	26.8	2021-09-26T11:41:00+0100	CAL_2021_09_24_2	2 days, 1:30:00	2021-09-26 11:41:00	2501	2021-09-24 18:00:00	light	30 Â°C	hom	Ccdc198 KO	Male	0	1.0455	2138	0	0	0	0.288	9.78	9.09	0.253	5	38939	0.266	0.35	4.519	0.285	11.354	0.0835	20.61	2281	0	1	1	0.035	20.88	0.938	0.35	0	35.7	1	851
1045	2021-09-26	11:56:00	3_E64-G2030	E64-G2030	3	25.1	26.8	2021-09-26T11:56:00+0100	CAL_2021_09_24_2	2 days, 1:45:00	2021-09-26 11:56:00	2516	2021-09-24 18:00:00	light	30 Â°C	hom	Ccdc198 KO	Male	0	1.0455	2158	0	0	0	0.289	9.78	9.09	0.255	2	38941	0.267	0.35	4.529	0.286	11.378	0.0835	20.61	2282	0	0	0	0.034	20.88	0.946	0.35	0	36.3	0	859
1046	2021-09-26	12:11:00	3_E64-G2030	E64-G2030	3	25.1	26.8	2021-09-26T12:11:00+0100	CAL_2021_09_24_2	2 days, 2:00:00	2021-09-26 12:11:00	2531	2021-09-24 18:00:00	light	30 Â°C	hom	Ccdc198 KO	Male	1	0.9115	1902	0	0	0	0.259	9.78	9.09	0.225	13	38954	0.236	0.35	4.003	0.252	10.058	0.0835	20.64	2018	4	7	11	0.034	20.88	0.943	0.35	0	36.6	11	757
1047	2021-09-26	12:26:00	3_E64-G2030	E64-G2030	3	25.1	26.8	2021-09-26T12:26:00+0100	CAL_2021_09_24_2	2 days, 2:15:00	2021-09-26 12:26:00	2546	2021-09-24 18:00:00	light	30 Â°C	hom	Ccdc198 KO	Male	1	0.858	1926	0	0	0	0.261	9.78	9.09	0.227	1	38955	0.24	0.36	4.094	0.258	10.286	0.111333	20.64	2069	0	13	13	0.034	20.88	0.931	0.35	0	37.1	13	767
1048	2021-09-26	12:41:00	3_E64-G2030	E64-G2030	3	25.1	26.8	2021-09-26T12:41:00+0100	CAL_2021_09_24_2	2 days, 2:30:00	2021-09-26 12:41:00	2561	2021-09-24 18:00:00	light	30 Â°C	hom	Ccdc198 KO	Male	0	0.8445	1808	0	0	0	0.247	9.78	9.09	0.214	0	38955	0.223	0.35	3.794	0.239	9.531	0.0835	20.66	1911	0	0	0	0.033	20.88	0.946	0.35	0	37.3	0	720
1049	2021-09-26	12:56:00	3_E64-G2030	E64-G2030	3	25.1	26.8	2021-09-26T12:56:00+0100	CAL_2021_09_24_2	2 days, 2:45:00	2021-09-26 12:56:00	2576	2021-09-24 18:00:00	light	30 Â°C	hom	Ccdc198 KO	Male	0	0.688167	1502	0	0	0	0.21	9.78	9.09	0.177	8	38963	0.188	0.35	3.206	0.202	8.054	0.0835	20.69	1622	3	3	6	0.033	20.88	0.926	0.35	0	37.5	6	598
1050	2021-09-26	13:11:00	3_E64-G2030	E64-G2030	3	25.1	26.8	2021-09-26T13:11:00+0100	CAL_2021_09_24_2	2 days, 3:00:00	2021-09-26 13:11:00	2591	2021-09-24 18:00:00	light	30 Â°C	hom	Ccdc198 KO	Male	12	0.9515	1802	68	17	85	0.245	9.78	9.09	0.213	121	39084	0.215	0.35	3.667	0.231	9.213	0.0278333	20.65	1832	28	13	41	0.032	20.87	0.983	0.35	0	37.8	126	717
1051	2021-09-26	13:26:00	3_E64-G2030	E64-G2030	3	25.1	26.8	2021-09-26T13:26:00+0100	CAL_2021_09_24_2	2 days, 3:15:00	2021-09-26 13:26:00	2606	2021-09-24 18:00:00	light	30 Â°C	hom	Ccdc198 KO	Male	0	0.835667	1853	0	0	0	0.252	9.78	9.09	0.219	12	39096	0.235	0.35	3.993	0.252	10.031	0.111333	20.65	2025	4	1	5	0.033	20.88	0.915	0.35	0	38	5	738
1052	2021-09-26	13:41:00	3_E64-G2030	E64-G2030	3	25.1	26.8	2021-09-26T13:41:00+0100	CAL_2021_09_24_2	2 days, 3:30:00	2021-09-26 13:41:00	2621	2021-09-24 18:00:00	light	30 Â°C	hom	Ccdc198 KO	Male	15	0.746333	1707	54	19	73	0.235	9.78	9.09	0.202	96	39192	0.218	0.35	3.693	0.233	9.279	0.111333	20.66	1875	18	13	31	0.033	20.88	0.91	0.35	0	38.2	104	679
1053	2021-09-26	13:56:00	3_E64-G2030	E64-G2030	3	25.1	26.8	2021-09-26T13:56:00+0100	CAL_2021_09_24_2	2 days, 3:45:00	2021-09-26 13:56:00	2636	2021-09-24 18:00:00	light	30 Â°C	hom	Ccdc198 KO	Male	5	0.929667	2242	4	1	5	0.298	9.94	9.09	0.266	13	39205	0.285	0.35	4.832	0.305	12.141	0.167	20.6	2451	2	19	21	0.032	20.88	0.914	0.35	0	38.3	26	892
1054	2021-09-26	14:11:00	3_E64-G2030	E64-G2030	3	25.1	26.8	2021-09-26T14:11:00+0100	CAL_2021_09_24_2	2 days, 4:00:00	2021-09-26 14:11:00	2651	2021-09-24 18:00:00	light	30 Â°C	hom	Ccdc198 KO	Male	0	1.2195	2254	0	0	0	0.299	9.94	9.09	0.267	1	39206	0.273	0.35	4.623	0.291	11.613	0.0278333	20.61	2314	0	0	0	0.032	20.88	0.974	0.35	0	38.5	0	897
1055	2021-09-26	14:26:00	3_E64-G2030	E64-G2030	3	25.1	26.8	2021-09-26T14:26:00+0100	CAL_2021_09_24_2	2 days, 4:15:00	2021-09-26 14:26:00	2666	2021-09-24 18:00:00	light	30 Â°C	hom	Ccdc198 KO	Male	1	0.6435	1453	0	0	0	0.204	9.94	9.09	0.172	2	39208	0.182	0.35	3.087	0.195	7.756	0.0835	20.7	1560	1	1	2	0.032	20.88	0.931	0.35	0	38.5	2	578
1056	2021-09-26	14:41:00	3_E64-G2030	E64-G2030	3	25.1	26.8	2021-09-26T14:41:00+0100	CAL_2021_09_24_2	2 days, 4:30:00	2021-09-26 14:41:00	2681	2021-09-24 18:00:00	light	30 Â°C	hom	Ccdc198 KO	Male	2	1.206	2133	0	0	0	0.283	9.94	9.09	0.251	10	39218	0.252	0.36	4.295	0.271	10.79	0	20.63	2139	4	3	7	0.032	20.88	0.997	0.35	0	38.6	7	849
1057	2021-09-26	14:56:00	3_E64-G2030	E64-G2030	3	25.1	26.8	2021-09-26T14:56:00+0100	CAL_2021_09_24_2	2 days, 4:45:00	2021-09-26 14:56:00	2696	2021-09-24 18:00:00	light	30 Â°C	hom	Ccdc198 KO	Male	46	1.1255	1895	143	55	198	0.257	9.94	9.09	0.225	280	39498	0.224	0.35	3.793	0.239	9.529	-0.0278333	20.66	1886	76	55	131	0.032	20.88	1.005	0.35	0	37.9	329	754
1058	2021-09-26	15:11:00	3_E64-G2030	E64-G2030	3	25.1	26.8	2021-09-26T15:11:00+0100	CAL_2021_09_24_2	2 days, 5:00:00	2021-09-26 15:11:00	2711	2021-09-24 18:00:00	light	30 Â°C	hom	Ccdc198 KO	Male	13	0.942667	1856	1	2	3	0.259	9.94	9.09	0.22	43	39541	0.227	0.35	3.848	0.243	9.668	0.0556667	20.66	1932	13	18	31	0.039	20.88	0.961	0.35	0	37.8	34	739
1059	2021-09-26	15:26:00	3_E64-G2030	E64-G2030	3	25.1	26.8	2021-09-26T15:26:00+0100	CAL_2021_09_24_2	2 days, 5:15:00	2021-09-26 15:26:00	2726	2021-09-24 18:00:00	light	30 Â°C	hom	Ccdc198 KO	Male	0	0.916167	2093	0	0	0	0.284	9.94	9.09	0.246	0	39541	0.265	0.36	4.527	0.286	11.375	0.139167	20.62	2299	0	0	0	0.039	20.88	0.911	0.35	0	37.8	0	833
1060	2021-09-26	15:41:00	3_E64-G2030	E64-G2030	3	25.1	26.8	2021-09-26T15:41:00+0100	CAL_2021_09_24_2	2 days, 5:30:00	2021-09-26 15:41:00	2741	2021-09-24 18:00:00	light	30 Â°C	hom	Ccdc198 KO	Male	1	0.942667	1880	0	0	0	0.259	9.94	9.09	0.222	16	39557	0.227	0.35	3.86	0.243	9.698	0.0556667	20.65	1933	7	4	11	0.036	20.88	0.973	0.35	0	37.8	11	748
1061	2021-09-26	15:56:00	3_E64-G2030	E64-G2030	3	25.1	26.8	2021-09-26T15:56:00+0100	CAL_2021_09_24_2	2 days, 5:45:00	2021-09-26 15:56:00	2756	2021-09-24 18:00:00	light	30 Â°C	hom	Ccdc198 KO	Male	5	1.10783	2082	0	0	0	0.282	10.01	9.09	0.247	28	39585	0.251	0.35	4.259	0.269	10.701	0.0278333	20.63	2131	9	10	19	0.035	20.88	0.977	0.35	0	37.9	19	829
1062	2021-09-26	16:11:00	3_E64-G2030	E64-G2030	3	25.1	26.8	2021-09-26T16:11:00+0100	CAL_2021_09_24_2	2 days, 6:00:00	2021-09-26 16:11:00	2771	2021-09-24 18:00:00	light	30 Â°C	hom	Ccdc198 KO	Male	8	1.24183	2316	2	18	20	0.308	10.01	9.09	0.273	17	39601	0.276	0.35	4.711	0.297	11.835	0.0278333	20.6	2353	1	8	9	0.035	20.88	0.984	0.35	0	38	29	922
1063	2021-09-26	16:26:00	3_E64-G2030	E64-G2030	3	25.1	26.8	2021-09-26T16:26:00+0100	CAL_2021_09_24_2	2 days, 6:15:00	2021-09-26 16:26:00	2786	2021-09-24 18:00:00	light	30 Â°C	hom	Ccdc198 KO	Male	0	0.858	1902	1	1	2	0.259	10.01	9.09	0.225	4	39605	0.24	0.35	4.072	0.257	10.231	0.111333	20.64	2062	1	4	5	0.034	20.88	0.922	0.35	0	38.1	7	757
1064	2021-09-26	16:41:00	3_E64-G2030	E64-G2030	3	25.1	26.8	2021-09-26T16:41:00+0100	CAL_2021_09_24_2	2 days, 6:30:00	2021-09-26 16:41:00	2801	2021-09-24 18:00:00	light	30 Â°C	hom	Ccdc198 KO	Male	67	1.0725	2378	98	104	202	0.313	10.15	9.11	0.279	232	39837	0.297	0.36	5.079	0.32	12.761	0.139167	20.59	2571	73	68	141	0.034	20.89	0.925	0.35	0	38.1	343	946
1065	2021-09-26	16:56:00	3_E64-G2030	E64-G2030	3	25.1	26.8	2021-09-26T16:56:00+0100	CAL_2021_09_24_2	2 days, 6:45:00	2021-09-26 16:56:00	2816	2021-09-24 18:00:00	light	30 Â°C	hom	Ccdc198 KO	Male	14	2.04117	3532	31	12	43	0.449	10.21	9.11	0.416	90	39927	0.414	0.36	7.057	0.445	17.729	-0.0278333	20.47	3508	31	15	46	0.033	20.88	1.007	0.35	0	38.2	89	1406
1066	2021-09-26	17:11:00	3_E64-G2030	E64-G2030	3	25.1	26.8	2021-09-26T17:11:00+0100	CAL_2021_09_24_2	2 days, 7:00:00	2021-09-26 17:11:00	2831	2021-09-24 18:00:00	light	30 Â°C	hom	Ccdc198 KO	Male	6	1.18833	2316	1	3	4	0.307	10.21	9.11	0.274	30	39957	0.283	0.35	4.797	0.302	12.052	0.0556667	20.6	2408	8	7	15	0.033	20.88	0.962	0.35	0	38.2	19	922
1067	2021-09-26	17:26:00	3_E64-G2030	E64-G2030	3	25.1	26.8	2021-09-26T17:26:00+0100	CAL_2021_09_24_2	2 days, 7:15:00	2021-09-26 17:26:00	2846	2021-09-24 18:00:00	light	30 Â°C	hom	Ccdc198 KO	Male	47	1.166	2279	8	92	100	0.302	10.21	9.11	0.27	40	39996	0.275	0.35	4.667	0.294	11.726	0.0556667	20.61	2336	3	15	18	0.032	20.88	0.976	0.35	0	38.2	118	907
1068	2021-09-26	17:41:00	3_E64-G2030	E64-G2030	3	25.1	26.8	2021-09-26T17:41:00+0100	CAL_2021_09_24_2	2 days, 7:30:00	2021-09-26 17:41:00	2861	2021-09-24 18:00:00	light	30 Â°C	hom	Ccdc198 KO	Male	69	1.49217	2960	206	116	322	0.384	10.21	9.11	0.351	330	40326	0.363	0.35	6.135	0.387	15.412	0.0835	20.52	3080	87	36	123	0.033	20.88	0.961	0.35	0	38.1	445	1178
1069	2021-09-26	17:56:00	3_E64-G2030	E64-G2030	3	25.1	26.8	2021-09-26T17:56:00+0100	CAL_2021_09_24_2	2 days, 7:45:00	2021-09-26 17:56:00	2876	2021-09-24 18:00:00	light	30 Â°C	hom	Ccdc198 KO	Male	22	1.39867	3054	16	14	30	0.395	10.35	9.11	0.362	68	40394	0.384	0.35	6.506	0.41	16.345	0.167	20.5	3290	26	21	47	0.033	20.88	0.928	0.35	0	37.9	77	1216
1070	2021-09-26	18:11:00	3_E64-G2030	E64-G2030	3	25.1	26.8	2021-09-26T18:11:00+0100	CAL_2021_09_24_2	2 days, 8:00:00	2021-09-26 18:11:00	2891	2021-09-24 18:00:00	dark	30 Â°C	hom	Ccdc198 KO	Male	99	1.5815	3096	317	90	407	0.396	10.51	9.31	0.365	616	41010	0.377	0.36	6.424	0.405	16.14	0.0835	20.5	3226	238	115	353	0.032	20.88	0.96	0.35	1	37.7	760	1232
1071	2021-09-26	18:26:00	3_E64-G2030	E64-G2030	3	25.1	26.8	2021-09-26T18:26:00+0100	CAL_2021_09_24_2	2 days, 8:15:00	2021-09-26 18:26:00	2906	2021-09-24 18:00:00	dark	30 Â°C	hom	Ccdc198 KO	Male	69	1.89833	3372	179	57	236	0.431	10.67	9.37	0.4	293	41303	0.402	0.35	6.815	0.43	17.122	0	20.48	3398	97	67	164	0.032	20.88	0.992	0.35	0	37.6	400	1342
1072	2021-09-26	18:41:00	3_E64-G2030	E64-G2030	3	25.1	26.8	2021-09-26T18:41:00+0100	CAL_2021_09_24_2	2 days, 8:30:00	2021-09-26 18:41:00	2921	2021-09-24 18:00:00	dark	30 Â°C	hom	Ccdc198 KO	Male	120	2.01	3586	372	118	490	0.456	10.77	9.5	0.425	743	42045	0.425	0.35	7.214	0.455	18.125	0	20.45	3593	328	123	451	0.032	20.88	0.998	0.35	1	37.5	941	1428
1073	2021-09-26	18:56:00	3_E64-G2030	E64-G2030	3	25.1	26.8	2021-09-26T18:56:00+0100	CAL_2021_09_24_2	2 days, 8:45:00	2021-09-26 18:56:00	2936	2021-09-24 18:00:00	dark	30 Â°C	hom	Ccdc198 KO	Male	56	2.318	3931	123	64	187	0.497	10.78	9.55	0.465	289	42334	0.458	0.35	7.79	0.491	19.572	-0.0556667	20.42	3863	84	55	139	0.032	20.88	1.018	0.35	0	37.3	326	1565
1074	2021-09-26	19:11:00	3_E64-G2030	E64-G2030	3	25.1	26.8	2021-09-26T19:11:00+0100	CAL_2021_09_24_2	2 days, 9:00:00	2021-09-26 19:11:00	2951	2021-09-24 18:00:00	dark	30 Â°C	hom	Ccdc198 KO	Male	42	2.60367	4244	55	19	74	0.535	10.92	9.72	0.502	161	42495	0.489	0.35	8.294	0.523	20.837	-0.111333	20.39	4096	75	58	133	0.032	20.88	1.036	0.35	0	37.2	207	1689
1075	2021-09-26	19:26:00	3_E64-G2030	E64-G2030	3	25.1	26.8	2021-09-26T19:26:00+0100	CAL_2021_09_24_2	2 days, 9:15:00	2021-09-26 19:26:00	2966	2021-09-24 18:00:00	dark	30 Â°C	hom	Ccdc198 KO	Male	22	2.05883	3389	13	2	15	0.434	10.96	9.72	0.401	81	42576	0.388	0.35	6.59	0.416	16.556	-0.0835	20.49	3250	26	43	69	0.033	20.87	1.043	0.35	0	37.1	84	1349
1076	2021-09-26	19:41:00	3_E64-G2030	E64-G2030	3	25.1	26.8	2021-09-26T19:41:00+0100	CAL_2021_09_24_2	2 days, 9:30:00	2021-09-26 19:41:00	2981	2021-09-24 18:00:00	dark	30 Â°C	hom	Ccdc198 KO	Male	77	2.291	3719	89	24	113	0.469	11.19	9.82	0.437	244	42820	0.421	0.36	7.207	0.454	18.107	-0.111333	20.46	3551	121	103	224	0.032	20.88	1.047	0.35	0	37	337	1480
1077	2021-09-26	19:56:00	3_E64-G2030	E64-G2030	3	25.1	26.8	2021-09-26T19:56:00+0100	CAL_2021_09_24_2	2 days, 9:45:00	2021-09-26 19:56:00	2996	2021-09-24 18:00:00	dark	30 Â°C	hom	Ccdc198 KO	Male	114	2.20633	3746	292	155	447	0.475	11.22	9.94	0.442	535	43355	0.433	0.35	7.377	0.465	18.533	-0.0556667	20.44	3651	190	103	293	0.033	20.88	1.026	0.35	1	36.9	740	1491
1078	2021-09-26	20:11:00	3_E64-G2030	E64-G2030	3	25.1	26.8	2021-09-26T20:11:00+0100	CAL_2021_09_24_2	2 days, 10:00:00	2021-09-26 20:11:00	3011	2021-09-24 18:00:00	dark	30 Â°C	hom	Ccdc198 KO	Male	113	2.41617	4022	155	116	271	0.51	11.23	9.97	0.476	438	43793	0.464	0.35	7.877	0.497	19.79	-0.0835	20.41	3893	188	157	345	0.034	20.88	1.033	0.35	0	36.9	616	1601
1079	2021-09-26	20:26:00	3_E64-G2030	E64-G2030	3	25.1	26.8	2021-09-26T20:26:00+0100	CAL_2021_09_24_2	2 days, 10:15:00	2021-09-26 20:26:00	3026	2021-09-24 18:00:00	dark	30 Â°C	hom	Ccdc198 KO	Male	11	2.05	3463	22	7	29	0.443	11.23	9.99	0.409	103	43895	0.401	0.35	6.814	0.43	17.12	-0.0556667	20.48	3372	44	25	69	0.033	20.88	1.027	0.35	0	36.8	98	1378
1080	2021-09-26	20:41:00	3_E64-G2030	E64-G2030	3	25.1	26.8	2021-09-26T20:41:00+0100	CAL_2021_09_24_2	2 days, 10:30:00	2021-09-26 20:41:00	3041	2021-09-24 18:00:00	dark	30 Â°C	hom	Ccdc198 KO	Male	55	1.96067	3302	64	25	89	0.421	11.41	10.02	0.388	241	44136	0.38	0.36	6.489	0.409	16.302	-0.0556667	20.5	3210	142	88	230	0.032	20.88	1.029	0.35	0	36.7	319	1314
1081	2021-09-26	20:56:00	3_E64-G2030	E64-G2030	3	25.1	26.8	2021-09-26T20:56:00+0100	CAL_2021_09_24_2	2 days, 10:45:00	2021-09-26 20:56:00	3056	2021-09-24 18:00:00	dark	30 Â°C	hom	Ccdc198 KO	Male	150	2.27333	3884	584	184	768	0.491	11.43	10.15	0.459	1100	45237	0.45	0.35	7.647	0.482	19.213	-0.0556667	20.43	3785	418	218	636	0.032	20.88	1.026	0.35	1	36.6	1404	1546
1082	2021-09-26	21:11:00	3_E64-G2030	E64-G2030	3	25.1	26.8	2021-09-26T21:11:00+0100	CAL_2021_09_24_2	2 days, 11:00:00	2021-09-26 21:11:00	3071	2021-09-24 18:00:00	dark	30 Â°C	hom	Ccdc198 KO	Male	87	2.4385	4045	241	96	337	0.51	11.43	10.2	0.477	569	45806	0.469	0.35	7.977	0.503	20.042	-0.0835	20.41	3951	243	117	360	0.033	20.87	1.024	0.35	1	36.6	697	1610
1083	2021-09-26	21:26:00	3_E64-G2030	E64-G2030	3	25.1	26.8	2021-09-26T21:26:00+0100	CAL_2021_09_24_2	2 days, 11:15:00	2021-09-26 21:26:00	3086	2021-09-24 18:00:00	dark	30 Â°C	hom	Ccdc198 KO	Male	118	2.251	3820	296	159	455	0.487	11.43	10.2	0.454	480	46286	0.445	0.35	7.54	0.475	18.943	-0.0556667	20.43	3735	119	65	184	0.034	20.88	1.023	0.35	1	36.6	639	1521
1084	2021-09-26	21:41:00	3_E64-G2030	E64-G2030	3	25.1	26.8	2021-09-26T21:41:00+0100	CAL_2021_09_24_2	2 days, 11:30:00	2021-09-26 21:41:00	3101	2021-09-24 18:00:00	dark	30 Â°C	hom	Ccdc198 KO	Male	20	2.54133	4361	64	29	93	0.547	11.57	10.29	0.513	237	46523	0.503	0.36	8.595	0.542	21.594	-0.0556667	20.37	4256	88	35	123	0.034	20.87	1.025	0.35	0	36.6	216	1736
1085	2021-09-26	21:56:00	3_E64-G2030	E64-G2030	3	25.1	26.8	2021-09-26T21:56:00+0100	CAL_2021_09_24_2	2 days, 11:45:00	2021-09-26 21:56:00	3116	2021-09-24 18:00:00	dark	30 Â°C	hom	Ccdc198 KO	Male	126	2.144	3840	156	116	272	0.487	11.57	10.31	0.454	334	46857	0.454	0.35	7.716	0.487	19.386	0	20.42	3841	132	149	281	0.033	20.88	1	0.35	0	36.8	553	1529
1086	2021-09-26	22:11:00	3_E64-G2030	E64-G2030	3	25.1	26.8	2021-09-26T22:11:00+0100	CAL_2021_09_24_2	2 days, 12:00:00	2021-09-26 22:11:00	3131	2021-09-24 18:00:00	dark	30 Â°C	hom	Ccdc198 KO	Male	5	1.64383	3042	24	8	32	0.395	11.58	10.31	0.361	86	46943	0.365	0.35	6.171	0.389	15.505	0.0278333	20.51	3081	19	5	24	0.034	20.87	0.987	0.35	0	36.7	56	1211
1087	2021-09-26	22:26:00	3_E64-G2030	E64-G2030	3	25.1	26.8	2021-09-26T22:26:00+0100	CAL_2021_09_24_2	2 days, 12:15:00	2021-09-26 22:26:00	3146	2021-09-24 18:00:00	dark	30 Â°C	hom	Ccdc198 KO	Male	48	1.501	2884	72	24	96	0.375	11.7	10.37	0.341	179	47122	0.348	0.35	5.905	0.372	14.837	0.0556667	20.53	2955	50	55	105	0.034	20.87	0.976	0.35	0	36.8	201	1148
1088	2021-09-26	22:41:00	3_E64-G2030	E64-G2030	3	25.1	26.8	2021-09-26T22:41:00+0100	CAL_2021_09_24_2	2 days, 12:30:00	2021-09-26 22:41:00	3161	2021-09-24 18:00:00	dark	30 Â°C	hom	Ccdc198 KO	Male	43	1.55917	3072	21	8	29	0.398	11.7	10.39	0.363	74	47196	0.375	0.35	6.366	0.401	15.994	0.0835	20.51	3196	18	61	79	0.035	20.88	0.961	0.35	0	36.7	108	1223
1089	2021-09-26	22:56:00	3_E64-G2030	E64-G2030	3	25.1	26.8	2021-09-26T22:56:00+0100	CAL_2021_09_24_2	2 days, 12:45:00	2021-09-26 22:56:00	3176	2021-09-24 18:00:00	dark	30 Â°C	hom	Ccdc198 KO	Male	8	1.51867	2706	3	3	6	0.353	11.8	10.4	0.319	22	47217	0.32	0.35	5.452	0.344	13.698	0	20.55	2716	14	17	31	0.034	20.87	0.996	0.35	0	36.7	37	1077
1090	2021-09-26	23:11:00	3_E64-G2030	E64-G2030	3	25.1	26.8	2021-09-26T23:11:00+0100	CAL_2021_09_24_2	2 days, 13:00:00	2021-09-26 23:11:00	3191	2021-09-24 18:00:00	dark	30 Â°C	hom	Ccdc198 KO	Male	69	1.69733	3042	146	59	205	0.395	11.88	10.54	0.36	285	47502	0.36	0.35	6.106	0.385	15.342	0	20.51	3039	101	79	180	0.035	20.87	1.001	0.35	0	36.8	385	1211
1091	2021-09-26	23:26:00	3_E64-G2030	E64-G2030	3	25.1	26.8	2021-09-26T23:26:00+0100	CAL_2021_09_24_2	2 days, 13:15:00	2021-09-26 23:26:00	3206	2021-09-24 18:00:00	dark	30 Â°C	hom	Ccdc198 KO	Male	111	2.04117	3527	214	91	305	0.451	11.89	10.61	0.418	436	47938	0.416	0.35	7.049	0.445	17.71	-0.0278333	20.46	3504	134	148	282	0.034	20.87	1.007	0.35	0	36.8	587	1404
1092	2021-09-26	23:41:00	3_E64-G2030	E64-G2030	3	25.1	26.8	2021-09-26T23:41:00+0100	CAL_2021_09_24_2	2 days, 13:30:00	2021-09-26 23:41:00	3221	2021-09-24 18:00:00	dark	30 Â°C	hom	Ccdc198 KO	Male	2	1.76433	3151	0	0	0	0.406	11.9	10.62	0.372	6	47943	0.371	0.35	6.308	0.398	15.847	0	20.5	3137	4	4	8	0.034	20.87	1.005	0.35	0	36.8	8	1254
1093	2021-09-26	23:56:00	3_E64-G2030	E64-G2030	3	25.1	26.8	2021-09-26T23:56:00+0100	CAL_2021_09_24_2	2 days, 13:45:00	2021-09-26 23:56:00	3236	2021-09-24 18:00:00	dark	30 Â°C	hom	Ccdc198 KO	Male	107	1.49217	2962	269	122	391	0.382	12	10.69	0.349	666	48609	0.36	0.36	6.145	0.388	15.439	0.0835	20.52	3086	312	138	450	0.034	20.88	0.96	0.35	1	36.8	841	1179
1094	2021-09-27	00:11:00	3_E64-G2030	E64-G2030	3	25.1	26.8	2021-09-27T00:11:00+0100	CAL_2021_09_24_2	2 days, 14:00:00	2021-09-27 00:11:00	3251	2021-09-24 18:00:00	dark	30 Â°C	hom	Ccdc198 KO	Male	57	1.85367	3313	123	36	159	0.426	12.02	10.69	0.392	385	48994	0.391	0.35	6.643	0.419	16.69	0	20.49	3305	183	85	268	0.035	20.88	1.003	0.35	0	36.8	427	1319
1095	2021-09-27	00:26:00	3_E64-G2030	E64-G2030	3	25.1	26.8	2021-09-27T00:26:00+0100	CAL_2021_09_24_2	2 days, 14:15:00	2021-09-27 00:26:00	3266	2021-09-24 18:00:00	dark	30 Â°C	hom	Ccdc198 KO	Male	12	1.79083	2898	7	0	7	0.378	12.02	10.69	0.343	34	49028	0.334	0.35	5.673	0.358	14.252	-0.0835	20.54	2803	27	20	47	0.035	20.87	1.034	0.35	0	36.8	54	1153
1096	2021-09-27	00:41:00	3_E64-G2030	E64-G2030	3	25.1	26.8	2021-09-27T00:41:00+0100	CAL_2021_09_24_2	2 days, 14:30:00	2021-09-27 00:41:00	3281	2021-09-24 18:00:00	dark	30 Â°C	hom	Ccdc198 KO	Male	16	1.7955	3117	6	3	9	0.405	12.1	10.69	0.369	48	49076	0.365	0.35	6.19	0.39	15.551	-0.0278333	20.51	3071	27	27	54	0.036	20.87	1.015	0.35	0	36.8	63	1241
1097	2021-09-27	00:56:00	3_E64-G2030	E64-G2030	3	25.1	26.8	2021-09-27T00:56:00+0100	CAL_2021_09_24_2	2 days, 14:45:00	2021-09-27 00:56:00	3296	2021-09-24 18:00:00	dark	30 Â°C	hom	Ccdc198 KO	Male	22	2.21517	3657	40	15	55	0.466	12.1	10.69	0.431	98	49174	0.421	0.35	7.182	0.453	18.044	-0.0835	20.45	3552	17	23	40	0.035	20.87	1.029	0.35	0	36.8	95	1455
1098	2021-09-27	01:11:00	3_E64-G2030	E64-G2030	3	25.1	26.8	2021-09-27T01:11:00+0100	CAL_2021_09_24_2	2 days, 15:00:00	2021-09-27 01:11:00	3311	2021-09-24 18:00:00	dark	30 Â°C	hom	Ccdc198 KO	Male	66	1.474	2633	156	71	227	0.346	12.25	10.81	0.312	318	49492	0.311	0.35	5.28	0.333	13.266	0	20.56	2627	119	88	207	0.035	20.87	1.002	0.35	0	36.9	434	1048
1099	2021-09-27	01:26:00	3_E64-G2030	E64-G2030	3	25.1	26.8	2021-09-27T01:26:00+0100	CAL_2021_09_24_2	2 days, 15:15:00	2021-09-27 01:26:00	3326	2021-09-24 18:00:00	dark	30 Â°C	hom	Ccdc198 KO	Male	74	2.04117	3539	105	56	161	0.454	12.25	10.88	0.419	341	49832	0.416	0.35	7.064	0.445	17.749	-0.0278333	20.46	3510	108	100	208	0.035	20.87	1.008	0.35	0	36.9	369	1409
1100	2021-09-27	01:41:00	3_E64-G2030	E64-G2030	3	25.1	26.8	2021-09-27T01:41:00+0100	CAL_2021_09_24_2	2 days, 15:30:00	2021-09-27 01:41:00	3341	2021-09-24 18:00:00	dark	30 Â°C	hom	Ccdc198 KO	Male	62	1.8625	3212	5	33	38	0.413	12.27	10.89	0.378	78	49910	0.376	0.36	6.43	0.405	16.154	-0.0278333	20.5	3198	5	63	68	0.035	20.87	1.004	0.35	0	36.9	106	1278
1101	2021-09-27	01:56:00	3_E64-G2030	E64-G2030	3	25.1	26.8	2021-09-27T01:56:00+0100	CAL_2021_09_24_2	2 days, 15:45:00	2021-09-27 01:56:00	3356	2021-09-24 18:00:00	dark	30 Â°C	hom	Ccdc198 KO	Male	0	1.4875	2754	0	0	0	0.363	12.27	10.89	0.326	0	49910	0.331	0.35	5.606	0.354	14.085	0.0278333	20.54	2801	0	0	0	0.037	20.87	0.983	0.35	0	36.9	0	1096
1102	2021-09-27	02:11:00	3_E64-G2030	E64-G2030	3	25.1	26.8	2021-09-27T02:11:00+0100	CAL_2021_09_24_2	2 days, 16:00:00	2021-09-27 02:11:00	3371	2021-09-24 18:00:00	dark	30 Â°C	hom	Ccdc198 KO	Male	26	1.27767	2457	86	38	124	0.328	12.3	10.89	0.291	265	50175	0.3	0.35	5.084	0.321	12.773	0.0556667	20.58	2551	99	36	135	0.037	20.88	0.963	0.35	0	36.9	259	978
1103	2021-09-27	02:26:00	3_E64-G2030	E64-G2030	3	25.1	26.8	2021-09-27T02:26:00+0100	CAL_2021_09_24_2	2 days, 16:15:00	2021-09-27 02:26:00	3386	2021-09-24 18:00:00	dark	30 Â°C	hom	Ccdc198 KO	Male	23	1.53217	2817	30	10	40	0.372	12.31	10.95	0.334	108	50284	0.34	0.35	5.766	0.364	14.485	0.0278333	20.53	2885	63	49	112	0.038	20.87	0.977	0.35	0	36.9	152	1121
1104	2021-09-27	02:41:00	3_E64-G2030	E64-G2030	3	25.1	26.8	2021-09-27T02:41:00+0100	CAL_2021_09_24_2	2 days, 16:30:00	2021-09-27 02:41:00	3401	2021-09-24 18:00:00	dark	30 Â°C	hom	Ccdc198 KO	Male	11	1.27767	2451	10	12	22	0.327	12.37	10.95	0.29	54	50337	0.298	0.35	5.061	0.319	12.714	0.0556667	20.58	2538	13	13	26	0.037	20.88	0.966	0.35	0	36.9	48	976
1105	2021-09-27	02:56:00	3_E64-G2030	E64-G2030	3	25.1	26.8	2021-09-27T02:56:00+0100	CAL_2021_09_24_2	2 days, 16:45:00	2021-09-27 02:56:00	3416	2021-09-24 18:00:00	dark	30 Â°C	hom	Ccdc198 KO	Male	116	1.367	2621	86	128	214	0.348	12.37	11.08	0.31	211	50549	0.317	0.35	5.378	0.339	13.511	0.0556667	20.56	2693	89	96	185	0.037	20.87	0.974	0.35	0	36.9	399	1043
1106	2021-09-27	03:11:00	3_E64-G2030	E64-G2030	3	25.1	26.8	2021-09-27T03:11:00+0100	CAL_2021_09_24_2	2 days, 17:00:00	2021-09-27 03:11:00	3431	2021-09-24 18:00:00	dark	30 Â°C	hom	Ccdc198 KO	Male	6	1.34467	2609	5	3	8	0.346	12.37	11.08	0.309	14	50563	0.316	0.35	5.35	0.337	13.44	0.0556667	20.55	2678	11	8	19	0.037	20.87	0.974	0.35	0	36.9	27	1039
1107	2021-09-27	03:26:00	3_E64-G2030	E64-G2030	3	25.1	26.8	2021-09-27T03:26:00+0100	CAL_2021_09_24_2	2 days, 17:15:00	2021-09-27 03:26:00	3446	2021-09-24 18:00:00	dark	30 Â°C	hom	Ccdc198 KO	Male	79	1.65683	2686	136	67	203	0.356	12.59	11.25	0.318	278	50841	0.307	0.35	5.211	0.329	13.093	-0.0835	20.55	2568	112	85	197	0.037	20.85	1.046	0.35	0	36.9	400	1069
1108	2021-09-27	03:41:00	3_E64-G2030	E64-G2030	3	25.1	26.8	2021-09-27T03:41:00+0100	CAL_2021_09_24_2	2 days, 17:30:00	2021-09-27 03:41:00	3461	2021-09-24 18:00:00	dark	30 Â°C	hom	Ccdc198 KO	Male	45	1.73317	3196	100	55	155	0.416	12.6	11.25	0.378	278	51119	0.382	0.35	6.487	0.409	16.298	0.0278333	20.49	3238	131	91	222	0.038	20.87	0.987	0.35	0	36.9	377	1272
1109	2021-09-27	03:56:00	3_E64-G2030	E64-G2030	3	25.1	26.8	2021-09-27T03:56:00+0100	CAL_2021_09_24_2	2 days, 17:45:00	2021-09-27 03:56:00	3476	2021-09-24 18:00:00	dark	30 Â°C	hom	Ccdc198 KO	Male	0	1.88017	3073	0	0	0	0.404	12.6	11.25	0.364	4	51123	0.353	0.35	5.986	0.377	15.038	-0.0835	20.52	2954	1	3	4	0.04	20.87	1.04	0.35	0	36.9	4	1223
1110	2021-09-27	04:11:00	3_E64-G2030	E64-G2030	3	25.1	26.8	2021-09-27T04:11:00+0100	CAL_2021_09_24_2	2 days, 18:00:00	2021-09-27 04:11:00	3491	2021-09-24 18:00:00	dark	30 Â°C	hom	Ccdc198 KO	Male	48	1.5545	2885	72	28	100	0.382	12.71	11.33	0.342	204	51327	0.345	0.35	5.846	0.369	14.687	0.0278333	20.53	2917	81	65	146	0.04	20.87	0.989	0.35	0	36.9	246	1148
1111	2021-09-27	04:26:00	3_E64-G2030	E64-G2030	3	25.1	26.8	2021-09-27T04:26:00+0100	CAL_2021_09_24_2	2 days, 18:15:00	2021-09-27 04:26:00	3506	2021-09-24 18:00:00	dark	30 Â°C	hom	Ccdc198 KO	Male	60	1.9295	3344	126	65	191	0.436	12.71	11.36	0.397	346	51673	0.392	0.35	6.635	0.418	16.669	-0.0278333	20.48	3291	157	89	246	0.04	20.87	1.016	0.35	0	37	437	1331
1112	2021-09-27	04:41:00	3_E64-G2030	E64-G2030	3	25.1	26.8	2021-09-27T04:41:00+0100	CAL_2021_09_24_2	2 days, 18:30:00	2021-09-27 04:41:00	3521	2021-09-24 18:00:00	dark	30 Â°C	hom	Ccdc198 KO	Male	91	1.51867	2718	168	139	307	0.362	12.71	11.4	0.322	258	51931	0.321	0.35	5.436	0.343	13.657	0	20.55	2702	113	75	188	0.04	20.87	1.006	0.35	0	37	495	1082
1113	2021-09-27	04:56:00	3_E64-G2030	E64-G2030	3	25.1	26.8	2021-09-27T04:56:00+0100	CAL_2021_09_24_2	2 days, 18:45:00	2021-09-27 04:56:00	3536	2021-09-24 18:00:00	dark	30 Â°C	hom	Ccdc198 KO	Male	65	1.77317	3057	146	93	239	0.401	12.71	11.4	0.361	273	52204	0.357	0.35	6.073	0.383	15.257	-0.0278333	20.52	3013	110	57	167	0.04	20.87	1.015	0.35	0	37	406	1217
1114	2021-09-27	05:11:00	3_E64-G2030	E64-G2030	3	25.1	26.8	2021-09-27T05:11:00+0100	CAL_2021_09_24_2	2 days, 19:00:00	2021-09-27 05:11:00	3551	2021-09-24 18:00:00	dark	30 Â°C	hom	Ccdc198 KO	Male	37	1.59917	2960	74	86	160	0.391	12.72	11.4	0.349	133	52337	0.353	0.35	6.01	0.379	15.098	0.0278333	20.52	3000	29	15	44	0.041	20.87	0.986	0.35	0	37	204	1178
1115	2021-09-27	05:26:00	3_E64-G2030	E64-G2030	3	25.1	26.8	2021-09-27T05:26:00+0100	CAL_2021_09_24_2	2 days, 19:15:00	2021-09-27 05:26:00	3566	2021-09-24 18:00:00	dark	30 Â°C	hom	Ccdc198 KO	Male	6	1.42517	2821	0	0	0	0.375	12.75	11.41	0.334	3	52340	0.345	0.35	5.858	0.369	14.718	0.0835	20.52	2943	2	10	12	0.041	20.87	0.959	0.35	0	37.1	12	1123
1116	2021-09-27	05:41:00	3_E64-G2030	E64-G2030	3	25.1	26.8	2021-09-27T05:41:00+0100	CAL_2021_09_24_2	2 days, 19:30:00	2021-09-27 05:41:00	3581	2021-09-24 18:00:00	dark	30 Â°C	hom	Ccdc198 KO	Male	0	1.09017	2238	0	2	2	0.304	12.75	11.41	0.264	4	52344	0.275	0.35	4.672	0.295	11.737	0.0835	20.59	2350	0	0	0	0.04	20.87	0.952	0.35	0	37.3	2	891
1117	2021-09-27	05:56:00	3_E64-G2030	E64-G2030	3	25.1	26.8	2021-09-27T05:56:00+0100	CAL_2021_09_24_2	2 days, 19:45:00	2021-09-27 05:56:00	3596	2021-09-24 18:00:00	dark	30 Â°C	hom	Ccdc198 KO	Male	0	1.126	2394	0	0	0	0.323	12.75	11.41	0.284	6	52351	0.298	0.35	5.052	0.319	12.693	0.111333	20.57	2549	1	0	1	0.039	20.87	0.939	0.35	0	37.5	1	953
1118	2021-09-27	06:11:00	3_E64-G2030	E64-G2030	3	25.1	26.8	2021-09-27T06:11:00+0100	CAL_2021_09_24_2	2 days, 20:00:00	2021-09-27 06:11:00	3611	2021-09-24 18:00:00	light	30 Â°C	hom	Ccdc198 KO	Male	44	0.8845	1677	76	38	114	0.238	13.1	11.46	0.199	199	52549	0.201	0.35	3.407	0.215	8.558	0.0278333	20.67	1701	96	57	153	0.039	20.87	0.986	0.35	0	37.7	267	667
1119	2021-09-27	06:26:00	3_E64-G2030	E64-G2030	3	25.1	26.8	2021-09-27T06:26:00+0100	CAL_2021_09_24_2	2 days, 20:15:00	2021-09-27 06:26:00	3626	2021-09-24 18:00:00	light	30 Â°C	hom	Ccdc198 KO	Male	98	1.42933	2540	148	111	259	0.339	13.1	11.52	0.299	296	52845	0.3	0.35	5.119	0.323	12.861	0	20.57	2550	104	109	213	0.04	20.87	0.996	0.35	0	37.8	472	1011
1120	2021-09-27	06:41:00	3_E64-G2030	E64-G2030	3	25.1	26.8	2021-09-27T06:41:00+0100	CAL_2021_09_24_2	2 days, 20:30:00	2021-09-27 06:41:00	3641	2021-09-24 18:00:00	light	30 Â°C	hom	Ccdc198 KO	Male	30	1.93417	3561	9	4	13	0.464	13.1	11.67	0.422	71	52916	0.425	0.35	7.2	0.454	18.088	0.0278333	20.45	3590	24	42	66	0.042	20.87	0.992	0.35	0	38.1	79	1417
1121	2021-09-27	06:56:00	3_E64-G2030	E64-G2030	3	25.1	26.8	2021-09-27T06:56:00+0100	CAL_2021_09_24_2	2 days, 20:45:00	2021-09-27 06:56:00	3656	2021-09-24 18:00:00	light	30 Â°C	hom	Ccdc198 KO	Male	29	1.34	2404	51	13	64	0.328	13.1	11.67	0.285	102	53019	0.284	0.35	4.809	0.303	12.082	0	20.59	2391	28	46	74	0.043	20.87	1.006	0.35	0	38.2	138	957
1122	2021-09-27	07:11:00	3_E64-G2030	E64-G2030	3	25.1	26.8	2021-09-27T07:11:00+0100	CAL_2021_09_24_2	2 days, 21:00:00	2021-09-27 07:11:00	3671	2021-09-24 18:00:00	light	30 Â°C	hom	Ccdc198 KO	Male	3	2.0765	3242	1	0	1	0.426	13.1	11.67	0.383	44	53063	0.364	0.35	6.194	0.391	15.563	-0.139167	20.51	3039	13	5	18	0.043	20.87	1.067	0.35	0	38.4	19	1291
1123	2021-09-27	07:26:00	3_E64-G2030	E64-G2030	3	25.1	26.8	2021-09-27T07:26:00+0100	CAL_2021_09_24_2	2 days, 21:15:00	2021-09-27 07:26:00	3686	2021-09-24 18:00:00	light	30 Â°C	hom	Ccdc198 KO	Male	3	1.22833	2188	0	0	0	0.301	13.1	11.67	0.259	29	53092	0.259	0.35	4.394	0.277	11.039	0	20.61	2187	11	8	19	0.042	20.87	1.001	0.35	0	38.5	19	871
1124	2021-09-27	07:41:00	3_E64-G2030	E64-G2030	3	25.1	26.8	2021-09-27T07:41:00+0100	CAL_2021_09_24_2	2 days, 21:30:00	2021-09-27 07:41:00	3701	2021-09-24 18:00:00	light	30 Â°C	hom	Ccdc198 KO	Male	37	1.17017	2001	37	26	63	0.28	13.1	11.67	0.237	97	53189	0.233	0.35	3.949	0.249	9.922	-0.0278333	20.64	1956	50	50	100	0.043	20.87	1.023	0.35	0	38.6	163	796
1125	2021-09-27	07:56:00	3_E64-G2030	E64-G2030	3	25.1	26.8	2021-09-27T07:56:00+0100	CAL_2021_09_24_2	2 days, 21:45:00	2021-09-27 07:56:00	3716	2021-09-24 18:00:00	light	30 Â°C	hom	Ccdc198 KO	Male	14	1.23717	2101	1	1	2	0.292	13.1	11.67	0.249	48	53236	0.246	0.35	4.18	0.264	10.503	-0.0278333	20.62	2075	12	20	32	0.044	20.87	1.012	0.35	0	38.6	34	836
1126	2021-09-27	08:11:00	3_E64-G2030	E64-G2030	3	25.1	26.8	2021-09-27T08:11:00+0100	CAL_2021_09_24_2	2 days, 22:00:00	2021-09-27 08:11:00	3731	2021-09-24 18:00:00	light	30 Â°C	hom	Ccdc198 KO	Male	0	1.6345	2626	0	0	0	0.355	13.1	11.67	0.311	1	53237	0.3	0.35	5.104	0.322	12.823	-0.0835	20.56	2517	3	1	4	0.044	20.86	1.043	0.35	0	38.7	4	1045
1127	2021-09-27	08:26:00	3_E64-G2030	E64-G2030	3	25.1	26.8	2021-09-27T08:26:00+0100	CAL_2021_09_24_2	2 days, 22:15:00	2021-09-27 08:26:00	3746	2021-09-24 18:00:00	light	30 Â°C	hom	Ccdc198 KO	Male	4	1.35767	2236	0	0	0	0.309	13.1	11.67	0.265	6	53244	0.257	0.35	4.357	0.275	10.948	-0.0556667	20.61	2150	1	4	5	0.044	20.87	1.04	0.35	0	38.8	5	890
1128	2021-09-27	08:41:00	3_E64-G2030	E64-G2030	3	25.1	26.8	2021-09-27T08:41:00+0100	CAL_2021_09_24_2	2 days, 22:30:00	2021-09-27 08:41:00	3761	2021-09-24 18:00:00	light	30 Â°C	hom	Ccdc198 KO	Male	56	1.08083	1833	13	11	24	0.263	13.14	11.78	0.217	164	53408	0.214	0.35	3.632	0.229	9.124	-0.0278333	20.65	1801	76	129	205	0.046	20.87	1.018	0.35	0	38.8	229	730
1129	2021-09-27	08:56:00	3_E64-G2030	E64-G2030	3	25.1	26.8	2021-09-27T08:56:00+0100	CAL_2021_09_24_2	2 days, 22:45:00	2021-09-27 08:56:00	3776	2021-09-24 18:00:00	light	30 Â°C	hom	Ccdc198 KO	Male	0	1.3265	2258	0	0	0	0.312	13.14	11.79	0.267	0	53408	0.265	0.35	4.508	0.284	11.326	-0.0278333	20.61	2240	0	0	0	0.046	20.87	1.008	0.35	0	38.8	0	899
1130	2021-09-27	09:11:00	3_E64-G2030	E64-G2030	3	25.1	26.8	2021-09-27T09:11:00+0100	CAL_2021_09_24_2	2 days, 23:00:00	2021-09-27 09:11:00	3791	2021-09-24 18:00:00	light	30 Â°C	hom	Ccdc198 KO	Male	27	1.40233	2329	28	7	35	0.321	13.14	11.79	0.276	110	53517	0.267	0.35	4.537	0.286	11.399	-0.0556667	20.6	2239	54	44	98	0.045	20.86	1.04	0.35	0	38.4	133	927
1131	2021-09-27	09:26:00	3_E64-G2030	E64-G2030	3	25.1	26.8	2021-09-27T09:26:00+0100	CAL_2021_09_24_2	2 days, 23:15:00	2021-09-27 09:26:00	3806	2021-09-24 18:00:00	light	30 Â°C	hom	Ccdc198 KO	Male	0	1.139	2017	0	0	0	0.29	13.15	11.84	0.239	2	53519	0.239	0.35	4.053	0.256	10.183	0	20.63	2018	1	2	3	0.052	20.87	0.999	0.35	0	37.8	3	803
1132	2021-09-24	10:56:00	2_E64-G2035	E64-G2035	2	20.7	19.8	2021-09-24T10:56:00+0100	CAL_2021_09_24_2	00:45:00	2021-09-24 10:56:00	-424	2021-09-24 18:00:00	light	24 Â°C	hom	Ccdc198 KO	Female	21	0.274167	2554	0	0	0	0.288	0	0.03	0.249	22	543	0.313	0.35	6.119	0.334	16.132	0.473167	20.56	3377	18	59	77	0.039	20.87	0.757	0.35	0	22.7	77	969
1133	2021-09-24	11:11:00	2_E64-G2035	E64-G2035	2	20.7	19.8	2021-09-24T11:11:00+0100	CAL_2021_09_24_2	01:00:00	2021-09-24 11:11:00	-409	2021-09-24 18:00:00	light	24 Â°C	hom	Ccdc198 KO	Female	34	0.260667	2418	0	0	0	0.273	0	0.04	0.235	29	572	0.294	0.35	5.762	0.314	15.191	0.445333	20.58	3176	8	65	73	0.038	20.87	0.761	0.35	0	22.9	73	917
1134	2021-09-24	11:26:00	2_E64-G2035	E64-G2035	2	20.7	19.8	2021-09-24T11:26:00+0100	CAL_2021_09_24_2	01:15:00	2021-09-24 11:26:00	-394	2021-09-24 18:00:00	light	24 Â°C	hom	Ccdc198 KO	Female	99	0.421167	2393	84	21	105	0.27	0	0.05	0.234	547	1119	0.286	0.35	5.589	0.305	14.735	0.361833	20.59	3067	366	229	595	0.037	20.87	0.78	0.35	1	23.2	700	908
1135	2021-09-24	11:41:00	2_E64-G2035	E64-G2035	2	20.7	19.8	2021-09-24T11:41:00+0100	CAL_2021_09_24_2	01:30:00	2021-09-24 11:41:00	-379	2021-09-24 18:00:00	light	24 Â°C	hom	Ccdc198 KO	Female	49	0.372333	2639	0	0	0	0.295	0	0.05	0.258	65	1184	0.319	0.35	6.236	0.34	16.44	0.445333	20.56	3431	76	155	231	0.037	20.88	0.769	0.35	0	23.4	231	1001
1136	2021-09-24	11:56:00	2_E64-G2035	E64-G2035	2	20.7	19.8	2021-09-24T11:56:00+0100	CAL_2021_09_24_2	01:45:00	2021-09-24 11:56:00	-364	2021-09-24 18:00:00	light	24 Â°C	hom	Ccdc198 KO	Female	35	0.425833	2643	0	0	0	0.296	0	0.06	0.258	48	1233	0.314	0.35	6.13	0.335	16.161	0.4175	20.56	3359	42	93	135	0.037	20.87	0.787	0.35	0	23.5	135	1003
1137	2021-09-24	12:11:00	2_E64-G2035	E64-G2035	2	20.7	19.8	2021-09-24T12:11:00+0100	CAL_2021_09_24_2	02:00:00	2021-09-24 12:11:00	-349	2021-09-24 18:00:00	light	24 Â°C	hom	Ccdc198 KO	Female	18	0.278333	2233	0	0	0	0.255	0	0.09	0.218	35	1268	0.271	0.35	5.292	0.289	13.951	0.389667	20.61	2913	40	64	104	0.037	20.88	0.766	0.35	0	23.7	104	847
1138	2021-09-24	12:26:00	2_E64-G2035	E64-G2035	2	20.7	19.8	2021-09-24T12:26:00+0100	CAL_2021_09_24_2	02:15:00	2021-09-24 12:26:00	-334	2021-09-24 18:00:00	light	24 Â°C	hom	Ccdc198 KO	Female	53	0.2025	2190	4	3	7	0.25	0	0.1	0.214	123	1391	0.269	0.35	5.248	0.286	13.837	0.4175	20.61	2896	123	143	266	0.036	20.88	0.756	0.35	0	23.8	273	831
1139	2021-09-24	12:41:00	2_E64-G2035	E64-G2035	2	20.7	19.8	2021-09-24T12:41:00+0100	CAL_2021_09_24_2	02:30:00	2021-09-24 12:41:00	-319	2021-09-24 18:00:00	light	24 Â°C	hom	Ccdc198 KO	Female	35	0.291833	2387	0	0	0	0.27	0	0.12	0.233	61	1452	0.288	0.35	5.632	0.307	14.847	0.4175	20.59	3098	82	77	159	0.037	20.88	0.771	0.35	0	23.8	159	905
1140	2021-09-24	12:56:00	2_E64-G2035	E64-G2035	2	20.7	19.8	2021-09-24T12:56:00+0100	CAL_2021_09_24_2	02:45:00	2021-09-24 12:56:00	-304	2021-09-24 18:00:00	light	24 Â°C	hom	Ccdc198 KO	Female	8	0.2025	2188	0	0	0	0.251	0	0.12	0.214	7	1459	0.267	0.35	5.222	0.285	13.767	0.4175	20.61	2879	7	40	47	0.037	20.88	0.76	0.35	0	23.9	47	830
1141	2021-09-24	13:11:00	2_E64-G2035	E64-G2035	2	20.7	19.8	2021-09-24T13:11:00+0100	CAL_2021_09_24_2	03:00:00	2021-09-24 13:11:00	-289	2021-09-24 18:00:00	light	24 Â°C	hom	Ccdc198 KO	Female	32	0.211333	2054	0	0	0	0.237	0	0.13	0.201	45	1504	0.254	0.35	4.961	0.271	13.08	0.389667	20.63	2742	60	73	133	0.036	20.88	0.749	0.35	0	24	133	779
1142	2021-09-24	13:26:00	2_E64-G2035	E64-G2035	2	20.7	19.8	2021-09-24T13:26:00+0100	CAL_2021_09_24_2	03:15:00	2021-09-24 13:26:00	-274	2021-09-24 18:00:00	light	24 Â°C	hom	Ccdc198 KO	Female	56	0.385333	2241	0	0	0	0.254	0	0.15	0.218	105	1609	0.263	0.35	5.164	0.282	13.615	0.334	20.61	2826	95	169	264	0.036	20.88	0.793	0.35	0	24	264	850
1143	2021-09-24	13:41:00	2_E64-G2035	E64-G2035	2	20.7	19.8	2021-09-24T13:41:00+0100	CAL_2021_09_24_2	03:30:00	2021-09-24 13:41:00	-259	2021-09-24 18:00:00	light	24 Â°C	hom	Ccdc198 KO	Female	17	0.189	2033	0	0	0	0.234	0	0.17	0.198	14	1623	0.251	0.35	4.902	0.268	12.923	0.389667	20.63	2709	9	42	51	0.036	20.88	0.75	0.35	0	24.1	51	771
1144	2021-09-24	13:56:00	2_E64-G2035	E64-G2035	2	20.7	19.8	2021-09-24T13:56:00+0100	CAL_2021_09_24_2	03:45:00	2021-09-24 13:56:00	-244	2021-09-24 18:00:00	light	24 Â°C	hom	Ccdc198 KO	Female	58	0.3495	2051	0	0	0	0.236	0	0.17	0.2	95	1717	0.24	0.35	4.703	0.257	12.398	0.306167	20.63	2570	82	124	206	0.036	20.87	0.798	0.35	0	24.2	206	778
1145	2021-09-24	14:11:00	2_E64-G2035	E64-G2035	2	20.7	19.8	2021-09-24T14:11:00+0100	CAL_2021_09_24_2	04:00:00	2021-09-24 14:11:00	-229	2021-09-24 18:00:00	light	24 Â°C	hom	Ccdc198 KO	Female	74	0.452333	2356	35	17	52	0.265	0	0.19	0.23	419	2137	0.274	0.35	5.379	0.294	14.182	0.334	20.6	2937	241	189	430	0.035	20.87	0.802	0.35	0	24.2	482	894
1146	2021-09-24	14:26:00	2_E64-G2035	E64-G2035	2	20.7	19.8	2021-09-24T14:26:00+0100	CAL_2021_09_24_2	04:15:00	2021-09-24 14:26:00	-214	2021-09-24 18:00:00	light	24 Â°C	hom	Ccdc198 KO	Female	81	0.827333	2942	0	0	0	0.324	0	0.19	0.288	159	2296	0.327	0.35	6.383	0.348	16.828	0.278333	20.55	3444	138	275	413	0.036	20.87	0.854	0.35	0	24.3	413	1116
1147	2021-09-24	14:41:00	2_E64-G2035	E64-G2035	2	20.7	19.8	2021-09-24T14:41:00+0100	CAL_2021_09_24_2	04:30:00	2021-09-24 14:41:00	-199	2021-09-24 18:00:00	light	24 Â°C	hom	Ccdc198 KO	Female	19	0.853833	2644	0	0	0	0.294	0	0.2	0.258	10	2306	0.284	0.35	5.58	0.305	14.711	0.194833	20.59	2991	10	62	72	0.037	20.88	0.884	0.35	0	24.3	72	1003
1148	2021-09-24	14:56:00	2_E64-G2035	E64-G2035	2	20.7	19.8	2021-09-24T14:56:00+0100	CAL_2021_09_24_2	04:45:00	2021-09-24 14:56:00	-184	2021-09-24 18:00:00	light	24 Â°C	hom	Ccdc198 KO	Female	15	0.5905	2309	0	0	0	0.262	0	0.21	0.226	25	2330	0.26	0.35	5.078	0.277	13.389	0.2505	20.62	2749	42	64	106	0.036	20.88	0.84	0.35	0	24.3	106	876
1149	2021-09-24	15:11:00	2_E64-G2035	E64-G2035	2	20.7	19.8	2021-09-24T15:11:00+0100	CAL_2021_09_24_2	05:00:00	2021-09-24 15:11:00	-169	2021-09-24 18:00:00	light	24 Â°C	hom	Ccdc198 KO	Female	12	0.371833	2095	0	0	0	0.241	0	0.22	0.205	30	2360	0.243	0.35	4.744	0.259	12.506	0.306167	20.64	2585	38	61	99	0.036	20.88	0.81	0.35	0	24.3	99	795
1150	2021-09-24	15:26:00	2_E64-G2035	E64-G2035	2	20.7	19.8	2021-09-24T15:26:00+0100	CAL_2021_09_24_2	05:15:00	2021-09-24 15:26:00	-154	2021-09-24 18:00:00	light	24 Â°C	hom	Ccdc198 KO	Female	6	0.4165	2166	0	0	0	0.247	0	0.23	0.212	19	2379	0.252	0.35	4.928	0.269	12.992	0.306167	20.63	2689	31	25	56	0.035	20.88	0.805	0.35	0	24.3	56	821
1151	2021-09-24	15:41:00	2_E64-G2035	E64-G2035	2	20.7	19.8	2021-09-24T15:41:00+0100	CAL_2021_09_24_2	05:30:00	2021-09-24 15:41:00	-139	2021-09-24 18:00:00	light	24 Â°C	hom	Ccdc198 KO	Female	39	0.318333	2069	0	0	0	0.238	0	0.24	0.202	79	2458	0.247	0.35	4.84	0.264	12.761	0.334	20.63	2657	119	117	236	0.036	20.88	0.779	0.35	0	24.3	236	785
1152	2021-09-24	15:56:00	2_E64-G2035	E64-G2035	2	20.7	19.8	2021-09-24T15:56:00+0100	CAL_2021_09_24_2	05:45:00	2021-09-24 15:56:00	-124	2021-09-24 18:00:00	light	24 Â°C	hom	Ccdc198 KO	Female	3	0.273667	1994	0	0	0	0.23	0	0.25	0.195	9	2467	0.237	0.35	4.632	0.253	12.212	0.334	20.64	2539	13	38	51	0.036	20.88	0.785	0.35	0	24.3	51	756
1153	2021-09-24	16:11:00	2_E64-G2035	E64-G2035	2	20.7	19.8	2021-09-24T16:11:00+0100	CAL_2021_09_24_2	06:00:00	2021-09-24 16:11:00	-109	2021-09-24 18:00:00	light	24 Â°C	hom	Ccdc198 KO	Female	31	0.296	2047	0	0	0	0.234	0	0.25	0.199	24	2491	0.241	0.36	4.74	0.259	12.497	0.334	20.63	2597	27	59	86	0.035	20.88	0.788	0.35	0	24.3	86	776
1154	2021-09-24	16:26:00	2_E64-G2035	E64-G2035	2	20.7	19.8	2021-09-24T16:26:00+0100	CAL_2021_09_24_2	06:15:00	2021-09-24 16:26:00	-94	2021-09-24 18:00:00	light	24 Â°C	hom	Ccdc198 KO	Female	126	0.644	2339	91	27	118	0.264	0	0.27	0.228	440	2931	0.255	0.35	4.995	0.273	13.17	0.222667	20.62	2685	346	302	648	0.036	20.87	0.871	0.35	0	24.4	766	887
1155	2021-09-24	16:41:00	2_E64-G2035	E64-G2035	2	20.7	19.8	2021-09-24T16:41:00+0100	CAL_2021_09_24_2	06:30:00	2021-09-24 16:41:00	-79	2021-09-24 18:00:00	light	24 Â°C	hom	Ccdc198 KO	Female	34	0.546333	2797	17	6	23	0.309	0	0.27	0.273	133	3064	0.324	0.35	6.35	0.347	16.741	0.389667	20.54	3463	117	91	208	0.036	20.87	0.808	0.35	0	24.4	231	1061
1156	2021-09-24	16:56:00	2_E64-G2035	E64-G2035	2	20.7	19.8	2021-09-24T16:56:00+0100	CAL_2021_09_24_2	06:45:00	2021-09-24 16:56:00	-64	2021-09-24 18:00:00	light	24 Â°C	hom	Ccdc198 KO	Female	63	1.12183	3220	3	1	4	0.35	0	0.28	0.314	95	3159	0.34	0.35	6.66	0.363	17.557	0.194833	20.54	3551	99	132	231	0.036	20.88	0.907	0.35	0	24.5	235	1221
1157	2021-09-24	17:11:00	2_E64-G2035	E64-G2035	2	20.7	19.8	2021-09-24T17:11:00+0100	CAL_2021_09_24_2	07:00:00	2021-09-24 17:11:00	-49	2021-09-24 18:00:00	light	24 Â°C	hom	Ccdc198 KO	Female	41	1.1795	2908	0	0	0	0.32	0	0.29	0.284	50	3209	0.293	0.35	5.739	0.313	15.13	0.0835	20.58	3023	50	91	141	0.036	20.87	0.962	0.35	0	24.5	141	1103
1158	2021-09-24	17:26:00	2_E64-G2035	E64-G2035	2	20.7	19.8	2021-09-24T17:26:00+0100	CAL_2021_09_24_2	07:15:00	2021-09-24 17:26:00	-34	2021-09-24 18:00:00	light	24 Â°C	hom	Ccdc198 KO	Female	111	1.5005	2896	97	34	131	0.319	0	0.29	0.283	493	3702	0.272	0.35	5.34	0.291	14.078	-0.0835	20.6	2759	318	240	558	0.036	20.87	1.05	0.35	1	24.5	689	1099
1159	2021-09-24	17:41:00	2_E64-G2035	E64-G2035	2	20.7	19.8	2021-09-24T17:41:00+0100	CAL_2021_09_24_2	07:30:00	2021-09-24 17:41:00	-19	2021-09-24 18:00:00	light	24 Â°C	hom	Ccdc198 KO	Female	47	1.501	3486	54	11	65	0.377	0	0.29	0.34	154	3857	0.347	0.35	6.806	0.371	17.944	0.0556667	20.53	3575	85	80	165	0.037	20.88	0.975	0.35	0	24.3	230	1322
1160	2021-09-24	17:56:00	2_E64-G2035	E64-G2035	2	20.7	19.8	2021-09-24T17:56:00+0100	CAL_2021_09_24_2	07:45:00	2021-09-24 17:56:00	-4	2021-09-24 18:00:00	light	24 Â°C	hom	Ccdc198 KO	Female	99	1.46517	3298	177	63	240	0.36	0.02	0.3	0.323	503	4360	0.325	0.35	6.359	0.347	16.765	0.0278333	20.55	3328	273	177	450	0.038	20.88	0.991	0.35	1	24.2	690	1251
1161	2021-09-24	18:11:00	2_E64-G2035	E64-G2035	2	20.7	19.8	2021-09-24T18:11:00+0100	CAL_2021_09_24_2	08:00:00	2021-09-24 18:11:00	11	2021-09-24 18:00:00	dark	24 Â°C	hom	Ccdc198 KO	Female	74	1.70617	3596	172	56	228	0.388	0.31	0.53	0.35	582	4942	0.346	0.35	6.808	0.372	17.948	-0.0278333	20.53	3545	266	162	428	0.038	20.87	1.014	0.35	1	24.1	656	1364
1162	2021-09-24	18:26:00	2_E64-G2035	E64-G2035	2	20.7	19.8	2021-09-24T18:26:00+0100	CAL_2021_09_24_2	08:15:00	2021-09-24 18:26:00	26	2021-09-24 18:00:00	dark	24 Â°C	hom	Ccdc198 KO	Female	138	1.9965	4224	241	79	320	0.45	0.31	0.68	0.413	824	5766	0.408	0.35	7.992	0.436	21.069	-0.0278333	20.47	4161	431	242	673	0.038	20.87	1.015	0.35	1	24	993	1602
1163	2021-09-24	18:41:00	2_E64-G2035	E64-G2035	2	20.7	19.8	2021-09-24T18:41:00+0100	CAL_2021_09_24_2	08:30:00	2021-09-24 18:41:00	41	2021-09-24 18:00:00	dark	24 Â°C	hom	Ccdc198 KO	Female	151	1.95183	4090	319	84	403	0.437	0.32	0.81	0.4	846	6612	0.397	0.35	7.788	0.425	20.531	-0.0278333	20.48	4062	446	269	715	0.038	20.87	1.007	0.35	1	24	1118	1552
1164	2021-09-24	18:56:00	2_E64-G2035	E64-G2035	2	20.7	19.8	2021-09-24T18:56:00+0100	CAL_2021_09_24_2	08:45:00	2021-09-24 18:56:00	56	2021-09-24 18:00:00	dark	24 Â°C	hom	Ccdc198 KO	Female	80	2.08583	4412	177	54	231	0.468	0.47	0.93	0.43	459	7071	0.424	0.35	8.323	0.454	21.942	-0.0278333	20.45	4329	217	123	340	0.038	20.87	1.019	0.35	1	24	571	1674
1165	2021-09-24	19:11:00	2_E64-G2035	E64-G2035	2	20.7	19.8	2021-09-24T19:11:00+0100	CAL_2021_09_24_2	09:00:00	2021-09-24 19:11:00	71	2021-09-24 18:00:00	dark	24 Â°C	hom	Ccdc198 KO	Female	110	2.04117	4288	258	107	365	0.457	0.62	1.13	0.419	679	7750	0.415	0.35	8.118	0.443	21.403	-0.0278333	20.46	4227	269	143	412	0.038	20.87	1.014	0.35	1	24	777	1626
1166	2021-09-24	19:26:00	2_E64-G2035	E64-G2035	2	20.7	19.8	2021-09-24T19:26:00+0100	CAL_2021_09_24_2	09:15:00	2021-09-24 19:26:00	86	2021-09-24 18:00:00	dark	24 Â°C	hom	Ccdc198 KO	Female	172	2.09467	4312	460	164	624	0.458	0.63	1.22	0.42	1189	8939	0.412	0.35	8.1	0.442	21.354	-0.0556667	20.46	4208	658	305	963	0.038	20.87	1.025	0.35	1	24	1587	1635
1167	2021-09-24	19:41:00	2_E64-G2035	E64-G2035	2	20.7	19.8	2021-09-24T19:41:00+0100	CAL_2021_09_24_2	09:30:00	2021-09-24 19:41:00	101	2021-09-24 18:00:00	dark	24 Â°C	hom	Ccdc198 KO	Female	59	2.55017	5156	178	79	257	0.542	0.76	1.31	0.504	328	9267	0.495	0.35	9.691	0.529	25.548	-0.0835	20.38	5036	172	59	231	0.038	20.87	1.024	0.35	0	24	488	1956
[truncated: 7,337 more rows]
[truncated: 9 more columns]

## Sheet: C57Bl6NCrl_cold_challenge
	Date	Time	CHECK	SPECIMEN_ID	Box	Body weight before experiment	Body weight after experiment	Date Time	MetaData Link	Timepoint	inc_dt	inc_diff	firstDay	dark	Grade 1	STRAIN	GENDER	Ambulatory activity (no. of beam cuts)	Carbohydrate oxidation	Carbon dioxide production	CenA	CenF	CenT	CO2	Cumulative food intake	Cumulative water intake	dCO2	DistD	DistK	dO2	Flow	H(2)	H(3)	Heat production (metabolic rate)	Lipid oxidation	O2	Oxygen consumption	PerA	PerF	PerT	Ref.CO2	Ref.O2	Respiratory Exchange Ratio	S.Flow	Speed	Temp	Total activity (no. of fine movement + no. of beam cuts)	VCO2(2)	VCO2(3)
[truncated: 5,646 more rows]
[truncated: 8 more columns]
