# Supplementary material for: A previously uncharacterized Factor Associated with Metabolism and Energy (FAME/C14orf105/CCDC198/1700011H14Rik) is related to evolutionary adaptation, energy balance, and kidney physiology
Source: Nat Commun. 2023 May 29;14:3092. doi: 10.1038/s41467-023-38663-7 (PMC10226981; doi:10.1038/s41467-023-38663-7)
Supplement: Supplementary file 8 — Supplementary Data 13 [file 41467_2023_38663_MOESM8_ESM.xlsx]

## Sheet: Fig. 1b
Fig. 1b
Number of values	14	26	7	14	23	14	22	28	14
Minimum	0.4664	0.2261	0.3138	0.4794	0.3389	0.3817	0.2844	0.2469	0.1788
Maximum	0.5963	0.4647	0.3581	0.6765	0.6293	0.5462	0.5406	0.6531	0.3748
Range	0.1299	0.2386	0.0443	0.1971	0.2904	0.1645	0.2562	0.4062	0.196
Mean	0.5297	0.3733	0.3369	0.5982	0.5026	0.4581	0.4235	0.3912	0.2779
Std. Deviation	0.04476	0.04827	0.0189	0.04727	0.07622	0.04339	0.07044	0.09284	0.05387
Std. Error of Mean	0.01196	0.009466	0.007143	0.01263	0.01589	0.0116	0.01502	0.01755	0.0144

## Sheet: Fig. S4
Supplementary Figure 4: FAME expression in tissues and protein localization upon overexpression
S4a
	Adipose Tissue	Vagina	Uterus	Thyroid	Testis	Stomach	Spleen	Skin	Small Intestine	Salivary Gland	Prostate	Pituitary	Pancreas	Ovary	Nerve	Muscle	Lung	Heart	Kidney	Liver	Esophagus	Fallopian Tube	Colon	Blood Vessel	Brain	Breast	Cervix Uteri	Adrenal Gland	Blood	Bladder
Number of values	577	96	83	323	172	193	104	891	88	57	106	103	171	97	304	430	320	412	32	119	686	6	345	689	1259	214	11	145	511	11
Minimum	0	0	0	0	0	0	0	0	0	0	0	0	5.021	0	0	0	0	0	5.786	4.034	0	0	0	0	0	0	0	0	0	0.075
Maximum	3.38	0.836	1.884	1.279	0.734	2.479	0.364	1.693	2.237	0.255	2.061	0.429	8.299	3.505	0.844	0.52	0.613	1.451	9.488	8.362	1.504	8.383	0.796	1.197	3.297	2.045	4.449	0.339	8.146	4.098
Range	3.38	0.836	1.884	1.279	0.734	2.479	0.364	1.693	2.237	0.255	2.061	0.429	3.278	3.505	0.844	0.52	0.613	1.451	3.702	4.328	1.504	8.383	0.796	1.197	3.297	2.045	4.449	0.339	8.146	4.023
Mean	0.08469	0.07776	0.2086	0.05811	0.1669	0.1831	0.06887	0.06135	0.1112	0.032	0.1002	0.06429	6.575	0.2727	0.07144	0.03591	0.08873	0.04043	8.071	6.447	0.05858	3.918	0.06006	0.05483	0.3381	0.09368	0.933	0.03354	1.287	1.414
Std. Deviation	0.2764	0.1548	0.3499	0.1305	0.1652	0.3182	0.09264	0.123	0.2579	0.06055	0.2252	0.1023	0.5126	0.5582	0.1174	0.07136	0.1277	0.1039	0.8305	0.7476	0.1377	3.12	0.1009	0.1171	0.5199	0.2382	1.668	0.07233	2.285	1.123
Std. Error of Mean	0.01151	0.0158	0.03841	0.007259	0.0126	0.0229	0.009084	0.004119	0.0275	0.008021	0.02187	0.01008	0.0392	0.05667	0.006735	0.003441	0.007139	0.005118	0.1468	0.06853	0.005257	1.274	0.005432	0.004463	0.01465	0.01628	0.5028	0.006006	0.1011	0.3387
S4b
	kidney loop of Henle ascending limb epithelial cell	kidney collecting duct epithelial cell	kidney proximal straight tubule epithelial cell	intercalated A cells	mesangial cell	kidney capillary endothelial cell	leukocyte	macrophage	bladder cell	luminal epithelial cell of mammary gland	mesangial cell	basal cell of epidermis	keratinocyte	alveolar macrophage	B cell	basal cell	basophil	bladder urothelial cell	blood cell	cardiac muscle cell	ciliated columnar cell of tracheobronchial tree	classical monocyte	dendritic cell	DN1 thymic pro−T cell	duct epithelial cell	early pro−B cell	endocardial cell	endothelial cell	endothelial cell of hepatic sinusoid	epithelial cell	erythroblast	fibroblast	Fraction A pre−pro B cell	granulocyte	granulocytopoietic cell	hematopoietic precursor cell	hepatocyte	immature B cell	immature T cell	Langerhans cell	late pro−B cell	lung endothelial cell	mast cell	mesenchymal stem cell	monocyte	myeloid cell	natural killer cell	neuroendocrine cell	non−classical monocyte
Number of values	471	443	1198	45	51	392	324	1320	1203	459	51	4424	3076	344	8294	392	61	1167	1139	60	49	161	42	44	28	65	63	2843	28	871	155	226	66	725	378	392	1764	113	1354	38	265	462	24	1136	525	87	1054	362	220
Minimum	0	0	0	0	0	0	0	0	0	0	0	0	0	0	0	0	0	0	0	0	0	0	0	0	0	0	0	0	0	0	0	0	0	0	0	0	0	0	0	0	0	0	0	0	0	0	0	0	0
Maximum	3.308	3.328	2.654	1.425	1.163	1.981	1.707	1.337	1.025	0.279	1.163	0.5612	0.2401	0	0	0	0	0	0	0	0	0	0	0	0	0	0	0	0	0	0	0	0	0	0	0	0	0	0	0	0	0	0	0	0	0	0	0	0
Range	3.308	3.328	2.654	1.425	1.163	1.981	1.707	1.337	1.025	0.279	1.163	0.5612	0.2401	0	0	0	0	0	0	0	0	0	0	0	0	0	0	0	0	0	0	0	0	0	0	0	0	0	0	0	0	0	0	0	0	0	0	0	0
Mean	1.546	1.403	0.6419	0.07076	0.06074	0.05734	0.01013	0.005899	0.001963	0.0006078	0.06074	0.0002366	7.805e-05	0	0	0	0	0	0	0	0	0	0	0	0	0	0	0	0	0	0	0	0	0	0	0	0	0	0	0	0	0	0	0	0	0	0	0	0
Std. Deviation	0.8555	0.9004	0.7236	0.2564	0.2485	0.2746	0.1288	0.07839	0.04024	0.01302	0.2485	0.01116	0.004329	0	0	0	0	0	0	0	0	0	0	0	0	0	0	0	0	0	0	0	0	0	0	0	0	0	0	0	0	0	0	0	0	0	0	0	0
Std. Error of Mean	0.03942	0.04278	0.02091	0.03823	0.03479	0.01387	0.007156	0.002158	0.00116	0.0006078	0.03479	0.0001677	7.805e-05	0	0	0	0	0	0	0	0	0	0	0	0	0	0	0	0	0	0	0	0	0	0	0	0	0	0	0	0	0	0	0	0	0	0	0	0
[truncated: 6 more columns]

## Sheet: Fig. S13
Supplementary Figure 13: Whole blood count of Fame KO mice (FVB/Ant)
Row statistics of EOS%
	WT			KO
	Mean	SEM	N	Mean	SEM	N
Male	4.225	1.72982	4	5.125	0.816879	4
Female	5.92	0.778075	5	4.86667	0.808977	3
Row statistics of GRA#
	WT			KO
	Mean	SEM	N	Mean	SEM	N
Male	0.275	0.0853913	4	0.275	0.0478714	4
Female	0.24	0.0244949	5	0.3	0.057735	3
Row statistics of GRA%
	WT			KO
	Mean	SEM	N	Mean	SEM	N
Male	10.025	2.40117	4	10.675	1.27107	4
Female	10.8	1.11982	5	9.4	1.79536	3
Row statistics of HCT
	WT			KO
	Mean	SEM	N	Mean	SEM	N
Male	53.375	5.43574	4	46.075	4.87876	4
Female	45.34	3.13394	5	47.925	7.48781	4
Row statistics of HGB
	WT			KO
	Mean	SEM	N	Mean	SEM	N
Male	15.55	1.29132	4	13.775	1.36344	4
Female	13.78	0.689493	5	14.7	2.17524	4
Row statistics of LYM#
	WT			KO
	Mean	SEM	N	Mean	SEM	N
Male	1.45	0.155456	4	1.55	0.144338	4
Female	1.12	0.08	5	1.86667	0.31798	3
Row statistics of LYM%
	WT			KO
	Mean	SEM	N	Mean	SEM	N
Male	84.825	2.22837	4	85.25	1.21826	4
Female	85.44	1.15004	5	86.5667	2.50954	3
Row statistics of MCH
	WT			KO
	Mean	SEM	N	Mean	SEM	N
Male	15.175	0.246221	4	15.225	0.184278	4
Female	16.06	0.469681	5	16.4	0.441588	4
Row statistics of MCHC
	WT			KO
	Mean	SEM	N	Mean	SEM	N
Male	29.35	0.597913	4	30	0.279881	4
Female	30.52	0.741215	5	30.8	0.406202	4
Row statistics of MCV
	WT			KO
	Mean	SEM	N	Mean	SEM	N
Male	51.625	0.74652	4	50.75	0.25	4
Female	52.4	0.509902	5	53	0.707107	4
Row statistics of MON#
	WT			KO
	Mean	SEM	N	Mean	SEM	N
Male	0.05	0.0288675	4	0	0	4
Female	0	0	5	0.0333333	0.0333333	3
Row statistics of MON%
	WT			KO
	Mean	SEM	N	Mean	SEM	N
Male	5.175	0.733002	4	4.075	0.259406	4
Female	3.76	0.415452	5	4.03333	0.775314	3
Row statistics of MPV
	WT			KO
	Mean	SEM	N	Mean	SEM	N
Male	4.8	0.122474	4	4.525	0.0629153	4
Female	4.58	0.0374166	5	4.625	0.110868	4
Row statistics of PLT
	WT			KO
	Mean	SEM	N	Mean	SEM	N
Male	1056.5	128.344	4	997.75	74.9382	4
Female	1094.4	60.5183	5	845.75	70.3934	4
Row statistics of RBC
	WT			KO
	Mean	SEM	N	Mean	SEM	N
Male	10.325	0.969858	4	9.075	0.96296	4
Female	8.62	0.58258	5	9.075	1.48682	4
Row statistics of RDW
	WT			KO
	Mean	SEM	N	Mean	SEM	N
Male	11.975	0.402854	4	11.775	0.125	4
Female	12.04	0.377624	5	11.675	0.232289	4
Row statistics of WBC
	WT			KO
	Mean	SEM	N	Mean	SEM	N
Male	1.8	0.238048	4	1.825	0.184278	4
Female	1.34	0.116619	5	1.85	0.473462	4
Row statistics of weight
	WT			KO
	Mean	SEM	N	Mean	SEM	N
Male	28.5625	1.5356	4	25.9375	1.20492	4
Female	22.55	1.98494	5	23	0.935414	4

## Sheet: Fig. S14
Supplementary Figure 14: Whole blood count of Fame KO mice (C57Bl/6Crl)
Row statistics of WBC
	WT			KO
	Mean	SEM	N	Mean	SEM	N
Male	7.7625	1.09549	8	6.32	0.596274	8
Female	4.30143	0.824241	7	5.67833	1.36104	6
Row statistics of Neu%
	WT			KO
	Mean	SEM	N	Mean	SEM	N
Male	0.1025	0.011668	8	0.150875	0.0279128	8
Female	0.128857	0.027708	7	0.1055	0.00963241	6
Row statistics of Lym%
	WT			KO
	Mean	SEM	N	Mean	SEM	N
Male	0.836875	0.0115022	8	0.80125	0.0294332	8
Female	0.810571	0.0262314	7	0.843167	0.00745393	6
Row statistics of Mon%
	WT			KO
	Mean	SEM	N	Mean	SEM	N
Male	0.051625	0.00936547	8	0.0445	0.00363515	8
Female	0.0297143	0.00567247	7	0.04	0.00367877	6
Row statistics of Eos%
	WT			KO
	Mean	SEM	N	Mean	SEM	N
Male	0.009	0.00459036	8	0.003375	0.00108459	8
Female	0.0308571	0.0107602	7	0.0113333	0.00283627	6
Row statistics of Neu#
	WT			KO
	Mean	SEM	N	Mean	SEM	N
Male	0.78625	0.121816	8	0.9575	0.183008	8
Female	0.491429	0.0754172	7	0.581667	0.129574	6
Row statistics of Lym#
	WT			KO
	Mean	SEM	N	Mean	SEM	N
Male	6.465	0.919899	8	5.05125	0.505288	8
Female	3.57143	0.748543	7	4.82667	1.18845	6
Row statistics of Mon#
	WT			KO
	Mean	SEM	N	Mean	SEM	N
Male	0.47125	0.113679	8	0.2925	0.0479862	8
Female	0.138571	0.0362812	7	0.221667	0.0520523	6
Row statistics of Eos#
	WT			KO
	Mean	SEM	N	Mean	SEM	N
Male	0.04	0.010351	8	0.01875	0.00515388	8
Female	0.1	0.0183874	7	0.0483333	0.0116667	6
Row statistics of Bas%
	WT			KO
	Mean	SEM	N	Mean	SEM	N
Male	0	0	8	0	0	8
Female	0	0	8	0	0	8
Row statistics of Bas#
	WT			KO
	Mean	SEM	N	Mean	SEM	N
Male	0	0	8	0	0	8
Female	0	0	8	0	0	8
Row statistics of RBC
	WT			KO
	Mean	SEM	N	Mean	SEM	N
Male	8.90125	0.224296	8	8.81125	0.247303	8
Female	8.55714	0.167669	7	8.90167	0.181538	6
Row statistics of HGB
	WT			KO
	Mean	SEM	N	Mean	SEM	N
Male	138.25	2.26582	8	133.625	3.00558	8
Female	132.857	2.59513	7	138.5	2.81366	6
Row statistics of HCT
	WT			KO
	Mean	SEM	N	Mean	SEM	N
Male	0.46125	0.00693271	8	0.442625	0.0104197	8
Female	0.447714	0.00823961	7	0.459667	0.00873181	6
Row statistics of MCV
	WT			KO
	Mean	SEM	N	Mean	SEM	N
Male	51.9125	0.644603	8	50.3125	0.651492	8
Female	52.3714	0.475952	7	51.65	0.368556	6
Row statistics of MCH
	WT			KO
	Mean	SEM	N	Mean	SEM	N
Male	15.5625	0.224354	8	15.175	0.149702	8
Female	15.5286	0.110657	7	15.5833	0.157938	6
Row statistics of MCHC
	WT			KO
	Mean	SEM	N	Mean	SEM	N
Male	299.75	2.10229	8	301.875	2.16661	8
Female	296.571	1.41181	7	301.333	2.29008	6
Row statistics of RDW-CV
	WT			KO
	Mean	SEM	N	Mean	SEM	N
Male	0.144625	0.00341707	8	0.159375	0.00852295	8
Female	0.133571	0.00147773	7	0.136667	0.00299629	6
Row statistics of RDW-SD
	WT			KO
	Mean	SEM	N	Mean	SEM	N
Male	31.1875	0.84862	8	33.25	1.88566	8
Female	29.0143	0.523918	7	29.3833	0.841592	6
Row statistics of PLT
	WT			KO
	Mean	SEM	N	Mean	SEM	N
Male	1178.38	120.075	8	1313.25	81.4633	8
Female	968	103.41	7	939.333	59.7164	6
Row statistics of MPV
	WT			KO
	Mean	SEM	N	Mean	SEM	N
Male	5.4625	0.1068	8	5.325	0.0453163	8
Female	5.44286	0.0480929	7	5.2	0.0632456	6
Row statistics of PDW
	WT			KO
	Mean	SEM	N	Mean	SEM	N
Male	14.75	0.166905	8	14.5375	0.0375	8
Female	14.9286	0.0565445	7	14.6833	0.0401386	6
Row statistics of PCT
	WT			KO
	Mean	SEM	N	Mean	SEM	N
Male	6.37125	0.621994	8	7.0075	0.477055	8
Female	5.26	0.564965	7	4.87667	0.267876	6

## Sheet: Fig. S16
Supplementary Figure 16: Activity profile and energy expenditure of Fame KO mice (FVB/Ant)
Supplementary Figure 16a - fasting
Row statistics
Timepoint	WT			KO
	Mean	SEM	N	Mean	SEM	N
12:00:00	103.25	71.2057	4	132	246.829	4
13:00:00	162.5	217.62	4	94.75	109.5	4
14:00:00	159.25	262.014	4	116.25	211.85	4
15:00:00	91.75	94.6022	4	124.25	238.552	4
16:00:00	836.5	538.78	4	430	774.576	4
17:00:00	105.875	83.245	4	94	174.015	4
18:00:00	281.25	377.398	4	327.25	519.311	4
19:00:00	1639.5	743.3	4	1038.5	1466.1	4
20:00:00	1647.5	518.678	4	570	334.836	4
21:00:00	1264	231.714	4	623.75	792.229	4
22:00:00	983	404.032	4	830.5	231.956	4
23:00:00	569	364.588	4	461.5	582.985	4
00:00:00	783.75	408.533	4	483.25	763.043	4
01:00:00	106.5	131.505	4	103	116.73	4
02:00:00	367.5	67.0448	4	167.75	293.59	4
03:00:00	64	89.4912	4	140	234.772	4
04:00:00	218.5	312.73	4	101	119.155	4
05:00:00	137	255.549	4	79	154.672	4
06:00:00	56.25	70.4764	4	61	75.3525	4
07:00:00	7.25	14.5	4	10.5	20.3388	4
08:00:00	30.5	30.7083	4	38.25	57.7141	4
09:00:00	2.5	3.31662	4	19.75	25.5131	4
10:00:00	16.75	20.1391	4	12	21.4165	4
11:00:00	211.5	205.353	4	112	187.588	4
12:00:00	103.25	71.2057	4	132	246.829	4
Supplementary Figure 16c - fasting
Row statistics
Timepoint	WT			KO
	Mean	SEM	N	Mean	SEM	N
12:00:00	90	68.313	4	99.75	132.729	4
13:00:00	103.25	122.32	4	181.75	221.432	4
14:00:00	107.25	170.976	4	102.5	115.731	4
15:00:00	71.75	67.4012	4	11.5	14.7986	4
16:00:00	567.75	380.076	4	233.5	356.472	4
17:00:00	133.25	146.453	4	29.375	25.3028	4
18:00:00	296.25	337.497	4	129.25	131.816	4
19:00:00	803.25	273.647	4	540.75	421.14	4
20:00:00	973	196.07	4	417.25	58.5342	4
21:00:00	627.5	148.72	4	286	261.01	4
22:00:00	502.75	91.722	4	607.5	199.834	4
23:00:00	352.25	313.482	4	277	259.67	4
00:00:00	401.25	265.574	4	245.5	376.321	4
01:00:00	166.25	192.126	4	134	167.95	4
02:00:00	296.5	109.613	4	141.25	134.569	4
03:00:00	22.25	23.4432	4	112.25	151.685	4
04:00:00	125.75	194.738	4	205	268.816	4
05:00:00	65.75	115.043	4	12	24	4
06:00:00	27.25	33.3404	4	61.25	49.4731	4
07:00:00	20.25	40.5	4	27.5	55	4
08:00:00	30.5	38.8201	4	61.5	104.564	4
09:00:00	2.5	3.78594	4	10	20	4
10:00:00	26.75	41.2583	4	2.25	3.30404	4
11:00:00	141	173.916	4	83.25	99.7242	4
12:00:00	90	68.313	4	99.75	132.729	4
Supplementary Figure 16e - fasting
Row statistics
Timepoint	WT			KO
	Mean	SEM	N	Mean	SEM	N
12:00:00	15.7713	1.03446	4	14.8298	1.20413	4
13:00:00	15.6773	0.914007	4	15.6105	1.71631	4
14:00:00	15.6958	0.668425	4	15.3955	0.874332	4
15:00:00	15.7447	1.58205	4	15.0838	0.536883	4
16:00:00	18.9612	2.62675	4	16.6447	1.95172	4
17:00:00	18.0282	1.62135	4	16.5048	0.990439	4
18:00:00	17.411	1.61581	4	17.0063	1.1597	4
19:00:00	20.823	2.358	4	20.0783	1.62736	4
20:00:00	22.2853	1.16655	4	18.1195	0.771569	4
21:00:00	21.2847	1.52113	4	17.266	2.0973	4
22:00:00	18.8945	1.06412	4	19.4988	1.37366	4
23:00:00	16.351	1.6695	4	15.6152	2.20616	4
00:00:00	17.5177	2.77433	4	15.21	3.6376	4
01:00:00	16.007	1.84344	4	15.752	3.52327	4
02:00:00	17.7605	0.642622	4	14.7577	2.6161	4
03:00:00	14.2272	1.69388	4	15.296	2.00961	4
04:00:00	15.9435	1.11243	4	14.861	2.98957	4
05:00:00	15.4473	1.82925	4	14.12	1.54085	4
06:00:00	14.1003	1.22086	4	14.0958	1.99509	4
07:00:00	14.3338	1.46448	4	13.8805	1.12522	4
08:00:00	15.3918	0.560897	4	15.2348	0.250489	4
09:00:00	14.6617	1.09042	4	14.9637	0.833846	4
10:00:00	14.996	0.225792	4	14.49	0.77891	4
11:00:00	15.461	1.26405	4	15.1225	1.20376	4
12:00:00	15.7713	1.03446	4	14.8298	1.20413	4

## Sheet: Fig. S17
Supplementary Figure 17: Metabolic parameters after warm-cold challenge in female Fame KO mice (C57Bl/6NCrl)
Supplementary Figure 17a - Z activity (females)
Row statistics of day_course_Z_activity_CC 4°C_CZ females
Timepoint	Datapoint	WT			KO
		Mean	SEM	N	Mean	SEM	N
18:00:00	7:00:00.000	41.8571	21.9039	7	1	1	5
19:00:00	8:00:00.000	181.143	38.3806	7	93.6	43.6103	5
20:00:00	9:00:00.000	150.286	40.8981	7	93.8	28.5524	5
21:00:00	10:00:00.000	147.857	38.9263	7	105	41.7792	5
22:00:00	11:00:00.000	175.286	31.5985	7	64.2	24.6077	5
23:00:00	12:00:00.000	306.143	51.3793	7	107.8	53.4157	5
1900-01-01	13:00:00.000	188.714	63.7819	7	112.2	34.7583	5
1900-01-01 01:00:00	14:00:00.000	249.857	63.4753	7	94	28.9067	5
1900-01-01 02:00:00	15:00:00.000	115.286	54.8499	7	39.6	30.5967	5
1900-01-01 03:00:00	16:00:00.000	221.714	70.2264	7	52	34.576	5
1900-01-01 04:00:00	17:00:00.000	158.714	67.4758	7	87.4	46.2846	5
1900-01-01 05:00:00	18:00:00.000	247.143	34.8366	7	130.2	45.3325	5
1900-01-01 06:00:00	19:00:00.000	234.286	59.6564	7	111.6	36.5617	5
1900-01-01 07:00:00	20:00:00.000	29.8571	24.4914	7	3.2	2.95635	5
1900-01-01 08:00:00	21:00:00.000	61.1429	32.2626	7	19.8	12.5714	5
1900-01-01 09:00:00	22:00:00.000	140.857	71.5344	7	20.6	16.3359	5
1900-01-01 10:00:00	23:00:00.000	7.71429	3.78414	7	2.8	2.8	5
1900-01-01 11:00:00	24:00:00.000	68.7143	21.745	7	0.2	0.2	5
1900-01-01 12:00:00	25:00:00.000	47.7143	30.9967	7	52	31.8167	5
1900-01-01 13:00:00	26:00:00.000	84.5714	32.4682	7	2.6	1.66132	5
1900-01-01 14:00:00	27:00:00.000	10.1429	10.1429	7	40.4	40.4	5
1900-01-01 15:00:00	28:00:00.000	42.4286	26.2142	7	3	3	5
1900-01-01 16:00:00	29:00:00.000	20.4286	12.4439	7	5.8	5.31413	5
1900-01-01 17:00:00	30:00:00.000	12.1429	8.23011	7	151	72.7241	5
1900-01-01 18:00:00	31:00:00.000	26.1429	9.31059	7	44.6	44.3504	5
Supplementary Figure 17c - food intake (absolute)
Row statistics of 5b_day_course_FI_CC 4Â°C_females_absolute
	Title	WT			KO
		Mean	SEM	N	Mean	SEM	N
	18:00:00.000	3.052	1.43044	7	0.703	0.509288	5
	19:00:00.000	7.63271	2.01078	7	5.4742	1.99733	5
	20:00:00.000	7.592	2.18834	7	9.7028	1.77982	5
	21:00:00.000	9.03343	1.73777	7	12.343	1.51093	5
	22:00:00.000	12.245	1.83475	7	15.652	2.28767	5
	23:00:00.000	8.34786	1.22817	7	18.3634	3.67399	5
	24:00:00.000	11.5223	1.37022	7	10.354	4.04419	5
	25:00:00.000	10.8421	1.26652	7	9.9978	3.87001	5
	26:00:00.000	7.75029	2.23471	7	7.686	2.88479	5
	27:00:00.000	9.76643	1.71122	7	9.3396	2.7815	5
	28:00:00.000	12.0394	1.35075	7	13.106	3.98295	5
	29:00:00.000	11.6189	1.72337	7	12.9244	1.47663	5
	30:00:00.000	8.22486	1.24734	7	6.1234	1.67645	5
	31:00:00.000	6.39643	2.42906	7	7.7856	4.2505	5
	32:00:00.000	4.77314	1.67305	7	4.4158	1.74577	5
	33:00:00.000	2.88486	1.41549	7	3.5466	2.53013	5
	34:00:00.000	6.62557	2.29087	7	1.3838	1.0096	5
	35:00:00.000	3.94257	1.40135	7	11.6154	5.30522	5
	36:00:00.000	11.4734	3.15366	7	4.5026	4.5026	5
	37:00:00.000	1.597	1.3555	7	3.723	3.723	5
	38:00:00.000	4.76814	2.26041	7	2.4216	2.4216	5
	39:00:00.000	2.77743	1.52155	7	1.478	1.26573	5
	40:00:00.000	3.98429	1.49455	7	1.7574	1.7574	5
	41:00:00.000	9.74957	2.26101	7	3.1428	1.9469	5
	42:00:00.000	11.2758	2.55822	7	13.287	1.12552	5
Supplementary Figure 17e - energy expenditure
Row statistics of 8b_Energy Expenditure (H3) normalized - CC 4Â°C - CZ females
Time	Datapoint	WT			KO
		Mean	SEM	N	Mean	SEM	N
18:00:00	7:00:00.000	11.8944	0.679452	7	12.799	0.552197	5
19:00:00	8:00:00.000	15.553	0.827242	7	15.377	0.866093	5
20:00:00	9:00:00.000	15.5836	1.10638	7	16.1499	0.787649	5
21:00:00	10:00:00.000	16.4784	1.22062	7	17.7974	0.596755	5
22:00:00	11:00:00.000	16.5899	1.17375	7	19.3634	0.640607	5
23:00:00	12:00:00.000	17.8696	0.903589	7	18.2279	0.778443	5
00:00:00	13:00:00.000	16.1753	0.779259	7	19.3545	0.652313	5
01:00:00	14:00:00.000	16.8242	1.25607	7	18.2179	0.734854	5
02:00:00	15:00:00.000	15.3164	0.914671	7	15.3498	0.958618	5
03:00:00	16:00:00.000	16.6141	1.22906	7	16.3567	1.25258	5
04:00:00	17:00:00.000	19.4139	1.1572	7	19.3265	0.806144	5
05:00:00	18:00:00.000	21.9349	0.930393	7	22.3392	0.953837	5
06:00:00	19:00:00.000	24.6082	1.11049	7	25.2276	1.10617	5
07:00:00	20:00:00.000	24.3077	0.984148	7	23.1939	0.501216	5
08:00:00	21:00:00.000	24.6913	0.791477	7	27.0551	2.56072	5
09:00:00	22:00:00.000	27.3527	1.62062	7	28.3748	2.21222	5
10:00:00	23:00:00.000	26.2383	0.320101	7	26.2484	1.53562	5
11:00:00	24:00:00.000	28.7774	1.03908	7	26.9701	0.839814	5
12:00:00	25:00:00.000	26.6374	1.37487	7	30.9342	2.54323	5
13:00:00	26:00:00.000	28.9985	1.97299	7	25.1428	2.19309	5
14:00:00	27:00:00.000	19.6997	0.713024	7	21.795	1.57019	5
15:00:00	28:00:00.000	19.9097	0.932324	7	20.09	1.13542	5
16:00:00	29:00:00.000	15.8037	0.637622	7	16.5594	0.690817	5
17:00:00	30:00:00.000	16.1334	0.90917	7	16.4524	0.74537	5
18:00:00	31:00:00.000	16.7588	0.696922	7	17.2695	1.67151	5

## Sheet: Fig. S18
Supplementary Figure 18: Metabolic parameters after warm-cold challenge in male Fame KO mice (C57Bl/6NCrl)
Row statistics of 10a_day_course_Z_activity_CC 4°C_CZ males
X-Title	wildtype			KO
	Mean	SEM	N	Mean	SEM	N
0:07:00.000	17	9.58049	8	17.2222	10.7429	9
0:08:00.000	102.75	38.9275	8	110.778	34.3927	9
0:09:00.000	140.625	45.9102	8	122.889	43.9982	9
0:10:00.000	114.375	33.1355	8	202.111	39.643	9
0:11:00.000	106.5	33.7194	8	120.667	48.5713	9
0:12:00.000	144.375	37.6843	8	83.3333	44.4728	9
0:13:00.000	75	43.4807	8	77	26.2064	9
0:14:00.000	77.5	30.1538	8	34.8889	16.6078	9
0:15:00.000	133.375	51.9783	8	41.1111	35.4595	9
0:16:00.000	100.75	45.1983	8	55.4444	39.4656	9
0:17:00.000	38.25	19.1784	8	57	25.0183	9
0:18:00.000	50	27.9393	8	108.778	52.9462	9
0:19:00.000	83.125	36.9548	8	107.667	39.0726	9
0:20:00.000	72.625	48.2615	8	17.1111	9.41548	9
0:21:00.000	22	22	8	26.5556	22.0562	9
0:22:00.000	78.875	45.1155	8	1.77778	0.894082	9
0:23:00.000	33.25	25.9083	8	36	26.3138	9
0:24:00.000	65.25	48.4461	8	26.1111	17.747	9
0:25:00.000	56.5	36.771	8	53.3333	25.3596	9
0:26:00.000	81.125	38.5011	8	28.7778	14.187	9
0:27:00.000	93.125	52.3319	8	96.5556	40.1964	9
0:28:00.000	58.875	36.9423	8	14	13.629	9
0:29:00.000	21.125	18.6092	8	12.7778	9.89918	9
0:30:00.000	32.875	20.7334	8	0.777778	0.662021	9
0:31:00.000	89.25	41.7235	8	80.3333	32.302	9
Supplementary Figure 18c - Food intake (males)
Row statistics of 5a_day_course_FI_CC 4°C_males_absolute
X-Title	wildtype			KO
	Mean	SEM	N	Mean	SEM	N
18:00:00.000	4.73925	1.86379	8	6.51256	2.86643	9
19:00:00.000	6.13762	1.55729	8	6.71056	1.78608	9
20:00:00.000	8.18313	0.96384	8	10.4824	1.83524	9
21:00:00.000	9.86613	1.62883	8	13.4421	1.92376	9
22:00:00.000	11.2435	1.48748	8	7.79467	2.13163	9
23:00:00.000	6.42737	0.846771	8	9.13478	1.34927	9
24:00:00.000	9.46462	1.82252	8	10.9517	3.49196	9
25:00:00.000	7.9015	1.86646	8	10.9614	4.31474	9
26:00:00.000	8.69425	1.70342	8	6.99122	1.81167	9
27:00:00.000	5.40688	2.01289	8	10.6358	1.81629	9
28:00:00.000	10.516	2.04316	8	11.5072	1.42072	9
29:00:00.000	13.5935	1.79028	8	13.6869	2.01121	9
30:00:00.000	13.5883	2.1179	8	8.36456	3.4169	9
31:00:00.000	5.25288	1.20821	8	5.57767	2.37897	9
32:00:00.000	5.20263	1.98717	8	1.49511	1.25147	9
33:00:00.000	5.36975	2.55205	8	3.13867	1.73535	9
34:00:00.000	4.66387	2.29944	8	3.71256	1.93842	9
35:00:00.000	7.30225	2.6102	8	7.208	1.81154	9
36:00:00.000	7.48763	3.42353	8	4.62067	1.73707	9
37:00:00.000	2.3305	1.36729	8	4.89733	2.51635	9
38:00:00.000	2.34025	1.88378	8	5.03778	3.29311	9
39:00:00.000	2.82587	1.20195	8	3.33611	1.15482	9
40:00:00.000	3.41337	1.00814	8	4.59733	1.40763	9
41:00:00.000	9.53663	1.81903	8	6.94844	0.960411	9
42:00:00.000	15.8421	1.57995	8	21.2012	1.93514	9
Supplementary Figure 18e - Energy expenditure (males)
Row statistics of 8a_Energy Expenditure (H3) normalized - CC 4°C - CZ males
X-Title	wildtype			KO
	Mean	SEM	N	Mean	SEM	N
0:07:00.000	11.9737	0.703041	8	12.5612	0.353628	9
0:08:00.000	13.2219	0.408865	8	15.7964	0.716325	9
0:09:00.000	14.0968	0.783638	8	13.2744	0.838797	9
0:10:00.000	15.0558	0.632828	8	14.9861	0.936617	9
0:11:00.000	14.1785	0.823328	8	14.994	0.716688	9
0:12:00.000	14.342	0.934353	8	13.5925	0.869952	9
0:13:00.000	12.8096	0.743861	8	14.2628	1.00193	9
0:14:00.000	13.0275	0.924663	8	13.7281	1.09364	9
0:15:00.000	14.0017	0.882645	8	14.2383	1.01686	9
0:16:00.000	14.5673	0.682082	8	15.7332	0.697656	9
0:17:00.000	15.5246	0.392546	8	19.6779	0.601645	9
0:18:00.000	18.3436	0.820433	8	21.0483	0.772149	9
0:19:00.000	20.2548	0.903652	8	25.4049	1.05316	9
0:20:00.000	22.9922	0.982382	8	24.62	0.760873	9
0:21:00.000	22.8452	0.421684	8	25.057	0.660949	9
0:22:00.000	24.6246	1.15207	8	27.0294	0.814668	9
0:23:00.000	25.093	1.14114	8	27.2265	1.13352	9
0:24:00.000	26.7971	1.11224	8	28.898	1.57992	9
0:25:00.000	26.5982	1.62104	8	29.0904	0.987226	9
0:26:00.000	24.6862	1.35114	8	27.7158	1.49825	9
0:27:00.000	19.9454	0.846389	8	22.5768	1.18186	9
0:28:00.000	16.9148	0.767452	8	17.7755	1.15681	9
0:29:00.000	15.5506	0.471355	8	17.0213	0.998253	9
0:30:00.000	14.5697	0.592844	8	16.3181	1.17208	9
0:31:00.000	15.9267	0.585841	8	16.9778	0.771018	9

## Sheet: Fig. S20
Supplementary Figure 20: FAME expression and survival probability in tumors
Supplmentary Figure 20a
	KIRP tumor	KIDNEY normal	KIRC tumor	CHOL normal	KICH tumor	CHOL tumor	LIHC normal	PAAD normal	SARC normal	UCEC normal	STAD tumor	UCEC tumor	UCS tumor	STAD normal	LAML tumor	LUAD tumor	ESCA tumor	READ tumor	ESCA normal	COAD tumor	THYM normal	LGG tumor	GBM tumor	BLCA normal	BLCA tumor	OV tumor	SARC tumor	THYM tumor	LUSC normal	GBM normal	TGCT tumor	CESC tumor	CESC normal	SKCM normal	ACC tumor	BRCA normal	BRCA tumor	COAD normal	DLBC tumor	HNSC normal	HNSC tumor	LUAD normal	LUSC tumor	MESO tumor	PCPG tumor	PRAD normal	PRAD tumor	READ normal	SKCM tumor
Number of values	289	126	530	9	65	36	50	4	2	24	374	175	56	30	145	514	162	95	9	287	2	525	166	19	408	240	263	119	49	5	156	306	3	1	78	113	1092	41	48	44	502	59	501	86	183	52	496	10	471
Minimum	0.074	4.985	0.064	3.668	0	0	2.466	0.042	0	0	0	0	0	0	0	0	0	0	0	0	0.024	0	0	0	0	0	0	0	0	0	0	0	0	0.013	0	0	0	0	0	0	0	0	0	0	0	0	0	0	0
Maximum	8.811	6.877	7.549	5.402	6.952	5.848	5.029	4.256	6.289	5.185	5.247	5.388	4.234	0.443	1.719	4.888	3.935	3.56	0.221	2.913	0.045	2.447	0.377	2.912	6.082	3.645	1.38	0.329	0.228	0.105	4.623	4.747	0.402	0.013	4.654	0.231	2.368	0.03	0.329	0.049	0.896	0.46	1.777	0.445	1.164	1.914	0.683	0.037	0.573
Range	8.737	1.892	7.485	1.734	6.952	5.848	2.563	4.214	6.289	5.185	5.247	5.388	4.234	0.443	1.719	4.888	3.935	3.56	0.221	2.913	0.021	2.447	0.377	2.912	6.082	3.645	1.38	0.329	0.228	0.105	4.623	4.747	0.402	0	4.654	0.231	2.368	0.03	0.329	0.049	0.896	0.46	1.777	0.445	1.164	1.914	0.683	0.037	0.573
Mean	6.251	5.916	5.309	4.663	4.331	4.056	4.199	2.872	3.145	1.295	1.014	0.8765	0.8393	0.1221	0.2151	0.5307	0.5342	0.2748	0.07533	0.273	0.0345	0.1063	0.06159	0.3002	0.6038	0.1319	0.08203	0.03606	0.03173	0.0358	0.4599	0.2324	0.1383	0.013	0.09721	0.009398	0.01806	0.003366	0.04346	0.007614	0.0185	0.03097	0.0266	0.01962	0.01209	0.1377	0.01689	0.0037	0.01187
Std. Deviation	1.14	0.3378	0.9615	0.5447	1.603	1.212	0.4864	1.976	4.447	1.34	1.193	1.198	1.292	0.1152	0.2556	0.9314	0.9551	0.5482	0.08999	0.5442	0.01485	0.2202	0.08703	0.6887	1.282	0.4149	0.1695	0.05274	0.04326	0.04221	0.9278	0.727	0.2284	0	0.5644	0.02562	0.1015	0.0073	0.07712	0.0141	0.05928	0.06776	0.1221	0.05729	0.08644	0.3964	0.05393	0.0117	0.04374
Std. Error of Mean	0.06707	0.03009	0.04177	0.1816	0.1988	0.202	0.06879	0.9882	3.145	0.2736	0.06167	0.09054	0.1727	0.02104	0.02123	0.04108	0.07504	0.05624	0.03	0.03212	0.0105	0.009611	0.006755	0.158	0.06348	0.02678	0.01045	0.004835	0.006179	0.01888	0.07429	0.04156	0.1319	0	0.06391	0.00241	0.003072	0.00114	0.01113	0.002126	0.002646	0.008822	0.005457	0.006178	0.00639	0.05497	0.002422	0.0037	0.002016
[truncated: 3 more columns]
