# Supplementary material for: A previously uncharacterized Factor Associated with Metabolism and Energy (FAME/C14orf105/CCDC198/1700011H14Rik) is related to evolutionary adaptation, energy balance, and kidney physiology
Source: Nat Commun. 2023 May 29;14:3092. doi: 10.1038/s41467-023-38663-7 (PMC10226981; doi:10.1038/s41467-023-38663-7)
Supplement: Supplementary file 11 — Source Data [file 41467_2023_38663_MOESM11_ESM.xlsx]

## Sheet: Fig. 1
Fig. 1b
STOX1			CEP126			FAME
birds	mammals	reptiles	birds	mammals	reptiles	birds	mammals	reptiles
0.5737	0.377	0.3496	0.626	0.5273	0.458	0.42	0.3914	0.3099
0.5963	0.3039	0.3204	0.6034	0.5529	0.4272	0.495	0.6531	0.254
0.5243	0.35	0.3524	0.4794	0.562	0.4619	0.4199	0.338	0.266
0.5088	0.4647	0.3581	0.5977	0.4647	0.4545	0.3975	0.3569	0.3341
0.5349	0.3302	0.3138	0.581	0.4539	0.4184	0.4825	0.3145	0.2669
0.4777	0.3308	0.3466	0.6765	0.5582	0.4353	0.5222	0.4438	0.3074
0.4702	0.3359	0.3171	0.6094	0.5959	0.3817	0.3594	0.3806	0.3748
0.5299	0.3978		0.5991	0.4951	0.4084	0.3662	0.4888	0.2588
0.5929	0.3312		0.5672	0.4479	0.4902	0.4123	0.4674	0.3579
0.5739	0.4077		0.5783	0.5272	0.4965	0.3493	0.3073	0.1788
0.4664	0.3996		0.6364	0.4189	0.447	0.3397	0.3209	0.2789
0.549	0.2261		0.6322	0.6058	0.488	0.3997	0.4804	0.2433
0.5383	0.386		0.5521	0.4523	0.5006	0.3713	0.4236	0.2243
0.4794	0.3699		0.6367	0.5177	0.5462	0.2844	0.3959	0.2355
	0.3665			0.3389		0.4242	0.4355
	0.4139			0.6293		0.4424	0.2955
	0.3681			0.4331		0.5134	0.3603
	0.3863			0.3721		0.5406	0.5721
	0.3948			0.449		0.3401	0.5153
	0.4584			0.4653		0.446	0.2954
	0.3933			0.5906		0.4615	0.2469
	0.3915			0.5578		0.5304	0.4221
	0.3461			0.5439			0.3396
	0.4151						0.3801
	0.3956						0.2945
	0.3662						0.3369
							0.3985
							0.2978

## Sheet: Fig. 2
Fig. 2a
Kidney	Pancreas	Liver	Bladder	Cervix Uteri
8.129	6.088	5.104	0.075	0.537
8.057	5.914	6.043	1.66	0
7.622	6.499	5.962	2.102	0.132
7.981	7.119	7.28	1.035	0
8.158	6.141	6.94	0.345	0.265
9.354	6.317	6.965	4.098	0.072
7.543	6.654	6.341	1.633	0.186
8.938	6.524	7.239	0.993	4.13
5.786	6.759	6.961	0.271	4.449
7.345	5.996	5.654	1.935	0.269
9.139	6.342	6.17	1.407	0.223
8.154	6.917	6.803
7.763	6.618	7.059
8.434	5.837	6.504
8.126	6.848	7.599
8.767	6.074	6.389
8.224	6.122	6.741
6.426	5.139	7.112
7.454	6.669	5.389
7.631	6.939	6.282
8.22	6.925	5.505
9.488	7.37	7.099
8.297	6.83	6.257
8.543	5.932	6.842
8.692	6.755	5.197
7.485	6.315	6.242
8.778	5.969	7.13
8.147	6.776	5.86
7.853	5.975	7.159
6.402	6.403	7.205
8.181	6.261	6.836
9.161	6.267	6.654
	6.634	6.533
	6.631	6.401
	5.925	6.149
	6.141	6.293
	6.975	7.341
	6.176	7.005
	5.021	7.725
	6.262	7.822
	5.746	5.703
	7.163	6.241
	5.826	5.54
	6.482	6.898
	6.731	7.067
	6.353	5.998
	7.268	6.086
	6.858	6.792
	7.338	5.678
	6.653	5.935
	6.495	7.188
	7.063	4.709
	6.68	6.145
	6.348	6.813
	6.837	7.013
	7.442	6.809
	7.089	7.252
	6.89	4.034
	6.494	5.695
	7.978	4.944
	6.019	5.817
	6.217	7.158
	7.023	6.133
	5.907	6.593
	6.753	6.649
	6.431	4.583
	6.553	5.619
	6.516	7.372
	6.441	4.696
	6.962	6.128
	7.789	6.678
	6.792	7.985
	6.502	5.571
	6.851	5.821
	6.813	6.6
	6.617	7.437
	6.965	6.837
	6.633	6.198
	7.027	5.874
	7.098	8.362
	6.635	5.947
	6.446	6.784
	6.101	6.906
	6.539	7.105
	6.728	6.758
	6.549	6.315
	7.043	6.309
	6.356	7.241
	6.319	6.22
	6.784	5.91
	7.117	6.611
	7.306	6.269
	6.391	6.434
	6.585	7.67
	5.838	5.372
	6.395	6.473
	6.938	6.544
	6.746	7.35
	6.436	7.228
	6.754	6.535
	5.766	5.887
	6.333	7.048
	7.152	6.301
	6.501	5.471
	6.048	6.674
	6.094	7.21
	7.087	6.285
	7.012	7.22
	7.341	6.261
	7.734	5.474
	7.166	5.655
	6.332	6.67
	6.355	6.598
	6.07	5.65
	7.026	6.892
	5.931	5.835
	6.002	6.46
	6.818	7.095
	6.716	6.12
	6.768
	5.116
	6.503
	6.655
	6.39
	6.468
	6.063
	6.252
	6.474
	6.477
	6.521
	6.745
	6.882
	6.286
	6.628
	6.731
	7.308
	6.048
	6.392
	6.558
	6.398
	7.116
	6.734
	6.854
	6.656
	6.003
	6.385
	6.392
	5.966
	6.311
	6.359
	7.531
	7.169
	8.229
	8.299
	6.506
	6.33
	6.047
	6.61
	5.817
	5.781
	5.956
	6.952
	6.762
	6.296
	6.83
	6.728
	6.326
	6.668
	6.03
	7.34
	7.441
2b
kidney loop of Henle ascending limb epithelial cell	kidney collecting duct epithelial cell	kidney proximal straight tubule epithelial cell	intercalated A cells
2.05705	1.46378	0	0
2.1023	1.3006	0	0
1.21265	2.43166	1.53794	0
2.03711	1.80522	1.32143	0
1.58186	0	0.846309	0.393877
2.57013	1.32903	0.40211	0
3.08145	1.89891	0.721234	0
1.9767	1.63209	1.04635	0
2.32152	1.79787	1.61643	0
1.74591	2.24069	0	0
2.5402	1.63598	0.595791	0
2.20556	2.1613	0.815682	0
1.69587	2.12261	0	0
1.35631	0	0	0
1.94292	2.02881	0	0
2.11488	2.42531	0	0
1.42733	2.15095	0	0
1.51732	0	0	0
1.36406	1.7762	0.954233	0
3.03977	1.52257	0.63324	0
2.10427	2.96611	1.20466	0.704125
0	1.50657	0.496174	0
2.11392	1.09094	0	0
1.58263	1.70778	0.62125	0
2.61736	1.66085	0	0
1.89011	2.24182	0	1.42517
2.07268	1.5709	0.651294	0
2.402	3.23169	1.06047	0.660817
1.81872	1.38761	0	0
1.82436	1.58648	0.937189	0
0	1.12898	0	0
1.48799	2.1001	0	0
0	0	0	0
0	1.54396	0	0
2.054	2.37353	0	0
1.40349	1.68118	1.48428	0
2.17808	2.63909	0	0
1.91897	1.73349	0.723961	0
1.74578	1.58186	0	0
2.61787	0	0.473054	0
0	2.15566	1.03055	0
2.43337	2.28902	1.74103	0
1.64853	1.61184	0	0
2.22343	0	0.650197	0
2.91462	1.44417	0	0
0	1.47192	1.59817
2.22825	2.23013	0
2.37946	1.54816	0
2.00731	2.6113	0
2.33041	1.11819	0
2.34209	2.33658	1.3791
0	1.1232	0
2.05033	0.714032	0.37675
2.55998	2.10739	0.755796
0	0.887724	1.04821
0.972163	2.16489	0
1.63123	1.25666	0
1.72957	0	0.844489
0	1.24567	0
2.09651	1.40284	0
1.85214	1.51593	0
1.32771	0	1.16111
0	0	0
1.53636	1.73763	0.763178
1.05475	2.06542	0.97104
2.2801	2.3419	0
1.71897	0	0
1.99022	1.8082	0
1.75508	0	0
1.59833	0	0
3.21926	0.485412	0
0.943372	0	0.878325
1.52346	1.29542	0
2.40566	0	0
1.2891	1.88892	0
2.14627	2.22951	1.01727
0	1.6938	1.3682
1.48799	2.45869	0
0.840949	2.13654	0
1.01735	2.04321	1.29445
2.51293	1.34956	0
2.11488	2.35299	0
1.9006	0	0
2.11092	1.53194	0.47126
1.48534	1.9837	0.76144
0	2.63551	0
0	0.8083	0.834625
2.50438	0	1.65034
1.79113	1.90594	0
2.01686	2.26392	0.695858
2.38035	0	0
0	1.30215	0
2.09214	0.994791	2.26779
0	1.60476	0
1.44715	0	0
1.66062	1.22211	0
2.47747	2.28307	0
1.97083	0	0
0	3.10679	0.696211
0	1.39111	0
1.33344	0	0
1.32203	0	0
2.15544	1.52924	0.538194
2.42304	0.768597	1.22169
1.87235	0	0
2.25715	0	0
2.71104	0	0
3.08129	0	0
2.33237	0	1.06274
2.6085	1.2804	1.86356
2.08409	0	0
2.05611	2.33658	0
1.68219	0	1.06082
2.23211	2.13841	1.43338
1.09269	1.72652	0
2.30349	0	0
2.44559	1.20344	0.980413
1.70079	1.83329	0.464088
1.45996	1.46685	1.83912
1.96554	1.58463	0
1.7311	2.1196	0.503003
2.22496	1.92735	0
1.52178	0	0
0	1.40849	1.30808
0	1.56849	2.4396
2.24861	1.76719	0
0	1.78843	0
1.23657	0.806717	1.06045
1.67141	0	0
1.85362	2.42539	0.731934
0.558952	2.35839	0
1.03375	2.32651	0.80018
1.302	1.79259	0
1.69787	1.17655	0
0	0.193695	0
2.30945	1.29445	0
2.06723	0	0
1.76344	1.21282	0.834699
0	1.49012	0
2.80408	0	0
2.73261	0	0
0	0.825075	1.46327
2.98126	2.40373	0
2.05983	2.32578	0
0	2.49565	0
1.79343	1.05634	0
0	0	0
0	2.08045	0.944331
0	1.65993	0
0	1.59238	0
2.09277	1.37412	0
0	0	0
0	1.09186	0
1.47097	1.32425	0
1.53194	2.25127	0
0	1.31471	0.6567
1.79699	2.28083	0.614979
1.35631	1.9719	0
1.91848	2.51288	0.754361
1.81721	2.04329	0.851049
1.62465	2.09714	0.502101
2.07146	2.30959	0
2.37739	2.3979	1.24974
1.32588	1.71803	0
2.44303	1.23623	0.967992
1.0327	2.51209	2.29642
1.61168	0	0
1.12376	1.01938	0
0	0	1.81333
0	2.16653	0
0	1.671	1.22152
1.83248	1.14421	0
0	1.64864	0
1.62106	1.42613	0
1.35695	2.61983	0
0	1.65227	1.25366
0	0	1.36039
1.78691	2.18313	0
1.34508	1.37655	0
2.64702	2.27393	1.03903
2.2616	1.97858	0
1.32425	3.03505	0
1.38457	1.28284	0.564262
0	0	0
2.28346	2.46594	0
1.04893	0	0
1.66391	2.39563	0
2.04402	1.91157	1.8185
1.89457	1.48191	0
2.35999	2.4663	0
0	2.05685	0
1.73033	2.48231	0
0	2.54777	0
2.30939	2.02523	0
2.52316	0	1.19945
1.41738	1.9186	0
0	0	0
1.12447	1.27853	0
2.48676	0	0
1.72324	0	0.669328
1.71447	2.31883	0.807474
0	1.83365	0
1.65872	0	1.07036
1.7297	0.855768	0.984175
0	1.43095	0
1.39339	0	0
2.37459	2.20724	0
0	0	0.743752
3.03505	0.86852	0
1.85078	1.67255	0
1.90108	1.38583	1.19905
0	0	0
1.8316	0.628605	0
2.0909	1.43758	0
2.32318	1.54272	0.684462
1.36907	1.27332	0
1.86095	1.86103	1.09995
0	2.49821	0
2.05903	1.52234	0
0	1.75245	0
0	2.48651	0
1.83845	0	0
2.48854	0	0
1.62875	1.61619	1.21188
1.54602	2.39935	0.822812
2.63152	1.8876	0
2.81336	1.91749	0.975085
0	1.07099	0.915003
1.4772	0.815752	0.790843
2.09028	2.37946	0.582904
2.39126	0	0
0	2.51163	0.62369
1.80607	2.18593	0
1.63388	0	0
1.86563	0	0.630516
0	0	0.502229
0	1.83734	0.807783
2.03341	2.47001	0.846005
1.78183	1.25761	1.80522
0	2.42719	1.24633
2.63572	2.20115	1.06867
0	0	0
0	1.61749	0
0	1.89326	0
1.95038	0	0
1.45277	1.81535	0.524975
0	0	0
1.46582	1.80734	1.0808
1.14963	0.720963	0.655051
1.54428	0	0
2.59319	1.6041	0
1.76961	2.59392	0
1.92625	0	0
3.2634	0	0
2.10617	0	0
1.57211	1.73424	0
0.947027	1.48008	0
1.62258	1.89377	0
1.90895	0	0.79256
1.83265	3.06675	1.12041
0.849207	1.68846	0
2.43175	0	0
1.20099	2.13435	0
1.93198	0	0.695606
2.10343	0	0
2.5228	0	0
1.03551	1.90302	0.601252
2.08317	0.862991	0.762292
1.79218	1.78334	0
2.58369	1.50753	0
2.22275	0	0
1.99651	1.91327	0
0	1.01921	1.96642
1.03003	2.35029	1.43826
0	1.35364	1.4346
1.66131	0	0.863704
1.82925	2.15105	0
2.47149	1.81842	0
1.37744	0	1.45289
1.58524	0	1.56519
1.67881	0	0
2.33793	2.13326	0
1.64864	0	0
1.37699	2.60811	0
0	1.70483	2.57051
2.39427	2.14082	0
2.28177	2.22303	0.995435
2.19097	1.65478	0
2.19311	1.56161	1.86494
2.94807	1.67528	0
2.29944	1.28107	0
1.48693	2.17272	0
1.14499	2.24629	0
1.15885	2.04485	0
2.73396	2.26083	0
0	1.99432	0
1.52811	1.65011	0
0	2.69243	1.34578
2.03804	1.88773	0
1.82306	1.49708	0.939557
1.26304	1.52459	0
2.12003	0	0
2.11718	0	0
0	2.03457	0
1.35599	2.73812	0
1.59723	1.9335	0
1.76585	0	1.23536
2.38795	1.6863	0.870909
1.8272	2.22717	1.23307
1.94036	0	0
2.09433	0.608761	0
2.39427	0	0
2.30918	1.60939	1.85169
1.58958	2.15114	2.04446
2.4631	0	0.662383
1.06773	0	0
2.47772	1.79727	0
3.12721	1.95505	0.793753
1.47929	1.39926	0.629901
1.77217	3.32797	1.96977
1.61792	0	0.657775
1.74813	2.12977	0
1.82175	1.79888	0
1.83019	1.9509	0
1.53708	2.24169	0
2.09489	1.67899	0
1.82516	2.43881	0
2.09214	2.08204	1.08715
0.858187	0	0
1.56859	0	0.661474
2.31377	1.61652	1.87515
2.00375	0	0
2.69854	1.22576	0
0	2.51476	1.87282
1.99104	2.59251	0
1.23415	1.34445	0
1.64307	1.93921	0
1.67475	2.30973	0
1.80905	0.9563	0
1.89867	2.07308	1.01353
2.05625	2.0295	0.689418
1.9723	2.52703	1.82328
2.27246	1.77937	1.81537
2.31794	0	1.10323
1.66339	2.00676	1.40349
2.36109	1.66003	1.16131
2.1028	1.85452	0
2.29157	0	0
2.23932	1.40465	0
1.0093	0.845322	0
1.35974	2.71334	0
1.58463	2.28307	1.48879
0	1.3271	1.40049
1.33723	2.30764	2.15397
1.72976	2.31886	1.33902
2.23672	0	0
1.52769	0	0
1.25348	2.32097	0
1.26013	2.19439	0
2.73631	0	1.07792
1.76451	1.92562	0
2.04402	1.86632	0
1.66634	0	0
1.6483	0	1.85532
1.57971	1.70778	0
1.53137	0	1.38508
2.0521	1.6511	1.51041
1.49252	0.804799	0
2.33767	2.17928	0
1.99936	0.86426	0.730927
2.08081	0.452027	0
1.8338	1.90076	1.63255
0	2.24132	0
0	0	1.9478
1.68023	2.29321	1.52206
1.624	1.89891	0.670726
0.799775	2.65221	0
2.02063	1.35247	0.431735
2.28227	0	1.62991
1.9044	0	0
1.98289	1.7752	0
1.17176	0.47606	0
2.29194	2.08133	0
0	1.99076	0
1.42481	2.0363	0.757597
2.05864	2.04621	0.734407
1.66948	1.54515	0
2.29633	1.97492	0
0.802822	1.87864	0
1.54486	0.889832	0
1.87726	1.78224	1.32649
0	2.61089	1.19454
2.05408	2.22324	0
1.20213	2.28571	1.50235
1.33944	1.30709	0
1.49466	2.03111	0
1.43949	2.44752	0.627084
1.53622	2.3597	0
2.29817	1.71186	1.86771
1.91329	1.85464	0
0	2.2547	0
0	0	1.45566
1.10465	1.51082	0
2.41489	1.91157	0.486713
2.05418	2.02967	0
1.56131	0	0
0	0	0
1.85078	1.99185	0
1.70299	1.66131	0
2.23136	2.47348	0.734972
0	1.24325	0
1.72804	2.13238	0
1.07226	1.87749	0
2.4569	2.05069	0.621808
1.94849	0	0
0	0	0
2.33574	2.14161	1.30123
1.82567	0	0
0	1.84101	0
0.957188	2.01011	0
1.76799	0	0
1.61393	1.11469	0
1.06535	1.18744	0
2.029	1.58973	0
0	1.68935	0
1.72957	1.9658	0
3.10761	2.4924	0
3.30797	2.46786	0
2.47997	2.07844	0
2.00024	0	1.17966
1.916	1.91773	0.722159
2.34963	2.31425	0
2.60468	1.94484	0
1.1311	1.63968	0.48314
1.18271	0.949497	0
2.65395	1.56027	0
2.33132	2.10821	0
0	2.2297	0
1.42134	3.1187	0
0	2.04446	0
2.59577	1.59645	0
0	0.937189	0
0	1.76257	1.96518
2.22865		0.521836
1.65763		0.696464
1.51788		0
0		0
1.49466		1.39293
2.13951		0
1.82962		0
1.73263		0.700886
1.54864		0.914554
2.4186		0.874071
0		0
1.46981		0
1.71223		0
0		0
1.62892		0
0		0.574316
2.79538		0
1.90424		0
1.57971		0
0		0
2.00379		0.526106
2.29896		0
0		0
1.60816		0
2.2076		0
1.46403		0
2.25089		0.690161
1.74461		0
		1.0414
		0
		1.61104
		0.924667
		0
		0
		0
		0.450453
		0
		0
		0
		0
		0.470559
		0
		0
		0
		0
		0.948575
		1.33592
		0
		0
		0
		0
		0
		1.09564
		0
		0
		0
		0
		0
		0
		0
		0
		0
		0.697323
		0
		0
		0
		0.887135
		0
		0
		0.638635
		0.733112
		0
		0
		0.712282
		0
		0
		0
		0.723961
		0
		0.952274
		0
		0.398763
		0
		0
		0.989399
		0
		0.628918
		0
		1.18499
		0
		0
		0
		0.624092
		0
		0
		0
		2.33602
		0.966981
		0
		0
		1.34687
		0
		0
		0
		0
		0
		0
		0
		0
		0
		1.63024
		0.743549
		0
		0.605228
		0
		1.85169
		0
		0
		1.06623
		0
		0
		1.45553
		0
		1.50113
		0
		1.26751
		0
		0.965972
		0
		1.34966
		1.71634
		1.81262
		1.06015
		0
		1.53937
		0.803571
		0
		2.21617
		0
		1.69179
		1.23088
		1.9262
		0
		2.1047
		0
		0.798092
		1.16292
		0
		1.61066
		1.1806
		0
		0.959368
		1.2159
		1.65017
		1.23071
		1.42673
		1.17022
		0
		0
		1.96527
		1.67581
		0
		1.85078
		1.53365
		1.43577
		0
		1.37082
		0.825435
		1.57015
		0
		0
		1.77488
		0
		2.15229
		1.00172
		0
		1.33965
		1.37456
		0
		1.54501
		1.13956
		0
		1.50639
		0
		0
		0
		1.89409
		0.835364
		1.1703
		1.42293
		1.43208
		2.07369
		0
		0.941412
		0
		1.72122
		0.693798
		0.883872
		1.22
		0
		0
		1.23294
		0
		1.34855
		0
		1.7439
		1.19856
		0
		0
		0
		0.528439
		0
		1.15855
		2.40658
		0
		0.510639
		1.65558
		1.39361
		0.814348
		0.630065
		0.778086
		0
		1.21315
		0
		2.33742
		1.05171
		1.82998
		0
		0
		0
		0.79816
		0
		1.31557
		1.11694
		0
		2.22692
		1.12926
		1.25455
		0.840012
		0.733
		1.79009
		0
		1.56661
		2.10491
		0
		0
		0
		0
		0
		0.918426
		1.32365
		0
		1.31296
		1.66617
		1.91001
		0
		0
		0
		0
		1.05244
		0
		0
		1.57484
		0
		1.72349
		0
		1.78647
		1.09054
		1.17238
		1.11474
		0.996836
		1.2054
		0
		0
		1.53393
		0.829275
		0
		0
		1.50776
		1.67811
		1.96211
		1.67359
		0.31195
		1.09706
		0
		1.29305
		2.23545
		0.661883
		0
		1.88639
		2.16596
		1.70468
		1.47093
		1.07683
		0
		0
		1.02473
		0
		0
		0
		1.01241
		1.47864
		0
		1.94831
		0
		1.04437
		0
		0
		0.704539
		0
		1.23217
		0
		1.02245
		0.838035
		0
		0
		0
		1.31995
		1.36312
		0.645417
		1.17997
		1.41976
		1.36841
		0
		0.824283
		0.937
		1.82032
		2.21049
		0
		1.14494
		1.16451
		0.857796
		1.54952
		0
		1.30798
		1.4864
		1.51538
		0
		1.40872
		0
		1.11144
		1.34361
		1.5548
		0
		2.30953
		1.05793
		0.687643
		0
		0
		0
		1.28209
		0
		0.521781
		1.89987
		2.10702
		1.10824
		0
		0.551177
		1.29619
		1.58171
		0.957782
		1.33747
		0
		0
		1.68
		0
		1.24338
		1.93908
		1.57473
		1.19086
		0
		1.52875
		0.935398
		1.99606
		1.55166
		1.9574
		1.58309
		0
		1.56101
		1.62991
		1.15422
		0
		0
		1.8418
		0
		0
		1.19534
		0
		0
		0
		1.75068
		0
		0.782505
		0
		1.51151
		2.27256
		1.08132
		1.55828
		0.908502
		0.831465
		1.67704
		0.69606
		0.693297
		0
		1.45183
		1.4287
		0
		0
		1.11796
		0
		0.545932
		1.96257
		1.86632
		0
		1.85806
		0
		0
		1.41235
		1.43435
		0.404269
		0
		0
		1.08228
		1.28814
		0.888692
		2.28769
		1.10015
		0
		0
		1.32122
		1.42703
		1.56101
		1.64223
		0
		1.51669
		0
		0
		0
		0.719609
		0
		1.43066
		0
		0
		0
		0
		0
		0
		0
		1.0083
		1.19309
		0
		1.50086
		1.27461
		0.765754
		0
		1.09781
		0
		0.795216
		0.872365
		1.51316
		1.27165
		0.753289
		0
		1.20992
		1.3927
		0.579551
		0
		0
		1.11979
		0
		0
		0.726874
		1.02749
		1.94997
		0.443886
		1.91674
		0
		1.65364
		0
		1.01113
		1.26358
		1.72047
		0
		1.03539
		0
		1.69489
		0
		1.96747
		1.9935
		0
		0
		0.834146
		1.90139
		1.11226
		1.57181
		0
		0
		1.45314
		0
		1.45402
		0
		0
		1.85259
		1.48613
		0
		1.24023
		1.08532
		1.04509
		1.28833
		0
		1.23105
		1.23831
		0
		1.08235
		1.38435
		0
		0
		1.23254
		0.501329
		0
		1.72463
		1.82975
		0
		2.06695
		0
		2.36957
		2.07156
		1.83398
		0
		0
		1.03015
		0.670493
		0
		0.569977
		2.51737
		0
		0.67581
		1.31183
		0.90859
		0
		0
		0.692598
		1.63156
		1.67246
		1.44566
		1.30327
		0
		1.24974
		0
		0.509125
		1.14508
		1.73956
		1.11694
		1.39601
		0
		0
		1.79228
		1.26098
		1.48034
		2.43286
		1.67246
		0
		0
		1.19181
		2.01314
		0
		1.70889
		2.00843
		0
		0.56828
		0.950713
		0.696868
		1.62421
		0
		1.6149
		0
		0
		0
		1.75146
		1.89234
		0
		1.52811
		1.36136
		1.28776
		0.876275
		1.80458
		0.867932
		1.21849
		0
		0
		1.63123
		0
		1.02017
		0
		0
		0
		0
		1.29812
		0
		2.00353
		0
		0.522422
		1.48587
		1.2066
		0
		1.0272
		0
		1.21883
		1.44591
		2.55897
		1.67422
		0
		0.678047
		0
		0
		1.8708
		1.15378
		1.18974
		1.71634
		0
		0
		2.11842
		0
		0
		1.16126
		2.11681
		0.65011
		2.32985
		1.22686
		1.21382
		1.0072
		0
		0
		0
		2.3985
		0
		0
		1.52599
		1.26267
		0
		0.674815
		1.88788
		0.675573
		0.429251
		1.72966
		2.23982
		0
		0
		0
		0.708022
		1.1445
		1.16337
		0
		1.31481
		2.13415
		0
		1.32318
		0
		1.70006
		0
		0
		0
		0
		1.70327
		1.77417
		2.50679
		1.76357
		0
		0
		2.6537
		1.13438
		2.45491
		0
		0
		1.34529
		0
		1.05867
		1.31461
		0.778819
		1.07721
		0
		1.98587
		1.11213
		0
		1.05268
		0.659845
		0.571013
		1.8327
		1.13367
		0
		0
		1.11117
		0
		0.699507
		1.05591
		2.03486
		0.712123
		0
		1.00621
		0.937094
		0
		2.09808
		0
		0
		0
		1.87086
		1.00886
		1.53365
		1.92913
		0.876438
		0
		1.32062
		1.25406
		1.54283
		1.55176
		1.31641
		0
		0
		1.2314
		0
		1.62974
		0
		1.5709
		0
		1.81721
		1.23444
		1.82502
		1.32006
		0
		0
		2.28875
		2.33574
		0.973801
		0
		0
		0
		1.56101
		1.21116
		1.31054
		1.73301
		1.61652
		0
		0
		1.75892
		1.46378
		0.657237
		0
		1.77855
		0.738891
		1.31104
		1.54399
		1.68487
		0.899323
		1.80141
		0
2f
	DMSO	IMP	DDD	2PB
	67.6923	0	26.5517	84.25
	27.2997	0	45.8101	84.8485
	67.3835	0	19.6	63.4483
	52.7473	0	50.5376	62.3025
2g
	DMSO	IMP	DDD	2BP
	0	70.4467	52.4138	2.2
	0	80.786	0	0
	0	74.1539	0	0
	0	76.0563	0	4.28894
2h
	DMSO	IMP	DDD	2BP
	0	19.9313	0	3.5
	0	19.214	0	0
	0	12.3077	0	0
	0	14.0845	0	16.0271
2i
	DMSO	IMP	DDD	2BP
	36.9231	9.62199	21.0345	10.05
	72.7003	0	54.1899	16.2879
	35.4839	13.5385	80.4	36.5517
	47.2527	9.85915	49.7312	13.3183

## Sheet: Fig. 4
Fig. 4ai			4aii			4aiii			4aiv
weight			Mean lean body mass			Serum ferritin			Albumin/Creatinine
WT	KO		WT	KO		WT	KO		WT	KO
24.93	27.37		20.16	23.82		3604.9	1911.6		0.117372	0.111853
25.13	27.92		20.25	22.91		3972.9	2234.3		0.119524	0.158695
25.75	27.36		21.53	22.28		5175.9	1883.1		0.05924	0.236887
25.14	26.38		21.07	20.97		2514.9	1636.8		0.074539	0.657709
							1551.7		0.06165	0.165052
							2648.7		0.079892	0.177271
							3798		0.056139	0.202837
									0.049608	0.137053
									0.066806	0.080491
									0.062053	0.085816
									0.07773	0.167833
4c
Kidney volume
control		Low iron diet
WT	KO	WT	KO
2.9	1.68	1.49	2.58
3.08	1.67	1.42	2.33
2.36	1.75	0.74	1.49
2.95	1.83	0.91	1.28
1.39	0.91	0.99	1.02
1.72	0.89	0.98	1.15
1.89	1.33	1.11
1.8	1.15	1.32
4d
IBAT volume
control		Low iron diet
WT	KO	WT	KO
3.66	5.67	9.29	5.23
2.18	3.02	11.21	4.94
5	6	5	4.99
6		8.26	4.66
4e
Liver volume
control		Low iron diet
WT	KO	WT	KO
21.6	21.1	37.19	23.68
12.28	17.05	31.25	22.69
17	12	23	15.26
20		28.33	17.95
4f
Adrenal gland volume
control		Low iron diet
WT	KO	WT	KO
0.06	0.09	0.11	0.07
0.06	0.09	0.09	0.07
0.05	0.07	0.12	0.07
0.05	0.08	0.1	0.06
0.05	0.07	0.1	0.06
0.07	0.06	0.08	0.06
0.07		0.08	0.05
0.09		0.08	0.05

## Sheet: Fig. 6
Fig. 6bi							6bii							6biii							6biv
Food intake							Energy expenditure							Fine activity							Z activity
day-time		night-time		average			day-time		night-time		average			day-time		night-time		average			day-time		night-time		average
WT	KO	WT	KO	WT	KO		WT	KO	WT	KO	WT	KO		WT	KO	WT	KO	WT	KO		WT	KO	WT	KO	WT	KO
3.46	2.85	7.88	9.22	5.67	6.03		18.562	17.274	21.861	21.328	20.211	19.301		140.07	111.15	312.5	279.83	226.28	195.49		76.722	401.639	164.167	584	120.444	492.819
3.69	1.3	8.37	9.54	6.03	5.42		19.1	17.251	22.989	21.513	21.045	19.382		162	116.93	599.88	268.29	380.94	192.61		337.431	418.583	534.125	1026.33	435.778	722.458
2.89	1.96	9.09	8.17	5.99	5.07		18.868	17.817	23.714	21.064	21.291	19.441		99.5	145.9	451.75	374.88	275.63	260.39		108.292	288.917	595.25	910.25	351.771	599.583
5.08	2.37	9.25	8.21	7.17	5.29		18.874	17.482	22.509	21.517	20.691	19.5		206.38	72.5	412.79	306.63	309.58	189.56		253	57.639	724.25	243.583	488.625	150.611
6ci							6cii							6ciii							6civ
Food intake							Energy expenditure							Total activity							Z activity
day-time		night-time		average			day-time		night-time		average			day-time		night-time		average			day-time		night-time		average
WT	KO	WT	KO	WT	KO		12.4	12.45	16.97	20.25	14.68	16.35		241	42	219	427	230	234		71	1	45	109	58	55
4.25	2.92	10.27	11.98	7.26	7.45		11.99	10.86	17.52	20.99	14.76	15.92		118	347	756	779	437	563		13	8	170	192	92	100
1.94	2.51	9.57	12.68	5.76	7.59		11.02	11.14	18.75	17.99	14.89	14.56		154	252	669	464	412	358		11	5	144	57	78	31
0.55	1.48	12.09	10.96	6.32	6.22		10.77	11.93	17.31	19.62	14.04	15.77		477	264	626	575	551	419		43	10	133	122	88	66
1.43	2.8	12.99	12.16	7.21	7.48		11.78	10.54	18.7	15.69	15.24	13.11		451	268	967	602	709	435		101	13	292	80	196	47
2.33	0.77	13.29	9.01	7.81	4.89		10.28	11.29	17.68	17.2	13.98	14.25		296	228	648	686	472	457		25	30	161	143	93	86
2.95	2.07	12.8	10.82	7.87	6.45		9.8	12.01	18.96	19.51	14.38	15.76		101	411	692	793	397	602		14	21	192	72	103	47
2.46	2.58	13.69	10.76	8.07	6.67		10.98	11.22	18.43	20.78	14.71	16		215	120	958	573	587	347		15	3	182	86	98	44
0.06	0	10.66	12.32	5.36	6.16			10.98		19.44		15.21			127		465		296			4		83		43
	2.21		10.66		6.44			12.02		20.41		16.21			87		482		284			24		114		69
	1		11		6

## Sheet: Fig. 7
Fig. 7a
KIRP tumor	KIDNEY normal	KIRC tumor	CHOL normal	KICH tumor	CHOL tumor	LIHC normal	PAAD normal	PAAD tumor	LIHC tumor	SARC normal	UCEC normal
6.463	6.178	5.725	4.77	4.617	4.413	4.108	4.207	0.012	0	6.289	0.367
6.837	6.04	5.515	5.402	0.802	5.553	3.739	0.042	0.041	0	0	0.078
8.811	6.447	6.28	4.563	6.013	3.145	3.984	4.256	0.079	0.023		0.362
7.256	5.722	6.149	4.421	4.863	4.355	4.313	2.982	0.104	0.033		1.542
8.481	6.522	5.067	3.668	5.25	4.453	4.455		0.2	0.037		0.249
7.95	5.882	6.829	4.848	0.121	3.871	4.209		0.202	0.058		1.696
5.849	6.06	4.955	4.922	4.561	4.048	3.725		0.287	0.059		1.79
6.695	5.965	5.534	5.257	4.485	2.369	4.838		0.317	0.068		0.864
6.232	5.92	4.78	4.112	4.248	4.109	3.521		0.33	0.113		1.807
6.834	6.515	5.918		4.563	5.116	5.017		0.384	0.298		1.843
0.085	5.932	5.343		5.525	4.718	4.473		0.551	0.42		0.353
6.876	6.083	5.906		3.321	5.101	4.812		0.561	0.461		1.92
7.509	5.639	5.309		1.978	0	4.594		0.626	0.575		1.092
6.892	6.082	6.412		3.936	5.091	4.237		0.639	0.737		1.144
6.428	6.328	5.701		6.183	5.341	4.611		0.937	0.848		0
6.238	6.348	5.346		6.216	4.272	4.02		1.279	0.887		2.033
6.615	5.397	5.468		3.584	5.26	4.566		1.475	0.891		4.893
5.236	5.719	6.635		5.86	4.54	4.09		1.496	0.989		0.386
4.434	6.877	5.427		0.064	3.926	4.167		1.567	1.027		0.029
7.769	6.236	5.906		4.3	5.363	3.935		1.605	1.164		1.324
6.953	6.162	4.731		4.76	0.986	3.975		1.672	1.179		5.185
5.94	5.854	4.071		4.142	4.608	3.997		1.722	1.187		0.049
4.95	5.978	4.742		4.913	3.801	4.743		1.754	1.262		1.162
5.389	5.131	5.401		3.366	4.424	4.724		1.841	1.27		0.914
5.558	6.806	6.002		4.89	3.942	4.39		1.846	1.346
4.482	6.435	6.32		0.183	4.067	4.644		1.956	1.402
6.37	6.653	5.945		4.18	4.187	4.555		1.961	1.491
5.286	5.734	6.323		5.62	4.265	3.887		1.964	1.506
5.737	6.062	6.381		4.295	3.015	5.029		1.964	1.519
5.441	6.194	6.329		5.313	2.574	4.184		1.98	1.557
5.677	5.927	6.5		5.143	4.385	4.837		2	1.573
6.613	5.622	6.385		6.914	3.25	3.719		2.053	1.577
5.039	6.055	5.825		4.423	2.962	4.268		2.236	1.588
3.787	5.655	5.734		5.433	3.541	3.977		2.343	1.628
5.261	5.495	5.869		5.224	5.848	3.883		2.375	1.645
4.986	6.161	3.42		4.141	5.101	4.578		2.384	1.741
6.199	5.619	5.847		4.618		4.602		2.392	1.767
5.56	5.579	4.561		4.723		4.149		2.456	1.818
5.527	5.992	6.006		5.528		4.432		2.468	1.82
4.859	5.748	5.796		4.635		3.825		2.478	1.829
3.544	5.435	6.064		5.904		4.082		2.483	1.835
6.247	5.716	6.101		4.907		4.652		2.51	1.837
6.618	5.861	4.75		4.873		3.412		2.517	1.856
6.151	5.92	4.557		4.699		2.466		2.522	1.857
4.801	5.284	5.16		4.685		4.55		2.537	1.878
6.485	5.9	4.966		2.173		3.658		2.54	1.885
4.617	5.849	5.998		0.655		4.275		2.581	1.887
6.331	6.023	4.856		4.409		3.274		2.708	1.908
5.809	5.627	5.24		4.78		4.035		2.712	1.921
4.147	5.838	3.905		0		3.742		2.723	1.936
6.091	5.753	5.68		4.411				2.731	1.938
7.223	5.732	4.883		4.594				2.786	1.941
3.327	5.536	6.402		4.669				2.793	1.952
6.627	6.043	5.544		5.052				2.799	1.953
5.947	5.997	5.935		6.952				2.863	1.954
6.372	5.728	6.125		5.638				2.864	1.962
6.314	5.813	5.356		2.87				2.876	1.97
6.708	6.033	6.366		5.848				2.904	1.976
5.767	5.892	6.447		5.651				2.923	1.977
6.348	5.875	5.471		5.278				2.929	2.016
6.13	5.762	5.484		3.475				2.929	2.053
6.279	5.606	6.578		5.294				2.94	2.056
6.674	5.791	7.102		2.974				2.949	2.062
6.382	5.953	5.819		3.851				2.991	2.086
5.01	5.798	6.105		4.965				3.009	2.105
5.058	6.277	3.943						3.078	2.105
5.68	6.44	4.822						3.081	2.116
5.852	5.651	5.749						3.091	2.117
5.326	5.593	5.525						3.108	2.157
4.429	5.822	5.395						3.117	2.159
6.68	5.889	6.863						3.12	2.192
6.036	5.606	6.423						3.182	2.216
5.406	5.863	5.493						3.241	2.225
6.507	5.984	5.411						3.252	2.227
0.074	5.629	5.345						3.257	2.237
5.797	4.985	5.975						3.272	2.251
5.746	6.238	6.436						3.295	2.262
4.676	5.799	6.046						3.304	2.264
0.426	5.957	6.111						3.327	2.327
6.489	6.554	6.788						3.33	2.34
5.922	6.103	5.466						3.391	2.358
6.202	5.245	5.159						3.433	2.382
5.846	6.211	5.887						3.439	2.406
6.528	6.205	5.528						3.448	2.41
5.865	6.118	6.208						3.481	2.412
6.255	6.074	5.727						3.536	2.415
6.914	5.561	5.903						3.544	2.423
6.501	6.116	6.067						3.561	2.425
6.714	5.591	6.11						3.577	2.434
4.82	6.08	3.727						3.592	2.448
6.181	5.99	4.981						3.635	2.467
6.379	6.085	5.761						3.648	2.469
6.011	5.58	4.971						3.675	2.486
5.803	6.598	4.981						3.689	2.488
7.237	6.15	5.262						3.729	2.493
6.932	5.908	4.242						3.735	2.502
6.653	6.059	6.272						3.74	2.507
6.653	5.957	3.393						3.753	2.51
4.152	6.174	6.119						3.757	2.529
5.735	6.009	5.973						3.759	2.554
5.198	5.61	5.934						3.772	2.6
6.619	5.604	4.967						3.776	2.618
6.888	5.108	6.515						3.78	2.653
5.761	5.675	5.908						3.784	2.68
6.251	5.374	6.335						3.807	2.68
6.066	5.597	5.673						3.814	2.692
6.62	5.655	5.148						3.829	2.707
6.243	5.648	6.985						3.831	2.714
7.689	6.132	6.447						3.838	2.72
5.664	5.25	6.054						3.859	2.728
6.343	5.494	3.592						3.876	2.744
6.76	6.006	5.937						3.885	2.745
6.546	5.509	4.537						3.931	2.749
5.523	5.96	5.906						3.934	2.76
4.854	6.351	4.901						3.984	2.766
3.694	6.101	6.273						3.986	2.768
6.835	6.211	6.702						3.991	2.774
5.966	5.957	5.624						4.007	2.777
5.703	6.279	5.07						4.014	2.787
6.451	6.233	2.766						4.015	2.796
7.033	6.236	5.929						4.034	2.806
7.304	6.022	4.269						4.045	2.84
7.458	5.74	4.676						4.05	2.842
6.923	5.888	6.138						4.072	2.883
4.788	5.977	5.906						4.081	2.888
4.697	6.186	5.998						4.131	2.889
4.806		5.563						4.148	2.899
7.335		5.13						4.18	2.901
7.368		4.754						4.181	2.912
6.418		6.277						4.201	2.92
6.716		5.775						4.207	2.947
6.015		4.179						4.213	2.957
6.674		5.065						4.219	2.963
6.579		4.84						4.232	2.964
7.462		5.875						4.237	2.965
6.909		5.653						4.271	2.97
6.501		0.066						4.3	2.972
5.045		4.181						4.312	2.981
7.632		5.315						4.336	2.984
7.447		6.926						4.34	3.014
7.102		4.783						4.368	3.025
5.543		2.019						4.391	3.034
5.473		4.608						4.422	3.038
6.565		0.064						4.43	3.056
6.744		5.614						4.432	3.072
5.705		4.923						4.444	3.074
6.852		5.903						4.506	3.087
7.671		5.246						4.512	3.091
7.313		6.365						4.529	3.103
5.462		3.903						4.575	3.106
6.702		5.49						4.624	3.125
7.429		3.849						4.664	3.138
5.495		4.565						4.673	3.148
6.353		6.499						4.707	3.159
5.714		6.53						4.72	3.159
6.552		6.419						4.734	3.188
6.292		5.406						4.743	3.194
5.873		4.253						4.749	3.208
5.857		4.93						4.758	3.246
6.162		4.194						4.777	3.247
7.065		5.446						4.88	3.253
6.901		5.505						4.93	3.255
5.502		6.08						4.941	3.258
6.007		5.852						4.949	3.273
7.034		5.202						5.019	3.276
5.432		4.613						5.029	3.277
6.274		0.368						5.029	3.288
7.516		4.723						5.049	3.296
6.634		6.422						5.125	3.304
4.918		6.095						5.204	3.305
7.063		6.564						5.211	3.307
6.702		4.921						5.244	3.309
7.935		5.202						5.276	3.312
6.278		5.853						5.337	3.317
7.094		3.764						5.371	3.319
6.648		4.526						5.573	3.326
6.242		5.301						5.77	3.327
6.194		5.071						5.815	3.346
6.516		3.733							3.352
7.116		4.801							3.372
6.764		4.663							3.388
6.859		3.67							3.401
7.631		5.676							3.403
6.701		5.423							3.411
7.263		4.674							3.412
7.436		5.779							3.417
6.817		5.315							3.419
7.081		7.549							3.423
7.121		3.759							3.425
6.58		5.744							3.427
7.722		3.695							3.427
6.881		5.715							3.436
7.243		6.012							3.448
5.899		6.734							3.462
4.272		4.895							3.465
4.62		4.7							3.481
7.892		5.666							3.497
5.834		5.825							3.497
5.731		6.185							3.51
8.359		4.988							3.511
4.888		6.446							3.512
7.54		5.206							3.524
7.78		5.886							3.54
6.109		4.83							3.545
6.922		5.558							3.554
6.802		6.245							3.557
6.458		4.649							3.567
8.792		5.692							3.568
7.577		3.674							3.572
4.406		5.768							3.576
6.627		6.576							3.582
5.152		7.196							3.584
6.937		6.145							3.592
6.695		6.474							3.597
6.941		4.801							3.598
3.302		6.069							3.598
6.402		5.989							3.615
7.059		5.141							3.615
7.362		4.809							3.638
6.673		5.843							3.642
4.134		5.35							3.649
5.935		0.337							3.65
6.745		6.294							3.651
6.124		2.333							3.654
7.114		5.159							3.654
5.818		6.477							3.683
6.296		5.1							3.687
6.446		5.335							3.69
7.536		5.436							3.695
6.591		5.749							3.696
7.115		3.785							3.696
6.172		4.877							3.703
7.369		5.048							3.712
4.871		5.358							3.714
6.161		5.918							3.735
7.398		6.522							3.736
6.151		6.075							3.74
5.939		5.974							3.74
5.341		5.791							3.753
5.363		6.775							3.757
7.784		4.558							3.758
6.755		4.766							3.76
5.94		5.342							3.76
6.793		5.79							3.764
6.464		5.772							3.8
6.959		5.149							3.809
6.813		3.488							3.82
7.123		5.763							3.825
6.266		3.393							3.828
7.251		5.705							3.832
6.512		6.06							3.835
6.754		5.357							3.837
7.446		5.511							3.838
6.666		5.143							3.839
5.752		5.509							3.841
8.579		5.51							3.843
7.11		5.818							3.853
7.347		4.539							3.855
6.293		5.292							3.864
4.836		5.547							3.874
5.474		5.097							3.888
7.155		5.061							3.893
5.611		5.339							3.897
5.219		4.806							3.911
6.997		5.412							3.913
5.4		5.165							3.92
6.963		4.341							3.922
6.681		5.402							3.934
6.914		5.684							3.949
5.119		4.384							3.96
5.937		5.622							3.966
5.857		5.402							3.968
6.959		3.884							3.974
6.837		5.423							3.979
6.473		5.539							3.989
6.339		4.81							3.989
7.745		5.922							3.99
7.643		6.058							4.011
7.355		5.317							4.012
7.501		4.697							4.013
8.408		6.005							4.02
6.577		5.081							4.024
5.269		5.156							4.03
5.383		5.677							4.031
7.049		5.691							4.032
5.296		4.893							4.062
7.107		5.671							4.074
6.516		5.887							4.09
6.174		5.908							4.091
		3.703							4.092
		5.235							4.1
		3.458							4.103
		5.428							4.116
		5.191							4.124
		5.951							4.131
		6.784							4.134
		5.443							4.134
		6.369							4.138
		6.053							4.171
		5.915							4.171
		6.098							4.175
		5.142							4.184
		6.569							4.241
		4.251							4.246
		5.797							4.26
		5.913							4.279
		5.901							4.288
		4.75							4.296
		5.831							4.308
		5.283							4.31
		5.994							4.311
		4.487							4.315
		4.184							4.315
		3.089							4.327
		5.025							4.331
		6.843							4.333
		5.646							4.337
		5.607							4.345
		4.811							4.35
		5.705							4.383
		3.836							4.384
		2.571							4.421
		3.019							4.429
		7.047							4.431
		5.144							4.434
		6.003							4.437
		5.409							4.451
		4.767							4.468
		6.084							4.469
		3.995							4.51
		3.979							4.513
		4.999							4.527
		5.853							4.538
		5.812							4.548
		6.015							4.556
		6.42							4.562
		5.897							4.587
		5.992							4.666
		6.117							4.668
		4.098							4.673
		6.037							4.716
		3.162							4.719
		4.098							4.733
		4.635							4.758
		4.898							4.762
		5.576							4.765
		3.821							4.799
		4.901							4.832
		4.697							4.873
		5.181							4.875
		4.925							4.886
		5.569							4.934
		5.436							4.951
		3.891							4.979
		5.092							5.008
		5.978							5.016
		5.418							5.072
		5.456							5.157
		5.694							5.209
		5.731							5.215
		6.055							5.394
		6.43							5.464
		4.322							5.48
		5.097							5.502
		5.433							5.599
		6.038							5.722
		5.451							5.727
		5.301							5.743
		5.394							5.771
		3.797							5.805
		6.066							6.195
		4.919							6.386
		5.504							7.038
		6.127
		5.898
		4.884
		5.906
		3.849
		5.098
		5.144
		4.846
		6.285
		4.922
		4.613
		4.225
		6.584
		5.77
		6.063
		5.588
		5.303
		4.165
		5.046
		5.184
		5.769
		5.252
		4.821
		2.991
		6.24
		5.744
		5.384
		5.511
		6.442
		4.532
		3.263
		5.539
		5.232
		4.87
		5.834
		5.234
		5.352
		5.545
		4.532
		4.51
		5.719
		5.577
		5.386
		5.287
		6.054
		4.38
		4.458
		4.874
		4.06
		5.556
		5.149
		4.754
		4.723
		5.183
		4.407
		4.734
		3.5
		4.479
		4.996
		5.111
		4.267
		4.425
		5.412
		5.108
		3.431
		4.216
		5.294
		5.398
		5.383
		4.599
		4.648
		5.799
		5.107
		6.543
		4.986
		5.446
		5.874
		5.647
		5.563
		5.571
		5.468
		2.326
		4.677
		6.056
		5.54
		5.3
		6.381
		4.76
		3.382
		4.821
		6.23
		6.313
		5.422
		6.235
		5.322
		4.382
		4.912
		5.321
		5.358
		5.584
		5.449
		3.995
		5.767
		5.78
		6.069
		5.325
		5.333
		6.527
		5.147
		4.567
		6.05
		3.586
		4.397
		5.354
		4.355
		6.681
		4.485
		3.996
		6.273
		3.362
		5.677
		3.6
		6.002
		5.83
		5.809
		4.097
		6.168
		6.541
		5.78
		6.462
		5.695
		6.354
		4.662
		5.941
		4.939
		5.341
		5.882
		6.408
		5.228
		5.395
		6.091
		5.889
		6.053
		5.672
		5.828
		6.207
		5.811
		4.921
		5.496
		6.011
		5.732
		5.644
		4.411
		3.782
		6.725
		5.638
		5.454
7b
KIRC				KIRP				KICH
Stage I	Stage II	Stage III	Stage IV	Stage I	Stage II	Stage III	Stage IV	Stage I	Stage II	Stage III	Stage IV
5.725	4.955	6.28	4.883	8.481	6.463	6.695	6.837	5.25	0.802	4.617	3.936
5.515	5.534	6.149	5.345	6.232	7.256	6.615	5.389	4.561	6.013	4.863	3.584
5.067	5.427	4.071	6.335	6.834	5.849	4.434	4.986	4.563	0.121	3.321	0.064
6.829	5.906	6.002	5.624	6.876	0.085	5.94	4.859	4.89	4.485	1.978	0.183
4.78	5.401	5.734	2.766	7.509	6.382	5.558	3.544	5.62	4.248	6.216	4.685
5.918	6.32	5.16	5.906	7.769	6.507	4.482	4.147	6.914	5.525	4.76	2.173
5.343	6.329	5.998	4.754	6.953	5.746	6.37	3.327	4.423	6.183	4.142
5.906	4.856	5.935	6.277	4.95	5.922	5.737	6.314	5.433	5.86	4.913
5.309	5.24	5.484	5.065	5.286	4.152	6.613	5.797	4.141	4.3	4.18
6.412	3.905	6.046	5.653	5.441	6.066	5.039	7.462	4.723	3.366	5.313
5.701	5.544	6.111	0.066	5.677	5.714	3.787	6.701	4.907	4.295	4.618
5.346	6.125	5.887	4.181	5.261	6.292	6.199	8.792	4.873	5.143	4.409
5.468	6.366	5.727	5.315	5.527	6.764	5.56	5.152	4.699	5.224	4.594
6.635	6.447	5.903	4.608	6.247	7.121	6.372	6.673	4.78	5.528	5.651
4.731	6.578	6.11	0.064	6.618	5.731	6.708	6.172	5.638	4.635
4.742	5.525	3.727	5.614	6.151	4.134	6.13		5.848	5.904
5.945	5.493	5.973	4.923	4.801	7.536	5.01		5.278	0.655
6.323	4.981	5.934	5.903	6.485	6.591	5.68		2.974	0
6.381	4.971	6.515	5.246	4.617	6.914	5.852		3.851	4.411
6.5	4.981	5.908	3.849	6.331	5.119	0.074		4.965	4.669
6.385	6.119	5.673	6.499	5.809	6.339	6.202			5.052
5.825	6.054	6.447	0.368	6.091	5.269	6.255			6.952
5.869	5.775	3.592	4.723	7.223		5.198			2.87
3.42	4.84	4.537	4.526	6.627		6.243			3.475
5.847	5.875	5.906	5.744	5.947		6.546			5.294
4.561	5.715	4.901	4.895	5.767		3.694
6.006	6.734	6.702	6.446	6.348		5.966
5.796	5.666	5.929	4.83	6.279		6.451
6.064	5.989	4.676	5.692	6.674		7.033
6.101	0.337	5.13	6.576	5.058		7.304
4.75	5.159	4.179	7.196	5.326		4.806
4.557	5.335	6.926	6.145	4.429		6.909
4.966	5.791	4.783	6.474	6.68		5.045
5.68	5.412	2.019	5.35	6.036		7.447
6.402	5.622	6.365	2.333	5.406		5.543
5.356	3.884	3.903	3.785	0.426		5.473
5.471	5.913	5.49	5.358	5.846		5.495
7.102	3.162	4.565	5.974	6.528		5.857
5.819	6.066	6.53	5.79	5.865		5.432
6.105	4.919	4.194	5.149	6.501		6.881
3.943	5.144	4.801	3.488	6.714		6.109
4.822	4.846	3.67	3.393	4.82		4.406
5.749	6.285	5.423	5.143	6.181		5.935
5.395	4.225	5.315	5.818	6.379		5.939
6.863	5.046	7.549	5.097	6.011		5.363
6.423	6.24	3.759	4.341	5.803		7.251
5.411	5.744	3.695	5.677	7.237		5.937
5.975	4.996	6.012	4.487	6.932		6.837
6.436	5.3	4.7	5.025	6.653		7.501
6.788	5.584	4.988	5.607	6.653		5.383
5.466	5.333	3.674	4.811	5.735		7.049
5.159	6.05	5.768	6.084	6.619
5.528	6.681	4.801	5.812	6.888
6.208	5.83	6.069	3.891	5.761
6.067	6.354	5.1	5.504	6.251
5.761	5.941	4.877	5.898	6.62
5.262	5.882	5.048	5.098	7.689
4.242		6.522	4.922	5.664
6.272		6.775	4.613	6.343
3.393		4.558	5.588	6.76
4.967		4.766	5.303	5.523
5.148		5.342	4.165	4.854
6.985		5.705	5.184	6.835
5.937		5.511	2.991	5.703
6.273		5.509	5.386	7.458
5.07		4.539	4.458	6.923
4.269		5.292	5.149	4.788
6.138		5.339	4.407	4.697
5.998		5.165	4.267	7.335
5.563		5.922	4.425	7.368
6.419		4.697	5.108	6.418
5.406		6.005	3.431	6.716
4.253		5.081	4.216	6.015
4.93		5.156	6.23	6.674
5.446		5.887	5.147	6.579
5.505		3.703	4.397	6.501
6.08		5.235	4.485	7.632
5.852		5.191	3.996	7.102
5.202		5.831	5.809	6.565
4.613		5.283	6.408	6.744
6.422		4.184	5.811	5.705
6.095		6.843		6.852
6.564		5.705		7.671
4.921		3.836		6.702
5.202		2.571		7.429
5.853		7.047		6.353
3.764		5.144		6.552
5.301		3.995		5.873
5.071		3.979		6.162
3.733		5.853		7.065
5.676		6.015		6.901
4.674		4.098		5.502
5.779		4.098		6.007
5.825		4.635		7.034
6.185		5.456		6.274
5.206		5.433		7.516
5.886		3.797		6.634
5.558		6.127		4.918
6.245		3.849		7.063
4.649		6.584		6.702
5.141		5.77		7.935
4.809		6.063		6.278
5.843		5.769		7.094
6.294		5.252		6.648
6.477		4.821		6.242
5.436		4.532		6.194
5.749		4.38		6.516
5.918		4.874		7.116
6.075		5.111		6.859
5.772		5.412		7.631
5.763		5.398		7.263
6.06		5.107		7.436
5.357		4.986		6.817
5.51		5.874		7.081
5.547		2.326		6.58
5.061		4.76		7.722
4.806		4.821		7.243
5.402		6.313		4.62
5.684		6.235		7.892
4.384		5.78		5.834
5.402		3.6		8.359
5.423		6.541		4.888
5.539		5.644		7.54
4.81				7.78
6.058				6.922
5.317				6.802
5.691				6.458
4.893				7.577
5.671				6.627
5.908				6.937
3.458				6.695
5.428				6.941
5.951				3.302
6.784				6.402
5.443				7.059
6.369				7.362
6.053				6.745
5.915				6.124
6.098				7.114
5.142				5.818
6.569				6.296
4.251				6.446
5.797				7.115
5.901				7.369
4.75				4.871
5.994				6.161
3.089				7.398
5.646				6.151
3.019				5.341
6.003				7.784
5.409				6.755
4.767				5.94
4.999				6.793
6.42				6.464
5.897				6.959
5.992				6.813
6.117				7.123
6.037				6.266
4.898				6.963
5.576				6.681
3.821				5.857
4.901				6.959
4.697				6.473
5.181				7.745
4.925				7.643
5.569				7.355
5.436				8.408
5.092				6.577
5.978				5.296
5.418				7.107
5.694				6.516
5.731				6.174
6.055
6.43
4.322
5.097
6.038
5.451
5.301
5.394
4.884
5.906
5.384
5.511
6.442
3.263
5.539
5.232
4.87
5.834
5.234
5.352
5.545
4.532
4.51
5.719
5.577
5.287
6.054
4.06
5.556
4.754
4.723
5.183
4.734
3.5
4.479
5.294
5.383
4.599
4.648
5.799
6.543
5.446
5.647
5.563
5.571
5.468
4.677
6.056
5.54
6.381
3.382
5.422
5.322
4.382
4.912
5.358
5.449
3.995
5.767
6.069
5.325
6.527
4.567
3.586
5.354
4.355
6.273
3.362
5.677
6.002
4.097
6.168
5.78
6.462
5.695
4.662
4.939
5.228
5.395
6.091
5.889
6.053
5.672
5.828
6.207
4.921
5.496
6.011
5.732
4.411
3.782
6.725
5.638
5.454
7c - HEK293T + FAME-EGFP
	pEGFP					Fame-EGFP
elapsed time [h]	Clone 1	Clone 2	Clone 3	Clone 4	Clone 5	Clone 1	Clone 2	Clone 3	Clone 4	Clone 5
0:00:00	1	1	1	1	1	1	1	1	1	1
2:00:00	1.31	1.25	1.27	1.17	1.18	1.1	1	1.08	1.04	1.01
4:00:00	1.58	1.5	1.47	1.32	1.34	1.25	1.08	1.18	1.07	1.07
6:00:00	1.8	1.73	1.67	1.48	1.51	1.43	1.14	1.31	1.08	1.16
8:00:00	2.04	1.97	1.88	1.61	1.67	1.56	1.24	1.41	1.05	1.2
10:00:00	2.24	2.19	2.07	1.75	1.84	1.73	1.28	1.53	1.07	1.28
12:00:00	2.44	2.36	2.22	1.86	2	1.82	1.34	1.61	1.03	1.31
14:00:00	2.64	2.52	2.39	1.95	2.15	2.06	1.4	1.68	1.05	1.39
16:00:00	2.81	2.68	2.56	2.04	2.3	2.05	1.45	1.75	1.03	1.41
18:00:00	2.99	2.8	2.69	2.13	2.44	2.15	1.52	1.82	1.03	1.47
20:00:00	3.13	2.96	2.83	2.21	2.58	2.18	1.56	1.86	1.03	1.49
22:00:00	3.26	3.06	2.95	2.28	2.71	2.29	1.62	1.94	1.01	1.53
24:00:00	3.39	3.19	3.07	2.35	2.87	2.31	1.66	1.96	1.02	1.54
26:00:00	3.54	3.3	3.19	2.42	3.01	2.37	1.69	2.02	1.02	1.59
28:00:00	3.68	3.39	3.29	2.47	3.15	2.35	1.7	2.04	1.03	1.56
30:00:00	3.85	3.49	3.4	2.53	3.28	2.44	1.75	2.09	1.01	1.6
32:00:00	3.96	3.59	3.5	2.59	3.41	2.46	1.77	2.08	1	1.59
34:00:00	4.1	3.69	3.57	2.64	3.53	2.5	1.79	2.12	1.02	1.58
36:00:00	4.23	3.79	3.66	2.67	3.63	2.46	1.82	2.12	0.97	1.55
38:00:00	4.37	3.87	3.72	2.71	3.73	2.51	1.81	2.15	1	1.55
40:00:00	4.5	3.98	3.79	2.74	3.8	2.49	1.82	2.14	0.99	1.52
42:00:00	4.63	4.05	3.84	2.77	3.87	2.54	1.84	2.16	1	1.53
44:00:00	4.73	4.13	3.88	2.77	3.91	2.45	1.8	2.14	0.98	1.49
46:00:00	4.83	4.19	3.92	2.79	3.95	2.47	1.85	2.17	1	1.49
48:00:00	4.91	4.27	3.95	2.8	3.98	2.46	1.82	2.13	0.98	1.47
50:00:00	5.02	4.31	3.98	2.81	4	2.48	1.85	2.13	1	1.46
7d - A549 + FAME-GFP
elapsed time [h]	Clone 1	Clone 2	Clone 3	Clone 4	Clone 5	Clone 1	Clone 2	Clone 3	Clone 4	Clone 5
0	1	1	1	1	1	1	1	1	1	1
2	1.13	1.14	1.14	1.21	1.11	1.04	1	1.05	0.93	0.92
4	1.25	1.36	1.36	1.47	1.36	1.23	1.12	1.12	1	0.88
6	1.45	1.54	1.6	1.86	1.52	1.39	1.29	1.19	1.1	0.94
8	1.57	1.69	1.83	2.25	1.67	1.55	1.48	1.28	1.15	0.91
10	1.73	1.89	2.05	2.64	1.79	1.62	1.63	1.28	1.37	0.91
12	1.85	2.04	2.24	2.96	2.01	1.64	1.65	1.29	1.22	0.96
14	1.96	2.15	2.41	3.45	2.15	1.6	1.64	1.23	1.41	0.97
16	2.05	2.28	2.56	3.64	2.29	1.56	1.62	1.19	1.14	0.82
18	2.16	2.42	2.72	4.1	2.41	1.48	1.51	1.12	1.1	0.77
20	2.23	2.53	2.83	4.39	2.52	1.4	1.43	1.1	1.01	0.73
22	2.31	2.65	2.96	4.81	2.63	1.23	1.4	1.08	1	0.71
24	2.39	2.75	3.08	5.08	2.7	1.18	1.27	1.03	0.96	0.64
26	2.49	2.85	3.21	5.38	2.85	1.07	1.22	1.01	0.85	0.68
28	2.52	2.96	3.34	5.66	2.84	0.96	1.15	0.93	0.87	0.61
30	2.61	3.1	3.46	6.03	2.99	0.91	1.09	0.93	0.94	0.57
32	2.65	3.15	3.59	6.14	3.05	0.85	1.02	0.92	0.85	0.54
34	2.73	3.26	3.7	6.63	3.16	0.78	0.99	0.83	0.66	0.53
36	2.76	3.35	3.76	6.56	3.24	0.73	0.87	0.78	0.72	0.48
38	2.88	3.56	3.8	7.11	3.34	0.66	0.83	0.96	0.62	0.51
40	2.83	3.52	3.97	7.41	3.44	0.57	0.69	0.85	0.59	0.42
42	2.87	3.61	4.06	7.71	3.55	0.5	0.66	0.84	0.56	0.4
44	2.91	3.65	4.14	7.66	3.62	0.5	0.6	0.77	0.51	0.37
46	2.95	3.75	4.23	8.23	3.73	0.46	0.52	0.84	0.49	0.38
48	2.93	3.82	4.25	8.3	3.74	0.36	0.51	0.78	0.47	0.4
50	3	3.87	4.3	8.55	3.81	0.37	0.48	0.93	0.49	0.35
7e
WT	FAME-KO#1	FAME-KO#2
1	0.250511	0.228322
0.9842	0.201982	0.199703
1.0852	0.288542	0.409667
7f
	Fame KO #1						Fame KO #2						WT
elapsed time [h]	Experiment 1		Experiment 2		Experiment 3		Experiment 1		Experiment 2		Experiment 3		Experiment 1		Experiment 2		Experiment 3
	Replicate 1	Replicate 2	Replicate 1	Replicate 2	Replicate 1	Replicate 2	Replicate 1	Replicate 2	Replicate 1	Replicate 2	Replicate 1	Replicate 2	Replicate 1	Replicate 2	Replicate 1	Replicate 2	Replicate 1	Replicate 2
0	1	1	1	1	1	1	1	1	1	1	1	1	1	1	1	1	1	1
2	1.08	1.08	1.1	1.1	1.02	1.05	1.07	1.05	1.09	1.09	1.04	1.08	1.11	1.09	1.08	1.06	1.04	1.06
4	1.13	1.12	1.19	1.18	1.05	1.1	1.11	1.09	1.18	1.18	1.06	1.12	1.18	1.14	1.13	1.1	1.07	1.06
6	1.2	1.19	1.3	1.29	1.07	1.15	1.17	1.14	1.26	1.28	1.08	1.16	1.22	1.2	1.18	1.18	1.1	1.11
8	1.32	1.29	1.43	1.42	1.1	1.2	1.26	1.23	1.37	1.39	1.11	1.2	1.28	1.26	1.24	1.21	1.16	1.18
10	1.43	1.42	1.56	1.56	1.12	1.26	1.35	1.32	1.46	1.52	1.15	1.25	1.33	1.3	1.31	1.28	1.21	1.17
12	1.57	1.55	1.68	1.67	1.16	1.3	1.46	1.41	1.57	1.64	1.18	1.31	1.39	1.38	1.38	1.32	1.24	1.23
14	1.69	1.69	1.81	1.8	1.19	1.34	1.56	1.52	1.68	1.77	1.23	1.36	1.43	1.45	1.44	1.39	1.27	1.26
16	1.82	1.83	1.93	1.91	1.23	1.38	1.67	1.63	1.8	1.92	1.26	1.42	1.49	1.52	1.52	1.43	1.33	1.29
18	1.93	1.94	2.09	2.05	1.26	1.43	1.78	1.73	1.93	2.07	1.3	1.48	1.52	1.6	1.56	1.5	1.37	1.33
20	2.06	2.07	2.25	2.19	1.31	1.47	1.91	1.84	2.08	2.24	1.34	1.53	1.59	1.64	1.64	1.55	1.41	1.38
22	2.18	2.2	2.44	2.35	1.35	1.52	2.02	1.96	2.23	2.42	1.39	1.59	1.64	1.72	1.69	1.6	1.45	1.41
24	2.33	2.36	2.65	2.54	1.38	1.56	2.18	2.1	2.4	2.63	1.44	1.64	1.69	1.78	1.76	1.66	1.51	1.45
26	2.51	2.56	2.88	2.74	1.42	1.59	2.36	2.29	2.59	2.84	1.48	1.7	1.76	1.86	1.84	1.73	1.56	1.5
28	2.7	2.79	3.11	2.98	1.45	1.63	2.5	2.46	2.8	3.07	1.52	1.75	1.83	1.94	1.91	1.8	1.63	1.55
30	2.94	3.04	3.33	3.22	1.49	1.67	2.7	2.65	3.02	3.32	1.58	1.8	1.91	2.03	2	1.88	1.67	1.61
32	3.16	3.28	3.62	3.45	1.53	1.7	2.9	2.86	3.25	3.56	1.63	1.86	1.99	2.12	2.08	1.97	1.75	1.69
34	3.4	3.51	3.88	3.67	1.57	1.73	3.12	3.08	3.48	3.8	1.67	1.92	2.09	2.19	2.17	2.05	1.81	1.73
36	3.63	3.74	4.16	3.94	1.6	1.74	3.34	3.31	3.73	4.04	1.71	2	2.18	2.27	2.26	2.15	1.88	1.8
38	3.87	3.96	4.42	4.18	1.7	1.78	3.58	3.53	4	4.28	1.79	2.01	2.27	2.35	2.35	2.24	1.93	1.87
40	4.1	4.18	4.75	4.44	1.66	1.79	3.81	3.77	4.26	4.54	1.79	2.06	2.35	2.4	2.44	2.33	2	1.93
42	4.32	4.37	5.01	4.69	1.69	1.81	4.07	4.01	4.52	4.78	1.82	2.1	2.43	2.46	2.52	2.43	2.06	1.97
44	4.59	4.57	5.27	4.94	1.72	1.82	4.36	4.26	4.8	5.02	1.85	2.14	2.5	2.52	2.6	2.54	2.12	2.03
46	4.77	4.72	5.53	5.16	1.74	1.82	4.63	4.49	5.06	5.23	1.89	2.17	2.56	2.55	2.67	2.63	2.15	2.06
48	5	4.88	5.73	5.36	1.77	1.83	4.89	4.73	5.33	5.44	1.92	2.2	2.62	2.58	2.75	2.72	2.21	2.11
50	5.19	5	5.93	5.55	1.78	1.84	5.15	4.97	5.57	5.62	1.94	2.23	2.67	2.61	2.82	2.82	2.25	2.15

## Sheet: Fig. S4
Fig. S4a
Adipose Tissue	Vagina	Uterus	Thyroid	Testis	Stomach	Spleen	Skin	Small Intestine	Salivary Gland	Prostate	Pituitary	Pancreas	Ovary	Nerve	Muscle	Lung	Heart	Kidney	Liver	Esophagus	Fallopian Tube	Colon	Blood Vessel	Brain	Breast	Cervix Uteri	Adrenal Gland	Blood	Bladder
0	0.13	0.181	0	0	0.556	0.121	0	0	0	0	0	6.088	2.34	0	0	0.114	0	8.129	5.104	0	0	0.076	0.508	0	0	0.537	0	6.138	0.075
0.101	0	0	0	0.126	0	0.15	0.125	0	0	0	0	5.914	0	0.272	0	0	0	8.057	6.043	0	8.383	0	0	0.567	0	0	0	3.778	1.66
0.115	0	0	0.139	0.255	0.368	0.158	0	0	0	0.162	0	6.499	0.293	0	0.214	0.211	0.119	7.622	5.962	0	0.742	0.116	0.126	0.33	0	0.132	0	4.259	2.102
0.071	0.131	0	0.148	0.156	0	0.18	0.096	0	0	0	0	7.119	0.079	0	0	0	0	7.981	7.28	0	4.227	0.152	0	0	0	0	0	7.351	1.035
0	0.616	0.277	0	0.148	0.265	0	0	0	0	0.125	0.119	6.141	0.072	0.085	0.063	0.125	0	8.158	6.94	0	5.584	0.136	0	0	0	0.265	0	1.694	0.345
0.146	0	0.122	0	0.178	0.165	0	0	0	0	0	0	6.317	0.077	0.121	0	0.141	0	9.354	6.965	0.108	4.572	0	0.617	0	0	0.072	0	2.532	4.098
0.141	0	0.108	0	0.241	0	0.161	0	0.139	0	0.314	0.096	6.654	0.324	0	0.088	0.394	0	7.543	6.341	0.223		0	0	0	0.118	0.186	0	5.584	1.633
0.064	0	0	0	0.114	0.187	0	0	0	0.117	0	0	6.524	0.07	0.073	0	0	0.142	8.938	7.239	0		0.102	0.067	0	0.252	4.13	0.105	6.005	0.993
0.27	0.347	0	0	0.266	0	0	0	0	0	0.144	0	6.759	0.153	0	0	0.138	0	5.786	6.961	0		0	0	0.119	0	4.449	0.339	6.541	0.271
0.209	0	0	0.203	0	0.365	0	0	0	0	0	0.147	5.996	0.171	0	0	0.135	0	7.345	5.654	0.123		0	0.324	0.206	0	0.269	0	7.211	1.935
0.12	0	0	0	0.159	0	0.18	0	0.127	0.171	0.139	0.268	6.342	0.147	0	0.357	0.208	0	9.139	6.17	0		0.186	0	0	0	0.223	0	4.683	1.407
0	0	0	0	0.136	0	0	0	0.038	0	0.154	0	6.917	0.183	0	0	0.089	1.451	8.154	6.803	0		0	0	0.982	0		0	3.322
0.125	0	0	0.044	0	0.427	0.181	0	0.139	0	0	0.071	6.618	3.505	0	0	0.062	0.058	7.763	7.059	0		0	0	0	0		0	7.025
0	0	0.225	0	0.143	0	0	0	0.262	0	0	0	5.837	0.147	0.249	0	0.238	0	8.434	6.504	0.114		0	0	0	0		0	3.913
0	0.13	0.052	0	0.342	0	0	0	0.161	0.169	0.152	0.171	6.848	0	0.165	0	0	0	8.126	7.599	0		0.169	0	0	0		0	8.146
0	0.294	0.442	0.204	0.167	0	0	0.078	0.127	0.138	0	0.133	6.074	0.214	0	0	0	0	8.767	6.389	0		0	0.135	0	0		0.076	7.514
0	0.07	0.233	0	0.113	0	0.229	0	0	0	0.411	0	6.122	0.151	0.236	0	0	0	8.224	6.741	0		0	0	0.118	0		0.151	3.339
0.151	0	0.771	0	0	0	0	0.099	0	0.136	0	0.17	5.139	0.147	0	0	0	0	6.426	7.112	0.11		0	0	0	0		0	2.739
0	0	0.201	0	0.142	0	0.136	0	0.16	0	0.13	0.165	6.669	0.233	0.131	0	0.179	0	7.454	5.389	0		0	0	0	0.123		0	0.476
0	0	0.241	0.111	0	0	0	0	0.222	0	0	0	6.939	0.224	0	0	0	0.139	7.631	6.282	0.149		0	0.22	0.519	0		0.139	7.325
0.103	0	0	0	0.164	0.362	0.115	0	0.122	0	0	0	6.925	0	0.055	0	0.27	0.123	8.22	5.505	0		0	0	0.127	0.708		0	2.466
0.146	0	0.24	0.1	0.396	0.131	0	0.046	0	0	0	0	7.37	0	0	0	0.167	0.078	9.488	7.099	0		0.11	0	0	0		0	2.987
0.069	0	0	0.149	0.239	0.153	0.263	0	0.116	0	0	0	6.83	0	0.073	0	0	0	8.297	6.257	0		0	0.111	0.125	0.152		0	4.284
0	0	0.127	0.07	0.415	0.188	0.332	0	0	0	0	0.144	5.932	0	0	0	0.069	0	8.543	6.842	0.077		0.207	0.233	0.076	0		0	6.477
0	0	0.405	0.139	0.425	0	0.114	0.135	0.182	0	0	0	6.755	0.091	0	0	0	0	8.692	5.197	0		0	0.132	0	0.276		0	4.402
0.121	0	0.196	0.143	0.336	0	0.282	0	0.135	0.068	0.099	0	6.315	0.123	0	0	0.116	0	7.485	6.242	0		0	0.089	0	0.126		0	4.002
0	0.169	0	1.279	0	0.16	0	0	0	0	0.045	0.158	5.969	0	0.15	0	0.312	0	8.778	7.13	0.08		0	0	0.242	0		0	7.418
0	0.091	0.152	0	0	0.127	0	0	0	0.114	0.228	0	6.776	0	0	0.064	0.166	0	8.147	5.86	0		0.12	0.166	0.159	0		0	6.645
0.099	0	0	0.278	0	0.123	0.14	0	0.098	0.06	0	0	5.975	0	0	0	0.239	0	7.853	7.159	0		0.055	0.146	0.093	0		0	4.367
0	0.836	0	0	0.691	0	0	0	0	0	0	0	6.403	0.572	0	0.115	0	0	6.402	7.205	0		0.137	0	0.106	0		0	5.758
0.124	0.255	0.363	0	0.246	0.355	0.178	0.12	0	0	0	0.37	6.261	0.409	0	0	0.135	0.135	8.181	6.836	0		0.055	0	0.161	0		0	5.267
0.301	0	0	0	0.068	0.785	0.199	0	0.111	0	0.296	0	6.267	0.337	0	0	0	0.135	9.161	6.654	0		0.156	0.225	0.146	0		0.118	0.125
0	0	0.125	0	0	0.139	0.145	0	0	0	0	0	6.634	0.252	0.121	0	0	0.105		6.533	0		0.128	0	0	0		0	5.755
0	0	0.121	0	0.382	0	0.215	0	0.336	0.109	0	0.221	6.631	0.13	0.138	0	0.058	0		6.401	0.142		0.106	0	0	0		0	6.729
0	0.083	0.134	0.312	0	0	0.157	0	0	0.086	0	0	5.925	0.171	0	0	0	0		6.149	0		0	0.083	0.128	0		0	7.175
0	0	0.192	0	0.52	0.294	0	0.13	0	0	0.23	0	6.141	0.057	0	0	0.242	0		6.293	0		0.046	0	0.174	0		0	3.522
0	0	0.075	0	0.336	0	0	0	0.194	0.255	0	0.366	6.975	0.131	0	0	0.263	0		7.341	0		0	0	0.064	0		0	3.477
0	0	1.041	0	0.4	0.2	0	0	0	0	0	0.105	6.176	0.46	0	0.075	0	0		7.005	0		0.256	0	0	0.12		0.224	0.854
0	0	0.102	0	0.12	0.305	0	0	0.131	0.113	0.119	0	5.021	0	0.34	0	0.257	0.116		7.725	0		0.167	0	0	0.131		0	6.162
0	0	0	0.148	0	0	0	0	0	0	0	0	6.262	0	0	0.153	0	0		7.822	0		0.146	0	0	0		0	7.026
0	0.086	0.048	0.139	0.338	0.196	0	0	0.257	0	0	0.215	5.746	0.338	0	0	0.576	0		5.703	0.136		0	0	0.303	0		0	4.031
0	0	0	0.146	0.253	0.259	0	0	0.405	0	0.19	0	7.163	0	0.15	0.237	0.136	0		6.241	0		0.095	0	0.107	0		0	5.982
0	0	0.129	0	0	0	0	0	2.237	0	0.226	0.144	5.826	0	0.076	0.109	0.21	0		5.54	0		0	0.464	0	0.129		0	6.821
0	0.197	0.203	0	0.734	0	0.135	0.055	0.27	0	0	0.11	6.482	0.287	0	0	0.121	0		6.898	0.158		0	0	0	0		0	4.896
0.167	0	0	0.138	0.339	0.119	0.078	0.046	0	0.052	0.231	0.121	6.731	0	0	0	0	0		7.067	0.055		0	0	0	0		0	8.04
0	0.154	1.884	0	0.073	0.414	0	0	0	0	0	0.25	6.353	0.573	0.131	0	0.278	0.124		5.998	0		0	0	0.313	0.18		0	7.224
0.241	0	0	0.211	0.143	0.384	0	0	0.141	0	0	0.3	7.268	0.108	0	0.137	0.062	0		6.086	0.199		0	0	0.047	0		0.202	6.572
0	0.133	0	0	0.124	0.275	0	0	0.083	0	0	0.429	6.858	0	0.152	0	0.139	0		6.792	0		0.157	0.129	0	0		0	5.554
0	0	0	0.294	0.228	0	0.14	0	0	0.172	0	0	7.338	0	0	0	0	0		5.678	0.205		0	0	0	0		0.218	6.518
0.256	0	1.71	0.139	0	0	0	0	0	0	0	0	6.653	0.189	0.135	0.069	0	0		5.935	0.066		0	0	0	0		0	3.335
0	0	0.352	0	0	0	0	0.167	0.15	0	0.101	0	6.495	0.142	0	0.106	0	0		7.188	0		0	0	0	0		0	4.785
0.485	0	0.354	0	0.303	0.16	0	0	0.316	0	0.221	0	7.063	0	0	0.095	0	0.2		4.709	0		0	0.103	0	0.096		0	6.016
0	0	0.074	0.232	0.128	0.089	0	0	0	0	0.15	0	6.68	0.155	0	0.133	0.174	0		6.145	0		0	0.093	0.386	0.183		0	7.015
0	0	0	0	0.424	0	0.149	0	0	0	0	0	6.348	1.409	0.078	0	0	0.103		6.813	0		0	0.121	0	0.238		0	6.331
0	0.212	0.291	0	0.18	0.565	0	0	0.136	0	0	0.139	6.837	0.078	0	0	0	0		7.013	0		0	0	0.318	0		0	4.306
0	0	0.164	0	0.252	0	0.154	0	0.126	0.064	0.066	0	7.442	0	0	0.11	0.086	0		6.809	0		0.292	0	0	0		0	6.739
0	0	0.342	0	0.104	0.254	0	0	0.695	0	0	0	7.089	0.881	0	0	0	0		7.252	0		0	0.106	0	0		0	2.637
0	0.129	0.49	0	0.091	0.104	0.178	0	0		0.163	0.19	6.89	0.147	0.17	0.121	0	0.102		4.034	0		0	0	0	0.105		0	6.709
0	0	0	0	0.158	0	0	0	0.192		0	0	6.494	0.276	0	0.103	0	0.17		5.695	0		0.138	0	0.135	2.015		0	3.018
0	0.479	0.454	0.24	0.378	0.382	0.063	0.09	0		0.068	0	7.978	0.126	0	0	0.085	0		4.944	0		0	0	0	0		0	5.38
0.151	0.179	1.317	0	0	0	0.116	0	0		0.119	0	6.019	0.225	0.27	0.248	0.243	0.111		5.817	0		0	0	0	0.5		0.09	4.219
0.116	0	0.504	0	0	0	0	0	0.138		0	0.158	6.217	0	0.11	0	0.197	0		7.158	0		0.126	0	0.087	0.308		0	4.963
0	0	0	0	0.323	0.453	0	0	0.193		0.134	0	7.023	0	0.117	0	0	0		6.133	0		0	0.164	0	0.124		0	4.799
0.052	0.307	0.352	0.144	0.114	0.282	0.133	0	0		0.229	0	5.907	0.205	0.237	0	0	0		6.593	0		0	0.225	0	0.115		0	0.129
0.11	0	0	0	0.243	0	0	0	0.12		0.063	0	6.753	0	0.091	0	0.309	0		6.649	0		0	0	0.051	0.155		0	4.663
0	0.075	0	0	0.351	0	0	0	0		0	0	6.431	0.267	0	0.127	0	0		4.583	0.114		0	0	0.091	0		0.269	4.715
0.278	0.452	0	0	0.493	0	0	0	0		0.189	0	6.553	0.077	0.114	0	0	0		5.619	0		0	0	0.582	0		0	4.133
0	0	0.165	0.431	0	2.479	0	0	0		0	0	6.516	2.898	0	0	0	0.127		7.372	0		0.108	0	0	0		0	6.433
0	0	0	0	0.151	0	0	0	0.076		0.134	0	6.441	0	0	0.121	0	0.055		4.696	0		0	0	0	0.14		0	5.433
0.116	0	0	0	0.314	0.412	0	0	0		0	0	6.962	0	0	0	0	0		6.128	0		0.071	0	0	0		0.124	5.04
0.251	0	0.969	0.118	0.209	0.048	0.108	0.228	0		0.152	0	7.789	0.73	0.073	0	0.05	0.102		6.678	0		0.21	0	0.147	0		0.049	0
0.219	0	0.111	0	0	0.112	0.263	0.124	0.237		0.16	0	6.792	0	0	0	0	0		7.985	0.127		0	0	0	0.468		0	7.512
0	0	0.178	0.042	0	0	0	0	0.109		0.37	0	6.502	0.045	0.17	0	0.298	0		5.571	0		0.219	0	0	0		0	3.778
0	0	0.094	0	0	0	0	0.159	0		0	0.193	6.851	0.755	0	0	0.204	0		5.821	0		0.346	0	0.253	0		0	4.799
0	0	0	0	0	0.1	0	0.339	0.119		0.127	0	6.813	0.2	0	0	0	0		6.6	0		0	0	0.074	0		0	7.047
0	0	0	0.152	0.159	0	0.145	0	0		0	0	6.617	0	0	0	0.266	0		7.437	0		0	0.156	0	0		0	1.147
0.188	0.06	0	0	0	0.192	0.135	0	0.268		0	0	6.965	0.143	0.232	0	0	0		6.837	0.065		0.088	0	0.067	0		0	6.502
0	0	0	0	0	2.29	0.313	0	0		0	0	6.633	0	0.144	0.093	0.295	0		6.198	0.147		0	0	0	0.572		0	6.075
0	0.337	0.273	0	0.527	0.091	0	0	0.15		0	0	7.027	0.943	0	0.22	0	0.121		5.874	0		0	0	0	0		0	2.746
0.231	0	0	0.112	0.382	0.108	0	0	0		0	0	7.098	0.171	0.122	0	0.296	0		8.362	0		0.278	0.15	0	0		0	1.313
0	0.161	0.408	0	0.231	0.707	0.144	0	0		0	0.07	6.635	0	0.253	0.134	0	0		5.947	0		0	0	0.128	0		0.115	4.885
0	0	0.25	0	0.045	0	0	0	0.261		0.087	0	6.446	0.584	0	0.219	0	0		6.784	0		0	0	0	0		0.07	5.899
0.148	0.259	0.071	0	0	0.461	0.098	0	0		0	0	6.101	1.727	0.341	0	0	0.132		6.906	0.294		0.191	0	0	0.686		0	3.704
0.152	0		0	0.122	0.368	0	0.062	0.062		0	0	6.539	0	0.099	0	0.109	0.133		7.105	0		0.145	0	0	0		0	6.85
0	0.179		0	0.141	0	0.13	0.135	0.13		0	0	6.728	0.14	0	0	0	0		6.758	0.187		0.796	0.07	0.105	0		0	4.321
0.258	0		0	0	0.373	0.097	0	0.115		0	0	6.549	0	0.117	0	0	0		6.315	0.052		0.123	0.125	0	0		0	5.751
0	0		0	0.142	0	0	0	0		0	0	7.043	0	0	0	0	0		6.309	0		0.142	0	0	0		0	6.99
0	0		0.183	0	0.276	0.364	0	0		0	0.171	6.356	0	0	0	0	0		7.241	0		0	0	0	0		0.067	7.315
0	0		0	0.144	0.134	0.186	0.118			0.422	0.206	6.319	0	0.049	0	0	0.231		6.22	0		0.068	0.084	0	0		0	7.2
0	0		0.124	0	0.558	0	0			0.204	0	6.784	0.182	0.147	0.187	0	0		5.91	0		0.393	0	0	0		0	6.242
0	0.642		0	0.496	0	0	0.23			0	0	7.117	0.313	0	0	0.334	0		6.611	0.117		0	0	0	0		0	3.897
0.112	0.113		0.252	0.148	0	0	0.117			0.56	0.16	7.306	0	0.245	0	0	0		6.269	0		0	0	0	0		0.124	6.121
0	0		0.109	0.467	0.618	0	0			0.149	0.371	6.391	0.165	0	0	0.267	0		6.434	0		0	0	0	0.359		0.281	6.599
0.882	0.159		0	0	0	0	0			0	0	6.585	0.381	0.058	0.083	0	0		7.67	0.157		0	0.101	0	0		0.152	1.361
0	0		0.191	0	0	0.131	0			0.123	0	5.838	0.151	0	0	0	0.127		5.372	0		0	0	0	0.083		0	3.075
0	0		0	0.278	0.225	0.103	0			0.135	0	6.395	0.177	0	0.094	0.44	0		6.473	0		0.095	0.045	0	0		0.14	6.106
0			0.118	0.329	0	0	0.136			0.119	0.12	6.938	0	0.1	0	0	0.121		6.544	0.224		0	0.085	0.083	0		0	4.408
0			0.32	0.691	0.322	0	0			0.396	0.15	6.746		0	0.083	0	0.091		7.35	0		0	0	0.103	0		0	7.532
0			0	0	0.069	0	0			0	0	6.436		0	0	0	0		7.228	0		0.333	0	0	0.232		0	5.115
0			0	0.402	0.252	0	0			0	0.074	6.754		0	0	0.136	0.103		6.535	0		0	0.039	0.186	0		0	5.586
0			0.151	0	0.161	0.163	0			2.061	0	5.766		0	0	0	0		5.887	0		0.117	0	0	0		0	5.476
0.13			0.153	0.279	0.086	0	0.06			0.235	0.192	6.333		0	0	0	0		7.048	0		0	0	0	0.147		0	5.662
0			0	0.064	0.139	0	0			0.292	0.155	7.152		0	0	0.289	0		6.301	0.09		0	0	0	0		0.32	6.821
0			0	0.438	0	0	0			0		6.501		0.144	0	0.162	0		5.471	0		0	0.187	0.381	0.282		0.129	6.831
0			0	0.642	0		0			0		6.048		0.261	0	0	0.277		6.674	0		0	0	0	0.096		0	5.021
0			0	0.107	0.133		0.135			0		6.094		0.143	0	0	0		7.21	0.129		0	0.043	0	0		0	6.052
0			0	0.311	0		0.132					7.087		0	0	0	0.709		6.285	0		0	0.479	0	0		0	1.719
0			0	0.155	0.152		0.133					7.012		0	0	0.063	0		7.22	0		0.123	0.047	0	0.65		0.134	7.526
0			0	0	0		0.126					7.341		0.154	0	0.07	0		6.261	0		0.258	0.093	0	0.278		0	6.045
0			0	0	0		0.13					7.734		0.214	0.119	0	0.132		5.474	0		0	0	0	0		0	5.702
0			0	0.149	0.123		0					7.166		0.054	0	0	0.102		5.655	0		0.101	0.584	0	0		0	3.032
0			0	0	0.189		0.107					6.332		0.146	0	0	0		6.67	0.232		0.063	0.15	0	0.144		0.119	1.128
0			0	0	0.063		0.129					6.355		0	0	0	0.119		6.598	0		0.137	0.201	0.117	0		0	7.092
0			0	0	0		0.126					6.07		0.389	0	0.417	0		5.65	0		0	0.141	0.088	0		0	2.173
0			0	0.165	0.349		0.072					7.026		0.147	0	0	0		6.892	0		0.062	0	0	0.327		0	4.731
0			0	0.166	0.129		0.119					5.931		0.079	0	0.257	0		5.835	0		0.121	0	0.164	0		0.097	5.018
0.122			0	0.25	0		0					6.002		0	0	0	0		6.46	0		0	0	0	0		0	7.091
0			0	0.076	0.185		0					6.818		0.063	0	0	0		7.095	0		0	0	0.083	0		0	6.043
0			0.16	0.078	0		0					6.716		0.057	0	0	0		6.12	0		0.113	0	0.149	0.342		0	0
0			0	0	0.181		0.079					6.768		0.067	0	0	0			0		0	0	0.068	0		0	0
0			0	0	0.283		0					5.116		0.844	0	0	0			0		0.203	0	0.087	0		0.072	0.058
0			0.26	0.051	0		0					6.503		0	0	0.315	0			0		0	0.114	0	0.076		0	0
0.117			0.151	0.223	0.149		0					6.655		0	0	0	0			0		0.172	0	0	0.482		0	1.448
0.139			0	0	0.29		0.253					6.39		0.111	0.144	0	0.095			0		0.066	0	0	0.531		0	0
0			0	0.161	0		0.112					6.468		0.132	0	0	0			0.054		0	0	0.175	0		0	0.287
0			0	0.153	0.786		0					6.063		0	0	0	0			0.175		0.081	0.092	0	0.079		0.234	0
0			0	0.072	0.205		0.08					6.252		0.205	0.058	0	0			0		0	0	0	0.246		0	0.271
0.115			0	0	0		0.069					6.474		0	0	0.541	0.1			0		0.12	0.084	0	0		0.19	0
0			0	0.172	0		0.07					6.477		0.15	0	0	0.1			0		0.129	0	0	0		0.209	0.078
0.054			0	0.302	0		0					6.521		0.146	0	0.362	0			0.09		0.056	0.151	0	0		0	0
0			0	0	0		0					6.745		0	0	0.357	0.127			0		0	0	0	0.167		0	0
0.154			0	0.19	0.134		0					6.882		0.201	0.25	0	0			0		0	0	0	0		0.093	0.273
0.135			0	0	0.163		0					6.286		0	0	0.613	0			0		0.106	0	0	0		0	0
0.055			0.347	0.236	0		0					6.628		0	0.186	0	0.047			0		0	0.8	0	0.12		0.092	0.093
0			0	0	0		0.08					6.731		0.527	0	0	0.083			0.377		0.146	0.137	0.165	0		0	0.106
0			0	0	0.129		0.115					7.308		0.26	0.071	0.062	0.308			0		0.14	0	0	0		0	0
0			0	0	0.271		0					6.048		0	0	0.162	0			0		0.188	0	0	0.111		0	0.122
0			0.18	0.436	1.278		0					6.392		0	0.103	0.287	0.046			0.154		0.202	0	0	0.24		0	0.62
0.06			0.257	0.218	0		0					6.558		0.508	0	0	0			0		0	0	0	0.088		0.122	0.103
0.15			0	0.217	0		0.124					6.398		0	0.129	0	0			0		0.126	0	0.092	0.108		0	0.104
0.093			0.217	0.255	0		0					7.116		0	0	0.112	0			0.092		0.153	0	0	0		0	0
0.057			0	0.207	1.024		0.132					6.734		0.229	0	0	0			0.073		0.091	0	0.132	0.054		0	0
0			0	0.139	0		0.072					6.854		0.065	0	0.091	0			0		0	0	0	0.182		0	0
0.117			0.322	0	0.448		0.203					6.656		0.148	0.064	0	0			0		0	0	0	0		0	0.105
0.088			1.084	0.56	0.145		0.115					6.003		0	0	0.179	0.139			0		0	0	0.092	0		0	0
0.07			0.059	0	0		0					6.385		0	0	0.088	0.05			0		0	0	0.145	0.106			0.428
0.138			0	0.097	0		0					6.392		0	0	0	0.283			0.229		0	0.153	0	0.137			0
0.239			0	0.24	0.159		0					5.966		0.103	0.138	0	0.177			0		0	0.184	0.25	0			0.18
0			0.067	0.233	0		0.116					6.311		0	0.104	0	0			0		0.193	0	0	0			0
0			0.059	0.045	0		0					6.359		0	0	0.105	0			0		0.117	0.261	0	0			0
0.062			0	0.231	0.383		0					7.531		0	0	0.059	0			0		0	0	0	0.262			0
0			0	0.217	0.702		0.232					7.169		0	0	0.23	0			0		0	0.136	0.134	0			0
0			0	0.113	0		0.061					8.229		0	0	0	0			0		0	0	0.109	0			0
0			0	0.303	1.083		0.18					8.299		0.207	0	0	0			0		0	0	0.408	0			0.317
0			0.163	0.329	0.324		0					6.506		0	0	0	0.096			0		0	0	0	0			0
0.085			0	0.225	0		0.118					6.33		0.184	0	0	0			0.128		0	0	0.137	0			0.154
0			0	0	0.505		0					6.047		0	0	0.103	0			0.445		0	0	0	0.089			0
0			0	0	0.813		0					6.61		0	0.121	0.293	0.171			0		0.551	0	0	0			0.768
0			0	0.348	0.576		0					5.817		0	0	0	0			0		0	0	0	0.146			0.058
0.23			0.238	0.268	0		0.135					5.781		0.646	0	0.056	0			0		0	0	0	0			0.147
0.086			0	0.097	0.115		0.124					5.956		0	0	0.107	0.088			0		0.13	0	0.141	0			0
0			0	0	0.308		0.204					6.952		0	0.144	0	0.112			0		0.12	0	0	0.084			0.11
0.098			0	0.158	0.779		0					6.762		0	0	0.058	0.209			0		0.134	0.384	0	0			0.188
0.243			0	0	0		0					6.296		0	0	0.134	0			0		0.28	0	0.119	0			0
0			0	0.286	0		0					6.83		0	0	0.224	0.193			0		0	0	0	0			0
0.122			0.125	0.126	0		0					6.728		0	0	0	0.075			0		0	0	0.067	0			0.144
0			0	0	0.123		0.367					6.326		0	0	0	0			0.122		0.14	0	0	0			0
0			0	0	0.168		0					6.668		0	0	0.285	0.13			0		0	0.111	0.21	0.616			0
0			0	0.109	0.363		0					6.03		0	0.105	0.233	0			0.089		0.156	0	0	0			0.202
0			0	0.161	0.169		0					7.34		0	0	0.128	0			0.113		0	0.136	0	0.709			0
0.05			0	0.072	0		0.125					7.441		0.054	0.116	0	0			0		0	0	0	0			0
0			0	0	0		0.06							0	0	0.437	0			0.075		0	0	0	0			1.638
0			0		0.126		0							0	0	0	0			0.119		0	0.08	0	0			0.121
0.191			0.139		0		0							0	0	0	0			0		0.125	0.114	0	0			0
0			0		0		0							0	0	0.142	0.063			0		0	0	0	0.122			0
0			0		0		0							0	0	0	0.181			0.103		0	0	0	0			1.355
0			0.147		0		0.067							0	0	0	0			0		0.238	0	0	0			0.137
0.069			0		0		0							0.184	0	0	0			0.12		0.157	0.344	0	0			0.228
0			0		0.071		0							0	0	0	0			0		0	0.198	0.048	2.045			0
0			0		0.136		0.145							0	0	0.399	0.098			0.33		0	0	0.132	0.287			1.269
0			0		0		0							0	0.091	0.073	0			0.179		0	0.085	0	0.099			0.278
0.22			0		0		0							0	0.098	0	0.31			0.137		0	0.136	0	0			0
0			0		0		0							0	0.119	0	0.092			0		0	0	0	0			0
0			0		0		0.166							0	0	0	0			0		0	0	0	0			0
0			0		0.156		0.093							0.115	0	0	0			0		0	0	0	0.17			0
0			0		0.139		0							0	0.139	0	0			0		0.228	0	0	0			0
0			0		0.203		0							0	0	0	0			0.079		0	0	0	0.115			0
0			0		0.174		0							0.343	0	0	0			0		0.138	0	0	0.135			0.127
0			0.094		0.181		0							0.458	0	0	0			0.134		0	0.085	0	0.115			0
0.118			0.199		0		0							0	0.14	0	0.123			0		0	0	0.127	0			0
0			0.298		0.456		0.134							0.169	0	0	0			0		0	0	0	0			0
0			0		0.15		0							0.121	0.127	0.198	0			0		0	0.133	0	0.081			0
0			0		0		0							0	0	0.248	0.133			0.071		0	0	0.154	0			0
0			0				0							0	0.094	0	0.099			0		0	0	0	0			0
0			0				0							0.055	0	0	0.223			0		0	0	0	0			0
0			0				0							0	0	0	0			0.266		0	0	0	0			0
0			0				0.118							0	0	0.309	0			0		0	0.188	0	0			0.43
0			0				0							0	0	0	0			0		0	0.045	0	0.256			0.142
0.248			0				0.133							0.254	0	0	0			0.233		0.126	0	0	0			0
0.125			0				0							0	0	0.249	0			0		0	0.101	0	0			0
0			0				0							0.098	0	0	0.116			0.142		0	0.105	0	0			0
0			0				0							0	0	0.288	0.136			0.077		0	0	0	0			0
0			0.066				0							0.318	0	0.308	0.102			0.132		0	0.182	0.118	0			0
0.34			0				0							0	0.117	0	0.562			0		0	0.098	0.066	0			0.131
0			0.175				0							0	0	0	0			0		0	0.083	0.226	0			0.139
0.156			0.084				0.271							0.175	0.134	0	0			0.112		0	0	0	0.15			0
0			0				0							0.181	0	0	0			0		0	0	0	0.165			0
0			0.074				0							0	0	0	0			0.372		0.21	0	0	0			0.224
0			0				0.132							0	0	0.434	0.086			0.19		0.256	0	0.151	0.289			0
0			0.38				0.117							0	0	0	0			0		0.056	0	0.052	0			3.131
0			0.095				0.092							0.151	0	0	0.209			0.121		0	0	0	0.425			0.049
0.173			0.142				0							0	0	0	0			0.251		0.123	0	0	0			0.15
0			0				0							0	0	0.118	0.129			0.118		0.268	0	0	0			0.165
0.106			0				0							0.159	0	0	0			0.114		0	0	0	0			0
0			0				0							0	0	0	0			0.068		0	0	0				0
0			0				0							0.104	0	0	0			0		0.424	0	0				0.269
0			0.059				0							0	0	0	0			0		0	0.846	0				0
0			0.046				0							0	0.199	0	0.078			0.073		0	0	0				0.948
0			0				0							0	0.092	0	0			0.449		0	0.064	0				0
0.139			0				0.121							0	0	0	0			0		0	0	0				1.105
0			0				0							0.253	0	0.471	0			0		0	0	0				0.435
0			0.583				0							0.115	0.099	0	0			0		0	0.176	0				0
0			0				0							0	0	0.027	0			0		0	0	0				0.115
0			0				0							0.129	0	0	0			0.052		0	0	0.166				0
0.737			0				0.27							0	0	0	0			0		0.082	0	0				0
0			0				0							0.1	0	0	0			0		0	0	0.088				0
0			0				0							0	0	0	0.058			0		0.075	0	0				0
0.264			0				0							0	0	0	0			0		0.156	0.114	0				0
0			0.149				0							0.255	0	0	0			0		0	0	0				0
0.089			0				0							0.065	0	0	0			0		0	0	0				0
0			0				0.091							0	0.114	0.149	0			0		0	0.184	0				1.778
0.075			0				0							0.324	0	0	0			0		0	0.133	0				0.116
0			0				0.039							0	0	0.499	0			0		0	0	0.138				0.646
0			0				0							0	0	0.167	0			0		0	0	0				0
0.119			0				0							0.079	0	0	0			0		0.082	0	0.095				0
0.21			0				0							0	0	0	0			0		0.092	0	0				0.142
0			0				0.091							0	0	0	0			0		0	0.126	0				0.143
0.175			0.212				0							0.162	0	0	0.058			0.141		0	0.138	0.3				0
0			0.053				0.13							0	0.044	0.086	0			0.053		0.17	0	0				0
0.136			0				0							0	0	0	0			0.298		0.089	0.161	0				0.117
0			0				0							0.481	0	0	0			0		0.104	0	0				0
0			0.297				0.097							0.063	0	0.268	0			0		0.151	0	0				0.15
0			0				0							0.155	0	0.089	0.196			0		0	0	0				0
0			0				0.083							0	0.161	0.047	0			0		0	0	0				0
0			0				0.185							0.056	0	0	0			0		0.078	0	0				0.92
0			0				0.056							0	0	0.047	0			0		0	0	0.11				0
0			0				0							0	0	0	0			0		0	0	0.176				0
0			0				0.049							0.264	0	0.102	0			0		0.123	0.155	0.073				0.136
0.089			0				0							0	0	0.082	0			0		0	0	0				0.153
0.097			0				0.081							0	0	0.516	0			0.134		0.261	0	0				0
0			0				0							0	0	0.146	0.272			0.151		0	0	0.094				0
0			0.054				0							0.104	0.109	0.205	0			0.16		0	0	0.116				0
0			0				0							0	0.06	0.225	0			0		0.124	0	0.083				0.12
0.09			0.258				0							0	0	0.109	0			0		0.153	0.098	0				0
0.053			0				0							0	0	0.106	0			0		0	0	0.251				0
0			0				0							0.14	0	0	0			0		0	0.134	0.095				0
0.099			0				0							0	0	0	0.218			0.108		0.125	0.068	0				0
0			0				0							0	0	0.253	0.126			0.154		0	0	0				0
0			0				0.102							0.117	0.163	0	0			0		0.371	0.237	0				0.28
0			0.152				0							0.101	0.52	0.151	0.221			0		0	0	0				0
0			0				0							0.056	0	0.299	0			0		0	0	0				0.124
0			0				0							0.101	0	0	0			0		0.249	0.07	0.085				0
0			0				0.089							0.135	0	0	0			0		0	0.085	0.091				1.092
0			0				0.095							0	0	0	0			0		0	0.124	0				0
0			0				0							0	0	0	0			0		0.112	0	0.129				0.092
0			0.184				0.21							0.299	0	0.153	0			0		0.061	0	0.132				0.157
0.133			0				0							0.079	0	0	0			0.093		0.068	0	0				1.05
0			0				0							0	0	0	0			0.086		0	0	0.11				0
0			0.14				0.089							0	0.146	0.13	0			0		0.135	0.149	0				1.107
0.17			0				0							0	0	0.178	0			0		0	0	0				0
0			0				0							0	0	0.074	0.098			1.157		0	0.075	0				0.133
0.11			0				0							0	0	0.159	0.067			0		0	0	0				0
2.266			0.149				0							0	0	0	0.2			0		0.138	0	0.096				0.374
0.115			0.3				0							0.397	0	0.184	0.107			0.092		0	0.133	1.467				0
0.119			0				0							0	0	0.136	0.338			0		0	0	0.864				0
0			0				0							0	0	0	0			0		0	0	0.241				0.456
0			0.113				0							0.223	0	0	0			0.325		0	0	1.77				0.25
0			0				0							0	0	0	0			0		0.156	0.157	0.284				3.006
0			0.25				0.095							0	0	0.094	0			0		0.17	0	1.335				0
0			0.059				0.138							0	0.252	0	0			0		0.285	0	0.539				0
0.117			0				0.072							0	0	0.3	0			0		0.277	0.108	0.143				0.125
0			0				0							0	0	0.095	0			1.504		0.068	0	0.094				0
0			0.161				0							0	0	0	0			0		0	0.271	0.136				0
0.108			0.168				0							0	0	0.061	0.092			0.159		0	0.106	0.911				0
0			0.1				0.151							0.376	0	0.107	0			0		0.144	0.088	0.081				0
0.101			0				0.33							0.123	0	0	0			0		0	0	1.251				0
0			0				0							0	0.18	0.39	0			0		0	0	0.142				0
0.05			0				0.149							0	0	0.094	0			0.078		0	0	0.358				0
0			0.08				0							0	0.231	0	0			0		0	0	0.293				0
0.846			0				0							0.128	0	0.269	0			0.138		0	0	0.47				0
0			0.345				0							0	0	0	0			0		0	0	1.349				0
0.102			0				0							0.158	0	0.087	0			0		0	0.055	1.127				0
0			0				0							0.165	0	0.283	0			0.112		0	0	0.777				0
0.12			0				0.16							0	0	0.119	0			0.139		0	0.216	0.703				0.25
0			0.083				0							0	0	0.186	0			0		0	0.054	0.206				0.742
0			0				0							0.122	0.101	0.122	0.106			0.338		0.132	0.135	2.26				0.709
0			0				0.063							0.123	0	0.242	0			0		0	0.104	1.533				0
0			0.171				0.126							0.151	0.115	0.103	0			0		0	0	0.77				0
0			0.102				0							0.169	0	0	0			0		0	0	0.743				0
0.212			0				0.101							0	0	0.183	0			0		0	0	0.51				0.117
0.073			0				0.078							0	0	0	0			0		0	0	1.581				0
0			0.121				0.177							0	0.13	0	0			0		0	0.141	0.984				0
0.11			0				0.125							0.237	0	0	0			0		0.148	0.069	1.844				0
0.131			0				0.067							0	0	0	0			0		0.159	0	0.396				0
0			0				0.509								0	0	0			0		0	0.249	1.836				0.127
0			0				0.055								0.11	0	0.029			0		0	0	1.467				0
0			0.128				0								0	0.175	0			0.129		0	0.149	1.693				0
0.23			0				0								0.178	0	0.111			0.125		0	0	0.695				0.845
0			0				0								0	0.27	0			0.145		0	0	0.93				0
0.132			0				0.068								0.228	0	0.179			0		0	0	0.633				0
0.351			0.4				0								0	0	0.056			0		0.072	0	1.115				0
0			0				0								0	0.118	0			0		0	0.118	0.673				0.207
3.38			0.131				0.091								0	0.075	0.159			0		0.107	0	1.006				0
0.311			0				0.291								0	0.297	0			0		0	0.166	1.443				0
0.634			0				0								0.09	0.263	0			0.137		0	0	1.219				1.057
0			0				0								0	0	0			0		0	0	1.18				0
0			0				0								0	0	0.112			0		0	0	1.22				0
0			0.376				0.171								0	0	0			0		0	0	1.644				0
0.086			0				0.082								0.083	0.118	0.159			0.185		0.17	0.153	0.512				0
0			0.157				0.134								0.083	0	0			0		0	0.132	0.988				0
0			0				0.149								0.063		0			0.073		0	0.189	1.581				0
0			0				0.14								0		0			0.144		0.098	0	1.106				0
0			0				0								0.08		0			0.124		0	0.224	0.522				0
0.052							0								0		0			0.125		0	0	0.66				0.128
0							0								0.086		0			0.189		0.43	0	0.77				0.205
0							0								0		0			0.348		0	0	0.752				0
0							0.156								0.151		0			0		0	0.111	0.189				0
0							0								0		0			0.105		0	0	0.701				0
0							0.076								0.357		0			0		0.421	0	0.405				0.129
0							0								0		0			0		0	0.785	1.86				0.389
0							0								0		0			0		0	0.047	0.962				0.32
0							0.163								0.077		0.098			0		0	0	0.884				0
0.177							0								0.298		0			0		0	0	0.399				0
0.132							0.256								0		0			0		0	0.063	0.826				0
0							0.082								0		0.088			0		0	0	0.362				0
0.106							0.132								0		0			0		0.196	0	1.663				0.261
0							0.112								0		0			0.161		0.136	0	1.331				0
0							0.066								0		0			0		0	0.144	0.306				0
0							0								0		0			0		0	0	0.3				0
0							0								0		0			0		0	0.122	1.83				0.41
0							0.239								0		0			0		0.125	0	0.851				0
0							0.091								0		0			0		0	0	0.746				0
0							0.131								0		0			0.157		0.145	0	0.772				0
0							0.126								0		0			0.246		0	0.119	0.781				0.375
0							0.154								0		0			0		0	0	0.637				2.452
0.146							0.112								0		0			0			0	0.492				0
0.084							0								0		0			0			0.205	0.647				0.571
0							0								0.238		0			1.501			0.1	0.213				2.77
0							0								0.049		0			0			0	0.9				0.113
0							0								0.219		0			0			0.213	1.29				0.255
0							0.14								0		0			0			0	0				0
0							0.137								0.074		0.119			0			0	0.839				0
0							0								0		0			0.287			0	0				0
0							0								0		0			0			0	0.813				0
0.117							0								0		0			0			0	0.459				0.141
0.766							0.375								0.134		0.075			0			0	1.11				0
0.414							0								0		0			0			0	1.153				0
0							0.073								0		0			0			0	0.36				0
0							0.357								0		0			0			0	0.199				0
0							0								0		0			0			0	0.745				0
0							0.283								0.094		0			0			0	0.48				0
0							0.061								0		0			0			0.237	1.493				0.665
0							0								0.112		0			0			0	1.185				0
0.058							0								0		0			0.222			0	1.112				0
0.229							0								0.088		0.081			0.122			0	0.536				0
0.243							0								0.073		0.075			0.239			0	0.779				2.145
0.151							0								0.38		0			0			0.126	1.093				0.214
0							0.119								0		0.102			0.082			0	0.896				0
0							0								0		0.154			0			0	0.783				0.263
1.098							0.418								0		0			0			0	0.846				0
0.092							0								0		0			0			0	0.372				0.108
0.157							0								0.174		0			0			0	1.081				0
0							0								0		0.033			0			0	1.042				0
0.051							0.164								0		0			0.063			0.245	1.707				0
0							0								0		0			0			0	0.599				0.188
0.153							0								0		0			0			0	0.815				0
0							0.118								0		0			0			0	0.99				0
0							0.111								0		0			0.111			0	0.443				0
0							0								0.1		0.116			0			0	0.511				0.145
0							0								0		0			0			0	1.704				0
0.157							0								0.076		0			0.063			0	0.64				0
0							0.165								0.139		0			0.13			0.228	0.521				0
0.231							0								0		0.087			0.164			0.455	1.118				0.123
0.925							0								0		0			0.085			0.134	0.335				0
0							0								0.043		0			0.148			0	2.068				0
0.144							0.061								0.105		0.1			0			0.074	1.538				0
0							0								0		0			0.132			0	1.574				0.145
0							0								0.125		0			0			0	1.898				0
0							0								0		0.068			0.163			0	1.364				0.871
0.125							0								0		0.113			0			0	1.85				0.152
0							0.069								0		0			0			0.146	0.847				0.053
0							0								0		0			0			0	1.263				0
0							0								0		0			0			0	0.69				0.226
0							0.124								0		0			0			0	0.887				0
0							0.213								0.289		0			0			0.127	1.703				0
0							0								0.054		0.179			0			0	3.247				0
0.163							0								0		0.08			0			0	1.112				0
0							0								0.156		0.044			0.104			0	1.611				0
0							0.16								0		0			0			0	0.306				0
0							0.39								0		0.198			0.09			0.147	1.326				0.082
0							0.152								0		0.203			0			0	1.318				0.133
0.133							0.065								0		0			0.167			0	1.63				0
0.136							0								0		0			0			0.188	1.32				0
0							0								0.09		0			0			0	0.583				0
0.236							0								0.182		0			0			0.338	1.766				0.109
0							0								0		0			0.061			0	0.277				0
0							0								0.093		0.123			0			0.141	1.564				0
0							0								0		0			0			0.111	1.29				0.21
0.462							0.41								0		0.097			0			0	0.138				0.358
0							0.12								0		0			0			0	1.019				0.629
0							0.076								0.134		0			0			0.05	0.713				0.103
0							0								0.055		0			0			0	1.618				0
0							0								0.065					0.091			0.119	0.286				0.116
0.164							0								0					0.104			0	0.25				0.118
0							0.055								0.131					0			0.109	0.824				0.126
0.136							0								0					0			0	0.785				0.446
0							0.116								0.106					0			0.072	0.682				0.223
0.092							0								0					0			0	0.985				0
0.347							0.441								0					0			0.066	0.535				0
0.136							0.131								0.069					0			0	1.129				0
0							0.157								0.138					0			0.135	1.224				0.097
0							0								0					0			0	0.631				0.12
0							0.059								0					0.066			0	0.954				0
0							0								0					0			0	0.733				0
0							0								0					0.165			0	2.321				0.12
0							0								0.189					0			0	1.869				0.251
0							0.204								0					0			0	1.966				0
0							0.155								0					0			0.095	0				0.107
0							0.419								0					0			0	1.285				0.129
0.294							0								0					0			0	0.898				0
0.104							0.104													0			0	0.985				0
0							0													0			0	1.045				0
0							0.25													0.13			0	1.066				0
0.079							0													0			0.178	1.776				0
0.233							0.289													0			0.134	2.201				0.214
0.306							0													0			0	1.726				0
0							0													0			0	1.041				0
0							0													0			0	1.459				1.126
0							0													0			0	1.16				0
0.056							0.848													0.135			0	1.351				0
0.218							0.42													0			0	0.776				0
0							0													0			0.106	0.616				0
0							0													0			0.542	0.667				0
0							0.145													0.11			0.062	1.228				0.15
0.054							0													0			0	1.272				0
0							0.151													0.055			0.107	0.699				0.128
0							0													0.285			0	1.419				0
0.067							0													0			0	1.528				0
0							0.193													0			0	0.754				0
0							0.266													0			0	0.963				0
0							0.1													0			0.136	1.727				0.083
0							0													0.149			0	0.797				0.353
0							0													0			0	1.04				0
0							0													0			0.141	0.57				0
0							0													0			0	1.064				0.18
0							0.106													0			0	1.886				0.109
0							0.119													0.328			0	1.196				0.119
0							0													0			0.205	0.328				1.539
0							0													0			0	0.905				0.447
0							0													0			0	0.82				0
0							0													0			0.145	0.813				0.067
0.119							0													0			0	0.98				0
0							0													0			0.047	0.619				0
0.134							0.067													0			0	1.057				0
0							0													0.048			0	0.268				0.126
0							0.082													0.116			0	1.003				0.222
0.116							0.267													0			0	1.556				0
0							0.066													0.817			0	1.112				0
0							0.13													0			0.048	0.872				0.092
1.522							0													0			0	0.778				0.157
0.148							0													0.175			0.053	1.361				0
0							0													0			0	0.379				0.254
1.108							0													0			0.129	1.456				0.041
0.144							0.26													0			0	0.77				0.12
0							0													0			0	0.49				0.164
0.805							0.148													0.34			0.212	0				0
0							0													0			0.341	1.551				1.716
0							0													0			0.069	0.662				0
0.143							0													0.047			0	1.153				0
0							0.171													0			0	1.232				0
0							0.114													0			0	0				0.125
0							0													0			0.142	0.748				0.094
0							0													0			0	1.192				0.153
0							0													0.059			0	0.814				0.081
0							0													0			0	0.829				0
0.304							0.055													0			0	0.373				0.11
0							0.174													0.093			0	1.605				0
0.08							0													0			0	0.502				0.204
0							0.17													0			0	1.985				0
0.098							0													0			0	1.554				0.173
0							0.069													0.225			0.309	1.245				0
0.127							0													0.235			0	0.871				0
0.265							0													0			0	1.496				0
0							0.353													0			0.068	0.969				0
0							0.077													0			0	0.521				0
0							0													0			0	0.935				0.116
2.384							0.132													0.565			0	1.298				0.228
0.262							1.693													0			0	1.402				0
0							0													0			0	0.502				0
0							0													0.13			0	1.819				0.352
0							0													0			0.061	0.935				0
0.138							0													0			0	1.746				0
0							0													0.173			0	0.441				0
0.075							0.276													0			0	0				0
0							0.133													0			0	0				0.663
0.27							0.217													0.156			0	0				0
0							0													0			0	0				0
0							0													0			0	0.127				0
0.773							0.109													0			0.172	0.098				0.793
0							0													0.174			0	0				0
0							0													0.186			0.046	0				0.12
0.321							0													0			0.135	0.118
0.133							0													0			0	0.196
0							1.384													0.107			0	0
0.13							0													0			0	0
0							0													0			0	0
0							0													0			0	0
0.11							0													0.674			0	0
0							0.116													0			0	0
0							0.126													0			0	0.148
0.304							0.136													0.207			0	0.097
0							0													0			0	0
0.132							0													0.454			0	0
0							0													0			0.222	0.196
0							0													0			0	0.123
0							0													0			0	0
0							0													0			0	0
0							0													0			0	0.125
0							0.13													0.427			0	0
0.147							0.352													0.105			0.097	0
0							0.202													0.87			0	0.109
0							0													0			0	0
0							0													0.237			0	0.136
0.073							0													0			0.806	0
0							0													0.047			0	0
0.663							0.096													0.095			0	0.209
0							0													0			0	0
0							0													0			0.183	0
0							0.057													0			0	0.102
0							0.068													0.161			0	0
0							0.113													0			0	0
0							0.132													0.039			0	0
0							0.132													0.374			0	0
0							0.316													0.042			0	0.467
0							0.063													0			0	0
0							0													0			0	0
0							0													0.135			0.094	0
0.124							0													0.315			0	0
0							0.253													0			0	0
0							0													0			0	0
0							0													0			0	0
0							0.235													0			0.098	0
0							0													0			0	0
0							0													0			0	0
0.12							0													0.258			0	0
0							0.123													0			0.037	0
0							0													0			0	0.148
0							0													0			0	0.059
0							0.303													0.111			0	0
0							0.076													0.13			0	0.097
0.13							0													0.08			0	0
0.065							0.061													0			0.395	0
0.07							0.136													0			0	0.146
3.225							0.289													0.281			0	0
0							0													0			0.324	0
0							0.175													0			0.336	0.111
0.152							0.138													0.069			0.152	0
0.122							0													0			0	0
0.107							0.148													0.076			0	0.049
0.238							0													0			0	0
0							0													0			0.079	0
0							0													0.38			0	0
0.128							0.182													0.225			0	0
0							0													0.078			0	0.121
0							0.08													0			0	0
0							0.167													0			0.055	0.138
0.109							0													0			0	0
							0.25													0			0	0.148
							0													0.13			0	0
							0													0.131			0.268	0
							0													0			0	0
							0.145													0.158			0	0
							0													0			0	0
							0.119													0.062			0	0.992
							0													0.121			0.162	0.178
							0.132													0			0.4	0
							0													0			0.111	0
							0													0			0.12	0
							0.262													0			0.115	0
							0													0.079			0	0
							0													0			0	0
							0.177													0			0	0
							0.075													0			0.37	0
							0													0.165			0.089	0.103
							0.138													0.124			0	0
							0													0			0	0.286
							0													0			0	0
							0													0			0	0
							0													0.261			0.163	0
							0													0.236			0	0
							0													0			0.392	0
							0													0.159			0	0.045
							0.167													0.183			0.106	0
							0.273													0			0	0
							0.094													0			0	0
							0													0			0.222	0.06
							0													0			0.042	0
							0													0.064			0	0
							0.162													0			0.051	0.055
							0													0.052			0.087	0
							0													0.119			0	0
							0													0.397			0	0.183
							0.141													0			0.098	0
							0													0.071			0	0.251
							0													0			0.288	0.106
							0													0			0	0.158
							0													0			0	0
							0													0			0	0
							0.332													0			0.066	0.064
							0													0			0.066	0.145
							0.057													0.14			0	0.156
							0													0			0.168	0
							0													0			0	0
							0													0			0.075	0
							0													0			0	0
							0.067													0.148			0.147	0
							0.585													0			0	0.08
							0													0			0	0
							0													0			0	0.133
							0													0			1.197	0
							0.632													0.17			0	0
							0													0			0.082	0
							0.076													0			0	0.108
							0													0			0.064	0
							0													0.133			0	0
							0.203													0			0	0
							0													0			0	0
							0													0			0	0
							0													0.145			0.045	0
							0													0			0	0
							0													0			0	0
							0.075													0.137			0	0
							0.212													0			0.134	0
							0													0.16			0	0
							0													0			0.114	0.262
							0													0			0	0
							0													0			0	0
							0													0.122			0	0
							0													0			0	0
							0.253													0.09			0.295	0
							0.07													0			0	0.208
							0													0.224			0	0.209
							0													0			0	0
							0													0.078			0	0
							0.106													0.186			0	0
							0													0			0	0
							0.195													0.84			0	0
							0													0			0	0
							0													0.066			0.176	0
							0.129													0.2			0.232	0
							0.142													0			0	0
							0.095													0.231			0	0.067
							0													0.14			0	0.042
							0.315													0			0.171	0
							0.051													0			0.185	0
							0.124													0			0	0
							0													0			0.097	0
							0													0			0.201	0
							0.058													0			0	0
							0.114													0.24			0	0
							0.361													0.104			0	0
							0.12													0			0.094	0.148
							0													0			0	0
							0.137													0.318			0	0
							0													0			0	0.068
							0.15													0			0	0
							0.132													0			0.122	0
							0													0			0.12	0
							0													0			0	0
							0													0			0	0
							0													0.14			0.459	0
							0													0.254			0	0
							0													0.219			0	0
							0.133													0			0.116	0
							0													0.171			0	0
							0.12													0			0.07	0
							0																0	0
							0																0.118	0
							0																0.118	0
							0																	0.087
							0.255																	0.225
							0																	0.093
							0																	0.107
							0.172																	0.076
							0																	0
							0																	0
							0.116																	0
							0.133																	0
							0																	0
							0.162																	0.057
							0																	0
							0																	0
							0																	0.08
							0																	0
							0.295																	0
							0																	0
							0																	0
							0.114																	0
							0																	0.146
							0																	0
							0																	0
							0.069																	0
							0																	0
							0																	0
							0																	0
							0																	0.111
							0																	0
							0																	0
							0																	0
							0																	0
							0																	0
							0.355																	0.1
							0.113																	0
							0																	0
							0.157																	0.066
							0																	0
							0.146																	0
							0																	0.174
							0																	0.068
							0																	0.153
							0																	0
							0.072																	0.142
							0																	0
							0.079																	0.237
							0																	0
							0.137																	0
							0																	0
							0																	0
							0																	0
							0																	0
							0.149																	0
							0																	0
							0																	0
							0.08																	0
							0																	0
							0																	0
							0.089																	0
							0																	0.214
							0																	0
							0.377																	0
							0.365																	0
							0																	0.092
							0																	0
							0																	0
							0																	0.224
							0																	0.122
							0.271																	0.102
							0																	0
							0																	0.063
							0																	0
							0.132																	0
							0																	0.061
							0																	0
							0																	0.137
							0																	0.248
							0																	0
							0																	0
							0																	0
							0																	0
							0																	0
							0																	0.43
							0																	0.676
							0																	0
							0																	0
							0																	0
							0																	0
							0																	0
							0																	0
							0																	0
							0.087																	0.12
							0																	0
							0																	0.122
							0																	0
							0.177																	0.119
							0.116																	0
							0																	0
							0.399																	0
							0																	0.141
							0																	0
							0																	0
							0																	0.21
							0.724																	0
							0																	0
							0.123																	0.264
							0																	0
							0.1																	0.181
							0																	0
							0.097																	0
							0																	0
							0.319																	0.374
							0																	0.14
							0.09																	0
							0																	0.078
							0																	0
							0.125																	0.159
							0.198																	0.078
							0.084																	0.205
							0																	0.042
							0																	0
							0.211																	0
							0																	0.398
							0.062																	0
							0																	0.04
							0																	0
							0.232																	0
							0																	0
							0																	0.065
							0.075																	0
							0.121																	0.167
							0																	2.397
							0.111																	0
							0.086																	1.174
							0.241																	0.958
							0																	0.498
							0.165																	0.15
							0																	0.239
							0																	0
							0.495																	0.506
							0																	0.944
							0																	1.417
							0																	0.947
							0.149																	0.116
							0.444																	0.131
							0.092																	0.258
							0																	1.171
							0																	0.194
							0																	1.62
							0																	0.745
							0																	0.951
							0.136																	1.707
							0.135																	1.308
							0.117																	0.777
							0																	0
							0																	0.271
							0.073																	1.271
							0																	1.139
							0																	1.061
							0.067																	0.386
							0																	0.599
							0																	2.748
							0.205																	0.979
							0																	1.137
							0.159																	0.511
							0.07																	0.124
							0																	0.619
							0																	1.35
							0																	0.712
							0.142																	0.598
							0																	0.578
							0																	0.426
							0.512																	0.22
							0.098																	1.325
							0.056																	0.811
							0																	0.654
							0																	0
							0																	0.618
							0																	1.014
							0.078																	0.084
							0																	0.139
							0																	0.432
							0																	0.63
							0																	0.144
							0.155																	0
							0																	1.256
							0																	2.065
							0																	0.139
							0.135																	0.812
							0																	0.291
							0																	0.503
							0.147																	0.562
							0																	1.523
							0																	0.255
							0.13																	1.899
							0.07																	0.559
							0.172																	0.08
							0																	0.667
							0																	1.128
							0																	0.81
							0																	0
							0.131																	0
							0																	0.344
																								0.33
																								0.173
																								0
																								0.16
																								0.465
																								0.097
																								0.977
																								0.863
																								0.189
																								1.833
																								0.212
																								1.504
																								0.646
																								0.684
																								0.128
																								0.747
																								0.827
																								1.218
																								3.297
																								1.201
																								0.758
																								1.246
																								0.278
																								0.213
																								0.161
																								0
																								0.105
																								0
																								0
																								0
																								0.143
																								0.621
																								0
																								0
																								0
																								0.097
																								0
																								0.127
																								0
																								0.11
																								0
																								0
																								0
																								0
																								0.201
																								0
																								0
																								0
																								0
																								0
																								0
																								0
																								0.141
																								0
																								0
																								0
																								0.544
																								0
																								0
																								0
																								0.086
																								0.127
																								0
																								0
																								0
																								0
																								0.113
																								0
																								0
																								0
																								0
																								0.075
																								0.082
																								0
																								0
																								0
																								0
																								0
																								0
																								0
																								0
																								0
																								0.078
																								0
																								0
																								0
																								0
																								0
																								0
																								0
																								0.075
																								0
																								0
																								0
																								0.051
																								0
																								0
																								0.163
																								0.094
																								0
																								0
																								0
																								0.202
																								0
																								0
																								0
																								0
																								0
																								0.254
																								0
																								0
																								0.064
																								0
																								0.046
																								0
																								0.087
																								0
																								0.197
																								0
																								0
																								0
																								0
																								0
																								0
																								0
																								0.382
																								0.297
																								0.137
																								0.562
																								0
																								0.129
																								0
																								0
																								0
																								0
																								0.139
																								0
																								0
																								0.064
																								0
																								0
																								0
																								0
																								0.08
																								0
																								0.148
																								0.118
																								0.14
																								0
																								0
																								0
																								0
																								0
																								0
																								0
																								0
																								0.036
																								0
																								0
																								0
																								0
																								0
																								0
																								0
																								0
																								0
																								0
																								0
																								0
																								0
																								0.159
																								0
																								0
																								0
																								0.12
																								0.089
																								0.079
																								0
																								0
																								0.112
																								0.107
																								0
																								0
																								0.147
																								0
																								0
																								0
																								0.061
																								0
																								0
																								0
																								0
																								0
																								0
																								0
																								0.268
																								0
																								0
																								0
																								0.141
																								0
																								0
																								0
																								0
																								0
																								0
																								0
																								0
																								0
																								0
																								0.236
																								0
																								0.252
																								0.377
																								0
																								0
																								0
																								0
																								0
																								0
																								0.09
																								0
																								0
																								0.236
																								0.265
																								0
																								0
																								0
																								0
																								0.184
																								0
																								0
																								0.095
																								0.117
																								2.287
																								1.443
																								1.015
																								1.6
																								0.366
																								0.957
																								2.57
																								1.057
																								1.287
																								1.412
																								1.253
																								0.614
																								0.522
																								0.462
																								0.821
																								1.05
																								0.668
																								1.241
																								1.698
																								0.739
																								2.593
																								0.753
																								0.334
																								0.864
																								1.062
																								0.781
																								0.508
																								0.651
																								0.857
																								0.409
																								0.641
																								0.446
																								0.479
																								0.484
																								0.805
																								1.304
																								1.118
																								0.633
																								1.044
																								1.066
																								0.118
																								0.889
																								0.514
																								0.234
																								1.885
																								0
																								1.054
																								0.524
																								0.177
																								0.679
																								0.142
																								0.985
																								0
																								0.839
																								1.254
																								1.672
																								0.46
																								0.825
																								0.867
																								1.16
																								1.399
																								0.128
																								0.696
																								0.411
																								0.954
																								1.019
																								0.315
																								0.858
																								0.655
																								0.276
																								1.229
																								1.174
																								0.157
																								0.876
																								0.12
																								0.362
																								0.471
																								0.753
																								0.238
																								0.281
																								0.268
																								0.44
																								0.27
																								0.234
																								0.417
																								0.922
																								0.144
																								1.176
																								0
																								0.832
																								0.96
																								0.314
																								0
																								0.934
																								0.224
																								0.44
																								0.642
																								0.166
																								0.689
																								0.279
																								0.943
																								0.235
																								0.103
																								0.157
																								0.684
																								1.498
																								0
																								0.759
																								1.449
																								0.295
																								0.414
																								0
																								0
																								0.579
																								0.271
																								0.368
																								0
																								0
																								1.012
																								1.081
																								1.11
																								0
																								1.901
																								0
																								0.432
																								0
																								0
																								0.852
																								0
																								0.491
																								0.327
																								0.619
																								0.475
																								0.185
S4b
kidney loop of Henle ascending limb epithelial cell	kidney collecting duct epithelial cell	kidney proximal straight tubule epithelial cell	intercalated A cells	mesangial cell	kidney capillary endothelial cell	leukocyte	macrophage	bladder cell	luminal epithelial cell of mammary gland	mesangial cell	basal cell of epidermis	keratinocyte	alveolar macrophage	B cell	basal cell	basophil	bladder urothelial cell	blood cell	cardiac muscle cell	ciliated columnar cell of tracheobronchial tree	classical monocyte	dendritic cell	DN1 thymic pro−T cell	duct epithelial cell	early pro−B cell	endocardial cell	endothelial cell	endothelial cell of hepatic sinusoid	epithelial cell	erythroblast	fibroblast	Fraction A pre−pro B cell	granulocyte	granulocytopoietic cell	hematopoietic precursor cell	hepatocyte	immature B cell	immature T cell	Langerhans cell	late pro−B cell	lung endothelial cell	mast cell	mesenchymal stem cell	monocyte	myeloid cell	natural killer cell	neuroendocrine cell	non−classical monocyte	proerythroblast
2.05705	1.46378	0	0	0	0	0	0	0	0	0	0	0	0	0	0	0	0	0	0	0	0	0	0	0	0	0	0	0	0	0	0	0	0	0	0	0	0	0	0	0	0	0	0	0	0	0	0	0	0
2.1023	1.3006	0	0	0	0	0	0	0	0	0	0	0	0	0	0	0	0	0	0	0	0	0	0	0	0	0	0	0	0	0	0	0	0	0	0	0	0	0	0	0	0	0	0	0	0	0	0	0	0
1.21265	2.43166	1.53794	0	0	0	0	0	0	0	0	0	0	0	0	0	0	0	0	0	0	0	0	0	0	0	0	0	0	0	0	0	0	0	0	0	0	0	0	0	0	0	0	0	0	0	0	0	0	0
2.03711	1.80522	1.32143	0	0	0	0	0	0	0	0	0	0	0	0	0	0	0	0	0	0	0	0	0	0	0	0	0	0	0	0	0	0	0	0	0	0	0	0	0	0	0	0	0	0	0	0	0	0	0
1.58186	0	0.846309	0.393877	0	0	0	0	0	0	0	0	0	0	0	0	0	0	0	0	0	0	0	0	0	0	0	0	0	0	0	0	0	0	0	0	0	0	0	0	0	0	0	0	0	0	0	0	0	0
2.57013	1.32903	0.40211	0	1.16322	0	0	0	0	0	1.16322	0	0	0	0	0	0	0	0	0	0	0	0	0	0	0	0	0	0	0	0	0	0	0	0	0	0	0	0	0	0	0	0	0	0	0	0	0	0	0
3.08145	1.89891	0.721234	0	0	0	0	0	0	0	0	0	0	0	0	0	0	0	0	0	0	0	0	0	0	0	0	0	0	0	0	0	0	0	0	0	0	0	0	0	0	0	0	0	0	0	0	0	0	0
1.9767	1.63209	1.04635	0	0	0	0	0	0	0	0	0	0	0	0	0	0	0	0	0	0	0	0	0	0	0	0	0	0	0	0	0	0	0	0	0	0	0	0	0	0	0	0	0	0	0	0	0	0	0
2.32152	1.79787	1.61643	0	0	0	0	0	0	0	0	0	0	0	0	0	0	0	0	0	0	0	0	0	0	0	0	0	0	0	0	0	0	0	0	0	0	0	0	0	0	0	0	0	0	0	0	0	0	0
1.74591	2.24069	0	0	0	0	0	0	0	0	0	0	0	0	0	0	0	0	0	0	0	0	0	0	0	0	0	0	0	0	0	0	0	0	0	0	0	0	0	0	0	0	0	0	0	0	0	0	0	0
2.5402	1.63598	0.595791	0	0	0	0	0	0	0	0	0	0	0	0	0	0	0	0	0	0	0	0	0	0	0	0	0	0	0	0	0	0	0	0	0	0	0	0	0	0	0	0	0	0	0	0	0	0	0
2.20556	2.1613	0.815682	0	0	0	0	0	0	0	0	0	0	0	0	0	0	0	0	0	0	0	0	0	0	0	0	0	0	0	0	0	0	0	0	0	0	0	0	0	0	0	0	0	0	0	0	0	0	0
1.69587	2.12261	0	0	0	0	0	0	0	0	0	0	0	0	0	0	0	0	0	0	0	0	0	0	0	0	0	0	0	0	0	0	0	0	0	0	0	0	0	0	0	0	0	0	0	0	0	0	0	0
1.35631	0	0	0	0	0	0	0	0	0	0	0	0	0	0	0	0	0	0	0	0	0	0	0	0	0	0	0	0	0	0	0	0	0	0	0	0	0	0	0	0	0	0	0	0	0	0	0	0	0
1.94292	2.02881	0	0	0	0	0	0	0	0	0	0	0	0	0	0	0	0	0	0	0	0	0	0	0	0	0	0	0	0	0	0	0	0	0	0	0	0	0	0	0	0	0	0	0	0	0	0	0	0
2.11488	2.42531	0	0	0	0	0	0.953547	0	0	0	0	0	0	0	0	0	0	0	0	0	0	0	0	0	0	0	0	0	0	0	0	0	0	0	0	0	0	0	0	0	0	0	0	0	0	0	0	0	0
1.42733	2.15095	0	0	0	0	0	1.15422	0	0	0	0	0	0	0	0	0	0	0	0	0	0	0	0	0	0	0	0	0	0	0	0	0	0	0	0	0	0	0	0	0	0	0	0	0	0	0	0	0	0
1.51732	0	0	0	0	0	0	0	0	0	0	0	0	0	0	0	0	0	0	0	0	0	0	0	0	0	0	0	0	0	0	0	0	0	0	0	0	0	0	0	0	0	0	0	0	0	0	0	0	0
1.36406	1.7762	0.954233	0	0	0	0	0	0	0	0	0	0	0	0	0	0	0	0	0	0	0	0	0	0	0	0	0	0	0	0	0	0	0	0	0	0	0	0	0	0	0	0	0	0	0	0	0	0	0
3.03977	1.52257	0.63324	0	0	0	0	0	0	0	0	0	0	0	0	0	0	0	0	0	0	0	0	0	0	0	0	0	0	0	0	0	0	0	0	0	0	0	0	0	0	0	0	0	0	0	0	0	0	0
2.10427	2.96611	1.20466	0.704125	0.807956	0	0	0	0	0	0.807956	0	0	0	0	0	0	0	0	0	0	0	0	0	0	0	0	0	0	0	0	0	0	0	0	0	0	0	0	0	0	0	0	0	0	0	0	0	0	0
0	1.50657	0.496174	0	0	0	0	0	0	0	0	0	0	0	0	0	0	0	0	0	0	0	0	0	0	0	0	0	0	0	0	0	0	0	0	0	0	0	0	0	0	0	0	0	0	0	0	0	0	0
2.11392	1.09094	0	0	0	0	0	0	0	0	0	0	0	0	0	0	0	0	0	0	0	0	0	0	0	0	0	0	0	0	0	0	0	0	0	0	0	0	0	0	0	0	0	0	0	0	0	0	0	0
1.58263	1.70778	0.62125	0	0	0	0	0	0	0	0	0	0	0	0	0	0	0	0	0	0	0	0	0	0	0	0	0	0	0	0	0	0	0	0	0	0	0	0	0	0	0	0	0	0	0	0	0	0	0
2.61736	1.66085	0	0	0	0	0	0	0	0	0	0	0	0	0	0	0	0	0	0	0	0	0	0	0	0	0	0	0	0	0	0	0	0	0	0	0	0	0	0	0	0		0	0	0	0	0	0	0
1.89011	2.24182	0	1.42517	0	0	0	0	0	0	0	0	0	0	0	0	0	0	0	0	0	0	0	0	0	0	0	0	0	0	0	0	0	0	0	0	0	0	0	0	0	0		0	0	0	0	0	0	0
2.07268	1.5709	0.651294	0	0	0	0	0	0	0	0	0	0	0	0	0	0	0	0	0	0	0	0	0	0	0	0	0	0	0	0	0	0	0	0	0	0	0	0	0	0	0		0	0	0	0	0	0	0
2.402	3.23169	1.06047	0.660817	0	0	0	0	0	0	0	0	0	0	0	0	0	0	0	0	0	0	0	0	0	0	0	0	0	0	0	0	0	0	0	0	0	0	0	0	0	0		0	0	0	0	0	0	0
1.81872	1.38761	0	0	0	1.32405	0	0	0	0	0	0	0	0	0	0	0	0	0	0	0	0	0	0		0	0	0		0	0	0	0	0	0	0	0	0	0	0	0	0		0	0	0	0	0	0	0
1.82436	1.58648	0.937189	0	0	0	0	0	0	0	0	0	0	0	0	0	0	0	0	0	0	0	0	0		0	0	0		0	0	0	0	0	0	0	0	0	0	0	0	0		0	0	0	0	0	0	0
0	1.12898	0	0	0	0	0	1.33736	0	0	0	0	0	0	0	0	0	0	0	0	0	0	0	0		0	0	0		0	0	0	0	0	0	0	0	0	0	0	0	0		0	0	0	0	0	0	0
1.48799	2.1001	0	0	0	0	0	0	0	0	0	0	0	0	0	0	0	0	0	0	0	0	0	0		0	0	0		0	0	0	0	0	0	0	0	0	0	0	0	0		0	0	0	0	0	0	0
0	0	0	0	0	0.642755	0	0.96376	0	0	0	0	0	0	0	0	0	0	0	0	0	0	0	0		0	0	0		0	0	0	0	0	0	0	0	0	0	0	0	0		0	0	0	0	0	0	0
0	1.54396	0	0	0	0	0	0	0	0	0	0	0	0	0	0	0	0	0	0	0	0	0	0		0	0	0		0	0	0	0	0	0	0	0	0	0	0	0	0		0	0	0	0	0	0	0
2.054	2.37353	0	0	0	0	0	0	0	0	0	0	0	0	0	0	0	0	0	0	0	0	0	0		0	0	0		0	0	0	0	0	0	0	0	0	0	0	0	0		0	0	0	0	0	0	0
1.40349	1.68118	1.48428	0	0	0	0	0	0	0	0	0	0	0	0	0	0	0	0	0	0	0	0	0		0	0	0		0	0	0	0	0	0	0	0	0	0	0	0	0		0	0	0	0	0	0	0
2.17808	2.63909	0	0	0	0	0	0	0	0	0	0	0	0	0	0	0	0	0	0	0	0	0	0		0	0	0		0	0	0	0	0	0	0	0	0	0	0	0	0		0	0	0	0	0	0	0
1.91897	1.73349	0.723961	0	0	1.08183	0	0	0	0	0	0	0	0	0	0	0	0	0	0	0	0	0	0		0	0	0		0	0	0	0	0	0	0	0	0	0	0	0	0		0	0	0	0	0	0	0
1.74578	1.58186	0	0	0	0	0	0	0	0	0	0	0	0	0	0	0	0	0	0	0	0	0	0		0	0	0		0	0	0	0	0	0	0	0	0	0		0	0		0	0	0	0	0	0	0
2.61787	0	0.473054	0	0	0	0	0	0	0	0	0	0	0	0	0	0	0	0	0	0	0	0	0		0	0	0		0	0	0	0	0	0	0	0	0	0		0	0		0	0	0	0	0	0	0
0	2.15566	1.03055	0	1.12657	1.46736	0	0	0	0	1.12657	0	0	0	0	0	0	0	0	0	0	0	0	0		0	0	0		0	0	0	0	0	0	0	0	0	0		0	0		0	0	0	0	0	0	0
2.43337	2.28902	1.74103	0	0	0	0	0	0	0	0	0	0	0	0	0	0	0	0	0	0	0	0	0		0	0	0		0	0	0	0	0	0	0	0	0	0		0	0		0	0	0	0	0	0	0
1.64853	1.61184	0	0	0	0	0	0	0	0	0	0	0	0	0	0	0	0	0	0	0	0		0		0	0	0		0	0	0	0	0	0	0	0	0	0		0	0		0	0	0	0	0	0	0
2.22343	0	0.650197	0	0	0	0	0	0	0	0	0	0	0	0	0	0	0	0	0	0	0		0		0	0	0		0	0	0	0	0	0	0	0	0	0		0	0		0	0	0	0	0	0	0
2.91462	1.44417	0	0	0	0	0	0	0	0	0	0	0	0	0	0	0	0	0	0	0	0				0	0	0		0	0	0	0	0	0	0	0	0	0		0	0		0	0	0	0	0	0	0
0	1.47192	1.59817		0	0	0	1.28681	0	0	0	0	0	0	0	0	0	0	0	0	0	0				0	0	0		0	0	0	0	0	0	0	0	0	0		0	0		0	0	0	0	0	0	0
2.22825	2.23013	0		0	0	0	0	0	0	0	0	0	0	0	0	0	0	0	0	0	0				0	0	0		0	0	0	0	0	0	0	0	0	0		0	0		0	0	0	0	0	0	0
2.37946	1.54816	0		0	0	0	0	0	0	0	0	0	0	0	0	0	0	0	0	0	0				0	0	0		0	0	0	0	0	0	0	0	0	0		0	0		0	0	0	0	0	0	0
2.00731	2.6113	0		0	0	0	0	0	0	0	0	0	0	0	0	0	0	0	0	0	0				0	0	0		0	0	0	0	0	0	0	0	0	0		0	0		0	0	0	0	0	0	0
2.33041	1.11819	0		0	0	0	0	0	0	0	0	0	0	0	0	0	0	0	0		0				0	0	0		0	0	0	0	0	0	0	0	0	0		0	0		0	0	0	0	0	0	0
2.34209	2.33658	1.3791		0	0	0	0	0	0	0	0	0	0	0	0	0	0	0	0		0				0	0	0		0	0	0	0	0	0	0	0	0	0		0	0		0	0	0	0	0	0	0
0	1.1232	0			0	0	0	0	0		0	0	0	0	0	0	0	0	0		0				0	0	0		0	0	0	0	0	0	0	0	0	0		0	0		0	0	0	0	0	0	0
2.05033	0.714032	0.37675			0	0	0	0	0		0	0	0	0	0	0	0	0	0		0				0	0	0		0	0	0	0	0	0	0	0	0	0		0	0		0	0	0	0	0	0	0
2.55998	2.10739	0.755796			0	0	0	0	0		0	0	0	0	0	0	0	0	0		0				0	0	0		0	0	0	0	0	0	0	0	0	0		0	0		0	0	0	0	0	0	0
0	0.887724	1.04821			0	0	0	0	0		0	0	0	0	0	0	0	0	0		0				0	0	0		0	0	0	0	0	0	0	0	0	0		0	0		0	0	0	0	0	0	0
0.972163	2.16489	0			0	0	0	0	0		0	0	0	0	0	0	0	0	0		0				0	0	0		0	0	0	0	0	0	0	0	0	0		0	0		0	0	0	0	0	0	0
1.63123	1.25666	0			1.19213	0	0	0	0		0	0	0	0	0	0	0	0	0		0				0	0	0		0	0	0	0	0	0	0	0	0	0		0	0		0	0	0	0	0	0	0
1.72957	0	0.844489			0	0	0	0	0		0	0	0	0	0	0	0	0	0		0				0	0	0		0	0	0	0	0	0	0	0	0	0		0	0		0	0	0	0	0	0	0
0	1.24567	0			0	0	0	0	0		0	0	0	0	0	0	0	0	0		0				0	0	0		0	0	0	0	0	0	0	0	0	0		0	0		0	0	0	0	0	0	0
2.09651	1.40284	0			0	0	0	0	0		0	0	0	0	0	0	0	0	0		0				0	0	0		0	0	0	0	0	0	0	0	0	0		0	0		0	0	0	0	0	0	0
1.85214	1.51593	0			0	0	0	0	0		0	0	0	0	0	0	0	0			0				0	0	0		0	0	0	0	0	0	0	0	0	0		0	0		0	0	0	0	0	0	0
1.32771	0	1.16111			0	0	0	0	0		0	0	0	0	0		0	0			0				0	0	0		0	0	0	0	0	0	0	0	0	0		0	0		0	0	0	0	0	0	0
0	0	0			0	0	0	0	0		0	0	0	0	0		0	0			0				0	0	0		0	0	0	0	0	0	0	0	0	0		0	0		0	0	0	0	0	0	0
1.53636	1.73763	0.763178			0	0	0	0	0		0	0	0	0	0		0	0			0				0		0		0	0	0	0	0	0	0	0	0	0		0	0		0	0	0	0	0	0	0
1.05475	2.06542	0.97104			0	0	0	0	0		0	0	0	0	0		0	0			0				0		0		0	0	0	0	0	0	0	0	0	0		0	0		0	0	0	0	0	0	0
2.2801	2.3419	0			0	0	0	0	0		0	0	0	0	0		0	0			0						0		0	0	0	0	0	0	0	0	0	0		0	0		0	0	0	0	0	0	0
1.71897	0	0			0	0	0	0	0		0	0	0	0	0		0	0			0						0		0	0	0		0	0	0	0	0	0		0	0		0	0	0	0	0	0	0
1.99022	1.8082	0			0	0	0	0	0		0	0	0	0	0		0	0			0						0		0	0	0		0	0	0	0	0	0		0	0		0	0	0	0	0	0	0
1.75508	0	0			0	0	0	0	0		0	0	0	0	0		0	0			0						0		0	0	0		0	0	0	0	0	0		0	0		0	0	0	0	0	0	0
1.59833	0	0			0	0	0	0	0		0	0	0	0	0		0	0			0						0		0	0	0		0	0	0	0	0	0		0	0		0	0	0	0	0	0	0
3.21926	0.485412	0			0	0	0	0	0		0	0	0	0	0		0	0			0						0		0	0	0		0	0	0	0	0	0		0	0		0	0	0	0	0	0	0
0.943372	0	0.878325			0	0	0	0	0		0	0	0	0	0		0	0			0						0		0	0	0		0	0	0	0	0	0		0	0		0	0	0	0	0	0	0
1.52346	1.29542	0			0	0	0	0	0		0	0	0	0	0		0	0			0						0		0	0	0		0	0	0	0	0	0		0	0		0	0	0	0	0	0	0
2.40566	0	0			0	0	0	0	0		0	0	0	0	0		0	0			0						0		0	0	0		0	0	0	0	0	0		0	0		0	0	0	0	0	0	0
1.2891	1.88892	0			0	0	0	0	0		0	0	0	0	0		0	0			0						0		0	0	0		0	0	0	0	0	0		0	0		0	0	0	0	0	0	0
2.14627	2.22951	1.01727			0	0	0	0	0		0	0	0	0	0		0	0			0						0		0	0	0		0	0	0	0	0	0		0	0		0	0	0	0	0	0	0
0	1.6938	1.3682			0	0	0	0	0		0	0	0	0	0		0	0			0						0		0	0	0		0	0	0	0	0	0		0	0		0	0	0	0	0	0	0
1.48799	2.45869	0			0	0	0	0	0		0	0	0	0	0		0	0			0						0		0	0	0		0	0	0	0	0	0		0	0		0	0	0	0	0	0	0
0.840949	2.13654	0			0	0	0	0	0		0	0	0	0	0		0	0			0						0		0	0	0		0	0	0	0	0	0		0	0		0	0	0	0	0	0	0
1.01735	2.04321	1.29445			0	0	0	0	0		0	0	0	0	0		0	0			0						0		0	0	0		0	0	0	0	0	0		0	0		0	0	0	0	0	0	0
2.51293	1.34956	0			1.43802	0	0	0	0		0	0	0	0	0		0	0			0						0		0	0	0		0	0	0	0	0	0		0	0		0	0	0	0	0	0	0
2.11488	2.35299	0			0	0	0	0	0		0	0	0	0	0		0	0			0						0		0	0	0		0	0	0	0	0	0		0	0		0	0	0	0	0	0	0
1.9006	0	0			0	0	0	0	0		0	0	0	0	0		0	0			0						0		0	0	0		0	0	0	0	0	0		0	0		0	0	0	0	0	0	0
2.11092	1.53194	0.47126			0	0	0	0	0		0	0	0	0	0		0	0			0						0		0	0	0		0	0	0	0	0	0		0	0		0	0	0	0	0	0	0
1.48534	1.9837	0.76144			0	0	0	0	0		0	0	0	0	0		0	0			0						0		0	0	0		0	0	0	0	0	0		0	0		0	0	0	0	0	0	0
0	2.63551	0			0	0	0	0	0		0	0	0	0	0		0	0			0						0		0	0	0		0	0	0	0	0	0		0	0		0	0	0	0	0	0	0
0	0.8083	0.834625			0	0	0	0	0		0	0	0	0	0		0	0			0						0		0	0	0		0	0	0	0	0	0		0	0		0	0	0	0	0	0	0
2.50438	0	1.65034			0	0	0	0	0		0	0	0	0	0		0	0			0						0		0	0	0		0	0	0	0	0	0		0	0		0	0		0	0	0	0
1.79113	1.90594	0			0	0	0	0	0		0	0	0	0	0		0	0			0						0		0	0	0		0	0	0	0	0	0		0	0		0	0		0	0	0	0
2.01686	2.26392	0.695858			0	0	0	0	0		0	0	0	0	0		0	0			0						0		0	0	0		0	0	0	0	0	0		0	0		0	0		0	0	0	0
2.38035	0	0			0	0	0	0	0		0	0	0	0	0		0	0			0						0		0	0	0		0	0	0	0	0	0		0	0		0	0		0	0	0	0
0	1.30215	0			0	1.57423	0	0	0		0	0	0	0	0		0	0			0						0		0	0	0		0	0	0	0	0	0		0	0		0	0		0	0	0	0
2.09214	0.994791	2.26779			0	0	0	0	0		0	0	0	0	0		0	0			0						0		0	0	0		0	0	0	0	0	0		0	0		0	0		0	0	0	0
0	1.60476	0			0	0	0	0	0		0	0	0	0	0		0	0			0						0		0	0	0		0	0	0	0	0	0		0	0		0	0		0	0	0	0
1.44715	0	0			0	0	0	0	0		0	0	0	0	0		0	0			0						0		0	0	0		0	0	0	0	0	0		0	0		0	0		0	0	0	0
1.66062	1.22211	0			0	0	0	0	0		0	0	0	0	0		0	0			0						0		0	0	0		0	0	0	0	0	0		0	0		0	0		0	0	0	0
2.47747	2.28307	0			0	0	0	0	0		0	0	0	0	0		0	0			0						0		0	0	0		0	0	0	0	0	0		0	0		0	0		0	0	0	0
1.97083	0	0			0	0	0	0	0		0	0	0	0	0		0	0			0						0		0	0	0		0	0	0	0	0	0		0	0		0	0		0	0	0	0
0	3.10679	0.696211			0	0	0	0	0		0	0	0	0	0		0	0			0						0		0	0	0		0	0	0	0	0	0		0	0		0	0		0	0	0	0
0	1.39111	0			0	0	0	0	0		0	0	0	0	0		0	0			0						0		0	0	0		0	0	0	0	0	0		0	0		0	0		0	0	0	0
1.33344	0	0			0	0	0	0	0		0	0	0	0	0		0	0			0						0		0	0	0		0	0	0	0	0	0		0	0		0	0		0	0	0	0
1.32203	0	0			0	0	0	0	0		0	0	0	0	0		0	0			0						0		0	0	0		0	0	0	0	0	0		0	0		0	0		0	0	0	0
2.15544	1.52924	0.538194			0	0	0	0	0		0	0	0	0	0		0	0			0						0		0	0	0		0	0	0	0	0	0		0	0		0	0		0	0	0	0
2.42304	0.768597	1.22169			0	0	0	0	0		0	0	0	0	0		0	0			0						0		0	0	0		0	0	0	0	0	0		0	0		0	0		0	0	0	0
1.87235	0	0			0	0	0	0	0		0	0	0	0	0		0	0			0						0		0	0	0		0	0	0	0	0	0		0	0		0	0		0	0	0	0
2.25715	0	0			0	0	0	0	0		0	0	0	0	0		0	0			0						0		0	0	0		0	0	0	0	0	0		0	0		0	0		0	0	0	0
2.71104	0	0			0	0	0	0	0		0	0	0	0	0		0	0			0						0		0	0	0		0	0	0	0	0	0		0	0		0	0		0	0	0	0
3.08129	0	0			0	0	0	0	0		0	0	0	0	0		0	0			0						0		0	0	0		0	0	0	0	0	0		0	0		0	0		0	0	0	0
2.33237	0	1.06274			0	0	0	0	0		0	0	0	0	0		0	0			0						0		0	0	0		0	0	0	0	0	0		0	0		0	0		0	0	0	0
2.6085	1.2804	1.86356			0	0	0	0	0		0	0	0	0	0		0	0			0						0		0	0	0		0	0	0	0	0	0		0	0		0	0		0	0	0	0
2.08409	0	0			0	0	0.568678	0	0		0	0	0	0	0		0	0			0						0		0	0	0		0	0	0	0	0	0		0	0		0	0		0	0	0	0
2.05611	2.33658	0			0	0	0	0	0		0	0	0	0	0		0	0			0						0		0	0	0		0	0	0	0	0	0		0	0		0	0		0	0	0	0
1.68219	0	1.06082			0	0	0	0	0		0	0	0	0	0		0	0			0						0		0	0	0		0	0	0	0	0	0		0	0		0	0		0	0	0	0
2.23211	2.13841	1.43338			0	0	0	0	0		0	0	0	0	0		0	0			0						0		0	0	0		0	0	0	0		0		0	0		0	0		0	0	0	0
1.09269	1.72652	0			0	0	0	0	0		0	0	0	0	0		0	0			0						0		0	0	0		0	0	0	0		0		0	0		0	0		0	0	0	0
2.30349	0	0			0	0	0	0	0		0	0	0	0	0		0	0			0						0		0	0	0		0	0	0	0		0		0	0		0	0		0	0	0	0
2.44559	1.20344	0.980413			0	0	0	0	0		0	0	0	0	0		0	0			0						0		0	0	0		0	0	0	0		0		0	0		0	0		0	0	0	0
1.70079	1.83329	0.464088			0	0	0	0	0		0	0	0	0	0		0	0			0						0		0	0	0		0	0	0	0		0		0	0		0	0		0	0	0	0
1.45996	1.46685	1.83912			0	0	0.593388	0	0		0	0	0	0	0		0	0			0						0		0	0	0		0	0	0	0		0		0	0		0	0		0	0	0	0
1.96554	1.58463	0			0	0	0	0	0		0	0	0	0	0		0	0			0						0		0	0	0		0	0	0	0		0		0	0		0	0		0	0	0	0
1.7311	2.1196	0.503003			0	0	0	0	0		0	0	0	0	0		0	0			0						0		0	0	0		0	0	0	0		0		0	0		0	0		0	0	0	0
2.22496	1.92735	0			0	0	0	0	0		0	0	0	0	0		0	0			0						0		0	0	0		0	0	0	0		0		0	0		0	0		0	0	0	0
1.52178	0	0			0	0	0	0	0		0	0	0	0	0		0	0			0						0		0	0	0		0	0	0	0		0		0	0		0	0		0	0	0	0
0	1.40849	1.30808			0	0	0	0	0		0	0	0	0	0		0	0			0						0		0	0	0		0	0	0	0		0		0	0		0	0		0	0	0	0
0	1.56849	2.4396			0	0	0.928307	0	0		0	0	0	0	0		0	0			0						0		0	0	0		0	0	0	0		0		0	0		0	0		0	0	0	0
2.24861	1.76719	0			0	0	0	0	0		0	0	0	0	0		0	0			0						0		0	0	0		0	0	0	0		0		0	0		0	0		0	0	0	0
0	1.78843	0			0	0	0	0	0		0	0	0	0	0		0	0			0						0		0	0	0		0	0	0	0		0		0	0		0	0		0	0	0	0
1.23657	0.806717	1.06045			0	0	0	0	0		0	0	0	0	0		0	0			0						0		0	0	0		0	0	0	0		0		0	0		0	0		0	0	0	0
1.67141	0	0			0	1.70714	0	0	0		0	0	0	0	0		0	0			0						0		0	0	0		0	0	0	0		0		0	0		0	0		0	0	0	0
1.85362	2.42539	0.731934			0.678668	0	0	0	0		0	0	0	0	0		0	0			0						0		0	0	0		0	0	0	0		0		0	0		0	0		0	0	0	0
0.558952	2.35839	0			0	0	0	0	0		0	0	0	0	0		0	0			0						0		0	0	0		0	0	0	0		0		0	0		0	0		0	0	0	0
1.03375	2.32651	0.80018			0	0	0	0	0		0	0	0	0	0		0	0			0						0		0	0	0		0	0	0	0		0		0	0		0	0		0	0	0	0
1.302	1.79259	0			0	0	0	0	0		0	0	0	0	0		0	0			0						0		0	0	0		0	0	0	0		0		0	0		0	0		0	0	0	0
1.69787	1.17655	0			0	0	0	0	0		0	0	0	0	0		0	0			0						0		0	0	0		0	0	0	0		0		0	0		0	0		0	0	0	0
0	0.193695	0			0	0	0	0	0		0	0	0	0	0		0	0			0						0		0	0	0		0	0	0	0		0		0	0		0	0		0	0	0	0
2.30945	1.29445	0			0	0	0	0	0		0	0	0	0	0		0	0			0						0		0	0	0		0	0	0	0		0		0	0		0	0		0	0	0	0
2.06723	0	0			0	0	0	0	0		0	0	0	0	0		0	0			0						0		0	0	0		0	0	0	0		0		0	0		0	0		0	0	0	0
1.76344	1.21282	0.834699			0	0	0	0	0		0	0	0	0	0		0	0			0						0		0	0	0		0	0	0	0		0		0	0		0	0		0	0	0	0
0	1.49012	0			0	0	0	0	0		0	0	0	0	0		0	0			0						0		0	0	0		0	0	0	0		0		0	0		0	0		0	0	0	0
2.80408	0	0			1.56969	0	0	0	0		0	0	0	0	0		0	0			0						0		0	0	0		0	0	0	0		0		0	0		0	0		0	0	0	0
2.73261	0	0			0	0	0	0	0		0	0	0	0	0		0	0			0						0		0	0	0		0	0	0	0		0		0	0		0	0		0	0	0	0
0	0.825075	1.46327			0	0	0	0	0		0	0	0	0	0		0	0			0						0		0	0	0		0	0	0	0		0		0	0		0	0		0	0	0	0
2.98126	2.40373	0			0	0	0	0	0		0	0	0	0	0		0	0			0						0		0	0	0		0	0	0	0		0		0	0		0	0		0	0	0	0
2.05983	2.32578	0			0	0	0	0	0		0	0	0	0	0		0	0			0						0		0	0	0		0	0	0	0		0		0	0		0	0		0	0	0	0
0	2.49565	0			0	0	0	0	0		0	0	0	0	0		0	0			0						0		0	0	0		0	0	0	0		0		0	0		0	0		0	0	0	0
1.79343	1.05634	0			0	0	0	0	0		0	0	0	0	0		0	0			0						0		0	0	0		0	0	0	0		0		0	0		0	0		0	0	0	0
0	0	0			0	0	0	0	0		0	0	0	0	0		0	0			0						0		0	0	0		0	0	0	0		0		0	0		0	0		0	0	0	0
0	2.08045	0.944331			0	0	0	0	0		0	0	0	0	0		0	0			0						0		0	0	0		0	0	0	0		0		0	0		0	0		0	0	0	0
0	1.65993	0			0	0	0	0	0		0	0	0	0	0		0	0			0						0		0	0	0		0	0	0	0		0		0	0		0	0		0	0	0	0
0	1.59238	0			0	0	0	0	0		0	0	0	0	0		0	0			0						0		0	0	0		0	0	0	0		0		0	0		0	0		0	0	0	0
2.09277	1.37412	0			0	0	0	0	0		0	0	0	0	0		0	0			0						0		0	0	0		0	0	0	0		0		0	0		0	0		0	0	0	0
0	0	0			0	0	0	0	0		0	0	0	0	0		0	0			0						0		0	0	0		0	0	0	0		0		0	0		0	0		0	0	0	0
0	1.09186	0			0	0	0	0	0.278973		0	0	0	0	0		0	0			0						0		0	0	0		0	0	0	0		0		0	0		0	0		0	0	0	0
1.47097	1.32425	0			0	0	0	0	0		0	0	0	0	0		0	0			0						0		0	0	0		0	0	0	0		0		0	0		0	0		0	0	0	0
1.53194	2.25127	0			0	0	0	0	0		0	0	0	0	0		0	0			0						0		0	0	0		0	0	0	0		0		0	0		0	0		0	0	0	0
0	1.31471	0.6567			0	0	0	0	0		0	0	0	0	0		0	0			0						0		0		0		0	0	0	0		0		0	0		0	0		0	0	0	0
1.79699	2.28083	0.614979			1.17392	0	0	0	0		0	0	0	0	0		0	0			0						0		0		0		0	0	0	0		0		0	0		0	0		0	0	0	0
1.35631	1.9719	0			0	0	0	0	0		0	0	0	0	0		0	0			0						0		0		0		0	0	0	0		0		0	0		0	0		0	0	0	0
1.91848	2.51288	0.754361			0	0	0	0	0		0	0	0	0	0		0	0			0						0		0		0		0	0	0	0		0		0	0		0	0		0	0	0	0
1.81721	2.04329	0.851049			0	0	0	0	0		0	0	0	0	0		0	0			0						0		0		0		0	0	0	0		0		0	0		0	0		0	0	0	0
1.62465	2.09714	0.502101			0	0	0	0	0		0	0	0	0	0		0	0			0						0		0		0		0	0	0	0		0		0	0		0	0		0	0	0	0
2.07146	2.30959	0			1.28416	0	0	0	0		0	0	0	0	0		0	0									0		0		0		0	0	0	0		0		0	0		0	0		0	0	0	0
2.37739	2.3979	1.24974			0	0	0	0	0		0	0	0	0	0		0	0									0		0		0		0	0	0	0		0		0	0		0	0		0	0	0	0
1.32588	1.71803	0			0	0	0	0	0		0	0	0	0	0		0	0									0		0		0		0	0	0	0		0		0	0		0	0		0	0	0	0
2.44303	1.23623	0.967992			0	0	0	0	0		0	0	0	0	0		0	0									0		0		0		0	0	0	0		0		0	0		0	0		0	0	0	0
1.0327	2.51209	2.29642			0	0	0	0	0		0	0	0	0	0		0	0									0		0		0		0	0	0	0		0		0	0		0	0		0	0	0	0
1.61168	0	0			0	0	0	0	0		0	0	0	0	0		0	0									0		0		0		0	0	0	0		0		0	0		0	0		0	0	0	0
1.12376	1.01938	0			0	0	0	0	0		0	0	0	0	0		0	0									0		0		0		0	0	0	0		0		0	0		0	0		0	0	0	0
0	0	1.81333			0	0	0	0	0		0	0	0	0	0		0	0									0		0		0		0	0	0	0		0		0	0		0	0		0	0	0	0
0	2.16653	0			0	0	0	0	0		0	0	0	0	0		0	0									0		0		0		0	0	0	0		0		0	0		0	0		0	0	0	0
0	1.671	1.22152			0	0	0	0	0		0	0	0	0	0		0	0									0		0		0		0	0	0	0		0		0	0		0	0		0	0	0	0
1.83248	1.14421	0			0	0	0	0	0		0	0	0	0	0		0	0									0		0		0		0	0	0	0		0		0	0		0	0		0	0	0	0
0	1.64864	0			0	0	0	0	0		0	0	0	0	0		0	0									0		0		0		0	0	0	0		0		0	0		0	0		0	0	0	0
1.62106	1.42613	0			0	0	0	0	0		0	0	0	0	0		0	0									0		0		0		0	0	0	0		0		0	0		0	0		0	0	0	0
1.35695	2.61983	0			0	0	0	0	0		0	0	0	0	0		0	0									0		0		0		0	0	0	0		0		0	0		0	0		0	0	0	0
0	1.65227	1.25366			0	0	0	0	0		0	0	0	0	0		0	0									0		0		0		0	0	0	0		0		0	0		0	0		0	0	0	0
0	0	1.36039			0	0	0	0	0		0	0	0	0	0		0	0									0		0		0		0	0	0	0		0		0	0		0	0		0	0	0	0
1.78691	2.18313	0			0	0	0	0	0		0	0	0	0	0		0	0									0		0		0		0	0	0	0		0		0	0		0	0		0	0	0	0
1.34508	1.37655	0			0	0	0	0	0		0	0	0	0	0		0	0									0		0		0		0	0	0	0		0		0	0		0	0		0	0	0	0
2.64702	2.27393	1.03903			0	0	0	0	0		0	0	0	0	0		0	0									0		0		0		0	0	0	0		0		0	0		0	0		0	0	0	0
2.2616	1.97858	0			0	0	0	0	0		0	0	0	0	0		0	0									0		0		0		0	0	0	0		0		0	0		0	0		0	0	0	0
1.32425	3.03505	0			0	0	0	0	0		0	0	0	0	0		0	0									0		0		0		0	0	0	0		0		0	0		0	0		0	0	0	0
1.38457	1.28284	0.564262			0	0	0	0	0		0	0	0	0	0		0	0									0		0		0		0	0	0	0		0		0	0		0	0		0	0	0	0
0	0	0			0	0	0	0	0		0	0	0	0	0		0	0									0		0		0		0	0	0	0		0		0	0		0	0		0	0	0	0
2.28346	2.46594	0			0	0	0	0	0		0	0	0	0	0		0	0									0		0		0		0	0	0	0		0		0	0		0	0		0	0	0	0
1.04893	0	0			0	0	0	0	0		0	0	0	0	0		0	0									0		0		0		0	0	0	0		0		0	0		0	0		0	0	0	0
1.66391	2.39563	0			0	0	0	0	0		0	0	0	0	0		0	0									0		0		0		0	0	0	0		0		0	0		0	0		0	0	0	0
2.04402	1.91157	1.8185			0	0	0	0	0		0	0	0	0	0		0	0									0		0		0		0	0	0	0		0		0	0		0	0		0	0	0	0
1.89457	1.48191	0			0	0	0	0	0		0	0	0	0	0		0	0									0		0		0		0	0	0	0		0		0	0		0	0		0	0	0	0
2.35999	2.4663	0			1.44294	0	0	0	0		0	0	0	0	0		0	0									0		0		0		0	0	0	0		0		0	0		0	0		0	0	0	0
0	2.05685	0			0	0	0	0	0		0	0	0	0	0		0	0									0		0		0		0	0	0	0		0		0	0		0	0		0	0	0	0
1.73033	2.48231	0			0	0	0	0	0		0	0	0	0	0		0	0									0		0		0		0	0	0	0		0		0	0		0	0		0	0	0	0
0	2.54777	0			0	0	0	0	0		0	0	0	0	0		0	0									0		0		0		0	0	0	0		0		0	0		0	0		0	0	0	0
2.30939	2.02523	0			1.21849	0	0	0	0		0	0	0	0	0		0	0									0		0		0		0	0	0	0		0		0	0		0	0		0	0	0	0
2.52316	0	1.19945			0	0	0	0	0		0	0	0	0	0		0	0									0		0		0		0	0	0	0		0		0	0		0	0		0	0	0	0
1.41738	1.9186	0			0	0	0	0	0		0	0	0	0	0		0	0									0		0		0		0	0	0	0		0		0	0		0	0		0	0	0	0
0	0	0			0	0	0	0	0		0	0	0	0	0		0	0									0		0		0		0	0	0	0		0		0	0		0	0		0	0	0	0
1.12447	1.27853	0			0	0	0	0	0		0	0	0	0	0		0	0									0		0		0		0	0	0	0		0		0	0		0	0		0	0	0	0
2.48676	0	0			0	0	0	0	0		0	0	0	0	0		0	0									0		0		0		0	0	0	0		0		0	0		0	0		0	0	0	0
1.72324	0	0.669328			0	0	0	0	0		0	0	0	0	0		0	0									0		0		0		0	0	0	0		0		0	0		0	0		0	0	0	0
1.71447	2.31883	0.807474			0	0	0	0	0		0	0	0	0	0		0	0									0		0		0		0	0	0	0		0		0	0		0	0		0	0	0	0
0	1.83365	0			0	0	0	0	0		0	0	0	0	0		0	0									0		0		0		0	0	0	0		0		0	0		0	0		0	0	0	0
1.65872	0	1.07036			0	0	0	0	0		0	0	0	0	0		0	0									0		0		0		0	0	0	0		0		0	0		0	0		0	0	0	0
1.7297	0.855768	0.984175			0	0	0	0	0		0	0	0	0	0		0	0									0		0		0		0	0	0	0		0		0	0		0	0		0	0	0	0
0	1.43095	0			0.301339	0	0	0	0		0	0	0	0	0		0	0									0		0		0		0	0	0	0		0		0	0		0	0		0	0	0	0
1.39339	0	0			0	0	0	0	0		0	0	0	0	0		0	0									0		0		0		0	0	0	0		0		0	0		0	0		0	0	0	0
2.37459	2.20724	0			0	0	0	0	0		0	0	0	0	0		0	0									0		0		0		0	0	0	0		0		0	0		0	0		0	0	0	0
0	0	0.743752			0	0	0	0	0		0	0	0	0	0		0	0									0		0		0		0	0	0	0		0		0	0		0	0		0	0	0	0
3.03505	0.86852	0			0	0	0	0	0		0	0	0	0	0		0	0									0		0		0		0	0	0	0		0		0	0		0	0		0	0	0	0
1.85078	1.67255	0			0	0	0	0	0		0	0	0	0	0		0	0									0		0		0		0	0	0	0		0		0	0		0	0		0	0	0	0
1.90108	1.38583	1.19905			0	0	0	0	0		0	0	0	0	0		0	0									0		0		0		0	0	0	0		0		0	0		0	0		0	0	0	0
0	0	0			0	0	0	0	0		0	0	0	0	0		0	0									0		0		0		0	0	0	0		0		0	0		0	0		0	0	0	0
1.8316	0.628605	0			0	0	0	0	0		0	0	0	0	0		0	0									0		0		0		0	0	0	0		0		0	0		0	0		0	0	0	0
2.0909	1.43758	0			0	0	0	0	0		0	0	0	0	0		0	0									0		0		0		0	0	0	0		0		0	0		0	0		0	0	0	0
2.32318	1.54272	0.684462			0	0	0	0	0		0	0	0	0	0		0	0									0		0		0		0	0	0	0		0		0	0		0	0		0	0	0	0
1.36907	1.27332	0			0	0	0	0	0		0	0	0	0	0		0	0									0		0		0		0	0	0	0		0		0	0		0	0		0	0	0	0
1.86095	1.86103	1.09995			0	0	0	0	0		0	0	0	0	0		0	0									0		0		0		0	0	0	0		0		0	0		0	0		0	0	0	0
0	2.49821	0			0	0	0	0	0		0	0	0	0	0		0	0									0		0		0		0	0	0	0		0		0	0		0	0		0	0	0	0
2.05903	1.52234	0			0	0	0	0	0		0	0	0	0	0		0	0									0		0		0		0	0	0	0		0		0	0		0	0		0	0	0	0
0	1.75245	0			0	0	0	0	0		0	0	0	0	0		0	0									0		0		0		0	0	0	0		0		0	0		0	0		0	0	0	0
0	2.48651	0			0	0	0	0	0		0	0	0	0	0		0	0									0		0		0		0	0	0	0		0		0	0		0	0		0	0		0
1.83845	0	0			0	0	0	0	0		0	0	0	0	0		0	0									0		0		0		0	0	0	0		0		0	0		0	0		0	0		0
2.48854	0	0			0	0	0	0	0		0	0	0	0	0		0	0									0		0		0		0	0	0	0		0		0	0		0	0		0	0		0
1.62875	1.61619	1.21188			0	0	0	0	0		0	0	0	0	0		0	0									0		0		0		0	0	0	0		0		0	0		0	0		0	0		0
1.54602	2.39935	0.822812			0	0	0	0	0		0	0	0	0	0		0	0									0		0		0		0	0	0	0		0		0	0		0	0		0	0		0
2.63152	1.8876	0			0	0	0	0	0		0	0	0	0	0		0	0									0		0		0		0	0	0	0		0		0	0		0	0		0	0		0
2.81336	1.91749	0.975085			0	0	0	0	0		0	0	0	0	0		0	0									0		0				0	0	0	0		0		0	0		0	0		0	0		0
0	1.07099	0.915003			0	0	0	0	0		0	0	0	0	0		0	0									0		0				0	0	0	0		0		0	0		0	0		0	0		0
1.4772	0.815752	0.790843			0	0	0	0	0		0	0	0	0	0		0	0									0		0				0	0	0	0		0		0	0		0	0		0	0		0
2.09028	2.37946	0.582904			0	0	0	0	0		0	0	0	0	0		0	0									0		0				0	0	0	0		0		0	0		0	0		0	0		0
2.39126	0	0			0	0	0	0	0		0	0	0	0	0		0	0									0		0				0	0	0	0		0		0	0		0	0		0	0		0
0	2.51163	0.62369			0	0	0	0	0		0	0	0	0	0		0	0									0		0				0	0	0	0		0		0	0		0	0		0	0		0
1.80607	2.18593	0			0	0	0	0	0		0	0	0	0	0		0	0									0		0				0	0	0	0		0		0	0		0	0		0	0		0
1.63388	0	0			0	0	0	0	0		0	0	0	0	0		0	0									0		0				0	0	0	0		0		0	0		0	0		0	0		0
1.86563	0	0.630516			0	0	0	0	0		0	0	0	0	0		0	0									0		0				0	0	0	0		0		0	0		0	0		0	0		0
0	0	0.502229			0	0	0	0	0		0	0	0	0	0		0	0									0		0				0	0	0	0		0		0	0		0	0		0	0		0
0	1.83734	0.807783			0	0	0	0	0		0	0	0	0	0		0	0									0		0				0	0	0	0		0		0	0		0	0		0	0		0
2.03341	2.47001	0.846005			0	0	0	0	0		0	0	0	0	0		0	0									0		0				0	0	0	0		0		0	0		0	0		0	0		0
1.78183	1.25761	1.80522			0	0	0	0	0		0	0	0	0	0		0	0									0		0				0	0	0	0		0		0	0		0	0		0	0		0
0	2.42719	1.24633			0	0	0	0	0		0	0	0	0	0		0	0									0		0				0	0	0	0		0		0	0		0	0		0	0		0
2.63572	2.20115	1.06867			0	0	0	0	0		0	0	0	0	0		0	0									0		0				0	0	0	0		0		0	0		0	0		0	0		0
0	0	0			0	0	0	0	0		0	0	0	0	0		0	0									0		0				0	0	0	0		0		0	0		0	0		0	0		0
0	1.61749	0			0	0	0	0	0		0	0	0	0	0		0	0									0		0				0	0	0	0		0		0	0		0	0		0	0		0
0	1.89326	0			0	0	0	0	0		0	0	0	0	0		0	0									0		0				0	0	0	0		0		0	0		0	0		0	0		0
1.95038	0	0			0	0	0	0	0		0	0	0	0	0		0	0									0		0				0	0	0	0		0		0	0		0	0		0	0		0
1.45277	1.81535	0.524975			0	0	0	0	0		0	0	0	0	0		0	0									0		0				0	0	0	0		0		0	0		0	0		0	0		0
0	0	0			0	0	0	0	0		0	0	0	0	0		0	0									0		0				0	0	0	0		0		0	0		0	0		0	0		0
1.46582	1.80734	1.0808			0	0	0	0	0		0	0	0	0	0		0	0									0		0				0	0	0	0		0		0	0		0	0		0	0		0
1.14963	0.720963	0.655051			0	0	0	0	0		0	0	0	0	0		0	0									0		0				0	0	0	0		0		0	0		0	0		0	0		0
1.54428	0	0			0	0	0	0	0		0	0	0	0	0		0	0									0		0				0	0	0	0		0		0	0		0	0		0	0		0
2.59319	1.6041	0			0	0	0	0	0		0	0	0	0	0		0	0									0		0				0	0	0	0		0		0	0		0	0		0	0		0
1.76961	2.59392	0			0	0	0	0	0		0	0	0	0	0		0	0									0		0				0	0	0	0		0		0	0		0	0		0	0		0
1.92625	0	0			0	0	0	0	0		0	0	0	0	0		0	0									0		0				0	0	0	0		0		0	0		0	0		0	0		0
3.2634	0	0			0	0	0	0	0		0	0	0	0	0		0	0									0		0				0	0	0	0		0		0	0		0	0		0	0		0
2.10617	0	0			0	0	0	0	0		0	0	0	0	0		0	0									0		0				0	0	0	0		0		0	0		0	0		0	0		0
1.57211	1.73424	0			0	0	0	0	0		0	0	0	0	0		0	0									0		0				0	0	0	0		0		0	0		0	0		0	0		0
0.947027	1.48008	0			0	0	0	0	0		0	0	0	0	0		0	0									0		0				0	0	0	0		0		0	0		0	0		0	0		0
1.62258	1.89377	0			0	0	0	0	0		0	0	0	0	0		0	0									0		0				0	0	0	0		0		0	0		0	0		0	0		0
1.90895	0	0.79256			0	0	0	0	0		0	0	0	0	0		0	0									0		0				0	0	0	0		0		0	0		0	0		0	0		0
1.83265	3.06675	1.12041			0	0	0	0	0		0	0	0	0	0		0	0									0		0				0	0	0	0		0		0	0		0	0		0	0		0
0.849207	1.68846	0			0	0	0	0	0		0	0	0	0	0		0	0									0		0				0	0	0	0		0		0	0		0	0		0	0		0
2.43175	0	0			0	0	0	0	0		0	0	0	0	0		0	0									0		0				0	0	0	0		0		0	0		0	0		0	0		0
1.20099	2.13435	0			0	0	0	0	0		0	0	0	0	0		0	0									0		0				0	0	0	0		0		0	0		0	0		0	0		0
1.93198	0	0.695606			0	0	0	0	0		0	0	0	0	0		0	0									0		0				0	0	0	0		0		0	0		0	0		0	0		0
2.10343	0	0			0	0	0	0	0		0	0	0	0	0		0	0									0		0				0	0	0	0		0		0	0		0	0		0	0		0
2.5228	0	0			0	0	0	0	0		0	0	0	0	0		0	0									0		0				0	0	0	0		0			0		0	0		0	0
1.03551	1.90302	0.601252			0	0	0	0	0		0	0	0	0	0		0	0									0		0				0	0	0	0		0			0		0	0		0	0
2.08317	0.862991	0.762292			0	0	0	0	0		0	0	0	0	0		0	0									0		0				0	0	0	0		0			0		0	0		0	0
1.79218	1.78334	0			0	0	0	0	0		0	0	0	0	0		0	0									0		0				0	0	0	0		0			0		0	0		0	0
2.58369	1.50753	0			0	0	0	0	0		0	0	0	0	0		0	0									0		0				0	0	0	0		0			0		0	0		0	0
2.22275	0	0			0	0	0	0	0		0	0	0	0	0		0	0									0		0				0	0	0	0		0			0		0	0		0	0
1.99651	1.91327	0			0	0	0	0	0		0	0	0	0	0		0	0									0		0				0	0	0	0		0			0		0	0		0	0
0	1.01921	1.96642			0	0	0	0	0		0	0	0	0	0		0	0									0		0				0	0	0	0		0			0		0	0		0	0
1.03003	2.35029	1.43826			0	0	0	0	0		0	0	0	0	0		0	0									0		0				0	0	0	0		0			0		0	0		0	0
0	1.35364	1.4346			0	0	0	0	0		0	0	0	0	0		0	0									0		0				0	0	0	0		0			0		0	0		0	0
1.66131	0	0.863704			0	0	0	0	0		0	0	0	0	0		0	0									0		0				0	0	0	0		0			0		0	0		0	0
1.82925	2.15105	0			0	0	0	0	0		0	0	0	0	0		0	0									0		0				0	0	0	0		0			0		0	0		0	0
2.47149	1.81842	0			0	0	0	0	0		0	0	0	0	0		0	0									0		0				0	0	0	0		0			0		0	0		0	0
1.37744	0	1.45289			0	0	0	0	0		0	0	0	0	0		0	0									0		0				0	0	0	0		0			0		0	0		0	0
1.58524	0	1.56519			0	0	0	0	0		0	0	0	0	0		0	0									0		0				0	0	0	0		0			0		0	0		0	0
1.67881	0	0			0	0	0	0	0		0	0	0	0	0		0	0									0		0				0	0	0	0		0			0		0	0		0	0
2.33793	2.13326	0			0	0	0	0	0		0	0	0	0	0		0	0									0		0				0	0	0	0		0			0		0	0		0	0
1.64864	0	0			0	0	0	0	0		0	0	0	0	0		0	0									0		0				0	0	0	0		0			0		0	0		0	0
1.37699	2.60811	0			0	0	0	0	0		0	0	0	0	0		0	0									0		0				0	0	0	0		0			0		0	0		0	0
0	1.70483	2.57051			0	0	0	0	0		0	0	0	0	0		0	0									0		0				0	0	0	0		0			0		0	0		0	0
2.39427	2.14082	0			0	0	0	0	0		0	0	0	0	0		0	0									0		0				0	0	0	0		0			0		0	0		0	0
2.28177	2.22303	0.995435			0	0	0	0	0		0	0	0	0	0		0	0									0		0				0	0	0	0		0			0		0	0		0	0
2.19097	1.65478	0			0	0	0	0	0		0	0	0	0	0		0	0									0		0				0	0	0	0		0			0		0	0		0	0
2.19311	1.56161	1.86494			0	0	0	0	0		0	0	0	0	0		0	0									0		0				0	0	0	0		0			0		0	0		0	0
2.94807	1.67528	0			0	0	0	0	0		0	0	0	0	0		0	0									0		0				0	0	0	0		0			0		0	0		0	0
2.29944	1.28107	0			0	0	0	0	0		0	0	0	0	0		0	0									0		0				0	0	0	0		0			0		0	0		0	0
1.48693	2.17272	0			0	0	0	0	0		0	0	0	0	0		0	0									0		0				0	0	0	0		0			0		0	0		0	0
1.14499	2.24629	0			0	0	0	0	0		0	0	0	0	0		0	0									0		0				0	0	0	0		0			0		0	0		0	0
1.15885	2.04485	0			0	0	0	0	0		0	0	0	0	0		0	0									0		0				0	0	0	0		0			0		0	0		0	0
2.73396	2.26083	0			0	0	0	0	0		0	0	0	0	0		0	0									0		0				0	0	0	0		0			0		0	0		0	0
0	1.99432	0			0	0	0	0	0		0	0	0	0	0		0	0									0		0				0	0	0	0		0			0		0	0		0	0
1.52811	1.65011	0			0	0	0	0	0		0	0	0	0	0		0	0									0		0				0	0	0	0		0			0		0	0		0	0
0	2.69243	1.34578			0	0	0	0	0		0	0	0	0	0		0	0									0		0				0	0	0	0		0			0		0	0		0	0
2.03804	1.88773	0			0	0	0	0	0		0	0	0	0	0		0	0									0		0				0	0	0	0		0			0		0	0		0	0
1.82306	1.49708	0.939557			0	0	0	0	0		0	0	0	0	0		0	0									0		0				0	0	0	0		0			0		0	0		0	0
1.26304	1.52459	0			0	0	0	0	0		0	0	0	0	0		0	0									0		0				0	0	0	0		0			0		0	0		0	0
2.12003	0	0			0	0	0	0	0		0	0	0	0	0		0	0									0		0				0	0	0	0		0			0		0	0		0	0
2.11718	0	0			0	0	0	0	0		0	0	0	0	0		0	0									0		0				0	0	0	0		0			0		0	0		0	0
0	2.03457	0			0	0	0	0	0		0	0	0	0	0		0	0									0		0				0	0	0	0		0			0		0	0		0	0
1.35599	2.73812	0			0	0	0	0	0		0	0	0	0	0		0	0									0		0				0	0	0	0		0			0		0	0		0	0
1.59723	1.9335	0			0	0	0	0	0		0	0	0	0	0		0	0									0		0				0	0	0	0		0			0		0	0		0	0
1.76585	0	1.23536			0	0	0	0	0		0	0	0	0	0		0	0									0		0				0	0	0	0		0			0		0	0		0	0
2.38795	1.6863	0.870909			0	0	0	0	0		0	0	0	0	0		0	0									0		0				0	0	0	0		0			0		0	0		0	0
1.8272	2.22717	1.23307			0	0	0	0	0		0	0	0	0	0		0	0									0		0				0	0	0	0		0			0		0	0		0	0
1.94036	0	0			0	0	0	0	0		0	0	0	0	0		0	0									0		0				0	0	0	0		0			0		0	0		0	0
2.09433	0.608761	0			0	0	0	0	0		0	0	0	0	0		0	0									0		0				0	0	0	0		0			0		0	0		0	0
2.39427	0	0			0	0	0	0	0		0	0	0	0	0		0	0									0		0				0	0	0	0		0			0		0	0		0	0
2.30918	1.60939	1.85169			0	0	0	0	0		0	0	0	0	0		0	0									0		0				0	0	0	0		0			0		0	0		0	0
1.58958	2.15114	2.04446			0	0	0	0	0		0	0	0	0	0		0	0									0		0				0	0	0	0		0			0		0	0		0	0
2.4631	0	0.662383			0	0	0	0	0		0	0	0	0	0		0	0									0		0				0	0	0	0		0			0		0	0		0	0
1.06773	0	0			0	0	0	0	0		0	0	0	0	0		0	0									0		0				0	0	0	0		0			0		0	0		0	0
2.47772	1.79727	0			0	0	0	0	0		0	0	0	0	0		0	0									0		0				0	0	0	0		0			0		0	0		0	0
3.12721	1.95505	0.793753			0	0	0	0	0		0	0	0	0	0		0	0									0		0				0	0	0	0		0			0		0	0		0	0
1.47929	1.39926	0.629901			0	0	0	0	0		0	0	0	0	0		0	0									0		0				0	0	0	0		0			0		0	0		0	0
1.77217	3.32797	1.96977			0	0	0	0	0		0	0	0	0	0		0	0									0		0				0	0	0	0		0			0		0	0		0	0
1.61792	0	0.657775			0	0	0	0	0		0	0	0	0	0		0	0									0		0				0	0	0	0		0			0		0	0		0	0
1.74813	2.12977	0			0	0	0	0	0		0	0	0	0	0		0	0									0		0				0	0	0	0		0			0		0	0		0	0
1.82175	1.79888	0			0	0	0	0	0		0	0	0	0	0		0	0									0		0				0	0	0	0		0			0		0	0		0	0
1.83019	1.9509	0			0	0	0	0	0		0	0	0	0	0		0	0									0		0				0	0	0	0		0			0		0	0		0	0
1.53708	2.24169	0			0		0	0	0		0	0	0	0	0		0	0									0		0				0	0	0	0		0			0		0	0		0	0
2.09489	1.67899	0			0		0	0	0		0	0	0	0	0		0	0									0		0				0	0	0	0		0			0		0	0		0	0
1.82516	2.43881	0			0		0	0	0		0	0	0	0	0		0	0									0		0				0	0	0	0		0			0		0	0		0	0
2.09214	2.08204	1.08715			1.58679		0	0	0		0	0	0	0	0		0	0									0		0				0	0	0	0		0			0		0	0		0	0
0.858187	0	0			0		0	0	0		0	0	0	0	0		0	0									0		0				0	0	0	0		0			0		0	0		0	0
1.56859	0	0.661474			0		0	0	0		0	0	0	0	0		0	0									0		0				0	0	0	0		0			0		0	0		0	0
2.31377	1.61652	1.87515			0		0	0	0		0	0	0	0	0		0	0									0		0				0	0	0	0		0			0		0	0		0	0
2.00375	0	0			0		0	0	0		0	0	0	0	0		0	0									0		0				0	0	0	0		0			0		0	0		0	0
2.69854	1.22576	0			0		0	0	0		0	0	0	0	0		0	0									0		0				0	0	0	0		0			0		0	0		0	0
0	2.51476	1.87282			0		0	0	0		0	0	0	0	0		0	0									0		0				0	0	0	0		0			0		0	0		0	0
1.99104	2.59251	0			0		0	0	0		0	0	0	0	0		0	0									0		0				0	0	0	0		0			0		0	0		0	0
1.23415	1.34445	0			0		0	0	0		0	0	0	0	0		0	0									0		0				0	0	0	0		0			0		0	0		0	0
1.64307	1.93921	0			1.98122		0	0	0		0	0	0	0	0		0	0									0		0				0	0	0	0		0			0		0	0		0	0
1.67475	2.30973	0			0		0	0	0		0	0	0	0	0		0	0									0		0				0	0	0	0		0			0		0	0		0	0
1.80905	0.9563	0			0		0	0	0		0	0	0	0	0		0	0									0		0				0	0	0	0		0			0		0	0		0	0
1.89867	2.07308	1.01353			0		0	0	0		0	0	0	0	0		0	0									0		0				0	0	0	0		0			0		0	0		0	0
2.05625	2.0295	0.689418			0		0	0	0		0	0	0	0	0		0	0									0		0				0	0	0	0		0			0		0	0		0	0
1.9723	2.52703	1.82328			0		0	0	0		0	0	0	0	0		0	0									0		0				0	0	0	0		0			0		0	0		0	0
2.27246	1.77937	1.81537			0		0	0	0		0	0	0	0	0		0	0									0		0				0	0	0	0		0			0		0	0		0	0
2.31794	0	1.10323			0		0	0	0		0	0	0	0	0		0	0									0		0				0	0	0	0		0			0		0	0		0	0
1.66339	2.00676	1.40349			0		0	0	0		0	0		0	0		0	0									0		0				0	0	0	0		0			0		0	0		0	0
2.36109	1.66003	1.16131			0		0	0	0		0	0		0	0		0	0									0		0				0	0	0	0		0			0		0	0		0	0
2.1028	1.85452	0			0		0	0	0		0	0		0	0		0	0									0		0				0	0	0	0		0			0		0	0		0	0
2.29157	0	0			0		0	0	0		0	0		0	0		0	0									0		0				0	0	0	0		0			0		0	0		0	0
2.23932	1.40465	0			0		0	0	0		0	0		0	0		0	0									0		0				0	0	0	0		0			0		0	0		0	0
1.0093	0.845322	0			0		0	0	0		0	0		0	0		0	0									0		0				0	0	0	0		0			0		0	0		0	0
1.35974	2.71334	0			0		0	0	0		0	0		0	0		0	0									0		0				0	0	0	0		0			0		0	0		0	0
1.58463	2.28307	1.48879			0		0	0	0		0	0		0	0		0	0									0		0				0	0	0	0		0			0		0	0		0	0
0	1.3271	1.40049			0		0	0	0		0	0		0	0		0	0									0		0				0	0	0	0		0			0		0	0		0	0
1.33723	2.30764	2.15397			0		0	0	0		0	0		0	0		0	0									0		0				0	0	0	0		0			0		0	0		0	0
1.72976	2.31886	1.33902			0		0	0	0		0	0		0	0		0	0									0		0				0	0	0	0		0			0		0	0		0	0
2.23672	0	0			0		0	0	0		0	0		0	0		0	0									0		0				0	0	0	0		0			0		0	0		0	0
1.52769	0	0			0		0	0	0		0	0		0	0		0	0									0		0				0	0	0	0		0			0		0	0		0	0
1.25348	2.32097	0			0		0	0	0		0	0		0	0		0	0									0		0				0	0	0	0		0			0		0	0		0	0
1.26013	2.19439	0			0		0	0	0		0	0		0	0		0	0									0		0				0	0	0	0		0			0		0	0		0	0
2.73631	0	1.07792			0		0	0	0		0	0		0	0		0	0									0		0				0	0	0	0		0			0		0	0		0	0
1.76451	1.92562	0			0		0	0	0		0	0		0	0		0	0									0		0				0	0	0	0		0			0		0	0		0	0
2.04402	1.86632	0			0		0	0	0		0	0		0	0		0	0									0		0				0	0	0	0		0			0		0	0		0	0
1.66634	0	0			0		0	0	0		0	0		0	0		0	0									0		0				0	0	0	0		0			0		0	0		0
1.6483	0	1.85532			1.67001		0	0	0		0	0		0	0		0	0									0		0				0	0	0	0		0			0		0	0		0
1.57971	1.70778	0			0		0	0	0		0	0		0	0		0	0									0		0				0	0	0	0		0			0		0	0		0
1.53137	0	1.38508			0		0	0	0		0	0		0	0		0	0									0		0				0	0	0	0		0			0		0	0		0
2.0521	1.6511	1.51041			0		0	0	0		0	0		0	0		0	0									0		0				0	0	0	0		0			0		0	0		0
1.49252	0.804799	0			0		0	0	0		0	0		0	0		0	0									0		0				0	0	0	0		0			0		0	0		0
2.33767	2.17928	0			0		0	0	0		0	0		0	0		0	0									0		0				0	0	0	0		0			0		0	0		0
1.99936	0.86426	0.730927			0		0	0	0		0	0		0	0		0	0									0		0				0	0	0	0		0			0		0	0		0
2.08081	0.452027	0			0		0	0	0		0	0		0	0		0	0									0		0				0	0	0	0		0			0		0	0		0
1.8338	1.90076	1.63255			0		0	0	0		0	0		0	0		0	0									0		0				0	0	0	0		0			0		0	0		0
0	2.24132	0			0		0	0	0		0	0		0	0		0	0									0		0				0	0	0	0		0			0		0	0		0
0	0	1.9478			1.27313		0	0	0		0	0		0	0		0	0									0		0				0	0	0	0		0			0		0	0		0
1.68023	2.29321	1.52206			0		0	0	0		0	0		0	0		0	0									0		0				0	0	0	0		0			0		0	0		0
1.624	1.89891	0.670726			0		0	0	0		0	0		0	0		0	0									0		0				0	0	0	0		0			0		0	0		0
0.799775	2.65221	0			0		0	0	0		0	0		0	0		0	0									0		0				0	0	0	0		0			0		0	0		0
2.02063	1.35247	0.431735			0		0	0	0		0	0		0	0		0	0									0		0				0	0	0	0		0			0		0	0		0
2.28227	0	1.62991			0		0	0	0		0	0		0	0		0	0									0		0				0		0	0		0			0		0	0		0
1.9044	0	0			0		0	0	0		0	0		0	0		0	0									0		0				0		0	0		0			0		0	0		0
1.98289	1.7752	0			0		0	0	0		0	0		0	0		0	0									0		0				0		0	0		0			0		0	0		0
1.17176	0.47606	0			0		0	0	0		0	0		0	0		0	0									0		0				0		0	0		0			0		0	0		0
2.29194	2.08133	0			0		0	0	0		0	0		0	0		0	0									0		0				0		0	0		0			0		0	0		0
0	1.99076	0			0		0	0	0		0	0		0	0		0	0									0		0				0		0	0		0			0		0	0		0
1.42481	2.0363	0.757597			0		0	0	0		0	0		0	0		0	0									0		0				0		0	0		0			0		0	0		0
2.05864	2.04621	0.734407			1.14934		0	0	0		0	0		0	0		0	0									0		0				0		0	0		0			0		0	0		0
1.66948	1.54515	0			0		0	0	0		0	0		0	0		0	0									0		0				0		0	0		0			0		0	0		0
2.29633	1.97492	0			0		0	0	0		0	0		0	0		0	0									0		0				0		0	0		0			0		0	0		0
0.802822	1.87864	0			0		0	0	0		0	0		0	0		0	0									0		0				0		0	0		0			0		0	0		0
1.54486	0.889832	0			0		0	0	0		0	0		0	0		0	0									0		0				0		0	0		0			0		0	0		0
1.87726	1.78224	1.32649			0		0	0	0		0	0		0	0		0	0									0		0				0		0	0		0			0		0	0		0
0	2.61089	1.19454			0		0	0	0		0	0		0	0		0	0									0		0				0		0	0		0			0		0	0		0
2.05408	2.22324	0					0	0	0		0	0		0			0	0									0		0				0			0		0			0		0	0		0
1.20213	2.28571	1.50235					0	0	0		0	0		0			0	0									0		0				0			0		0			0		0	0		0
1.33944	1.30709	0					0	0	0		0	0		0			0	0									0		0				0			0		0			0		0	0		0
1.49466	2.03111	0					0	0	0		0	0		0			0	0									0		0				0			0		0			0		0	0		0
1.43949	2.44752	0.627084					0	0	0		0	0		0			0	0									0		0				0			0		0			0		0	0		0
1.53622	2.3597	0					0	0	0		0	0		0			0	0									0		0				0			0		0			0		0	0		0
2.29817	1.71186	1.86771					0	0	0		0	0		0			0	0									0		0				0			0		0			0		0	0		0
1.91329	1.85464	0					0	0	0		0	0		0			0	0									0		0				0			0		0			0		0	0		0
0	2.2547	0					0	0	0		0	0		0			0	0									0		0				0			0		0			0		0	0		0
0	0	1.45566					0	0	0		0	0		0			0	0									0		0				0			0		0			0		0	0		0
1.10465	1.51082	0					0	0	0		0	0		0			0	0									0		0				0			0		0			0		0	0		0
2.41489	1.91157	0.486713					0	0	0		0	0		0			0	0									0		0				0			0		0			0		0	0		0
2.05418	2.02967	0					0	0	0		0	0		0			0	0									0		0				0			0		0			0		0	0		0
1.56131	0	0					0	0	0		0	0		0			0	0									0		0				0			0		0			0		0	0		0
0	0	0					0	0	0		0	0		0			0	0									0		0				0			0		0			0		0	0		0
1.85078	1.99185	0					0	0	0		0	0		0			0	0									0		0				0			0		0			0		0	0		0
1.70299	1.66131	0					0	0	0		0	0		0			0	0									0		0				0			0		0			0		0	0		0
2.23136	2.47348	0.734972					0	0	0		0	0		0			0	0									0		0				0			0		0			0		0	0		0
0	1.24325	0					0	0	0		0	0		0			0	0									0		0				0			0		0			0		0	0		0
1.72804	2.13238	0					0	0	0		0	0		0			0	0									0		0				0			0		0			0		0	0		0
1.07226	1.87749	0					0	0	0		0	0		0			0	0									0		0				0			0		0			0		0	0		0
2.4569	2.05069	0.621808					0	0	0		0	0		0			0	0									0		0				0			0		0			0		0	0		0
1.94849	0	0					0	0	0		0	0		0			0	0									0		0				0			0		0			0		0	0		0
0	0	0					0	0	0		0	0		0			0	0									0		0				0			0		0			0		0	0		0
2.33574	2.14161	1.30123					0	0	0		0	0		0			0	0									0		0				0			0		0			0		0	0		0
1.82567	0	0					0	0	0		0	0		0			0	0									0		0				0			0		0			0		0	0		0
0	1.84101	0					0	0	0		0	0		0			0	0									0		0				0			0		0			0		0	0		0
0.957188	2.01011	0					0	0	0		0	0		0			0	0									0		0				0			0		0			0		0	0		0
1.76799	0	0					0	0	0		0	0		0			0	0									0		0				0			0		0			0		0	0		0
1.61393	1.11469	0					0	0	0		0	0		0			0	0									0		0				0			0		0			0		0	0		0
1.06535	1.18744	0					0	0	0		0	0		0			0	0									0		0				0			0		0			0		0	0		0
2.029	1.58973	0					0	0	0		0	0		0			0	0									0		0				0			0		0			0		0	0		0
0	1.68935	0					0	0	0		0	0		0			0	0									0		0				0			0		0			0		0	0		0
1.72957	1.9658	0					0	0	0		0	0		0			0	0									0		0				0			0		0			0		0	0		0
3.10761	2.4924	0					0	0	0		0	0		0			0	0									0		0				0			0		0			0		0	0		0
3.30797	2.46786	0					0	0	0		0	0		0			0	0									0		0				0			0		0			0		0	0		0
2.47997	2.07844	0					0	0	0		0	0		0			0	0									0		0				0			0		0			0		0	0		0
2.00024	0	1.17966					0	0	0		0	0		0			0	0									0		0				0			0		0			0		0	0		0
1.916	1.91773	0.722159					0	0	0		0	0		0			0	0									0		0				0			0		0			0		0	0		0
2.34963	2.31425	0					0	0	0		0	0		0			0	0									0		0				0			0		0			0		0	0		0
2.60468	1.94484	0					0	0	0		0	0		0			0	0									0		0				0			0		0			0		0	0		0
1.1311	1.63968	0.48314					0	0	0		0	0		0			0	0									0		0				0			0		0			0		0	0		0
1.18271	0.949497	0					0	0	0		0	0		0			0	0									0		0				0			0		0			0		0	0		0
2.65395	1.56027	0					0	0	0		0	0		0			0	0									0		0				0			0		0			0		0	0		0
2.33132	2.10821	0					0	0	0		0	0		0			0	0									0		0				0			0		0			0		0	0		0
0	2.2297	0					0	0	0		0	0		0			0	0									0		0				0			0		0			0		0	0		0
1.42134	3.1187	0					0	0	0		0	0		0			0	0									0		0				0			0		0			0		0	0		0
0	2.04446	0					0	0	0		0	0		0			0	0									0		0				0			0		0			0		0	0		0
2.59577	1.59645	0					0	0	0		0	0		0			0	0									0		0				0			0		0			0		0	0		0
0	0.937189	0					0	0	0		0	0		0			0	0									0		0				0			0		0			0		0	0		0
0	1.76257	1.96518					0	0	0		0	0		0			0	0									0		0				0			0		0			0		0	0		0
2.22865		0.521836					0	0	0		0	0		0			0	0									0		0				0			0		0			0		0	0		0
1.65763		0.696464					0	0	0		0	0		0			0	0									0		0				0			0		0			0		0	0		0
1.51788		0					0	0	0		0	0		0			0	0									0		0				0			0		0			0		0	0		0
0		0					0	0	0		0	0		0			0	0									0		0				0			0		0			0		0	0		0
1.49466		1.39293					0	0	0		0	0		0			0	0									0		0				0			0		0			0		0	0		0
2.13951		0					0	0	0		0	0		0			0	0									0		0				0			0		0			0		0	0		0
1.82962		0					0	0	0		0	0		0			0	0									0		0				0			0		0			0		0	0		0
1.73263		0.700886					0	0	0		0	0		0			0	0									0		0				0			0		0			0		0	0		0
1.54864		0.914554					0	0	0		0	0		0			0	0									0		0				0			0		0			0		0	0		0
2.4186		0.874071					0	0	0		0	0		0			0	0									0		0				0			0		0			0		0	0		0
0		0					0	0	0		0	0		0			0	0									0		0				0			0		0			0		0	0		0
1.46981		0					0	0	0		0	0		0			0	0									0		0				0			0		0			0		0	0		0
1.71223		0					0	0	0		0	0		0			0	0									0		0				0			0		0			0		0	0		0
0		0					0	0	0		0	0		0			0	0									0		0				0			0		0			0		0	0		0
1.62892		0					0	0	0		0	0		0			0	0									0		0				0			0		0			0		0	0		0
0		0.574316					0	0	0		0	0		0			0	0									0		0				0			0		0			0		0	0		0
2.79538		0					0	0			0	0		0			0	0									0		0				0			0		0			0		0	0		0
1.90424		0					0	0			0	0		0			0	0									0		0				0			0		0			0		0	0		0
1.57971		0					0	0			0	0		0			0	0									0		0				0			0		0			0		0	0		0
0		0					0	0			0	0		0			0	0									0		0				0			0		0					0	0		0
2.00379		0.526106					0	0			0	0		0			0	0									0		0				0			0		0					0	0		0
2.29896		0					0	0			0	0		0			0	0									0		0				0			0		0					0	0		0
0		0					0	0			0	0		0			0	0									0		0				0			0		0					0	0		0
1.60816		0					0	0			0	0		0			0	0									0		0				0			0		0					0	0		0
2.2076		0					0	0			0	0		0			0	0									0		0				0			0		0					0	0		0
1.46403		0					0	0			0	0		0			0	0									0		0				0			0		0					0	0		0
2.25089		0.690161					0	0			0	0		0			0	0									0		0				0			0		0					0	0		0
1.74461		0					0	0			0	0		0			0	0									0		0				0			0		0					0	0		0
		1.0414					0	0			0	0		0			0	0									0		0				0			0		0					0	0		0
		0					0	0			0	0		0			0	0									0		0				0			0		0					0	0		0
		1.61104					0	0			0	0		0			0	0									0		0				0			0		0					0	0		0
		0.924667					0	0			0	0		0			0	0									0		0				0			0		0					0	0		0
		0					0	0			0	0		0			0	0									0		0				0			0		0					0	0		0
		0					0	0			0	0		0			0	0									0		0				0			0		0					0	0		0
		0					0	0			0	0		0			0	0									0		0				0			0		0					0	0		0
		0.450453					0	0			0	0		0			0	0									0		0				0			0		0					0	0		0
		0					0	0			0	0		0			0	0									0		0				0			0		0					0	0		0
		0					0	0			0	0		0			0	0									0		0				0			0		0					0	0		0
		0					0	0			0	0		0			0	0									0		0				0			0		0					0	0		0
		0					0	0			0	0		0			0	0									0		0				0			0		0					0	0		0
		0.470559					0	0			0	0		0			0	0									0		0				0			0		0					0	0		0
		0					0	0			0	0		0			0	0									0		0				0			0		0					0	0		0
		0					0	0			0	0		0			0	0									0		0				0			0		0					0	0		0
		0					0	0			0	0		0			0	0									0		0				0			0		0					0	0		0
		0					0	0			0	0		0			0	0									0		0				0			0		0					0	0		0
		0.948575					0	0			0	0		0			0	0									0		0				0			0		0					0	0		0
		1.33592					0	0			0	0		0			0	0									0		0				0			0		0					0	0		0
		0					0	0			0	0		0			0	0									0		0				0			0		0					0	0		0
		0					0	0			0	0		0			0	0									0		0				0			0		0					0	0		0
		0					0	0			0	0		0			0	0									0		0				0			0		0					0	0		0
		0					0	0			0	0		0			0	0									0		0				0			0		0					0	0		0
		0					0	0			0	0		0			0	0									0		0				0			0		0					0	0		0
		1.09564					0	0			0	0		0			0	0									0		0				0			0		0					0	0		0
		0					0	0			0	0		0			0	0									0		0				0			0		0					0	0		0
		0					0	0			0	0		0			0	0									0		0				0			0		0					0	0		0
		0					0	0			0	0		0			0	0									0		0				0			0		0					0	0		0
		0					0	0			0	0		0			0	0									0		0				0			0		0					0	0		0
		0					0	0			0	0		0			0	0									0		0				0			0		0					0	0		0
		0					0	0			0	0		0			0	0									0		0				0			0		0					0	0		0
		0					0	0			0	0		0			0	0									0		0				0			0		0					0	0		0
		0					0	0			0	0		0			0	0									0		0				0			0		0					0	0		0
		0					0	0			0	0		0			0	0									0		0				0			0		0					0	0		0
		0.697323					0	0			0	0		0			0	0									0		0				0			0		0					0	0		0
		0					0	0			0	0		0			0	0									0		0				0			0		0					0	0		0
		0					0	0			0	0		0			0	0									0		0				0			0		0					0	0		0
		0					0	0			0	0		0			0	0									0		0				0			0		0					0	0		0
		0.887135					0	0			0	0		0			0	0									0		0				0			0		0					0	0		0
		0					0	0			0	0		0			0	0									0		0				0			0		0					0	0		0
		0					0	0			0	0		0			0	0									0		0				0			0		0					0	0		0
		0.638635					0	0			0	0		0			0	0									0		0				0			0		0					0	0		0
		0.733112					0	0			0	0		0			0	0									0		0				0			0		0					0	0		0
		0					0	0			0	0		0			0	0									0		0				0			0		0					0	0		0
		0					0	0			0	0		0			0	0									0		0				0			0		0					0	0		0
		0.712282					0	0			0	0		0			0	0									0		0				0			0		0					0	0		0
		0					0	0			0	0		0			0	0									0		0				0			0		0					0	0		0
		0					0	0			0	0		0			0	0									0		0				0			0		0					0	0		0
		0					0	0			0	0		0			0	0									0		0				0			0		0					0	0		0
		0.723961					0	0			0	0		0			0	0									0		0				0			0		0					0	0		0
		0					0	0			0	0		0			0	0									0		0				0			0		0					0	0		0
		0.952274					0	0			0	0		0			0	0									0		0				0			0		0					0	0		0
		0					0	0			0	0		0			0	0									0		0				0			0		0					0	0		0
		0.398763					0	0			0	0		0			0	0									0		0				0			0		0					0	0		0
		0					0	0			0	0		0			0	0									0		0				0			0		0					0			0
		0					0	0			0	0		0			0	0									0		0				0			0		0					0			0
		0.989399					0	0			0	0		0			0	0									0		0				0			0		0					0			0
		0					0	0			0	0		0			0	0									0		0				0			0		0					0			0
		0.628918					0	0			0	0		0			0	0									0		0				0			0		0					0			0
		0					0	0			0	0		0			0	0									0		0				0			0		0					0			0
		1.18499					0	0			0	0		0			0	0									0		0				0			0		0					0			0
		0					0	0			0	0		0			0	0									0		0				0			0		0					0			0
		0					0	0			0	0		0			0	0									0		0				0			0		0					0			0
		0					0	0			0	0		0			0	0									0		0				0			0		0					0			0
		0.624092					0	0			0	0		0			0	0									0		0				0			0		0					0			0
		0					0	0			0	0		0			0	0									0		0				0			0		0					0			0
		0					0	0			0	0		0			0	0									0		0				0			0		0					0			0
		0					0	0			0	0		0			0	0									0		0				0			0		0					0			0
		2.33602					0	0			0	0		0			0	0									0		0				0			0		0					0			0
		0.966981					0	0			0	0		0			0	0									0		0				0			0		0					0			0
		0					0	0			0	0		0			0	0									0		0				0			0		0					0			0
		0					0	0			0	0		0			0	0									0		0				0			0		0					0			0
		1.34687					0	0			0	0		0			0	0									0		0				0			0		0					0			0
		0					0	0			0	0		0			0	0									0		0				0			0		0					0			0
		0					0	0			0	0		0			0	0									0		0				0			0		0					0			0
		0					0	0			0	0		0			0	0									0		0				0			0		0					0			0
		0					0	0			0	0		0			0	0									0		0				0			0		0					0			0
		0					0	0			0	0		0			0	0									0		0				0			0		0					0			0
		0					0	0			0	0		0			0	0									0		0				0			0		0					0			0
		0					0	0			0	0		0			0	0									0		0				0			0		0					0			0
		0					0	0			0	0		0			0	0									0		0				0			0		0					0			0
		0					0	0			0	0		0			0	0									0		0				0			0		0					0			0
		1.63024					0	0			0	0		0			0	0									0		0				0			0		0					0			0
		0.743549					0	0			0	0		0			0	0									0		0				0			0		0					0			0
		0					0	0			0	0		0			0	0									0		0				0			0		0					0			0
		0.605228					0	0			0	0		0			0	0									0		0				0			0		0					0			0
		0					0	0			0	0		0			0	0									0		0				0			0		0					0			0
		1.85169					0	0			0	0		0			0	0									0		0				0			0		0					0			0
		0					0	0			0	0		0			0	0									0		0				0			0		0					0			0
		0					0	0			0	0		0			0	0									0		0				0			0		0					0			0
		1.06623					0	0			0	0		0			0	0									0		0				0			0		0					0			0
		0					0	0			0	0		0			0	0									0		0				0			0		0					0			0
		0					0	0			0	0		0			0	0									0		0				0			0		0					0			0
		1.45553					0	0			0	0		0			0	0									0		0				0			0		0					0			0
		0					0	0			0	0		0			0	0									0		0				0			0		0					0			0
		1.50113					0	0			0	0		0			0	0									0		0				0			0		0					0			0
		0					0	0			0	0		0			0	0									0		0				0			0		0					0			0
		1.26751					0	0			0	0		0			0	0									0		0				0			0		0					0			0
		0					0	0			0	0		0			0	0									0		0				0			0		0					0			0
		0.965972					0	0			0	0		0			0	0									0		0				0			0		0					0			0
		0					0	0			0	0		0			0	0									0		0				0			0		0					0			0
		1.34966					0	0			0	0		0			0	0									0		0				0			0		0					0			0
		1.71634					0	0			0	0		0			0	0									0		0				0			0		0					0			0
		1.81262					0	0			0	0		0			0	0									0		0				0			0		0					0			0
		1.06015					0	0			0	0		0			0	0									0		0				0			0		0					0			0
		0					0	0			0	0		0			0	0									0		0				0			0		0					0			0
		1.53937					0	0			0	0		0			0	0									0		0				0			0		0					0			0
		0.803571					0	0			0	0		0			0	0									0		0				0			0		0					0			0
		0					0	0			0	0		0			0	0									0		0				0			0		0					0			0
		2.21617					0	0			0	0		0			0	0									0		0				0			0		0					0			0
		0					0	0			0	0		0			0	0									0		0				0			0		0					0			0
		1.69179					0	0			0	0		0			0	0									0		0				0			0		0					0			0
		1.23088					0	0			0	0		0			0	0									0		0				0			0		0					0			0
		1.9262					0	0			0	0		0			0	0									0		0				0			0		0					0			0
		0					0	0			0	0		0			0	0									0		0				0			0		0					0			0
		2.1047					0	0			0	0		0			0	0									0		0				0			0		0					0			0
		0					0	0			0	0		0			0	0									0		0				0			0		0					0			0
		0.798092					0	0			0	0		0			0	0									0		0				0			0		0					0			0
		1.16292					0	0			0	0		0			0	0									0		0				0			0		0					0			0
		0					0	0			0	0		0			0	0									0		0				0			0		0					0			0
		1.61066					0	0			0	0		0			0	0									0		0				0			0		0					0			0
		1.1806					0	0			0	0		0			0	0									0		0				0			0		0					0			0
		0					0	0			0	0		0			0	0									0		0				0			0		0					0			0
		0.959368					0	0			0	0		0			0	0									0		0				0			0		0					0			0
		1.2159					0	0			0	0		0			0	0									0		0				0			0		0					0			0
		1.65017					0	0			0	0		0			0	0									0		0				0			0		0					0			0
		1.23071					0	0			0	0		0			0	0									0		0				0			0		0					0			0
		1.42673					0	0			0	0		0			0	0									0		0				0			0		0					0			0
		1.17022					0	0			0	0		0			0	0									0		0				0			0		0					0			0
		0					0	0			0	0		0			0	0									0		0				0			0		0					0			0
		0					0	0			0	0		0			0	0									0		0				0			0		0					0			0
		1.96527					0	0			0	0		0			0	0									0		0				0			0		0					0			0
		1.67581					0	0			0	0		0			0	0									0		0				0			0		0					0			0
		0					0	0			0	0		0			0	0									0		0				0			0		0					0			0
		1.85078					0	0			0	0		0			0	0									0		0				0			0		0					0			0
		1.53365					0	0			0	0		0			0	0									0		0				0			0		0					0			0
		1.43577					0	0			0	0		0			0	0									0		0				0			0		0					0			0
		0					0	0			0	0		0			0	0									0		0				0			0		0					0			0
		1.37082					0	0			0	0		0			0	0									0		0				0			0		0					0			0
		0.825435					0	0			0	0		0			0	0									0		0				0			0		0					0			0
		1.57015					0	0			0	0		0			0	0									0		0				0			0		0					0			0
		0					0	0			0	0		0			0	0									0		0				0			0		0					0			0
		0					0	0			0	0		0			0	0									0		0				0			0		0					0			0
		1.77488					0	0			0	0		0			0	0									0		0				0			0		0					0			0
		0					0	0			0	0		0			0	0									0		0				0			0		0					0			0
		2.15229					0	0			0	0		0			0	0									0		0				0			0		0					0			0
		1.00172					0	0			0	0		0			0	0									0		0				0			0		0					0			0
		0					0	0			0	0		0			0	0									0		0				0			0		0					0			0
		1.33965					0	0			0	0		0			0	0									0		0				0			0		0					0			0
		1.37456					0	0			0	0		0			0	0									0		0				0			0		0					0			0
		0					0	0			0	0		0			0	0									0		0				0			0		0					0			0
		1.54501					0	0			0	0		0			0	0									0		0				0			0		0					0			0
		1.13956					0	0			0	0		0			0	0									0		0				0			0		0					0			0
		0					0	0			0	0		0			0	0									0		0				0			0		0					0			0
		1.50639					0	0			0	0		0			0	0									0		0				0			0		0					0			0
		0					0	0			0	0		0			0	0									0		0				0			0		0					0			0
		0					0	0			0	0		0			0	0									0		0				0			0		0					0			0
		0					0	0			0	0		0			0	0									0		0				0			0		0					0			0
		1.89409					0	0			0	0		0			0	0									0		0				0			0		0					0			0
		0.835364					0	0			0	0		0			0	0									0		0				0			0		0					0			0
		1.1703					0	0			0	0		0			0	0									0		0				0			0		0					0			0
		1.42293					0	0			0	0		0			0	0									0		0				0			0		0					0			0
		1.43208					0	0			0	0		0			0	0									0		0				0			0		0					0			0
		2.07369					0	0			0	0		0			0	0									0		0				0			0		0					0			0
		0					0	0			0	0		0			0	0									0		0				0			0		0					0			0
		0.941412					0	0			0	0		0			0	0									0		0				0			0		0					0			0
		0					0	0			0	0		0			0	0									0		0				0			0		0					0			0
		1.72122					0	0			0	0		0			0	0									0		0				0			0		0					0			0
		0.693798					0	0			0	0		0			0	0									0		0				0			0		0					0			0
		0.883872					0	0			0	0		0			0	0									0		0				0			0		0					0			0
		1.22					0	0			0	0		0			0	0									0		0				0			0		0					0			0
		0					0	0			0	0		0			0	0									0		0				0			0		0					0			0
		0					0	0			0	0		0			0	0									0		0				0			0		0					0			0
		1.23294					0	0			0	0		0			0	0									0		0				0			0		0					0			0
		0					0	0			0	0		0			0	0									0		0				0			0		0					0			0
		1.34855					0	0			0	0		0			0	0									0		0				0			0		0					0			0
		0					0	0			0	0		0			0	0									0		0				0			0		0					0			0
		1.7439					0	0			0	0		0			0	0									0		0				0			0		0					0			0
		1.19856					0	0			0	0		0			0	0									0		0				0			0		0					0			0
		0					0	0			0	0		0			0	0									0		0				0			0		0					0			0
		0					0	0			0	0		0			0	0									0		0				0			0		0					0			0
		0					0	0			0	0		0			0	0									0		0				0			0		0					0			0
		0.528439					0	0			0	0		0			0	0									0		0				0			0		0					0			0
		0					0	0			0	0		0			0	0									0		0				0			0		0					0			0
		1.15855					0	0			0	0		0			0	0									0		0				0			0		0					0			0
		2.40658					0	0			0	0		0			0	0									0		0				0			0		0					0			0
		0					0	0			0	0		0			0	0									0		0				0			0		0					0			0
		0.510639					0	0			0	0		0			0	0									0		0				0			0		0					0			0
		1.65558					0	0			0	0		0			0	0									0		0				0			0		0					0			0
		1.39361					0	0			0	0		0			0	0									0		0				0			0		0					0			0
		0.814348					0	0			0	0		0			0	0									0		0				0			0		0					0			0
		0.630065					0	0			0	0		0			0	0									0		0				0			0		0					0			0
		0.778086					0	0			0	0		0			0	0									0		0				0			0		0					0			0
		0					0	0			0	0		0			0	0									0		0				0			0		0					0			0
		1.21315					0	0			0	0		0			0	0									0		0				0			0		0					0			0
		0					0	0			0	0		0			0	0									0		0				0			0		0					0			0
		2.33742					0	0			0	0		0			0	0									0		0				0			0		0					0			0
		1.05171					0	0			0	0		0			0	0									0		0				0			0		0					0			0
		1.82998					0	0			0	0		0			0	0									0		0				0			0		0					0			0
		0					0	0			0	0		0			0	0									0		0				0			0		0					0			0
		0					0	0			0	0		0			0	0									0		0				0			0		0					0			0
		0					0	0			0	0		0			0	0									0		0				0			0		0					0			0
		0.79816					0	0			0	0		0			0	0									0		0				0			0		0					0			0
		0					0	0			0	0		0			0	0									0		0				0			0		0					0			0
		1.31557					0	0			0	0		0			0	0									0		0				0			0		0					0			0
		1.11694					0	0			0	0		0			0	0									0		0				0			0		0					0			0
		0					0	0			0	0		0			0	0									0		0				0			0		0					0			0
		2.22692					0	0			0	0		0			0	0									0		0				0			0		0					0			0
		1.12926					0	0			0	0		0			0	0									0		0				0			0		0					0			0
		1.25455					0	0			0	0		0			0	0									0		0				0			0		0					0			0
		0.840012					0	0			0	0		0			0	0									0		0				0			0		0					0			0
		0.733					0	0			0	0		0			0	0									0		0				0			0		0					0			0
		1.79009					0	0			0	0		0			0	0									0		0				0			0		0					0			0
		0					0	0			0	0		0			0	0									0		0				0			0		0					0			0
		1.56661					0	0			0	0		0			0	0									0		0				0			0		0					0			0
		2.10491					0	0			0	0		0			0	0									0		0				0			0		0					0			0
		0					0	0			0	0		0			0	0									0		0				0			0		0					0			0
		0					0	0			0	0		0			0	0									0		0				0			0		0					0			0
		0					0	0			0	0		0			0	0									0		0				0			0		0					0			0
		0					0	0			0	0		0			0	0									0		0				0			0		0					0			0
		0					0	0			0	0		0			0	0									0		0				0			0		0					0			0
		0.918426					0	0			0	0		0			0	0									0		0				0			0		0					0			0
		1.32365					0	0			0	0		0			0	0									0		0				0			0		0					0			0
		0					0	0			0	0		0			0	0									0		0				0			0		0					0			0
		1.31296					0	0			0	0		0			0	0									0		0				0			0		0					0			0
		1.66617					0	0			0	0		0			0	0									0		0				0			0		0					0			0
		1.91001					0	0			0	0		0			0	0									0		0				0			0		0					0			0
		0					0	0			0	0		0			0	0									0		0				0			0		0					0			0
		0					0	0			0	0		0			0	0									0		0				0			0		0					0			0
		0					0	0			0	0		0			0	0									0		0				0			0		0					0			0
		0					0	0			0	0		0			0	0									0		0				0			0		0					0			0
		1.05244					0	0			0	0		0			0	0									0		0				0			0		0					0			0
		0					0	0			0	0		0			0	0									0		0				0			0		0					0			0
		0					0	0			0	0		0			0	0									0		0				0			0		0					0			0
		1.57484					0	0			0	0		0			0	0									0		0				0			0		0					0			0
		0					0	0			0	0		0			0	0									0		0				0			0		0					0			0
		1.72349					0	0			0	0		0			0	0									0		0				0			0		0					0			0
		0					0	0			0	0		0			0	0									0		0				0			0		0					0			0
		1.78647					0	0			0	0		0			0	0									0		0				0			0		0					0			0
		1.09054					0	0			0	0		0			0	0									0		0				0			0		0					0			0
		1.17238					0	0			0	0		0			0	0									0		0				0			0		0					0			0
		1.11474					0	0			0	0		0			0	0									0		0				0			0		0					0			0
		0.996836					0	0			0	0		0			0	0									0		0				0			0		0					0			0
		1.2054					0	0			0	0		0			0	0									0		0				0			0		0					0			0
		0					0	0			0	0		0			0	0									0		0				0			0		0					0			0
		0					0	0			0	0		0			0	0									0		0				0			0		0					0			0
		1.53393					0	0			0	0		0			0	0									0		0				0			0		0					0			0
		0.829275					0	0			0	0		0			0	0									0		0				0			0		0					0			0
		0					0	0			0	0		0			0	0									0		0				0			0		0					0			0
		0					0	0			0	0		0			0	0									0		0				0			0		0					0			0
		1.50776					0	0			0	0		0			0	0									0		0				0			0		0					0			0
		1.67811					0	0			0	0		0			0	0									0		0				0			0		0					0			0
		1.96211					0	0			0	0		0			0	0									0		0				0			0		0					0			0
		1.67359					0	0			0	0		0			0	0									0		0				0			0		0					0			0
		0.31195					0	0			0	0		0			0	0									0		0							0		0					0			0
		1.09706					0	0			0	0		0			0	0									0		0							0		0					0			0
		0					0	0			0	0		0			0	0									0		0							0		0					0			0
		1.29305					0	0			0	0		0			0	0									0		0							0		0					0			0
		2.23545					0	0			0	0		0			0	0									0		0							0		0					0			0
		0.661883					0	0			0	0		0			0	0									0		0							0		0					0			0
		0					0	0			0	0		0			0	0									0		0							0		0					0			0
		1.88639					0	0			0	0		0			0	0									0		0							0		0					0			0
		2.16596					0	0			0	0		0			0	0									0		0							0		0					0			0
		1.70468					0	0			0	0		0			0	0									0		0							0		0					0			0
		1.47093					0	0			0	0		0			0	0									0		0							0		0					0			0
		1.07683					0	0			0	0		0			0	0									0		0							0		0					0			0
[truncated: 7,557 more rows]
[truncated: 5 more columns]

## Sheet: Fig. S11
Fig. S9ai			S11aii			S11aiii			S11aiv
weight			lean body mass			serum ferritin			albumin/creatinine
WT	KO		WT	KO		WT	KO		WT	KO
30.71	25.44		21.987	18.237		260.95	274.9		0.02389	0.03322
31.9	23.6		24.059	16.842		211.65	265.56		0.02894	0.02653
29.54	24.36		22.392	17.436		254.11	259.8		0.03559	0.02472
29.71	24.76		22.865	18.92		298.99	397.63		0.04607	0.0331
29.95	25.61		23.617	19.827		312.73	278.44
31.53	25.75		24.665	19.991		311.47	352.12
30.63	25.25		24.366	19.375		345.35	330.75
26.1	23.77		18.374	18.329		266.72	357.6
	28.46			21.117
S11bi			S11bii			S11biii			S11biv
weight			lean body mass			serum ferritin			albumin/creatinine
WT	KO		WT	KO		WT	KO		WT	KO
23.38	20.7		16.519	15.143		228.67	231.92		0.0337422	0.0344708
24.91	19.52		17.635	14.041		264.4	220.09		0.0215591	0.0338257
20.66	20.66		15.765	16.221		251.85	262.1		0.0217466	0.0430246
21.8	20.34		16.635	15.593		270.21	320.38		0.0223475	0.0275624
21.98	22.15		16.94	16.507		277.26	277.26		0.0438846	0.0266995
22.87	21.43		16.737	15.962		285.6	319.09
20.3			14.859			260.95

## Sheet: Fig. S12
Fig. S12ai			S12aii			S12aiii			S12aiv
Serum ghrelin males			Serum leptin males			Serum ghrelin females			Serum leptin females
WT male	KO male		WT male	KO male		WT female	KO female		WT female	KO female
26.09	27.49		4.26	2.06		22.87	23.19		4.21	0.66
21.16	26.56		2	0.73		26.44	22.01		2.6	0.9
25.41	25.98		1.8	1.86		25.18	26.21		1.29	1.04
29.9	39.76		1.6	1.55		27.02	32.04		1.3	1.68
31.27	27.84		1.4	0.84		27.73	27.73		1.55	1.68
31.15	35.21		1.7	0.62		28.56	31.91		1.76	2.11
34.53	33.07		1.06	1.65		26.09			3.74
26.67	35.76		1.98	1.2
S12bi			S12bii			S12biii			S12biv
Serum ghrelin males			Serum leptin males			Serum ghrelin females			Serum leptin females
WT male	KO male		WT male	KO male		WT female	KO female		WT female	KO female
57.2751	29.7762		7.98	6.15		28.4404	30.52		10.14	3.18
28.8014	47.9185		5.05	3.11		51.1118	67.69		2.35	6.81
31.6539	43.7682		4.9	4.48		26.3247	30.77		5.83	6.69
30.5193	41.2685		4.43	2.71		27.2546	74.32		3.99	5.97
						34.4002			4.34

## Sheet: Fig. S13
Fig. S13
EOS%					GRA#					GRA%					HCT
WT male	KO male	WT female	KO female		WT male	KO male	WT female	KO female		WT male	KO male	WT female	KO female		WT male	KO male	WT female	KO female
3.7	4	5	6.3		0.1	0.2	0.2	0.4		5.5	9.1	9.5	12.1		51.8	53.7	49.7	63.3
2.7	4.9	5.2	3.5		0.3	0.2	0.2	0.2		10.3	9	8.7	6		63.6	43.4	55.4	55.3
1.3	7.5	4	4.8		0.2	0.4	0.2	0.3		7.7	14.4	9.2	10.1		59.3	33.4	42.6	28.7
9.2	4.1	8.3			0.5	0.3	0.3			16.6	10.2	14.7			38.8	53.8	40	44.4
		7.1					0.3					11.9					39
HGB					LYM#					LYM%					MCH
WT male	KO male	WT female	KO female		WT male	KO male	WT female	KO female		WT male	KO male	WT female	KO female		WT male	KO male	WT female	KO female
15.3	16	14.5	19.2		1	1.6	1	1.6		90.1	87.2	85.4	83.3		14.8	15.2	15.3	15.9
17.7	12.9	16.1	16.9		1.5	1.2	0.9	1.5		82.9	86.9	87.9	91.5		15	15.2	15.4	16.2
17.2	10.3	12.9	9.2		1.7	1.9	1.1	2.5		86.5	81.9	88	84.9		15	15.7	15.5	17.7
12	15.9	13.2	13.5		1.6	1.5	1.3			79.8	85	82.1			15.9	14.8	17.8	15.8
		12.2					1.3					83.8					16.3
MCHC					MCV					MON#					MON%
WT male	KO male	WT female	KO female		WT male	KO male	WT female	KO female		WT male	KO male	WT female	KO female		WT male	KO male	WT female	KO female
29.4	29.8	29.1	30.3		50	51	52	52		0	0	0	0		4.4	3.7	5.1	4.6
28	29.9	29	30.6		53.5	51	53	53		0.1	0	0	0		6.9	4.1	3.4	2.5
29.1	30.8	30.3	32		52	51	51	55		0.1	0	0	0.1		5.8	3.7	2.8	5
30.9	29.5	33	30.3		51	50	54	52		0	0	0			3.6	4.8	3.2
		31.2					52					0					4.3
PLT					RBC					RDW					WBC
WT male	KO male	WT female	KO female		WT male	KO male	WT female	KO female		WT male	KO male	WT female	KO female		WT male	KO male	WT female	KO female
1314	916	1238	992		10.3	10.5	9.5	12.1		11.3	11.7	11.3	11.1		1.1	1.8	1.2	2
704	1040	1208	769		11.9	8.5	10.4	10.5		12.9	11.8	11.6	12		1.9	1.4	1	1.7
1068	1188	1116	933		11.5	6.6	8.3	5.2		11.3	12.1	11.6	12.1		2.1	2.3	1.3	3
1140	847	969	689		7.6	10.7	7.4	8.5		12.4	11.5	13.4	11.5		2.1	1.8	1.6	0.7
		941					7.5					12.3					1.6

## Sheet: Fig. S14
Fig. S14
RDW-CV					RDW-SD					Platelet count					MPV
WT male	KO male	WT female	KO female		WT male	KO male	WT female	KO female		WT male	KO male	WT female	KO female		WT male	KO male	WT female	KO female
0.145	0.134	0.133	0.14		33.6	27.8	29	30.2		430	1206	1052	1053		6.1	5.2	5.4	5.1
0.155	0.132	0.133	0.133		31.9	27.2	29.1	28.1		948	1111	1510	950		5.2	5.2	5.5	5.1
0.128	0.139	0.141	0.129		26.9	30	31.6	27.5		1360	1223	1026	1141		5.2	5.2	5.4	5.1
0.134	0.179	0.135	0.149		28.7	35	29.2	32.7		1259	1560	913	725		5.2	5.3	5.4	5.5
0.143	0.148	0.13	0.131		30.7	30.2	27.8	27.5		1412	1257	750	860		5.4	5.3	5.4	5.2
0.149	0.187	0.134	0.138		32.3	40.5	29.2	30.3		1234	1599	692	907		5.6	5.5	5.7	5.2
0.147	0.19	0.129			31.4	40.7	27.2			1446	1560	833			5.5	5.5	5.3
0.156	0.166				34	34.6				1338	990				5.5	5.4
PDW					PCT					Basophils differential count					Basophil count
WT male	KO male	WT female	KO female		WT male	KO male	WT female	KO female		WT male	KO male	WT female	KO female		WT male	KO male	WT female	KO female
15.9	14.6	14.8	14.6		2.63	6.27	5.71	5.35		0	0	0	0		0	0	0	0
14.4	14.7	14.8	14.8		4.96	5.77	8.27	4.84		0	0	0	0		0	0	0	0
14.6	14.6	14.8	14.6		7.01	6.4	5.53	5.85		0	0	0	0		0	0	0	0
14.6	14.5	15	14.8		6.59	8.29	4.93	3.97		0	0	0	0		0	0	0	0
14.6	14.4	15	14.6		7.68	6.65	4.04	4.5		0	0	0	0		0	0	0	0
14.6	14.5	15.2	14.7		6.88	8.78	3.95	4.75		0	0	0	0		0	0	0	0
14.6	14.6	14.9			7.91	8.59	4.39			0	0	0	0		0	0	0	0
14.7	14.4				7.31	5.31				0	0	0	0		0	0	0	0
RBC					Hemoglobin					Hematocrit					MCV
WT male	KO male	WT female	KO female		WT male	KO male	WT female	KO female		WT male	KO male	WT female	KO female		WT male	KO male	WT female	KO female
7.72	8.88	8.73	8.68		132	134	135	132		0.431	0.443	0.463	0.451		55.8	49.9	53	51.9
9.65	9.51	8.37	9.13		147	143	130	138		0.479	0.473	0.442	0.464		49.7	49.7	52.9	50.9
9.47	9.28	8.15	9.7		146	141	130	151		0.479	0.483	0.443	0.498		50.5	52.1	54.4	51.3
9.35	9.37	9.4	8.77		142	135	147	141		0.482	0.439	0.489	0.461		51.6	46.9	52.1	52.6
8.7	8.92	8.58	8.62		135	134	133	134		0.448	0.439	0.44	0.435		51.5	49.2	51.3	50.5
8.39	7.34	8.07	8.51		129	116	126	135		0.439	0.384	0.423	0.449		52.3	52.3	52.4	52.7
9.08	8.34	8.6			138	128	129			0.466	0.435	0.434			51.3	52.1	50.5
8.85	8.85				137	138				0.466	0.445				52.6	50.3
MCH					MCHC					WBC					Neutrophil differential count
WT male	KO male	WT female	KO female		WT male	KO male	WT female	KO female		WT male	KO male	WT female	KO female		WT male	KO male	WT female	KO female
17.1	15.1	15.5	15.2		307	302	292	293		2.1	5.19	2.41	7.73		0.076	0.087	0.284	0.091
15.2	15	15.5	15.1		307	303	294	297		10.9	4.43	1.75	3.72		0.1	0.091	0.078	0.099
15.4	15.2	16	15.6		305	292	293	303		11.55	5.66	5.68	11.6		0.048	0.122	0.084	0.101
15.2	14.4	15.6	16.1		294	307	300	306		6.58	5.94	5.75	3.17		0.097	0.259	0.12	0.152
15.5	15	15.5	15.6		301	305	302	308		9.92	5.93	2.47	3.82		0.094	0.078	0.151	0.087
15.4	15.8	15.6	15.9		294	302	298	301		7.59	5.87	7.63	4.03		0.148	0.278	0.079	0.103
15.2	15.3	15			296	294	297			7.9	7.74	4.42			0.143	0.177	0.106
15.5	15.6				294	310				5.56	9.8				0.114	0.115
Neutrophils					Lymphocyte differential count					Lymphocytes					Monocyte differential count
WT male	KO male	WT female	KO female		WT male	KO male	WT female	KO female		WT male	KO male	WT female	KO female		WT male	KO male	WT female	KO female
0.16	0.45	0.69	0.71		0.884	0.88	0.663	0.848		1.86	4.57	1.6	6.56		0	0.035	0.029	0.05
1.09	0.4	0.13	0.37		0.821	0.861	0.806	0.849		8.95	3.82	1.41	3.17		0.071	0.023	0.039	0.034
0.57	0.69	0.48	1.17		0.872	0.834	0.866	0.864		10.06	4.72	4.92	10.02		0.079	0.035	0.039	0.032
0.64	1.54	0.69	0.49		0.854	0.696	0.827	0.809		5.62	4.13	4.76	2.57		0.046	0.035	0.045	0.03
0.93	0.46	0.37	0.34		0.827	0.88	0.812	0.843		8.2	5.22	2.01	3.22		0.077	0	0.037	0.049
1.13	1.63	0.61	0.41		0.796	0.667	0.868	0.846		6.04	3.91	6.62	3.42		0.049	0.032	0.055	0.045
1.13	1.37	0.47			0.797	0.762	0.832			6.3	5.9	3.68			0.059	0.048	0.058
0.64	1.12				0.844	0.83				4.69					0.032		0.054
Monocytes					Eosinophil differential count					Eosinophil count
WT male	KO male	WT female	KO female		WT male	KO male	WT female	KO female		WT male	KO male	WT female	KO female
0	0.15	0.08	0.38		0.04	0.004	0.018	0.011		0.08	0.02	0.04	0.08
0.78	0.17	0.04	0.12		0.008	0.009	0.093	0.018		0.08	0.04	0.17	0.06
0.91	0.22	0.2	0.38		0.001	0.005	0.015	0.003		0.01	0.03	0.08	0.03
0.3	0.27	0.2	0.09		0.003	0	0.018	0.009		0.02	0	0.1	0.02
0.77	0.22	0	0.18		0.002	0.005	0.037	0.021		0.02	0.03	0.09	0.08
0.37	0.33	0.24	0.18		0.007	0	0.021	0.006		0.05	0	0.16	0.02
0.46	0.45	0.21			0.001	0.003	0.014			0.01	0.02	0.06
0.18	0.53				0.01	0.001				0.05	0.01

[truncated: 6 more sheets: Fig. S15, Fig. S16, Fig. S17, Fig. S18, Fig. S20, Fig. S21]
